# Supplementary material for: Direct observation of electron transfer in solids through X-ray crystallography
Source: Nat Commun. 2024 May 23;15:4412. doi: 10.1038/s41467-024-48599-1 (PMC11116525; doi:10.1038/s41467-024-48599-1)
Supplement: Supplementary file 4 — Supplementary data file 1 [file 41467_2024_48599_MOESM4_ESM.txt]

 ---------------------------------------------------------------------
 Center     Atomic      Atomic             Coordinates (Angstroms)
 Number     Number       Type             X           Y           Z
 ---------------------------------------------------------------------
      1         17           0        0.000000    0.000000    0.000000
      2          8           0        0.954200    0.954200    0.954200
      3          8           0       -0.954200   -0.954200    0.954200
      4          8           0       -0.954200    0.954200   -0.954200
      5          8           0        0.954200   -0.954200   -0.954200
 ---------------------------------------------------------------------

                    Distance matrix (angstroms):
                    1          2          3          4          5
     1  Cl   0.000000
     2  O    1.652722   0.000000
     3  O    1.652722   2.698884   0.000000
     4  O    1.652722   2.698884   2.698884   0.000000
     5  O    1.652722   2.698884   2.698884   2.698884   0.000000
