# Supplementary material for: Direct observation of electron transfer in solids through X-ray crystallography
Source: Nat Commun. 2024 May 23;15:4412. doi: 10.1038/s41467-024-48599-1 (PMC11116525; doi:10.1038/s41467-024-48599-1)
Supplement: Supplementary file 5 — Supplementary data file 2 [file 41467_2024_48599_MOESM5_ESM.txt]

 Cl                 6.93915800   -3.91968100    2.40253800
 O                  6.87468800   -3.25746300    3.73054000
 O                  8.29249900   -3.69374600    1.83552100
 O                  5.89073800   -3.30092900    1.55855200
 O                  6.78919800   -5.37796700    2.37453700
