# Supplementary material for: Direct observation of electron transfer in solids through X-ray crystallography
Source: Nat Commun. 2024 May 23;15:4412. doi: 10.1038/s41467-024-48599-1 (PMC11116525; doi:10.1038/s41467-024-48599-1)
Supplement: Supplementary file 6 — Supplementary data file 3 [file 41467_2024_48599_MOESM6_ESM.txt]

 ---------------------------------------------------------------------
 Center     Atomic      Atomic             Coordinates (Angstroms)
 Number     Number       Type             X           Y           Z
 ---------------------------------------------------------------------
      1         16           0        4.254116   -0.874831   -0.126508
      2          9           0        3.374684    1.566642   -0.710964
      3          9           0        2.798014    0.859975    1.244069
      4          9           0        4.831314    1.511565    0.889517
      5          6           0        3.811675    0.852065    0.352895
      6          8           0        4.493660   -1.516054    1.164780
      7          8           0        5.392364   -0.696573   -1.021422
      8          8           0        3.003570   -1.310680   -0.808757
      9          6           0        0.394532   -0.396199   -0.340604
     10          1           0        1.370051   -0.924655   -0.398359
     11          6           0        0.266257    0.939963   -0.439574
     12          1           0        1.104424    1.614954   -0.564082
     13          6           0       -2.129337    0.075953   -0.145088
     14          6           0       -3.508776   -0.039650   -0.003675
     15          6           0       -5.909658   -0.913847    0.298548
     16          1           0       -6.729545   -1.607772    0.434742
     17          6           0       -6.034094    0.412752    0.200786
     18          1           0       -6.969509    0.956027    0.245705
     19         16           0       -1.330046    1.594505   -0.346148
     20         16           0       -1.063260   -1.286055   -0.132988
     21         16           0       -4.574671    1.336179   -0.015041
     22         16           0       -4.303131   -1.574922    0.199552
 ---------------------------------------------------------------------

                 Distance matrix (angstroms):
                    1          2          3          4          5
     1  S    0.000000
     2  F    2.660034   0.000000
     3  F    2.647313   2.157332   0.000000
     4  F    2.657132   2.164796   2.164390   0.000000
     5  C    1.846009   1.354023   1.349726   1.327617   0.000000
     6  O    1.461497   3.778034   2.920106   3.058800   2.594657
     7  O    1.458854   3.047878   3.779675   2.973607   2.604919
     8  O    1.489729   2.902805   2.994678   3.766942   2.584557
     9  C    3.895036   3.587647   3.141001   4.983753   3.703507
    10  H    2.897277   3.212917   2.814526   4.424266   3.111694
    11  C    4.392550   3.182561   3.041521   4.788836   3.633967
    12  H    4.038694   2.275519   2.589914   4.001668   2.958387
    13  C    6.453898   5.730324   5.179116   7.182064   6.012151
    14  C    7.808655   7.103692   6.491671   8.530015   7.383176
    15  C   10.172733   9.662864   8.936667  11.027255   9.880572
    16  H   11.022386  10.652933   9.875180  11.982927  10.824731
    17  C   10.373632   9.523017   8.904751  10.942524   9.856738
    18  H   11.378064  10.406267   9.818884  11.831422  10.782218
    19  S    6.109724   4.718936   4.484330   6.284593   5.241868
    20  S    5.333257   5.307286   4.627221   6.604407   5.345337
    21  S    9.102113   7.983086   7.494573   9.451007   8.408361
    22  S    8.592027   8.345496   7.579315   9.666465   8.471355
                    6          7          8          9         10
     6  O    0.000000
     7  O    2.501738   0.000000
     8  O    2.481410   2.475619   0.000000
     9  C    4.508115   5.052925   2.804019   0.000000
    10  H    3.542610   4.076668   1.727954   1.110963   0.000000
    11  C    5.145571   5.412371   3.562944   1.345949   2.167224
    12  H    4.927382   4.892723   3.496563   2.144440   2.558835
    13  C    6.936449   7.611881   5.358166   2.575087   3.648436
    14  C    8.220951   8.983186   6.683885   3.934013   4.974129
    15  C   10.456675  11.380915   8.990508   6.357617   7.313000
    16  H   11.247297  12.243012   9.816724   7.267843   8.170934
    17  C   10.746310  11.545056   9.255742   6.501903   7.547781
    18  H   11.762658  12.536052  10.281642   7.510085   8.573217
    19  S    6.773038   7.134131   5.237780   2.633839   3.693159
    20  S    5.711082   6.543079   4.122666   1.720496   2.474275
    21  S    9.579240  10.221872   8.066324   5.272581   6.371658
    22  S    8.849784   9.811468   7.380677   4.873315   5.741546
                   11         12         13         14         15
    11  C    0.000000
    12  H    1.083346   0.000000
    13  C    2.563612   3.605730   0.000000
    14  C    3.924350   4.932888   1.391478   0.000000
    15  C    6.490252   7.505752   3.932855   2.572897   0.000000
    16  H    7.496441   8.529635   4.932853   3.608957   1.082725
    17  C    6.354718   7.279337   3.934487   2.573656   1.336004
    18  H    7.268162   8.141151   4.935029   3.609742   2.150001
    19  S    1.727814   2.444292   1.727799   2.744925   5.261208
    20  S    2.610893   3.646991   1.729662   2.747871   4.879789
    21  S    4.875634   5.712380   2.754040   1.740450   2.634985
    22  S    5.254754   6.324563   2.751281   1.740506   1.740042
                   16         17         18         19         20
    16  H    0.000000
    17  C    2.149629   0.000000
    18  H    2.581934   1.082667   0.000000
    19  S    6.326053   4.880957   5.706267   0.000000
    20  S    5.703736   5.263700   6.328832   2.900730   0.000000
    21  S    3.675953   1.740463   2.438802   3.271690   4.384065
    22  S    2.438006   2.635731   3.676602   4.379759   3.269678
                   21         22
    21  S    0.000000
    22  S    2.931602   0.000000
