# Supplementary material for: Direct observation of electron transfer in solids through X-ray crystallography
Source: Nat Commun. 2024 May 23;15:4412. doi: 10.1038/s41467-024-48599-1 (PMC11116525; doi:10.1038/s41467-024-48599-1)
Supplement: Supplementary file 7 — Supplementary data file 4 [file 41467_2024_48599_MOESM7_ESM.txt]

---------------------------------------------------------------------
 Center     Atomic      Atomic             Coordinates (Angstroms)
 Number     Number       Type             X           Y           Z
 ---------------------------------------------------------------------
      1          6           0       -1.690196   -0.050737   -1.215137
      2          1           0       -1.661425   -0.095732   -2.295302
      3          6           0        1.691520   -0.674204    1.011758
      4          1           0        1.664858   -1.273480    1.911600
      5          6           0       -1.690726    1.139838   -0.423800
      6          1           0       -1.663308    2.153275   -0.800303
      7          6           0        1.691410    0.754218    0.953545
      8          1           0        1.664759    1.424853    1.801739
      9          6           0       -1.691279    0.755007    0.953050
     10          6           0        1.690545    1.140275   -0.422943
     11          1           0        1.663073    2.154012   -0.798649
     12          6           0       -1.691226   -0.673352    1.012478
     13          1           0       -1.664431   -1.272011    1.912711
     14          6           0        1.689853   -0.049648   -1.215306
     15          1           0        1.661346   -0.093877   -2.295497
     16          6           0       -1.690448   -1.171241   -0.327510
     17          1           0       -1.661935   -2.212494   -0.618503
     18          6           0        1.690502   -1.170913   -0.328638
     19          1           0        1.661993   -2.211959   -0.620373
     20         26           0       -0.000018    0.000217    0.000649
     21          1           0       -1.664195    1.426306    1.800710
 ---------------------------------------------------------------------

 Distance matrix (angstroms):
                    1          2          3          4          5
     1  C    0.000000
     2  H    1.081485   0.000000
     3  C    4.096800   4.744841   0.000000
     4  H    4.746365   5.490836   1.081462   0.000000
     5  C    1.429575   2.242770   4.097702   4.747436   0.000000
     6  H    2.242874   2.700567   4.746901   5.493065   1.081462
     7  C    4.097121   4.745412   1.429607   2.242796   3.672142
     8  H    4.747066   5.491942   2.242950   2.700569   4.036525
     9  C    2.313062   3.358041   3.672794   4.036984   1.429619
    10  C    3.670898   4.033503   2.313157   3.358119   3.381272
    11  H    4.034699   4.284111   3.358152   4.369572   3.523780
    12  C    2.312989   3.357968   3.382746   3.525886   2.313126
    13  H    3.357917   4.369327   3.525833   3.329290   3.358124
    14  C    3.380049   3.521304   2.312982   3.357965   3.670105
    15  H    3.521630   3.322772   3.357920   4.369342   4.032579
    16  C    1.429479   2.242714   3.671292   4.035114   2.313085
    17  H    2.242758   2.700433   4.033577   4.283774   3.358105
    18  C    3.670122   4.032270   1.429469   2.242731   4.096502
    19  H    4.032592   4.281228   2.242635   2.700303   4.744883
    20  Fe   2.082651   2.835643   2.082903   2.836521   2.082640
    21  H    3.358223   4.369660   4.036757   4.287626   2.243036
                    6          7          8          9         10
     6  H    0.000000
     7  C    4.035775   0.000000
     8  H    4.286869   1.081617   0.000000
     9  C    2.242807   3.382690   3.525899   0.000000
    10  C    3.523762   1.429601   2.242957   3.671311   0.000000
    11  H    3.326381   2.242858   2.700683   4.034519   1.081468
    12  C    3.358091   3.672010   4.035843   1.429594   4.097078
    13  H    4.369558   4.035750   4.285896   2.242872   4.746606
    14  C    4.033458   2.313032   3.358175   4.096497   1.429600
    15  H    4.282361   3.358042   4.369656   4.744866   2.242865
    16  C    3.358077   4.097006   4.746664   2.313064   4.096746
    17  H    4.369553   4.745275   5.491335   3.358079   4.745358
    18  C    4.745601   2.313033   3.358149   4.097357   2.313110
    19  H    5.490471   3.358018   4.369558   4.745838   3.358164
    20  Fe   2.836144   2.082656   2.836370   2.082580   2.082586
    21  H    2.700695   3.525546   3.328954   1.081621   4.034938
                   11         12         13         14         15
    11  H    0.000000
    12  C    4.746102   0.000000
    13  H    5.491939   1.081448   0.000000
    14  C    2.242864   4.096794   4.746565   0.000000
    15  H    2.700660   4.745338   5.491613   1.081472   0.000000
    16  C    4.746091   1.429498   2.242638   3.670501   4.033386
    17  H    5.491312   2.242747   2.700288   4.033430   4.283112
    18  C    3.358093   3.671817   4.036018   1.429480   2.242631
    19  H    4.369610   4.034550   4.285454   2.242835   2.700429
    20  Fe   2.836120   2.082710   2.836339   2.082473   2.835713
    21  H    4.284499   2.242900   2.700641   4.745991   5.490819
                   16         17         18         19         20
    16  C    0.000000
    17  H    1.081525   0.000000
    18  C    3.380950   3.522464   0.000000
    19  H    3.522459   3.323929   1.081527   0.000000
    20  Fe   2.082680   2.835738   2.082746   2.835784   0.000000
    21  H    3.358164   4.369606   4.746963   5.492007   2.836095
                   21
    21  H    0.000000
