# Supplementary material for: Direct observation of electron transfer in solids through X-ray crystallography
Source: Nat Commun. 2024 May 23;15:4412. doi: 10.1038/s41467-024-48599-1 (PMC11116525; doi:10.1038/s41467-024-48599-1)
Supplement: Supplementary file 8 — Supplementary data file 5 [file 41467_2024_48599_MOESM8_ESM.txt]

 S                 29.21400000   95.04400000    5.16400000
 F                 31.28500000   94.45600000    6.33100000
 F                 29.65900000   94.85500000    7.66300000
 F                 29.72600000   93.02900000    6.71100000
 C                 30.04600000   94.22300000    6.45100000
 O                 29.59000000   94.25300000    4.08000000
 O                 29.62900000   96.33800000    5.14100000
 O                 27.78800000   94.73200000    5.60600000
 S                 35.55700000   93.95200000    8.11500000
 C                 35.33700000   92.47900000    7.60100000
 F                 35.92900000   91.48100000    8.36700000
 F                 34.06500000   91.94000000    7.54200000
 F                 35.78900000   92.24900000    6.32400000
 O                 34.93000000   93.85500000    9.36600000
 O                 36.94700000   93.98300000    8.01800000
 O                 34.96800000   94.90100000    7.22400000
 Fe                25.12300000   93.84200000   11.70400000
 C                 25.18700000   92.33000000   13.08700000
 H                 25.91200000   91.73700000   13.23400000
 C                 25.00100000   93.59600000   13.75000000
 H                 25.58300000   94.00800000   14.37600000
 C                 23.75500000   94.08100000   13.26800000
 H                 23.33500000   94.88500000   13.56600000
 C                 23.22400000   93.20600000   12.27200000
 H                 22.42800000   93.34300000   11.77400000
 C                 24.10300000   92.11400000   12.16600000
 H                 24.00000000   91.36000000   11.59000000
 C                 26.25900000   95.55000000   11.30700000
 H                 26.47300000   96.22000000   11.94400000
 C                 27.03600000   94.40500000   11.02000000
 H                 27.87600000   94.18900000   11.41200000
 C                 26.36900000   93.62300000   10.05100000
 H                 26.64600000   92.77700000    9.71400000
 C                 25.18400000   94.33700000    9.67800000
 H                 24.56100000   94.07400000    9.00900000
 C                 25.09800000   95.52300000   10.47200000
 H                 24.39500000   96.17300000   10.47000000
 Cl                24.04900000   99.08100000   14.50300000
 O                 23.15200000   98.39300000   15.43400000
 O                 23.31600000   99.62000000   13.36000000
 O                 25.05200000   98.08300000   14.06500000
 O                 24.75400000  100.22600000   15.09200000
