# Supplementary material for: Direct observation of electron transfer in solids through X-ray crystallography
Source: Nat Commun. 2024 May 23;15:4412. doi: 10.1038/s41467-024-48599-1 (PMC11116525; doi:10.1038/s41467-024-48599-1)
Supplement: Supplementary file 9 — Supplementary data file 6 [file 41467_2024_48599_MOESM9_ESM.txt]

 C                 25.35900000  101.77100000   13.72500000
 H                 25.72300000  102.14100000   14.51900000
 C                 25.28400000  103.40100000   10.01600000
 H                 24.40900000  103.70200000    9.80600000
 C                 25.92000000  100.68300000   12.99000000
 H                 26.78600000  100.29800000   13.08200000
 C                 25.96800000  102.30500000    9.39400000
 H                 25.67200000  101.83800000    8.62600000
 C                 24.85300000  100.30300000   12.05400000
 H                 24.85300000   99.52000000   11.51400000
 C                 27.18400000  102.04500000   10.11900000
 H                 27.71700000  101.26000000   10.08100000
 C                 23.82700000  101.26500000   12.07800000
 H                 23.05600000  101.28900000   11.52200000
 C                 27.40000000  103.19500000   10.90300000
 H                 28.22300000  103.43300000   11.31300000
 C                 24.16900000  102.21000000   13.09300000
 H                 23.68600000  102.99500000   13.30800000
 C                 26.17600000  103.94800000   10.98300000
 H                 26.00000000  104.68000000   11.56400000
 Fe                25.58900000  102.11200000   11.60500000
 F                 30.31600000  103.16500000    7.77100000
 S                 29.85900000  103.33300000    5.23000000
 C                 30.66500000  102.54100000    6.50300000
 F                 31.96900000  102.75900000    6.42400000
 F                 30.46600000  101.31400000    6.74500000
 O                 28.38900000  103.01700000    5.62900000
 O                 30.26500000  102.60700000    4.13700000
 O                 30.18200000  104.71800000    5.22900000
 S                 36.27900000  102.32700000    8.13700000
 C                 36.06300000  100.72400000    7.53600000
 F                 36.56600000   99.71800000    8.41300000
 F                 36.45700000  100.56700000    6.30300000
 F                 34.68300000  100.37400000    7.50100000
 O                 35.66500000  103.22900000    7.23200000
 O                 37.69400000  102.30700000    8.09900000
 O                 35.59800000  102.26700000    9.40800000
