# Supplementary material for: Direct observation of electron transfer in solids through X-ray crystallography
Source: Nat Commun. 2024 May 23;15:4412. doi: 10.1038/s41467-024-48599-1 (PMC11116525; doi:10.1038/s41467-024-48599-1)
Supplement: Supplementary file 10 — Supplementary data file 7 [file 41467_2024_48599_MOESM10_ESM.txt]

---------------------------------------------------------------------
 Center     Atomic      Atomic             Coordinates (Angstroms)
 Number     Number       Type             X           Y           Z
 ---------------------------------------------------------------------
      1         26           0       -0.000546   -0.000150    0.000105
      2          8           0        0.253690   -1.649965   -0.951386
      3          1           0        1.026205   -2.244970   -0.833596
      4          8           0       -1.366990   -0.869892    1.051725
      5          1           0       -1.864842   -0.436157    1.778800
      6          8           0       -1.415222    0.547996   -1.183280
      7          1           0       -1.313845    1.094076   -1.993043
      8          8           0       -0.251031    1.652795    0.947487
      9          1           0        0.326769    2.002128    1.660696
     10          8           0        1.368514    0.868515   -1.048907
     11          1           0        1.856215    0.436544   -1.783945
     12          8           0        1.414348   -0.548554    1.183317
     13          1           0        1.312852   -1.089072    1.996788
     14          1           0       -1.027072    2.244436    0.836135
     15          1           0       -2.320345    0.167606   -1.158987
     16          1           0       -1.458809   -1.843546    1.140400
     17          1           0       -0.329310   -2.006489   -1.656735
     18          1           0        2.320241   -0.170242    1.154996
     19          1           0        1.459670    1.842430   -1.135885
 ---------------------------------------------------------------------

 Distance matrix (angstroms):
                    1          2          3          4          5
     1  Fe   0.000000
     2  O    1.921422   0.000000
     3  H    2.605474   0.982184   0.000000
     4  O    1.931198   2.692132   3.342553   0.000000
     5  H    2.613323   3.662707   4.295879   0.982151   0.000000
     6  O    1.924103   2.769491   3.726058   2.647259   3.153511
     7  H    2.625780   3.327458   4.239031   3.623618   4.107555
     8  O    1.921589   3.843005   4.471707   2.760468   2.767524
     9  H    2.621796   4.490668   4.974791   3.389420   3.280601
    10  O    1.931148   2.755918   3.139638   3.862344   4.489174
    11  H    2.611723   2.759485   2.963545   4.487411   5.225038
    12  O    1.924231   2.667806   2.663911   2.802930   3.334715
    13  H    2.626311   3.182477   3.070724   2.850042   3.251393
    14  H    2.605929   4.472353   5.211403   3.140233   2.962441
    15  H    2.598673   3.157898   4.138333   2.621552   3.033579
    16  H    2.612453   2.710295   3.198922   0.981985   1.597861
    17  H    2.622708   0.982097   1.603700   3.115187   4.077585
    18  H    2.597838   3.301070   3.151750   3.754444   4.239666
    19  H    2.611093   3.699358   4.121421   4.486907   4.973904
                    6          7          8          9         10
     6  O    0.000000
     7  H    0.981935   0.000000
     8  O    2.667600   3.176233   0.000000
     9  H    3.638301   4.106822   0.982117   0.000000
    10  O    2.805348   2.852599   2.687677   3.116450   0.000000
    11  H    3.327991   3.244279   3.657933   4.081153   0.982208
    12  O    3.848334   4.497836   2.770387   2.813663   2.644430
    13  H    4.498357   5.252087   3.326349   3.262029   3.620981
    14  H    2.665822   3.067543   0.982179   1.603590   3.344454
    15  H    0.982107   1.602198   3.305311   4.280572   3.756471
    16  H    3.334796   4.297569   3.704098   4.271791   4.487994
    17  H    2.815805   3.270460   4.492044   5.244502   3.393775
    18  H    4.465097   4.971442   3.158792   2.991464   2.615720
    19  H    3.153222   2.997856   2.702387   3.021561   0.982031
                   11         12         13         14         15
    11  H    0.000000
    12  O    3.157580   0.000000
    13  H    4.112991   0.981935   0.000000
    14  H    4.294955   3.725837   4.234930   0.000000
    15  H    4.231613   4.466229   4.973759   3.156944   0.000000
    16  H    4.973931   3.151805   2.997454   4.121962   3.173981
    17  H    3.280413   3.637556   4.109328   4.977111   2.989759
    18  H    3.036592   0.982122   1.602403   4.139668   5.196509
    19  H    1.598045   3.331299   4.292889   3.199118   4.134499
                   16         17         18         19
    16  H    0.000000
    17  H    3.020974   0.000000
    18  H    4.132962   4.277588   0.000000
    19  H    5.223543   4.276203   3.168528   0.000000
