# Supplementary material for: Direct observation of electron transfer in solids through X-ray crystallography
Source: Nat Commun. 2024 May 23;15:4412. doi: 10.1038/s41467-024-48599-1 (PMC11116525; doi:10.1038/s41467-024-48599-1)
Supplement: Supplementary file 11 — Supplementary data file 8 [file 41467_2024_48599_MOESM11_ESM.txt]

 ---------------------------------------------------------------------
 Center     Atomic      Atomic             Coordinates (Angstroms)
 Number     Number       Type             X           Y           Z
 ---------------------------------------------------------------------
      1          6           0       -1.716122   -0.149028   -1.208215
      2          1           0       -1.691385   -0.281279   -2.281644
      3          6           0        1.715342   -0.588229    1.066126
      4          1           0        1.689099   -1.111015    2.012804
      5          6           0       -1.714918    1.103418   -0.514931
      6          1           0       -1.689382    2.083218   -0.972615
      7          6           0        1.713815    0.832263    0.889243
      8          1           0        1.686243    1.571389    1.678681
      9          6           0       -1.713830    0.831179    0.890377
     10          1           0       -1.686421    1.569378    1.680682
     11          6           0        1.714780    1.102979   -0.516313
     12          1           0        1.688960    2.082290   -0.975026
     13          6           0       -1.714654   -0.589500    1.065664
     14          1           0       -1.687747   -1.113252    2.011791
     15          6           0        1.715940   -0.150296   -1.208130
     16          1           0        1.691014   -0.283787   -2.281410
     17          6           0       -1.716051   -1.195348   -0.231210
     18          1           0       -1.690971   -2.257106   -0.436742
     19          6           0        1.715883   -1.195543   -0.230073
     20          1           0        1.691264   -2.257552   -0.434343
     21         26           0       -0.000068   -0.000525   -0.000669
 ---------------------------------------------------------------------

 Distance matrix (angstroms):
                    1          2          3          4          5
     1  C    0.000000
     2  H    1.081829   0.000000
     3  C    4.140104   4.786186   0.000000
     4  H    4.784967   5.527967   1.081755   0.000000
     5  C    1.431524   2.244819   4.138610   4.783356   0.000000
     6  H    2.244803   2.702667   4.783851   5.525394   1.081727
     7  C    4.138444   4.784337   1.431463   2.244846   3.715029
     8  H    4.782268   5.524937   2.244998   2.703135   4.074166
     9  C    2.316225   3.361515   3.715484   4.075768   1.431435
    10  H    3.361476   4.373212   4.074915   4.323071   2.244694
    11  C    3.717168   4.078545   2.316096   3.361378   3.429699
    12  H    4.077712   4.326713   3.361349   4.373137   3.571591
    13  C    2.316148   3.361549   3.429996   3.571356   2.316086
    14  H    3.361394   4.373303   3.570847   3.376847   3.361352
    15  C    3.432062   3.574836   2.316037   3.361267   3.717945
    16  H    3.574700   3.382400   3.361440   4.373167   4.079848
    17  C    1.431546   2.245086   3.718351   4.078941   2.316209
    18  H    2.244949   2.703248   4.080040   4.328819   3.361518
    19  C    3.718952   4.080967   1.431420   2.244629   4.139657
    20  H    4.081057   4.331338   2.244689   2.702422   4.785885
    21  Fe   2.103582   2.853458   2.103825   2.853165   2.103299
                    6          7          8          9         10
     6  H    0.000000
     7  C    4.075923   0.000000
     8  H    4.322752   1.081795   0.000000
     9  C    2.244757   3.427645   3.567889   0.000000
    10  H    2.702596   3.568097   3.372665   1.081791   0.000000
    11  C    3.571750   1.431389   2.244598   3.715914   4.075841
    12  H    3.378343   2.244701   2.702440   4.077252   4.325396
    13  C    3.361345   3.715768   4.075700   1.431452   2.244949
    14  H    4.373111   4.076244   4.324589   2.244786   2.702987
    15  C    4.079249   2.316118   3.361363   4.138883   4.783155
    16  H    4.329288   3.361418   4.373102   4.785013   5.526252
    17  C    3.361456   4.138913   4.783108   2.316198   3.361535
    18  H    4.373279   4.784872   5.526116   3.361439   4.373269
    19  C    4.785130   2.316219   3.361567   4.138349   4.782409
    20  H    5.528181   3.361450   4.373292   4.784330   5.525168
    21  Fe   2.853146   2.103063   2.852153   2.103015   2.852248
                   11         12         13         14         15
    11  C    0.000000
    12  H    1.081727   0.000000
    13  C    4.138618   4.784084   0.000000
    14  H    4.783324   5.525823   1.081756   0.000000
    15  C    1.431542   2.244885   4.139084   4.783332   0.000000
    16  H    2.244828   2.702770   4.784866   5.525905   1.081837
    17  C    4.139347   4.784378   1.431411   2.244681   3.718208
    18  H    4.784939   5.526666   2.244704   2.702541   4.079305
    19  C    2.316277   3.361528   3.716827   4.076448   1.431480
    20  H    3.361613   4.373394   4.078321   4.325588   2.244968
    21  Fe   2.103406   2.853122   2.103274   2.852441   2.103587
                   16         17         18         19         20
    16  H    0.000000
    17  C    4.079505   0.000000
    18  H    4.328349   1.081758   0.000000
    19  C    2.244972   3.431934   3.574392   0.000000
    20  H    2.703221   3.574820   3.382236   1.081756   0.000000
    21  Fe   2.853380   2.103651   2.853326   2.103611   2.853568
                   21
    21  Fe   0.000000
