# Supplementary material for: Direct observation of electron transfer in solids through X-ray crystallography
Source: Nat Commun. 2024 May 23;15:4412. doi: 10.1038/s41467-024-48599-1 (PMC11116525; doi:10.1038/s41467-024-48599-1)
Supplement: Supplementary file 12 — Supplementary data file 9 [file 41467_2024_48599_MOESM12_ESM.txt]

---------------------------------------------------------------------
 Center     Atomic      Atomic             Coordinates (Angstroms)
 Number     Number       Type             X           Y           Z
 ---------------------------------------------------------------------
      1         16           0       -1.644504   -1.470311   -0.000020
      2         16           0       -1.644504    1.470311    0.000042
      3         16           0        1.644504   -1.470311   -0.000035
      4         16           0        1.644504    1.470311   -0.000036
      5          6           0       -3.193324    0.673822   -0.000058
      6          1           0       -4.078388    1.299544   -0.000174
      7          6           0       -3.193324   -0.673822   -0.000084
      8          1           0       -4.078388   -1.299544   -0.000224
      9          6           0       -0.699580    0.000000    0.000352
     10          6           0        0.699580    0.000000    0.000337
     11          6           0        3.193324    0.673822   -0.000129
     12          1           0        4.078388    1.299544   -0.000263
     13          6           0        3.193324   -0.673822   -0.000132
     14          1           0        4.078388   -1.299544   -0.000269
 ---------------------------------------------------------------------

                    Distance matrix (angstroms):
                    1          2          3          4          5
     1  S    0.000000
     2  S    2.940622   0.000000
     3  S    3.289009   4.411898   0.000000
     4  S    4.411897   3.289009   2.940622   0.000000
     5  C    2.645023   1.741619   5.291681   4.902956   0.000000
     6  H    3.687260   2.439867   6.357955   5.725440   1.083913
     7  C    1.741619   2.645023   4.902956   5.291681   1.347644
     8  H    2.439867   3.687260   5.725440   6.357955   2.162755
     9  C    1.747769   1.747769   2.767047   2.767047   2.583176
    10  C    2.767047   2.767047   1.747769   1.747769   3.950790
    11  C    5.291681   4.902957   2.645023   1.741620   6.386648
    12  H    6.357955   5.725440   3.687260   2.439867   7.298584
    13  C    4.902956   5.291681   1.741619   2.645024   6.527283
    14  H    5.725440   6.357955   2.439867   3.687260   7.534718
                    6          7          8          9         10
     6  H    0.000000
     7  C    2.162755   0.000000
     8  H    2.599088   1.083913   0.000000
     9  C    3.620105   2.583175   3.620105   0.000000
    10  C    4.951545   3.950790   4.951545   1.399160   0.000000
    11  C    7.298584   6.527283   7.534718   3.950790   2.583175
    12  H    8.156776   7.534718   8.560856   4.951545   3.620105
    13  C    7.534718   6.386648   7.298584   3.950789   2.583175
    14  H    8.560856   7.298584   8.156776   4.951545   3.620104
                   11         12         13         14
    11  C    0.000000
    12  H    1.083913   0.000000
    13  C    1.347644   2.162756   0.000000
    14  H    2.162755   2.599088   1.083913   0.000000
