# Supplementary material for: Direct observation of electron transfer in solids through X-ray crystallography
Source: Nat Commun. 2024 May 23;15:4412. doi: 10.1038/s41467-024-48599-1 (PMC11116525; doi:10.1038/s41467-024-48599-1)
Supplement: Supplementary file 13 — Supplementary data file 10 [file 41467_2024_48599_MOESM13_ESM.txt]

---------------------------------------------------------------------
 Center     Atomic      Atomic             Coordinates (Angstroms)
 Number     Number       Type             X           Y           Z
 ---------------------------------------------------------------------
      1         16           0        1.652688   -1.496267   -0.086955
      2         16           0        1.652687    1.496265   -0.086981
      3         16           0       -1.652691   -1.496267   -0.086924
      4         16           0       -1.652688    1.496265   -0.086950
      5          6           0        3.180525    0.669815    0.213331
      6          1           0        4.058309    1.287396    0.360977
      7          6           0        3.180524   -0.669811    0.213354
      8          1           0        4.058307   -1.287390    0.361017
      9          6           0        0.676118   -0.000002   -0.083349
     10          6           0       -0.676119   -0.000003   -0.083336
     11          6           0       -3.180517    0.669817    0.213407
     12          1           0       -4.058296    1.287399    0.361085
     13          6           0       -3.180523   -0.669809    0.213397
     14          1           0       -4.058308   -1.287386    0.361060
 ---------------------------------------------------------------------

                    Distance matrix (angstroms):
                    1          2          3          4          5
     1  S    0.000000
     2  S    2.992532   0.000000
     3  S    3.305379   4.458786   0.000000
     4  S    4.458785   3.305374   2.992533   0.000000
     5  C    2.667653   1.762809   5.304908   4.912549   0.000000
     6  H    3.706270   2.455873   6.369060   5.732342   1.083379
     7  C    1.762809   2.667653   4.912551   5.304904   1.339626
     8  H    2.455873   3.706271   5.732345   6.369055   2.150108
     9  C    1.786760   1.786761   2.768063   2.768061   2.609354
    10  C    2.768061   2.768062   1.786761   1.786762   3.925605
    11  C    5.304905   4.912546   2.667653   1.762809   6.361042
    12  H    6.369056   5.732339   3.706271   2.455873   7.266620
    13  C    4.912553   5.304906   1.762810   2.667652   6.500579
    14  H    5.732349   6.369059   2.455873   3.706270   7.500211
                    6          7          8          9         10
     6  H    0.000000
     7  C    2.150107   0.000000
     8  H    2.574786   1.083379   0.000000
     9  C    3.646099   2.609354   3.646098   0.000000
    10  C    4.926421   3.925604   4.926419   1.352237   0.000000
    11  C    7.266622   6.500573   7.500201   3.925603   2.609353
    12  H    8.116605   7.500200   8.515208   4.926418   3.646098
    13  C    7.500209   6.361047   7.266627   3.925606   2.609355
    14  H    8.515220   7.266629   8.116615   4.926423   3.646100
                   11         12         13         14
    11  C    0.000000
    12  H    1.083379   0.000000
    13  C    1.339626   2.150107   0.000000
    14  H    2.150107   2.574784   1.083379   0.000000
