# Supplementary material for: Direct observation of electron transfer in solids through X-ray crystallography
Source: Nat Commun. 2024 May 23;15:4412. doi: 10.1038/s41467-024-48599-1 (PMC11116525; doi:10.1038/s41467-024-48599-1)
Supplement: Supplementary file 14 — Supplementary data file 11 [file 41467_2024_48599_MOESM14_ESM.txt]

 S                 -1.97600900    6.63920600    0.76759400
 F                 -0.24046700    8.35010100    0.18561200
 F                  0.57400400    6.47559200    0.67962600
 F                 -0.30788200    6.78823100   -1.20138600
 C                 -0.56217700    7.17553100    0.10561000
 O                 -1.92125100    7.07419400    2.16159300
 O                 -2.09401700    5.18575300    0.50459500
 O                 -3.01312300    7.33234300   -0.05042100
 S                  2.38061800   12.20749500   -0.20736400
 F                  0.44332300   12.67112400   -1.80938900
 F                  2.60116500   12.43823200   -2.69436200
 F                  1.37506400   10.88928500   -2.13437400
 C                  1.73970300   12.08049300   -1.67937200
 O                  2.62363200   13.65525400   -0.22936400
 O                  3.47058500   11.28420900   -0.23434800
 O                  1.36582500   11.83539000    0.71562400
 S                  0.94368400    1.49149500   -1.16735900
 S                  3.34281800    3.08885900   -0.59933200
 S                  2.67535600   -1.28529400   -0.84833100
 C                  0.76870300    3.25915400   -1.20836500
 H                 -0.06826500    3.66705200   -1.38537600
 C                  1.84720100    3.96862500   -0.97335300
 H                  1.82677200    4.91941000   -0.99735500
 C                  2.71533300    1.44265100   -0.80333600
 C                  3.47058500    0.31848900   -0.65532500
 C                  4.17135900   -2.22472500   -0.48931000
 H                  4.16189500   -3.17158000   -0.46730800
 C                  5.29573500   -1.53423100   -0.24029800
 H                  6.10061200   -1.98698600   -0.01528700
 S                  5.24381100    0.22819000   -0.35030200
 Cl                 6.93915800   -3.91968100    2.40253800
 O                  6.87468800   -3.25746300    3.73054000
 O                  8.29249900   -3.69374600    1.83552100
 O                  5.89073800   -3.30092900    1.55855200
 O                  6.78919800   -5.37796700    2.37453700
