# Supplementary material for: Direct observation of electron transfer in solids through X-ray crystallography
Source: Nat Commun. 2024 May 23;15:4412. doi: 10.1038/s41467-024-48599-1 (PMC11116525; doi:10.1038/s41467-024-48599-1)
Supplement: Supplementary file 15 — Supplementary data file 12 [file 41467_2024_48599_MOESM15_ESM.txt]

 S                 22.00200000  102.72800000    8.36900000
 S                 19.55900000  102.06700000    7.17100000
 S                 21.95600000  105.72000000    6.42800000
 S                 19.27100000  104.78800000    5.37800000
 C                 20.11700000  100.83600000    8.24200000
 H                 19.63500000  100.03200000    8.40900000
 C                 21.31400000  101.13200000    8.82700000
 H                 21.74500000  100.54100000    9.43200000
 C                 20.77800000  103.30000000    7.21200000
 C                 20.69100000  104.41800000    6.44100000
 C                 19.89900000  106.37700000    4.87200000
 H                 19.42600000  106.89700000    4.23300000
 C                 21.04500000  106.82900000    5.39100000
 H                 21.35700000  107.71600000    5.21600000
 S                 17.92800000  103.40600000   12.02700000
 F                 17.29100000  101.36200000   10.51400000
 F                 17.47700000  103.24700000    9.49500000
 F                 15.83900000  102.82900000   10.83000000
 C                 17.16700000  102.68600000   10.87500000
 O                 19.40000000  103.04600000   11.66700000
 O                 17.60600000  104.75400000   11.99800000
 O                 17.51100000  102.67600000   13.11600000
 S                 11.49000000  102.38400000    9.09800000
 C                 11.78200000  100.77200000    9.69700000
 O                 10.07000000  102.39900000    9.14600000
 O                 12.14300000  102.28400000    7.82500000
 F                 11.28700000  100.62100000   10.91900000
 F                 11.18200000   99.85000000    8.84000000
 F                 13.05400000  100.42800000    9.74500000
 O                 12.08800000  103.29900000    9.98300000
