# Supplementary material for: Direct observation of electron transfer in solids through X-ray crystallography
Source: Nat Commun. 2024 May 23;15:4412. doi: 10.1038/s41467-024-48599-1 (PMC11116525; doi:10.1038/s41467-024-48599-1)
Supplement: Supplementary file 16 — Supplementary data file 13 [file 41467_2024_48599_MOESM16_ESM.cif]

 
data_220627_Zn4L8Ksai_0m_a_sqd_sqd_sqd
# start Validation Reply Form         
_vrf_THETM01_220627_Zn4L8Ksai_0m_a_sqd_sqd_sqd            
;
PROBLEM: THETM01_ALERT_3_B The value of sine(theta_max)/wavelength is less than 0.575
RESPONSE: Despite long exposure times and rapid sample handling, few 
reflections at greater than 0.87 angstroms resolution were observed.
;
_vrf_PLAT220_220627_Zn4L8Ksai_0m_a_sqd_sqd_sqd            
;
PROBLEM: NonSolvent Resd 1 C Ueq(max)/Ueq(min) Range 6.5 Ratio
RESPONSE: This is due to the poor diffraction of the crystal. 
;
_vrf_PLAT242_220627_Zn4L8Ksai_0m_a_sqd_sqd_sqd            
;
PROBLEM: PLAT242_ALERT_2_B Low 'MainMol' Ueq as Compared to Neighbors of C29 Check
RESPONSE: This alert is because ethyl groups of the ligands are partially 
disordered by thermal vibration or the relative positions of LA and LA=O 
in [(Zn2+)4(LA)4(LA=O)4]n are partially replaced.
; 

_audit_creation_method            'SHELXL-2019/1'
_shelx_SHELXL_version_number      '2019/1'
_chemical_name_systematic         ?
_chemical_name_common             ?
_chemical_melting_point           ?
_chemical_formula_moiety          ?
_chemical_formula_sum
 'C219.88 H167.63 F12 N40 O16 S4 Zn4' 
_chemical_formula_weight          4243.81

loop_
 _atom_type_symbol
 _atom_type_description
 _atom_type_scat_dispersion_real
 _atom_type_scat_dispersion_imag
 _atom_type_scat_source
 'C'  'C'   0.0033   0.0016
 'International Tables Vol C Tables 4.2.6.8 and 6.1.1.4'
 'H'  'H'   0.0000   0.0000
 'International Tables Vol C Tables 4.2.6.8 and 6.1.1.4'
 'F'  'F'   0.0171   0.0103
 'International Tables Vol C Tables 4.2.6.8 and 6.1.1.4'
 'N'  'N'   0.0061   0.0033
 'International Tables Vol C Tables 4.2.6.8 and 6.1.1.4'
 'O'  'O'   0.0106   0.0060
 'International Tables Vol C Tables 4.2.6.8 and 6.1.1.4'
 'S'  'S'   0.1246   0.1234
 'International Tables Vol C Tables 4.2.6.8 and 6.1.1.4'
 'Zn'  'Zn'   0.2839   1.4301
 'International Tables Vol C Tables 4.2.6.8 and 6.1.1.4'
 
_space_group_crystal_system       monoclinic
_space_group_IT_number            15
_space_group_name_H-M_alt         'C 2/c'
_space_group_name_Hall            '-C 2yc'
 
_shelx_space_group_comment
;
The symmetry employed for this shelxl refinement is uniquely defined
by the following loop, which should always be used as a source of
symmetry information in preference to the above space-group names.
They are only intended as comments.
;
 
loop_
 _space_group_symop_operation_xyz
 'x, y, z'
 '-x, y, -z+1/2'
 'x+1/2, y+1/2, z'
 '-x+1/2, y+1/2, -z+1/2'
 '-x, -y, -z'
 'x, -y, z-1/2'
 '-x+1/2, -y+1/2, -z'
 'x+1/2, -y+1/2, z-1/2'
 
_cell_length_a                    58.113(3)
_cell_length_b                    13.9183(7)
_cell_length_c                    38.9504(17)
_cell_angle_alpha                 90
_cell_angle_beta                  117.066(2)
_cell_angle_gamma                 90
_cell_volume                      28054(2)
_cell_formula_units_Z             4
_cell_measurement_temperature     90(2)
_cell_measurement_reflns_used     7625
_cell_measurement_theta_min       1.5534
_cell_measurement_theta_max       22.5943
 
_exptl_crystal_description        block
_exptl_crystal_colour             yellow
_exptl_crystal_density_meas       ?
_exptl_crystal_density_method     'not measured'
_exptl_crystal_density_diffrn     1.005          
_exptl_crystal_F_000              8748
_exptl_transmission_factor_min    0.662300
_exptl_transmission_factor_max    0.745000
_exptl_crystal_size_max           0.339
_exptl_crystal_size_mid           0.177
_exptl_crystal_size_min           0.138
_exptl_absorpt_coefficient_mu     0.430
_shelx_estimated_absorpt_T_min    ?
_shelx_estimated_absorpt_T_max    ?
_exptl_absorpt_correction_type    Multi-Scan
_exptl_absorpt_correction_T_min   ?
_exptl_absorpt_correction_T_max   ?
_exptl_absorpt_process_details    ?
_exptl_absorpt_special_details    ?
_diffrn_ambient_temperature       90(2)
_diffrn_radiation_wavelength      0.71073
_diffrn_radiation_type            MoK\a
_diffrn_source                    ?
_diffrn_measurement_device_type   'Bruker D8 goniometer'
_diffrn_measurement_method        ?
_diffrn_detector_area_resol_mean  ?
_diffrn_reflns_number             138251
_diffrn_reflns_av_unetI/netI      0.0756
_diffrn_reflns_av_R_equivalents   0.0820
_diffrn_reflns_limit_h_min        -66
_diffrn_reflns_limit_h_max        65
_diffrn_reflns_limit_k_min        -15
_diffrn_reflns_limit_k_max        15
_diffrn_reflns_limit_l_min        -44
_diffrn_reflns_limit_l_max        44
_diffrn_reflns_theta_min          1.802
_diffrn_reflns_theta_max          24.101
_diffrn_reflns_theta_full         24.101
_diffrn_measured_fraction_theta_max   0.993
_diffrn_measured_fraction_theta_full  0.993
_diffrn_reflns_Laue_measured_fraction_max    0.993
_diffrn_reflns_Laue_measured_fraction_full   0.993
_diffrn_reflns_point_group_measured_fraction_max   0.993
_diffrn_reflns_point_group_measured_fraction_full  0.993
_reflns_number_total              22103
_reflns_number_gt                 11537
_reflns_threshold_expression      'I > 2\s(I)'
_reflns_Friedel_coverage          0.000
_reflns_Friedel_fraction_max      .
_reflns_Friedel_fraction_full     .
 
_reflns_special_details
;
 Reflections were merged by SHELXL according to the crystal
 class for the calculation of statistics and refinement.
 
 _reflns_Friedel_fraction is defined as the number of unique
 Friedel pairs measured divided by the number that would be
 possible theoretically, ignoring centric projections and
 systematic absences.
;
 
_computing_data_collection        ?
_computing_cell_refinement        ?
_computing_data_reduction         ?
_computing_structure_solution     ?
_computing_structure_refinement 'SHELXL-2019/1 (Sheldrick, 2019)'
_computing_molecular_graphics     ?
_computing_publication_material   ?
_refine_special_details           ?
_refine_ls_structure_factor_coef  Fsqd
_refine_ls_matrix_type            full
_refine_ls_weighting_scheme       calc
_refine_ls_weighting_details
'w=1/[\s^2^(Fo^2^)+(0.1811P)^2^] where P=(Fo^2^+2Fc^2^)/3'
_atom_sites_solution_primary      ?
_atom_sites_solution_secondary    ?
_atom_sites_solution_hydrogens    geom
_refine_ls_hydrogen_treatment     constr
_refine_ls_extinction_method      none
_refine_ls_extinction_coef        .
_refine_ls_number_reflns          22103
_refine_ls_number_parameters      1357
_refine_ls_number_restraints      242
_refine_ls_R_factor_all           0.1477
_refine_ls_R_factor_gt            0.0923
_refine_ls_wR_factor_ref          0.3054
_refine_ls_wR_factor_gt           0.2760
_refine_ls_goodness_of_fit_ref    1.055
_refine_ls_restrained_S_all       1.064
_refine_ls_shift/su_max           0.001
_refine_ls_shift/su_mean          0.000
 
loop_
 _atom_site_label
 _atom_site_type_symbol
 _atom_site_fract_x
 _atom_site_fract_y
 _atom_site_fract_z
 _atom_site_U_iso_or_equiv
 _atom_site_adp_type
 _atom_site_occupancy
 _atom_site_site_symmetry_order  
 _atom_site_calc_flag
 _atom_site_refinement_flags_posn
 _atom_site_refinement_flags_adp
 _atom_site_refinement_flags_occupancy
 _atom_site_disorder_assembly
 _atom_site_disorder_group
Zn1A Zn 0.61755(2) 0.43715(6) 0.72637(2) 0.0876(3) Uani 1 1 d . . . . .
N1 N 0.61958(10) 0.4952(5) 0.77454(15) 0.0954(17) Uani 1 1 d D U . . .
C1 C 0.5829(3) 0.6082(15) 0.8481(4) 0.292(10) Uani 1 1 d D U . . .
H1A H 0.572521 0.655209 0.853806 0.438 Uiso 1 1 calc R U . . .
H1B H 0.572671 0.549634 0.837633 0.438 Uiso 1 1 calc R U . . .
H1C H 0.598463 0.592628 0.871812 0.438 Uiso 1 1 calc R U . . .
N2 N 0.60610(12) 0.5793(6) 0.80990(19) 0.125(2) Uani 1 1 d D U . . .
C2 C 0.59029(15) 0.6491(8) 0.8194(3) 0.158(4) Uani 1 1 d D U . . .
H2A H 0.600338 0.708791 0.829767 0.190 Uiso 1 1 calc R U . . .
H2B H 0.574516 0.665748 0.795548 0.190 Uiso 1 1 calc R U . . .
C3 C 0.62705(15) 0.5288(7) 0.8340(2) 0.121(3) Uani 1 1 d D U . . .
H3 H 0.634400 0.528089 0.861354 0.145 Uiso 1 1 calc R U . . .
C4 C 0.63575(13) 0.4793(6) 0.8124(2) 0.109(2) Uani 1 1 d D U . . .
H4 H 0.650725 0.439804 0.822052 0.130 Uiso 1 1 calc R U . . .
C5 C 0.60141(12) 0.5546(6) 0.7737(2) 0.102(2) Uani 1 1 d D U . . .
C6 C 0.58151(15) 0.5930(5) 0.7398(3) 0.097(2) Uani 1 1 d D . . . .
C7 C 0.56504(15) 0.6263(6) 0.7108(3) 0.109(3) Uani 1 1 d D . . . .
C8 C 0.54651(14) 0.6699(7) 0.6758(3) 0.104(3) Uani 1 1 d . . . . .
Zn2 Zn 0.31775(3) 0.79328(13) 0.40557(2) 0.0795(7) Uani 0.940(5) 1 d . . P A 1
Zn2A Zn 0.3061(3) 0.7438(12) 0.4038(3) 0.057(5) Uani 0.060(5) 1 d . . P A 2
F1 F 0.27144(9) 0.7967(3) 0.75595(14) 0.1283(15) Uani 1 1 d . . . . .
S1 S 0.28117(3) 0.98123(12) 0.76060(4) 0.0774(5) Uani 1 1 d . . . . .
F2 F 0.29298(9) 0.8514(3) 0.81401(12) 0.1246(15) Uani 1 1 d . . . . .
S2 S 0.41788(5) 0.95870(17) 0.34738(6) 0.1139(7) Uani 1 1 d . . . . .
O2 O 0.35593(11) 0.7454(4) 0.61284(14) 0.1087(15) Uani 1 1 d . . . . .
N3 N 0.49446(15) 0.8052(5) 0.5762(3) 0.122(2) Uani 1 1 d . . . . .
F3 F 0.31149(8) 0.8302(3) 0.77803(12) 0.1224(15) Uani 1 1 d . . . . .
N4 N 0.31957(11) 0.7077(4) 0.44758(14) 0.0798(14) Uani 1 1 d . U . . .
F4 F 0.36995(12) 0.9984(5) 0.3091(2) 0.182(3) Uani 1 1 d . . . . .
N5 N 0.33275(16) 0.6095(6) 0.4972(2) 0.132(2) Uani 1 1 d D U . . .
F5 F 0.39512(11) 1.0915(4) 0.29801(17) 0.1526(18) Uani 1 1 d . . . . .
N6 N 0.58752(10) 0.3480(4) 0.70833(18) 0.0933(17) Uani 1 1 d . U . . .
F6 F 0.38764(10) 0.9501(3) 0.27423(13) 0.1332(16) Uani 1 1 d . . . . .
O1 O 0.2990(3) 0.6194(10) 0.5733(4) 0.322(7) Uani 1 1 d . U . . .
N7 N 0.55131(13) 0.2661(6) 0.6816(2) 0.122(2) Uani 1 1 d D U . . .
N8 N 0.48228(12) 0.6725(6) 0.4865(2) 0.116(2) Uani 1 1 d . . . . .
N9 N 0.30963(10) 0.7017(5) 0.36101(14) 0.0972(18) Uani 1 1 d . . . . .
C9 C 0.55465(17) 0.7396(8) 0.6585(3) 0.121(3) Uani 1 1 d . . . . .
H9 H 0.572453 0.756013 0.669377 0.146 Uiso 1 1 calc R U . . .
C10 C 0.5376(2) 0.7847(7) 0.6262(4) 0.130(3) Uani 1 1 d . . . . .
H10 H 0.543538 0.834022 0.615414 0.156 Uiso 1 1 calc R U . . .
N10 N 0.31226(10) 0.5738(4) 0.32955(14) 0.0870(15) Uani 1 1 d . . . . .
C11 C 0.51150(16) 0.7610(6) 0.6084(3) 0.097(2) Uani 1 1 d . . . . .
N11 N 0.28769(9) 0.8821(4) 0.38736(13) 0.0854(16) Uani 1 1 d . . . . .
N12 N 0.26108(9) 0.9983(3) 0.38411(12) 0.0680(12) Uani 1 1 d . . . . .
C12 C 0.50267(14) 0.6874(5) 0.6258(2) 0.0832(18) Uani 1 1 d . . . . .
N13 N 0.26979(10) 0.8314(4) 0.60859(13) 0.0754(14) Uani 1 1 d . . . . .
H13 H 0.262855 0.877440 0.616320 0.090 Uiso 1 1 calc R U . . .
C13 C 0.52132(14) 0.6476(5) 0.6590(2) 0.090(2) Uani 1 1 d . . . . .
H13A H 0.515905 0.600045 0.671283 0.108 Uiso 1 1 calc R U . . .
N14 N 0.31536(11) 0.2861(4) 0.75211(15) 0.0952(17) Uani 1 1 d . . . . .
C14 C 0.47563(13) 0.6598(6) 0.6101(2) 0.110(3) Uani 1 1 d . . . . .
H14 H 0.469387 0.611976 0.621144 0.132 Uiso 1 1 calc R U . . .
C15 C 0.45894(15) 0.7145(5) 0.5749(2) 0.092(2) Uani 1 1 d . . . . .
N15 N 0.35372(10) 0.3468(4) 0.76679(15) 0.0797(14) Uani 1 1 d . U . . .
C16 C 0.46892(18) 0.7825(6) 0.5590(2) 0.097(2) Uani 1 1 d . . . . .
N16 N 0.34778(10) 0.8740(4) 0.41455(14) 0.0838(15) Uani 1 1 d . U . . .
C17 C 0.4519(2) 0.8304(6) 0.5242(3) 0.118(3) Uani 1 1 d . . . . .
H17 H 0.458643 0.876240 0.513041 0.142 Uiso 1 1 calc R U . . .
N17 N 0.37664(14) 0.9915(5) 0.43971(18) 0.116(2) Uani 1 1 d D U . . .
C18 C 0.4261(2) 0.8108(7) 0.5070(2) 0.115(3) Uani 1 1 d . . . . .
H18 H 0.415108 0.843534 0.483925 0.138 Uiso 1 1 calc R U . . .
N18 N 0.32232(12) 0.9914(4) 0.62239(15) 0.0945(17) Uani 1 1 d . . . . .
H18A H 0.313992 1.043140 0.623563 0.113 Uiso 1 1 calc R U . . .
C19 C 0.41542(15) 0.7434(6) 0.5225(2) 0.093(2) Uani 1 1 d . . . . .
N19 N 0.37904(10) 0.6629(5) 0.84103(16) 0.0903(16) Uani 1 1 d D U . . .
O1A O 0.27829(10) 0.9711(3) 0.72230(12) 0.1018(15) Uani 1 1 d . . . . .
C1F C 0.29041(13) 0.8612(5) 0.77838(17) 0.0774(5) Uani 1 1 d . . . . .
C20 C 0.43220(14) 0.6940(5) 0.55631(18) 0.092(2) Uani 1 1 d . . . . .
H20 H 0.425439 0.646362 0.566682 0.111 Uiso 1 1 calc R U . . .
N20 N 0.38409(8) 0.5347(4) 0.81219(13) 0.0749(14) Uani 1 1 d . . . . .
C21 C 0.38939(19) 0.7217(6) 0.5062(2) 0.108(3) Uani 1 1 d . . . . .
C22 C 0.3665(2) 0.7037(7) 0.4916(2) 0.114(3) Uani 1 1 d . . . . .
C23 C 0.34010(15) 0.6738(7) 0.4784(2) 0.103(2) Uani 1 1 d . U . . .
C24 C 0.29925(14) 0.6604(5) 0.44743(18) 0.0808(17) Uani 1 1 d . U . . .
H24 H 0.281851 0.669551 0.428559 0.097 Uiso 1 1 calc R U . A 2
C25 C 0.30656(18) 0.5982(6) 0.4773(3) 0.118(3) Uani 1 1 d . U . . .
H25 H 0.295914 0.556307 0.483167 0.142 Uiso 1 1 calc R U . . .
C26 C 0.3527(3) 0.5388(11) 0.5269(4) 0.205(5) Uani 1 1 d D U . . .
H26A H 0.346036 0.472302 0.524235 0.246 Uiso 1 1 calc R U . . .
H26B H 0.369579 0.539369 0.526486 0.246 Uiso 1 1 calc R U . . .
C27 C 0.3532(4) 0.5852(11) 0.5579(4) 0.245(8) Uani 1 1 d D U . . .
H27A H 0.365172 0.552180 0.581548 0.294 Uiso 1 1 calc R U . . .
H27B H 0.359044 0.651494 0.558352 0.294 Uiso 1 1 calc R U . . .
H27C H 0.335863 0.585460 0.556135 0.294 Uiso 1 1 calc R U . . .
C29 C 0.52483(15) 0.2377(7) 0.6520(3) 0.158(4) Uani 1 1 d D U . . .
H29A H 0.513787 0.295305 0.641875 0.237 Uiso 1 1 calc R U . B 1
H29B H 0.516726 0.194434 0.663541 0.237 Uiso 1 1 calc R U . B 1
C28 C 0.5276(10) 0.187(6) 0.6199(14) 0.25(3) Uani 0.20(2) 1 d D U P C 1
H28A H 0.510471 0.167397 0.599993 0.376 Uiso 0.20(2) 1 calc R U P C 1
H28B H 0.535549 0.230389 0.608573 0.376 Uiso 0.20(2) 1 calc R U P C 1
H28C H 0.538476 0.129913 0.630154 0.376 Uiso 0.20(2) 1 calc R U P C 1
C28A C 0.5059(3) 0.2932(17) 0.6628(6) 0.280(13) Uani 0.80(2) 1 d D U P C 2
H28D H 0.488028 0.277528 0.644309 0.419 Uiso 0.80(2) 1 calc R U P C 2
H28E H 0.508888 0.274701 0.688785 0.419 Uiso 0.80(2) 1 calc R U P C 2
H28F H 0.508682 0.362451 0.662098 0.419 Uiso 0.80(2) 1 calc R U P C 2
C2F C 0.39163(19) 1.0014(6) 0.3046(3) 0.114(3) Uani 1 1 d . . . . .
O2A O 0.30187(10) 1.0387(4) 0.78588(14) 0.1128(16) Uani 1 1 d . . . . .
C30 C 0.56688(19) 0.2216(7) 0.7151(3) 0.124(3) Uani 1 1 d . U . . .
H30 H 0.562658 0.166444 0.725444 0.149 Uiso 1 1 calc R U . . .
C32 C 0.56367(13) 0.3439(6) 0.6781(2) 0.097(2) Uani 1 1 d . U . . .
C31 C 0.58897(17) 0.2688(6) 0.7308(2) 0.106(2) Uani 1 1 d . U . . .
H31 H 0.603651 0.251233 0.753983 0.127 Uiso 1 1 calc R U . . .
C34 C 0.54084(14) 0.4559(5) 0.6192(2) 0.095(2) Uani 1 1 d . . . . .
C33 C 0.55262(13) 0.4079(6) 0.6473(2) 0.089(2) Uani 1 1 d . . . . .
C35 C 0.52542(16) 0.5095(6) 0.5850(2) 0.104(3) Uani 1 1 d . . . . .
C36 C 0.53683(15) 0.5816(8) 0.5709(3) 0.114(3) Uani 1 1 d . . . . .
H36 H 0.554925 0.592354 0.584565 0.137 Uiso 1 1 calc R U . . .
C37 C 0.52276(15) 0.6345(7) 0.5391(3) 0.122(3) Uani 1 1 d . . . . .
H37 H 0.530726 0.681841 0.530430 0.146 Uiso 1 1 calc R U . . .
C38 C 0.49567(13) 0.6173(7) 0.5188(2) 0.101(2) Uani 1 1 d . . . . .
C39 C 0.48436(14) 0.5447(5) 0.5320(2) 0.088(2) Uani 1 1 d . . . . .
O3A O 0.25771(8) 0.9939(3) 0.76366(11) 0.0890(12) Uani 1 1 d . . . . .
C41 C 0.45651(14) 0.5288(6) 0.5109(2) 0.115(3) Uani 1 1 d . . . . .
H41 H 0.447956 0.481074 0.518361 0.139 Uiso 1 1 calc R U . . .
C40 C 0.49946(13) 0.4938(5) 0.5645(2) 0.095(2) Uani 1 1 d . . . . .
H40 H 0.491640 0.445944 0.573124 0.114 Uiso 1 1 calc R U . . .
C42 C 0.44292(13) 0.5906(5) 0.47814(18) 0.0791(17) Uani 1 1 d . . . . .
C45 C 0.41568(15) 0.7111(6) 0.41453(18) 0.090(2) Uani 1 1 d . . . . .
H45 H 0.406420 0.751853 0.393035 0.108 Uiso 1 1 calc R U . . .
C44 C 0.44181(17) 0.7185(5) 0.4349(2) 0.099(2) Uani 1 1 d . . . . .
H44 H 0.450583 0.764353 0.427029 0.119 Uiso 1 1 calc R U . . .
C43 C 0.45620(16) 0.6609(6) 0.4670(2) 0.094(2) Uani 1 1 d . . . . .
C46 C 0.40271(14) 0.6442(5) 0.42524(19) 0.0836(18) Uani 1 1 d . . . . .
C47 C 0.41624(13) 0.5827(5) 0.45704(19) 0.0867(19) Uani 1 1 d . . . . .
H47 H 0.407126 0.536133 0.463958 0.104 Uiso 1 1 calc R U . . .
C48 C 0.37504(15) 0.6369(5) 0.40348(19) 0.0848(19) Uani 1 1 d . . . . .
C49 C 0.35196(14) 0.6343(5) 0.38331(19) 0.0821(18) Uani 1 1 d . . . . .
O4A O 0.41117(14) 0.8630(5) 0.35034(16) 0.151(2) Uani 1 1 d . . . . .
C101 C 0.34984(11) 0.7761(4) 0.68075(16) 0.0697(15) Uani 1 1 d . . . . .
H101 H 0.357850 0.717652 0.679484 0.084 Uiso 1 1 calc R U . . .
C102 C 0.35604(12) 0.7291(5) 0.74478(18) 0.0779(17) Uani 1 1 d . . . . .
C103 C 0.36399(11) 0.6761(5) 0.77158(18) 0.0725(16) Uani 1 1 d . . . . .
C104 C 0.37545(12) 0.6254(6) 0.80707(19) 0.0804(18) Uani 1 1 d . . . . .
C105 C 0.39364(13) 0.5133(7) 0.8507(2) 0.096(2) Uani 1 1 d . . . . .
H105 H 0.401292 0.454287 0.862741 0.115 Uiso 1 1 calc R U . . .
C106 C 0.39014(13) 0.5910(7) 0.8679(2) 0.105(2) Uani 1 1 d . . . . .
H106 H 0.394610 0.595948 0.894558 0.126 Uiso 1 1 calc R U . . .
C107 C 0.37242(18) 0.7593(8) 0.8469(2) 0.126(3) Uani 1 1 d D U . . .
H10A H 0.388848 0.794770 0.860967 0.151 Uiso 1 1 calc R U . D 1
H10B H 0.363287 0.789392 0.821092 0.151 Uiso 1 1 calc R U . D 1
C108 C 0.3572(2) 0.7771(9) 0.8665(4) 0.122(6) Uani 0.654(17) 1 d D . P E 1
H10C H 0.354728 0.846481 0.867633 0.182 Uiso 0.654(17) 1 calc R U P E 1
H10D H 0.340322 0.745817 0.852572 0.182 Uiso 0.654(17) 1 calc R U P E 1
H10E H 0.366066 0.751234 0.892732 0.182 Uiso 0.654(17) 1 calc R U P E 1
C208 C 0.3925(5) 0.8006(13) 0.8833(6) 0.138(13) Uani 0.346(17) 1 d D . P E 2
H20C H 0.387526 0.865992 0.886504 0.208 Uiso 0.346(17) 1 calc R U P E 2
H20D H 0.394201 0.760781 0.905037 0.208 Uiso 0.346(17) 1 calc R U P E 2
H20E H 0.409062 0.802446 0.882315 0.208 Uiso 0.346(17) 1 calc R U P E 2
C100 C 0.34634(12) 0.7945(4) 0.71228(17) 0.0732(16) Uani 1 1 d . . . . .
C99 C 0.33442(14) 0.8798(5) 0.71348(18) 0.091(2) Uani 1 1 d . . . . .
H99 H 0.332160 0.894063 0.735613 0.110 Uiso 1 1 calc R U . . .
C98 C 0.32584(15) 0.9440(5) 0.68369(19) 0.101(2) Uani 1 1 d . . . . .
H98 H 0.316983 1.000446 0.684699 0.121 Uiso 1 1 calc R U . . .
C97 C 0.33013(13) 0.9262(4) 0.65155(17) 0.0776(17) Uani 1 1 d . . . . .
C96 C 0.34194(12) 0.8413(4) 0.65000(16) 0.0708(15) Uani 1 1 d . . . . .
C95 C 0.34671(13) 0.8220(5) 0.61683(16) 0.0737(16) Uani 1 1 d . . . . .
C94 C 0.34477(13) 0.8908(4) 0.55657(17) 0.0807(17) Uani 1 1 d . . . . .
H94 H 0.353153 0.835034 0.553669 0.097 Uiso 1 1 calc R U . . .
C93 C 0.33966(12) 0.8967(4) 0.58806(15) 0.0712(15) Uani 1 1 d . . . . .
C92 C 0.32705(13) 0.9790(5) 0.59117(16) 0.0792(17) Uani 1 1 d . . . . .
C91 C 0.31960(15) 1.0509(4) 0.56324(17) 0.091(2) Uani 1 1 d . . . . .
H91 H 0.310525 1.105755 0.565154 0.109 Uiso 1 1 calc R U . . .
C90 C 0.32541(16) 1.0421(6) 0.53297(19) 0.104(2) Uani 1 1 d . . . . .
H90 H 0.320539 1.091797 0.514247 0.125 Uiso 1 1 calc R U . . .
C89 C 0.33812(14) 0.9629(5) 0.52928(17) 0.0815(18) Uani 1 1 d . . . . .
C88 C 0.34492(15) 0.9549(5) 0.49801(19) 0.094(2) Uani 1 1 d . . . . .
C87 C 0.35058(16) 0.9483(5) 0.47276(19) 0.098(2) Uani 1 1 d . . . . .
C86 C 0.35808(16) 0.9367(6) 0.4419(2) 0.095(2) Uani 1 1 d . U . . .
C85 C 0.36118(15) 0.8877(6) 0.3930(2) 0.093(2) Uani 1 1 d . U . . .
H85 H 0.358363 0.851475 0.370702 0.111 Uiso 1 1 calc R U . . .
C84 C 0.37834(19) 0.9578(7) 0.4076(2) 0.116(3) Uani 1 1 d . U . . .
H84 H 0.389654 0.980505 0.397863 0.139 Uiso 1 1 calc R U . . .
C83 C 0.3923(3) 1.0681(9) 0.4671(4) 0.208(6) Uani 1 1 d D U . . .
H83A H 0.392607 1.056112 0.492418 0.250 Uiso 1 1 calc R U . . .
H83B H 0.383718 1.130838 0.457542 0.250 Uiso 1 1 calc R U . . .
C82 C 0.4199(4) 1.0741(19) 0.4729(8) 0.407(15) Uani 1 1 d D U . . .
H82A H 0.429004 1.125704 0.491151 0.611 Uiso 1 1 calc R U . . .
H82B H 0.428669 1.012881 0.483014 0.611 Uiso 1 1 calc R U . . .
H82C H 0.419770 1.087690 0.448098 0.611 Uiso 1 1 calc R U . . .
C81 C 0.27857(17) 0.2260(6) 0.6976(3) 0.121(3) Uani 1 1 d . . . . .
H81A H 0.259762 0.217779 0.685205 0.182 Uiso 1 1 calc R U . . .
H81B H 0.283468 0.264397 0.680837 0.182 Uiso 1 1 calc R U . . .
H81C H 0.286910 0.162915 0.701940 0.182 Uiso 1 1 calc R U . . .
C80 C 0.28695(14) 0.2757(5) 0.73486(18) 0.0894(19) Uani 1 1 d . . . . .
H80A H 0.282103 0.237683 0.752061 0.107 Uiso 1 1 calc R U . . .
H80B H 0.278645 0.339621 0.730863 0.107 Uiso 1 1 calc R U . . .
C79 C 0.33350(14) 0.2197(5) 0.77660(19) 0.095(2) Uani 1 1 d . . . . .
H79 H 0.330178 0.159495 0.784925 0.114 Uiso 1 1 calc R U . . .
C78 C 0.35697(14) 0.2602(5) 0.78594(19) 0.0917(19) Uani 1 1 d . U . . .
H78 H 0.373164 0.233029 0.803070 0.110 Uiso 1 1 calc R U . . .
C77 C 0.32828(12) 0.3575(4) 0.74596(17) 0.0764(17) Uani 1 1 d . . . . .
C76 C 0.31697(12) 0.4406(5) 0.72246(18) 0.0734(16) Uani 1 1 d . . . . .
C75 C 0.30872(11) 0.5100(5) 0.70335(17) 0.0759(17) Uani 1 1 d . . . . .
C74 C 0.30029(10) 0.5966(4) 0.64474(15) 0.0662(14) Uani 1 1 d . . . . .
H74 H 0.308185 0.545473 0.637815 0.079 Uiso 1 1 calc R U . . .
C73 C 0.29858(11) 0.5932(4) 0.67869(16) 0.0680(15) Uani 1 1 d . . . . .
C72 C 0.28775(12) 0.6692(5) 0.68966(16) 0.0730(16) Uani 1 1 d . . . . .
H72 H 0.286834 0.666389 0.713371 0.088 Uiso 1 1 calc R U . . .
C71 C 0.27852(12) 0.7471(5) 0.66644(16) 0.0777(17) Uani 1 1 d . . . . .
H71 H 0.271402 0.798913 0.674365 0.093 Uiso 1 1 calc R U . . .
C70 C 0.27926(11) 0.7530(4) 0.63090(15) 0.0659(14) Uani 1 1 d . . . . .
O6A O 0.43941(12) 0.9670(5) 0.3401(2) 0.141(2) Uani 1 1 d . . . . .
C69 C 0.29028(11) 0.6765(4) 0.62026(14) 0.0634(14) Uani 1 1 d . . . . .
C67 C 0.28320(11) 0.7832(4) 0.52618(14) 0.0670(15) Uani 1 1 d . . . . .
H67 H 0.291013 0.736089 0.517191 0.080 Uiso 1 1 calc R U . . .
C68 C 0.29175(12) 0.6816(4) 0.58426(15) 0.0690(15) Uani 1 1 d . . . . .
C66 C 0.28195(11) 0.7667(4) 0.56212(14) 0.0648(14) Uani 1 1 d . . . . .
C65 C 0.27063(11) 0.8413(4) 0.57466(15) 0.0658(15) Uani 1 1 d . . . . .
C64 C 0.26098(13) 0.9216(5) 0.55210(17) 0.0862(19) Uani 1 1 d . . . . .
H64 H 0.253310 0.970399 0.560550 0.103 Uiso 1 1 calc R U . . .
C63 C 0.26196(13) 0.9341(5) 0.51801(16) 0.0806(18) Uani 1 1 d . . . . .
H63 H 0.254839 0.990215 0.503018 0.097 Uiso 1 1 calc R U . . .
C62 C 0.27355(11) 0.8636(4) 0.50531(15) 0.0691(15) Uani 1 1 d . . . . .
C61 C 0.27494(11) 0.8809(4) 0.46941(16) 0.0702(15) Uani 1 1 d . . . . .
C60 C 0.27638(11) 0.8969(4) 0.44071(15) 0.0663(15) Uani 1 1 d . . . . .
O5A O 0.41900(14) 1.0273(6) 0.37594(18) 0.171(3) Uani 1 1 d . . . . .
C59 C 0.27536(11) 0.9225(4) 0.40452(15) 0.0675(15) Uani 1 1 d . . . . .
C58 C 0.28024(14) 0.9347(6) 0.35359(17) 0.101(2) Uani 1 1 d . . . . .
H58 H 0.285834 0.921965 0.334607 0.121 Uiso 1 1 calc R U . . .
C57 C 0.26453(13) 1.0038(6) 0.35155(18) 0.095(2) Uani 1 1 d . . . . .
H57 H 0.256884 1.049379 0.331323 0.114 Uiso 1 1 calc R U . . .
C56 C 0.24698(12) 1.0666(4) 0.39594(19) 0.0824(18) Uani 1 1 d . . . . .
H56A H 0.239723 1.032082 0.411033 0.099 Uiso 1 1 calc R U . . .
H56B H 0.232340 1.092992 0.372627 0.099 Uiso 1 1 calc R U . . .
C55 C 0.2630(2) 1.1466(7) 0.4192(4) 0.185(6) Uani 0.940(5) 1 d . . P . .
H55A H 0.252416 1.189606 0.426155 0.277 Uiso 0.940(5) 1 calc R U P . .
H55B H 0.277287 1.121276 0.442672 0.277 Uiso 0.940(5) 1 calc R U P . .
H55C H 0.269897 1.182241 0.404232 0.277 Uiso 0.940(5) 1 calc R U P . .
C54 C 0.30562(14) 0.4165(6) 0.2973(2) 0.108(2) Uani 1 1 d . . . . .
H54A H 0.315062 0.365204 0.291923 0.162 Uiso 1 1 calc R U . . .
H54B H 0.297280 0.390485 0.312231 0.162 Uiso 1 1 calc R U . . .
H54C H 0.292447 0.442978 0.272963 0.162 Uiso 1 1 calc R U . . .
C53 C 0.32377(13) 0.4931(5) 0.3196(2) 0.098(2) Uani 1 1 d . . . . .
H53A H 0.337255 0.464876 0.343695 0.117 Uiso 1 1 calc R U . . .
H53B H 0.332432 0.517252 0.304515 0.117 Uiso 1 1 calc R U . . .
C52 C 0.28679(13) 0.6041(6) 0.31254(18) 0.090(2) Uani 1 1 d . . . . .
H52 H 0.272786 0.575510 0.291010 0.108 Uiso 1 1 calc R U . . .
C51 C 0.28563(13) 0.6816(7) 0.3323(2) 0.111(3) Uani 1 1 d . . . . .
H51 H 0.270393 0.716895 0.327075 0.134 Uiso 1 1 calc R U . . .
C50 C 0.32528(13) 0.6366(5) 0.35876(18) 0.0851(19) Uani 1 1 d . . . . .
 
loop_
 _atom_site_aniso_label
 _atom_site_aniso_U_11
 _atom_site_aniso_U_22
 _atom_site_aniso_U_33
 _atom_site_aniso_U_23
 _atom_site_aniso_U_13
 _atom_site_aniso_U_12
Zn1A 0.0687(5) 0.1064(6) 0.0755(5) -0.0274(4) 0.0223(4) 0.0079(4)
N1 0.060(3) 0.140(5) 0.077(4) -0.032(3) 0.022(3) -0.007(3)
C1 0.217(14) 0.51(3) 0.211(14) 0.055(17) 0.152(12) 0.145(17)
N2 0.085(4) 0.201(7) 0.105(5) -0.081(5) 0.058(4) -0.018(4)
C2 0.080(5) 0.258(11) 0.147(8) -0.089(8) 0.062(5) -0.024(6)
C3 0.073(5) 0.194(9) 0.101(6) -0.048(6) 0.045(5) -0.010(5)
C4 0.068(4) 0.170(7) 0.078(5) -0.027(5) 0.024(4) -0.003(4)
C5 0.049(4) 0.160(7) 0.102(5) -0.043(5) 0.039(4) -0.008(4)
C6 0.063(4) 0.099(5) 0.131(7) -0.062(5) 0.047(5) -0.005(4)
C7 0.056(4) 0.141(7) 0.119(7) -0.059(6) 0.032(5) 0.007(5)
C8 0.060(5) 0.133(7) 0.126(7) -0.054(6) 0.048(5) -0.011(5)
Zn2 0.0742(9) 0.1221(12) 0.0452(4) -0.0023(5) 0.0297(4) 0.0209(9)
Zn2A 0.043(7) 0.073(9) 0.066(7) -0.019(6) 0.036(5) -0.035(7)
F1 0.137(3) 0.112(3) 0.140(3) -0.033(3) 0.067(3) -0.009(2)
S1 0.0962(12) 0.0871(11) 0.0580(9) -0.0056(8) 0.0430(8) -0.0030(9)
F2 0.159(4) 0.146(4) 0.097(3) 0.037(3) 0.082(3) 0.041(3)
S2 0.1424(19) 0.1178(18) 0.0884(14) -0.0106(12) 0.0586(14) -0.0305(14)
O2 0.150(4) 0.099(4) 0.092(3) 0.013(3) 0.068(3) 0.032(3)
N3 0.097(5) 0.134(6) 0.149(7) -0.006(5) 0.069(5) -0.003(5)
F3 0.122(3) 0.161(4) 0.109(3) 0.035(3) 0.075(3) 0.056(3)
N4 0.078(3) 0.094(4) 0.063(3) 0.003(3) 0.029(3) 0.029(3)
F4 0.145(5) 0.183(5) 0.245(7) -0.079(5) 0.114(5) -0.037(4)
N5 0.121(6) 0.140(6) 0.106(5) 0.049(5) 0.027(4) 0.027(5)
F5 0.163(5) 0.109(4) 0.178(5) 0.002(4) 0.072(4) 0.015(3)
N6 0.069(4) 0.092(4) 0.098(4) -0.023(4) 0.020(3) 0.013(3)
F6 0.182(5) 0.114(3) 0.093(3) -0.001(3) 0.053(3) 0.028(3)
O1 0.404(14) 0.275(10) 0.310(12) -0.044(9) 0.183(11) 0.101(10)
N7 0.081(5) 0.116(5) 0.152(7) -0.010(5) 0.038(5) 0.000(4)
N8 0.075(4) 0.170(7) 0.092(5) -0.020(5) 0.028(4) 0.012(4)
N9 0.074(4) 0.157(5) 0.052(3) -0.014(3) 0.021(3) 0.026(4)
C9 0.075(6) 0.144(8) 0.149(8) -0.043(7) 0.053(6) -0.018(6)
C10 0.102(7) 0.127(7) 0.181(10) -0.030(7) 0.082(7) -0.005(6)
N10 0.079(4) 0.126(5) 0.053(3) -0.010(3) 0.028(3) 0.007(3)
C11 0.085(6) 0.100(6) 0.104(6) -0.017(5) 0.040(5) 0.009(5)
N11 0.078(3) 0.139(5) 0.047(3) 0.025(3) 0.036(3) 0.034(3)
N12 0.078(3) 0.076(3) 0.059(3) 0.027(2) 0.039(2) 0.013(3)
C12 0.085(5) 0.082(5) 0.078(4) -0.019(4) 0.032(4) 0.013(4)
N13 0.102(4) 0.085(3) 0.064(3) 0.019(3) 0.059(3) 0.033(3)
C13 0.092(5) 0.084(5) 0.099(5) -0.033(4) 0.049(4) 0.003(4)
N14 0.087(4) 0.112(4) 0.073(3) 0.024(3) 0.024(3) -0.025(4)
C14 0.066(4) 0.148(7) 0.083(5) -0.021(5) 0.005(4) 0.032(4)
C15 0.090(5) 0.097(5) 0.086(5) -0.015(4) 0.037(4) 0.010(4)
N15 0.072(3) 0.077(3) 0.082(3) 0.032(3) 0.029(3) -0.005(3)
C16 0.114(6) 0.091(5) 0.094(5) -0.001(4) 0.056(5) 0.017(5)
N16 0.090(4) 0.114(4) 0.058(3) 0.002(3) 0.044(3) 0.024(3)
C17 0.120(7) 0.115(6) 0.140(8) 0.030(6) 0.075(6) 0.033(6)
N17 0.143(5) 0.141(6) 0.091(4) 0.014(4) 0.077(4) -0.016(5)
C18 0.150(8) 0.126(7) 0.082(5) 0.021(5) 0.065(6) 0.054(6)
N18 0.149(5) 0.080(3) 0.078(3) 0.010(3) 0.072(4) 0.024(3)
C19 0.092(5) 0.102(5) 0.076(5) -0.010(4) 0.032(4) 0.039(4)
N19 0.076(3) 0.119(5) 0.071(4) 0.014(4) 0.029(3) 0.001(3)
O1A 0.161(4) 0.105(3) 0.064(3) 0.011(2) 0.072(3) 0.026(3)
C1F 0.0962(12) 0.0871(11) 0.0580(9) -0.0056(8) 0.0430(8) -0.0030(9)
C20 0.097(5) 0.113(5) 0.063(4) -0.008(4) 0.032(4) 0.010(4)
N20 0.050(3) 0.101(4) 0.066(3) 0.023(3) 0.020(2) -0.016(3)
C21 0.106(7) 0.141(7) 0.060(4) 0.005(4) 0.023(5) 0.056(6)
C22 0.106(7) 0.149(7) 0.068(5) 0.002(5) 0.023(5) 0.037(6)
C23 0.085(5) 0.139(7) 0.064(4) 0.004(4) 0.016(4) 0.032(5)
C24 0.081(4) 0.086(4) 0.066(4) 0.019(3) 0.025(3) 0.029(4)
C25 0.109(6) 0.122(6) 0.117(6) 0.024(5) 0.045(5) 0.013(5)
C26 0.193(10) 0.222(12) 0.163(10) 0.075(10) 0.050(9) 0.005(9)
C27 0.35(2) 0.198(13) 0.213(15) 0.010(12) 0.154(15) 0.108(14)
C29 0.070(5) 0.139(8) 0.226(11) -0.013(7) 0.033(6) -0.001(5)
C28 0.16(5) 0.29(6) 0.24(3) -0.04(3) 0.04(3) 0.07(4)
C28A 0.105(10) 0.37(3) 0.31(2) -0.08(2) 0.054(12) 0.051(13)
C2F 0.145(8) 0.073(5) 0.139(8) -0.016(5) 0.079(6) -0.006(5)
O2A 0.121(4) 0.130(4) 0.097(3) -0.018(3) 0.058(3) -0.047(3)
C30 0.102(6) 0.126(7) 0.133(7) -0.001(6) 0.045(6) -0.006(6)
C32 0.056(4) 0.108(6) 0.110(6) -0.022(5) 0.025(4) 0.004(4)
C31 0.096(6) 0.106(6) 0.102(6) -0.012(5) 0.034(5) -0.004(5)
C34 0.073(4) 0.080(5) 0.104(6) -0.038(5) 0.014(4) 0.010(4)
C33 0.061(4) 0.093(5) 0.086(5) -0.021(4) 0.009(4) 0.014(4)
C35 0.090(6) 0.096(6) 0.093(5) -0.041(5) 0.012(5) 0.028(5)
C36 0.064(5) 0.143(8) 0.103(6) -0.029(6) 0.009(5) 0.025(5)
C37 0.076(5) 0.161(8) 0.109(6) -0.024(6) 0.026(5) 0.020(5)
C38 0.065(5) 0.126(7) 0.089(5) -0.037(5) 0.016(4) 0.015(5)
C39 0.077(5) 0.083(5) 0.082(5) -0.026(4) 0.017(4) 0.010(4)
O3A 0.092(3) 0.108(3) 0.064(2) -0.022(2) 0.033(2) 0.011(2)
C41 0.089(5) 0.137(7) 0.075(5) -0.027(5) -0.002(4) 0.044(5)
C40 0.070(5) 0.096(5) 0.094(5) -0.015(4) 0.016(4) 0.015(4)
C42 0.074(4) 0.086(5) 0.064(4) -0.019(3) 0.019(4) 0.008(4)
C45 0.083(5) 0.124(6) 0.056(4) -0.010(4) 0.026(4) 0.019(4)
C44 0.115(6) 0.100(5) 0.094(5) 0.002(4) 0.057(5) 0.008(5)
C43 0.099(6) 0.108(6) 0.068(4) -0.014(4) 0.033(4) 0.026(5)
C46 0.081(5) 0.103(5) 0.062(4) -0.022(4) 0.028(4) 0.008(4)
C47 0.084(5) 0.105(5) 0.067(4) -0.023(4) 0.031(4) 0.014(4)
C48 0.089(5) 0.093(5) 0.067(4) -0.024(3) 0.031(4) 0.021(4)
C49 0.081(5) 0.094(5) 0.068(4) -0.012(3) 0.030(4) 0.025(4)
O4A 0.210(6) 0.133(5) 0.092(4) 0.012(3) 0.053(4) -0.045(5)
C101 0.079(4) 0.065(4) 0.067(4) 0.006(3) 0.036(3) -0.012(3)
C102 0.077(4) 0.098(5) 0.068(4) -0.004(4) 0.041(3) -0.022(4)
C103 0.064(4) 0.087(4) 0.065(4) 0.019(3) 0.028(3) -0.012(3)
C104 0.070(4) 0.100(5) 0.078(5) 0.022(4) 0.040(4) 0.001(4)
C105 0.078(5) 0.124(6) 0.079(5) 0.034(5) 0.030(4) 0.006(4)
C106 0.084(5) 0.151(8) 0.075(5) 0.054(5) 0.031(4) 0.021(5)
C107 0.115(6) 0.183(10) 0.079(5) 0.015(6) 0.043(5) 0.019(7)
C108 0.101(9) 0.149(12) 0.100(9) 0.013(8) 0.033(7) -0.023(8)
C208 0.22(3) 0.056(13) 0.16(3) 0.002(14) 0.11(3) -0.014(16)
C100 0.088(4) 0.071(4) 0.066(4) 0.010(3) 0.040(3) -0.008(3)
C99 0.125(6) 0.100(5) 0.068(4) 0.019(4) 0.061(4) 0.013(4)
C98 0.141(6) 0.107(5) 0.077(4) 0.019(4) 0.069(5) 0.037(5)
C97 0.113(5) 0.059(4) 0.065(4) 0.005(3) 0.045(4) 0.005(4)
C96 0.088(4) 0.064(4) 0.063(4) 0.009(3) 0.038(3) 0.000(3)
C95 0.097(4) 0.067(4) 0.064(4) -0.001(3) 0.043(3) 0.002(3)
C94 0.114(5) 0.075(4) 0.067(4) -0.003(3) 0.053(4) 0.009(4)
C93 0.097(4) 0.070(4) 0.052(3) -0.007(3) 0.039(3) -0.002(3)
C92 0.116(5) 0.076(4) 0.056(3) -0.001(3) 0.048(4) -0.004(4)
C91 0.150(6) 0.061(4) 0.065(4) 0.005(3) 0.053(4) 0.019(4)
C90 0.165(7) 0.104(5) 0.069(4) 0.009(4) 0.074(5) 0.012(5)
C89 0.120(5) 0.078(4) 0.057(4) 0.003(3) 0.050(4) 0.011(4)
C88 0.137(6) 0.083(5) 0.073(4) -0.003(3) 0.058(4) 0.008(4)
C87 0.140(6) 0.114(5) 0.063(4) 0.009(4) 0.066(4) 0.024(5)
C86 0.123(6) 0.100(5) 0.068(4) 0.012(4) 0.050(4) 0.018(5)
C85 0.106(5) 0.123(6) 0.072(4) 0.007(4) 0.060(4) 0.014(5)
C84 0.141(7) 0.135(7) 0.098(6) 0.016(5) 0.076(6) -0.003(6)
C83 0.289(14) 0.188(10) 0.208(12) -0.053(9) 0.165(12) -0.128(11)
C82 0.345(17) 0.41(3) 0.53(4) -0.25(3) 0.251(18) -0.175(16)
C81 0.134(7) 0.090(5) 0.132(7) 0.002(5) 0.054(6) -0.002(5)
C80 0.112(6) 0.081(4) 0.067(4) 0.011(3) 0.034(4) -0.002(4)
C79 0.101(5) 0.085(5) 0.076(4) 0.024(4) 0.021(4) -0.019(4)
C78 0.083(5) 0.105(5) 0.073(4) 0.026(4) 0.023(4) 0.000(4)
C77 0.072(4) 0.073(4) 0.069(4) 0.027(3) 0.019(3) -0.014(3)
C76 0.079(4) 0.071(4) 0.071(4) 0.013(4) 0.034(3) -0.013(3)
C75 0.067(4) 0.087(4) 0.070(4) 0.031(4) 0.028(3) -0.007(3)
C74 0.063(3) 0.075(4) 0.061(3) 0.010(3) 0.029(3) 0.001(3)
C73 0.067(3) 0.079(4) 0.059(3) 0.018(3) 0.029(3) 0.001(3)
C72 0.088(4) 0.087(4) 0.057(3) 0.018(3) 0.045(3) 0.002(3)
C71 0.104(5) 0.081(4) 0.063(4) 0.015(3) 0.051(4) 0.021(4)
C70 0.075(4) 0.077(4) 0.052(3) 0.004(3) 0.036(3) 0.017(3)
O6A 0.119(4) 0.149(5) 0.173(6) -0.025(4) 0.081(4) -0.002(4)
C69 0.070(3) 0.070(4) 0.046(3) 0.003(3) 0.023(3) -0.014(3)
C67 0.081(4) 0.081(4) 0.045(3) 0.014(3) 0.034(3) 0.015(3)
C68 0.086(4) 0.069(4) 0.052(3) 0.014(3) 0.032(3) 0.003(3)
C66 0.080(4) 0.071(4) 0.050(3) 0.004(3) 0.036(3) -0.007(3)
C65 0.078(4) 0.079(4) 0.053(3) 0.011(3) 0.041(3) 0.019(3)
C64 0.119(5) 0.093(5) 0.063(4) 0.023(3) 0.056(4) 0.039(4)
C63 0.106(5) 0.091(4) 0.056(3) 0.026(3) 0.047(3) 0.039(4)
C62 0.090(4) 0.077(4) 0.049(3) 0.008(3) 0.039(3) 0.003(3)
C61 0.075(4) 0.077(4) 0.062(4) 0.003(3) 0.033(3) 0.011(3)
C60 0.088(4) 0.079(4) 0.049(3) 0.018(3) 0.046(3) 0.021(3)
O5A 0.193(6) 0.226(7) 0.131(5) -0.099(5) 0.107(5) -0.098(6)
C59 0.077(4) 0.083(4) 0.048(3) 0.017(3) 0.033(3) 0.018(3)
C58 0.101(5) 0.160(7) 0.057(4) 0.044(4) 0.047(4) 0.042(5)
C57 0.086(5) 0.135(6) 0.072(4) 0.051(4) 0.043(4) 0.027(5)
C56 0.085(4) 0.064(4) 0.091(4) 0.018(3) 0.035(4) 0.016(4)
C55 0.149(9) 0.080(6) 0.306(17) -0.034(9) 0.087(10) -0.019(6)
C54 0.105(5) 0.104(5) 0.107(6) -0.031(5) 0.041(5) 0.000(5)
C53 0.094(5) 0.112(5) 0.083(4) -0.029(4) 0.036(4) 0.017(4)
C52 0.072(4) 0.140(6) 0.061(4) -0.014(4) 0.032(3) 0.007(4)
C51 0.066(4) 0.202(9) 0.065(4) 0.001(5) 0.028(4) 0.041(5)
C50 0.074(4) 0.124(6) 0.061(4) -0.001(4) 0.034(4) 0.032(4)
 
_geom_special_details
;
 All esds (except the esd in the dihedral angle between two l.s. planes)
 are estimated using the full covariance matrix.  The cell esds are taken
 into account individually in the estimation of esds in distances, angles
 and torsion angles; correlations between esds in cell parameters are only
 used when they are defined by crystal symmetry.  An approximate (isotropic)
 treatment of cell esds is used for estimating esds involving l.s. planes.
;
 
loop_
 _geom_bond_atom_site_label_1
 _geom_bond_atom_site_label_2
 _geom_bond_distance
 _geom_bond_site_symmetry_2
 _geom_bond_publ_flag
Zn1A N6 1.990(6) . ?
Zn1A N20 1.995(6) 2_656 ?
Zn1A N1 1.996(5) . ?
Zn1A N15 2.009(5) 2_656 ?
N1 C5 1.330(8) . ?
N1 C4 1.358(8) . ?
C1 C2 1.485(13) . ?
C1 H1A 0.9800 . ?
C1 H1B 0.9800 . ?
C1 H1C 0.9800 . ?
N2 C3 1.348(9) . ?
N2 C5 1.353(8) . ?
N2 C2 1.494(9) . ?
C2 H2A 0.9900 . ?
C2 H2B 0.9900 . ?
C3 C4 1.352(9) . ?
C3 H3 0.9500 . ?
C4 H4 0.9500 . ?
C5 C6 1.407(11) . ?
C6 C7 1.192(8) . ?
C7 C8 1.433(12) . ?
C8 C13 1.340(9) . ?
C8 C9 1.382(12) . ?
Zn2 N16 1.968(6) . ?
Zn2 N4 1.988(6) . ?
Zn2 N11 1.989(5) . ?
Zn2 N9 2.028(5) . ?
Zn2A N4 1.601(13) . ?
Zn2A N9 1.863(12) . ?
Zn2A N11 2.153(15) . ?
Zn2A C24 2.240(18) . ?
F1 C1F 1.381(7) . ?
S1 O2A 1.407(5) . ?
S1 O1A 1.431(4) . ?
S1 O3A 1.432(4) . ?
S1 C1F 1.795(7) . ?
F2 C1F 1.333(6) . ?
S2 O4A 1.408(6) . ?
S2 O6A 1.408(6) . ?
S2 O5A 1.445(6) . ?
S2 C2F 1.772(10) . ?
O2 C95 1.235(7) . ?
N3 C11 1.343(10) . ?
N3 C16 1.358(10) . ?
F3 C1F 1.305(7) . ?
N4 C23 1.335(8) . ?
N4 C24 1.350(8) . ?
F4 C2F 1.349(9) . ?
N5 C23 1.343(10) . ?
N5 C25 1.367(10) . ?
N5 C26 1.559(11) . ?
F5 C2F 1.315(9) . ?
N6 C32 1.351(8) . ?
N6 C31 1.386(9) . ?
F6 C2F 1.310(9) . ?
O1 C68 1.128(11) . ?
N7 C32 1.339(10) . ?
N7 C30 1.353(11) . ?
N7 C29 1.497(11) . ?
N8 C43 1.361(9) . ?
N8 C38 1.374(10) . ?
N9 C50 1.315(7) . ?
N9 C51 1.362(8) . ?
C9 C10 1.350(13) . ?
C9 H9 0.9500 . ?
C10 C11 1.388(12) . ?
C10 H10 0.9500 . ?
N10 C50 1.358(8) . ?
N10 C52 1.384(8) . ?
N10 C53 1.448(8) . ?
C11 C12 1.445(10) . ?
N11 C59 1.309(7) . ?
N11 C58 1.391(7) . ?
N12 C59 1.354(7) . ?
N12 C57 1.373(7) . ?
N12 C56 1.460(7) . ?
C12 C13 1.371(9) . ?
C12 C14 1.455(10) . ?
N13 C70 1.346(7) . ?
N13 C65 1.351(6) . ?
N13 H13 0.8800 . ?
C13 H13A 0.9500 . ?
N14 C77 1.331(7) . ?
N14 C79 1.400(8) . ?
N14 C80 1.480(8) . ?
C14 C15 1.478(10) . ?
C14 H14 0.9500 . ?
C15 C16 1.396(10) . ?
C15 C20 1.413(10) . ?
N15 C77 1.332(7) . ?
N15 C78 1.384(8) . ?
C16 C17 1.426(11) . ?
N16 C86 1.294(8) . ?
N16 C85 1.395(8) . ?
C17 C18 1.363(12) . ?
C17 H17 0.9500 . ?
N17 C86 1.355(9) . ?
N17 C84 1.381(9) . ?
N17 C83 1.490(8) . ?
C18 C19 1.405(11) . ?
C18 H18 0.9500 . ?
N18 C97 1.360(7) . ?
N18 C92 1.374(7) . ?
N18 H18A 0.8800 . ?
C19 C21 1.382(12) . ?
C19 C20 1.410(9) . ?
N19 C104 1.347(8) . ?
N19 C106 1.378(9) . ?
N19 C107 1.442(10) . ?
C20 H20 0.9500 . ?
N20 C104 1.339(8) . ?
N20 C105 1.373(8) . ?
C21 C22 1.209(12) . ?
C22 C23 1.442(13) . ?
C24 C25 1.355(10) . ?
C24 H24 0.9500 . ?
C25 H25 0.9500 . ?
C26 C27 1.355(13) . ?
C26 H26A 0.9900 . ?
C26 H26B 0.9900 . ?
C27 H27A 0.9800 . ?
C27 H27B 0.9800 . ?
C27 H27C 0.9800 . ?
C29 C28 1.506(19) . ?
C29 C28A 1.554(14) . ?
C29 H29A 0.9900 . ?
C29 H29B 0.9900 . ?
C28 H28A 0.9800 . ?
C28 H28B 0.9800 . ?
C28 H28C 0.9800 . ?
C28A H28D 0.9800 . ?
C28A H28E 0.9800 . ?
C28A H28F 0.9800 . ?
C30 C31 1.319(10) . ?
C30 H30 0.9500 . ?
C32 C33 1.395(11) . ?
C31 H31 0.9500 . ?
C34 C33 1.197(10) . ?
C34 C35 1.431(12) . ?
C35 C40 1.366(10) . ?
C35 C36 1.442(12) . ?
C36 C37 1.352(12) . ?
C36 H36 0.9500 . ?
C37 C38 1.424(10) . ?
C37 H37 0.9500 . ?
C38 C39 1.422(11) . ?
C39 C40 1.365(9) . ?
C39 C41 1.460(10) . ?
C41 C42 1.441(10) . ?
C41 H41 0.9500 . ?
C40 H40 0.9500 . ?
C42 C47 1.390(9) . ?
C42 C43 1.430(10) . ?
C45 C44 1.360(10) . ?
C45 C46 1.377(10) . ?
C45 H45 0.9500 . ?
C44 C43 1.398(10) . ?
C44 H44 0.9500 . ?
C46 C47 1.413(9) . ?
C46 C48 1.440(10) . ?
C47 H47 0.9500 . ?
C48 C49 1.208(9) . ?
C49 C50 1.404(9) . ?
C101 C100 1.357(8) . ?
C101 C96 1.402(7) . ?
C101 H101 0.9500 . ?
C102 C103 1.187(8) . ?
C102 C100 1.448(9) . ?
C103 C104 1.419(9) . ?
C105 C106 1.338(11) . ?
C105 H105 0.9500 . ?
C106 H106 0.9500 . ?
C107 C108 1.430(11) . ?
C107 C208 1.482(16) . ?
C107 H10A 0.9900 . ?
C107 H10B 0.9900 . ?
C108 H10C 0.9800 . ?
C108 H10D 0.9800 . ?
C108 H10E 0.9800 . ?
C208 H20C 0.9800 . ?
C208 H20D 0.9800 . ?
C208 H20E 0.9800 . ?
C100 C99 1.387(9) . ?
C99 C98 1.366(9) . ?
C99 H99 0.9500 . ?
C98 C97 1.406(8) . ?
C98 H98 0.9500 . ?
C97 C96 1.382(8) . ?
C96 C95 1.464(8) . ?
C95 C93 1.444(8) . ?
C94 C89 1.383(8) . ?
C94 C93 1.390(7) . ?
C94 H94 0.9500 . ?
C93 C92 1.395(8) . ?
C92 C91 1.394(8) . ?
C91 C90 1.371(8) . ?
C91 H91 0.9500 . ?
C90 C89 1.370(9) . ?
C90 H90 0.9500 . ?
C89 C88 1.446(9) . ?
C88 C87 1.174(8) . ?
C87 C86 1.463(9) . ?
C85 C84 1.325(10) . ?
C85 H85 0.9500 . ?
C84 H84 0.9500 . ?
C83 C82 1.518(15) . ?
C83 H83A 0.9900 . ?
C83 H83B 0.9900 . ?
C82 H82A 0.9800 . ?
C82 H82B 0.9800 . ?
C82 H82C 0.9800 . ?
C81 C80 1.477(10) . ?
C81 H81A 0.9800 . ?
C81 H81B 0.9800 . ?
C81 H81C 0.9800 . ?
C80 H80A 0.9900 . ?
C80 H80B 0.9900 . ?
C79 C78 1.363(9) . ?
C79 H79 0.9500 . ?
C78 H78 0.9500 . ?
C77 C76 1.435(9) . ?
C76 C75 1.181(8) . ?
C75 C73 1.447(8) . ?
C74 C73 1.371(7) . ?
C74 C69 1.407(7) . ?
C74 H74 0.9500 . ?
C73 C72 1.393(8) . ?
C72 C71 1.357(8) . ?
C72 H72 0.9500 . ?
C71 C70 1.407(7) . ?
C71 H71 0.9500 . ?
C70 C69 1.399(8) . ?
C69 C68 1.445(7) . ?
C67 C62 1.347(7) . ?
C67 C66 1.453(7) . ?
C67 H67 0.9500 . ?
C68 C66 1.424(8) . ?
C66 C65 1.428(7) . ?
C65 C64 1.374(8) . ?
C64 C63 1.366(7) . ?
C64 H64 0.9500 . ?
C63 C62 1.401(8) . ?
C63 H63 0.9500 . ?
C62 C61 1.457(7) . ?
C61 C60 1.179(7) . ?
C60 C59 1.429(7) . ?
C58 C57 1.304(9) . ?
C58 H58 0.9500 . ?
C57 H57 0.9500 . ?
C56 C55 1.468(11) . ?
C56 H56A 0.9900 . ?
C56 H56B 0.9900 . ?
C55 H55A 0.9800 . ?
C55 H55B 0.9800 . ?
C55 H55C 0.9800 . ?
C54 C53 1.473(9) . ?
C54 H54A 0.9800 . ?
C54 H54B 0.9800 . ?
C54 H54C 0.9800 . ?
C53 H53A 0.9900 . ?
C53 H53B 0.9900 . ?
C52 C51 1.345(10) . ?
C52 H52 0.9500 . ?
C51 H51 0.9500 . ?
 
loop_
 _geom_angle_atom_site_label_1
 _geom_angle_atom_site_label_2
 _geom_angle_atom_site_label_3
 _geom_angle
 _geom_angle_site_symmetry_1
 _geom_angle_site_symmetry_3
 _geom_angle_publ_flag
N6 Zn1A N20 115.1(2) . 2_656 ?
N6 Zn1A N1 104.6(2) . . ?
N20 Zn1A N1 113.2(2) 2_656 . ?
N6 Zn1A N15 101.5(2) . 2_656 ?
N20 Zn1A N15 106.2(2) 2_656 2_656 ?
N1 Zn1A N15 116.0(2) . 2_656 ?
C5 N1 C4 106.1(5) . . ?
C5 N1 Zn1A 121.5(4) . . ?
C4 N1 Zn1A 132.0(5) . . ?
C2 C1 H1A 109.5 . . ?
C2 C1 H1B 109.5 . . ?
H1A C1 H1B 109.5 . . ?
C2 C1 H1C 109.5 . . ?
H1A C1 H1C 109.5 . . ?
H1B C1 H1C 109.5 . . ?
C3 N2 C5 106.5(6) . . ?
C3 N2 C2 129.0(7) . . ?
C5 N2 C2 124.5(7) . . ?
C1 C2 N2 111.0(10) . . ?
C1 C2 H2A 109.4 . . ?
N2 C2 H2A 109.4 . . ?
C1 C2 H2B 109.4 . . ?
N2 C2 H2B 109.4 . . ?
H2A C2 H2B 108.0 . . ?
N2 C3 C4 107.9(6) . . ?
N2 C3 H3 126.1 . . ?
C4 C3 H3 126.1 . . ?
C3 C4 N1 108.8(6) . . ?
C3 C4 H4 125.6 . . ?
N1 C4 H4 125.6 . . ?
N1 C5 N2 110.6(6) . . ?
N1 C5 C6 124.3(6) . . ?
N2 C5 C6 125.0(6) . . ?
C7 C6 C5 178.6(9) . . ?
C6 C7 C8 176.3(9) . . ?
C13 C8 C9 117.8(9) . . ?
C13 C8 C7 123.2(9) . . ?
C9 C8 C7 119.1(8) . . ?
N16 Zn2 N4 119.0(2) . . ?
N16 Zn2 N11 105.8(2) . . ?
N4 Zn2 N11 112.0(2) . . ?
N16 Zn2 N9 110.7(2) . . ?
N4 Zn2 N9 103.4(3) . . ?
N11 Zn2 N9 105.1(2) . . ?
N4 Zn2A N9 130.9(8) . . ?
N4 Zn2A N11 122.2(7) . . ?
N9 Zn2A N11 104.9(7) . . ?
N4 Zn2A C24 36.6(5) . . ?
N9 Zn2A C24 130.2(9) . . ?
N11 Zn2A C24 116.9(6) . . ?
O2A S1 O1A 116.3(3) . . ?
O2A S1 O3A 114.5(3) . . ?
O1A S1 O3A 115.8(3) . . ?
O2A S1 C1F 104.4(3) . . ?
O1A S1 C1F 100.5(3) . . ?
O3A S1 C1F 102.2(3) . . ?
O4A S2 O6A 113.5(5) . . ?
O4A S2 O5A 118.7(4) . . ?
O6A S2 O5A 111.6(4) . . ?
O4A S2 C2F 104.0(4) . . ?
O6A S2 C2F 104.3(4) . . ?
O5A S2 C2F 102.7(5) . . ?
C11 N3 C16 122.1(8) . . ?
C23 N4 C24 104.7(6) . . ?
C23 N4 Zn2A 150.7(8) . . ?
C24 N4 Zn2A 98.4(8) . . ?
C23 N4 Zn2 130.0(6) . . ?
C24 N4 Zn2 124.8(4) . . ?
C23 N5 C25 108.5(7) . . ?
C23 N5 C26 120.9(9) . . ?
C25 N5 C26 127.4(9) . . ?
C32 N6 C31 105.0(7) . . ?
C32 N6 Zn1A 136.2(6) . . ?
C31 N6 Zn1A 118.8(5) . . ?
C32 N7 C30 108.2(7) . . ?
C32 N7 C29 123.1(9) . . ?
C30 N7 C29 128.6(9) . . ?
C43 N8 C38 117.8(7) . . ?
C50 N9 C51 106.5(6) . . ?
C50 N9 Zn2A 129.6(6) . . ?
C51 N9 Zn2A 108.1(7) . . ?
C50 N9 Zn2 126.3(4) . . ?
C51 N9 Zn2 125.7(5) . . ?
C10 C9 C8 120.6(9) . . ?
C10 C9 H9 119.7 . . ?
C8 C9 H9 119.7 . . ?
C9 C10 C11 121.9(10) . . ?
C9 C10 H10 119.1 . . ?
C11 C10 H10 119.1 . . ?
C50 N10 C52 105.8(5) . . ?
C50 N10 C53 125.0(5) . . ?
C52 N10 C53 129.2(6) . . ?
N3 C11 C10 122.1(9) . . ?
N3 C11 C12 119.6(7) . . ?
C10 C11 C12 118.3(9) . . ?
C59 N11 C58 104.5(5) . . ?
C59 N11 Zn2 133.0(4) . . ?
C58 N11 Zn2 120.6(4) . . ?
C59 N11 Zn2A 123.1(5) . . ?
C58 N11 Zn2A 130.5(6) . . ?
C59 N12 C57 106.1(5) . . ?
C59 N12 C56 127.2(5) . . ?
C57 N12 C56 126.5(5) . . ?
C13 C12 C11 115.6(7) . . ?
C13 C12 C14 122.0(8) . . ?
C11 C12 C14 122.4(7) . . ?
C70 N13 C65 121.8(5) . . ?
C70 N13 H13 119.1 . . ?
C65 N13 H13 119.1 . . ?
C8 C13 C12 125.8(8) . . ?
C8 C13 H13A 117.1 . . ?
C12 C13 H13A 117.1 . . ?
C77 N14 C79 107.7(5) . . ?
C77 N14 C80 126.5(6) . . ?
C79 N14 C80 125.7(5) . . ?
C12 C14 C15 112.4(8) . . ?
C12 C14 H14 123.8 . . ?
C15 C14 H14 123.8 . . ?
C16 C15 C20 119.4(7) . . ?
C16 C15 C14 122.1(7) . . ?
C20 C15 C14 118.5(7) . . ?
C77 N15 C78 105.5(5) . . ?
C77 N15 Zn1A 129.5(4) . 2_656 ?
C78 N15 Zn1A 124.9(4) . 2_656 ?
N3 C16 C15 121.2(8) . . ?
N3 C16 C17 119.3(8) . . ?
C15 C16 C17 119.4(8) . . ?
C86 N16 C85 103.2(6) . . ?
C86 N16 Zn2 124.9(5) . . ?
C85 N16 Zn2 131.6(5) . . ?
C18 C17 C16 120.3(8) . . ?
C18 C17 H17 119.9 . . ?
C16 C17 H17 119.9 . . ?
C86 N17 C84 104.6(7) . . ?
C86 N17 C83 126.9(7) . . ?
C84 N17 C83 128.4(8) . . ?
C17 C18 C19 121.7(8) . . ?
C17 C18 H18 119.1 . . ?
C19 C18 H18 119.1 . . ?
C97 N18 C92 122.0(5) . . ?
C97 N18 H18A 119.0 . . ?
C92 N18 H18A 119.0 . . ?
C21 C19 C18 123.8(8) . . ?
C21 C19 C20 118.0(8) . . ?
C18 C19 C20 118.2(8) . . ?
C104 N19 C106 106.0(7) . . ?
C104 N19 C107 125.6(6) . . ?
C106 N19 C107 128.4(7) . . ?
F3 C1F F2 108.4(5) . . ?
F3 C1F F1 105.2(5) . . ?
F2 C1F F1 105.7(5) . . ?
F3 C1F S1 114.9(4) . . ?
F2 C1F S1 111.6(4) . . ?
F1 C1F S1 110.4(4) . . ?
C19 C20 C15 120.9(8) . . ?
C19 C20 H20 119.6 . . ?
C15 C20 H20 119.6 . . ?
C104 N20 C105 107.8(6) . . ?
C104 N20 Zn1A 130.0(4) . 2_656 ?
C105 N20 Zn1A 122.0(6) . 2_656 ?
C22 C21 C19 179.1(10) . . ?
C21 C22 C23 172.5(9) . . ?
N4 C23 N5 110.5(7) . . ?
N4 C23 C22 126.2(9) . . ?
N5 C23 C22 123.3(7) . . ?
N4 C24 C25 112.1(6) . . ?
N4 C24 Zn2A 45.0(5) . . ?
C25 C24 Zn2A 152.8(7) . . ?
N4 C24 H24 123.9 . . ?
C25 C24 H24 123.9 . . ?
Zn2A C24 H24 80.6 . . ?
C24 C25 N5 104.2(7) . . ?
C24 C25 H25 127.9 . . ?
N5 C25 H25 127.9 . . ?
C27 C26 N5 94.0(12) . . ?
C27 C26 H26A 112.9 . . ?
N5 C26 H26A 112.9 . . ?
C27 C26 H26B 112.9 . . ?
N5 C26 H26B 112.9 . . ?
H26A C26 H26B 110.3 . . ?
C26 C27 H27A 109.5 . . ?
C26 C27 H27B 109.5 . . ?
H27A C27 H27B 109.5 . . ?
C26 C27 H27C 109.5 . . ?
H27A C27 H27C 109.5 . . ?
H27B C27 H27C 109.5 . . ?
N7 C29 C28 108(2) . . ?
N7 C29 C28A 105.5(10) . . ?
N7 C29 H29A 110.2 . . ?
C28 C29 H29A 110.2 . . ?
N7 C29 H29B 110.2 . . ?
C28 C29 H29B 110.2 . . ?
H29A C29 H29B 108.5 . . ?
C29 C28 H28A 109.5 . . ?
C29 C28 H28B 109.5 . . ?
H28A C28 H28B 109.5 . . ?
C29 C28 H28C 109.5 . . ?
H28A C28 H28C 109.5 . . ?
H28B C28 H28C 109.5 . . ?
C29 C28A H28D 109.5 . . ?
C29 C28A H28E 109.5 . . ?
H28D C28A H28E 109.5 . . ?
C29 C28A H28F 109.5 . . ?
H28D C28A H28F 109.5 . . ?
H28E C28A H28F 109.5 . . ?
F6 C2F F5 108.8(8) . . ?
F6 C2F F4 108.0(8) . . ?
F5 C2F F4 106.9(7) . . ?
F6 C2F S2 112.9(6) . . ?
F5 C2F S2 111.1(7) . . ?
F4 C2F S2 108.9(7) . . ?
C31 C30 N7 107.6(9) . . ?
C31 C30 H30 126.2 . . ?
N7 C30 H30 126.2 . . ?
N7 C32 N6 109.4(8) . . ?
N7 C32 C33 123.0(7) . . ?
N6 C32 C33 127.6(8) . . ?
C30 C31 N6 109.7(8) . . ?
C30 C31 H31 125.2 . . ?
N6 C31 H31 125.2 . . ?
C33 C34 C35 176.5(9) . . ?
C34 C33 C32 172.6(8) . . ?
C40 C35 C34 121.2(10) . . ?
C40 C35 C36 117.7(8) . . ?
C34 C35 C36 121.1(8) . . ?
C37 C36 C35 122.6(8) . . ?
C37 C36 H36 118.7 . . ?
C35 C36 H36 118.7 . . ?
C36 C37 C38 118.1(10) . . ?
C36 C37 H37 120.9 . . ?
C38 C37 H37 120.9 . . ?
N8 C38 C39 124.4(7) . . ?
N8 C38 C37 115.8(9) . . ?
C39 C38 C37 119.7(8) . . ?
C40 C39 C38 119.7(7) . . ?
C40 C39 C41 121.4(8) . . ?
C38 C39 C41 118.8(7) . . ?
C42 C41 C39 115.3(8) . . ?
C42 C41 H41 122.4 . . ?
C39 C41 H41 122.4 . . ?
C39 C40 C35 122.2(8) . . ?
C39 C40 H40 118.9 . . ?
C35 C40 H40 118.9 . . ?
C47 C42 C43 119.0(7) . . ?
C47 C42 C41 119.4(8) . . ?
C43 C42 C41 121.6(7) . . ?
C44 C45 C46 119.6(7) . . ?
C44 C45 H45 120.2 . . ?
C46 C45 H45 120.2 . . ?
C45 C44 C43 122.2(8) . . ?
C45 C44 H44 118.9 . . ?
C43 C44 H44 118.9 . . ?
N8 C43 C44 119.4(8) . . ?
N8 C43 C42 122.0(7) . . ?
C44 C43 C42 118.6(7) . . ?
C45 C46 C47 120.8(7) . . ?
C45 C46 C48 119.2(7) . . ?
C47 C46 C48 120.0(7) . . ?
C42 C47 C46 119.7(7) . . ?
C42 C47 H47 120.1 . . ?
C46 C47 H47 120.1 . . ?
C49 C48 C46 175.6(8) . . ?
C48 C49 C50 176.4(8) . . ?
C100 C101 C96 121.7(6) . . ?
C100 C101 H101 119.1 . . ?
C96 C101 H101 119.1 . . ?
C103 C102 C100 179.5(8) . . ?
C102 C103 C104 171.1(7) . . ?
N20 C104 N19 109.8(6) . . ?
N20 C104 C103 126.3(6) . . ?
N19 C104 C103 123.9(7) . . ?
C106 C105 N20 107.1(7) . . ?
C106 C105 H105 126.4 . . ?
N20 C105 H105 126.4 . . ?
C105 C106 N19 109.3(7) . . ?
C105 C106 H106 125.3 . . ?
N19 C106 H106 125.3 . . ?
C108 C107 N19 121.3(9) . . ?
N19 C107 C208 111.2(11) . . ?
C108 C107 H10A 107.0 . . ?
N19 C107 H10A 107.0 . . ?
C108 C107 H10B 107.0 . . ?
N19 C107 H10B 107.0 . . ?
H10A C107 H10B 106.7 . . ?
C107 C108 H10C 109.5 . . ?
C107 C108 H10D 109.5 . . ?
H10C C108 H10D 109.5 . . ?
C107 C108 H10E 109.5 . . ?
H10C C108 H10E 109.5 . . ?
H10D C108 H10E 109.5 . . ?
C107 C208 H20C 109.5 . . ?
C107 C208 H20D 109.5 . . ?
H20C C208 H20D 109.5 . . ?
C107 C208 H20E 109.5 . . ?
H20C C208 H20E 109.5 . . ?
H20D C208 H20E 109.5 . . ?
C101 C100 C99 118.3(5) . . ?
C101 C100 C102 120.9(6) . . ?
C99 C100 C102 120.7(5) . . ?
C98 C99 C100 121.7(6) . . ?
C98 C99 H99 119.1 . . ?
C100 C99 H99 119.1 . . ?
C99 C98 C97 119.9(6) . . ?
C99 C98 H98 120.1 . . ?
C97 C98 H98 120.1 . . ?
N18 C97 C96 121.2(5) . . ?
N18 C97 C98 120.0(6) . . ?
C96 C97 C98 118.8(5) . . ?
C97 C96 C101 119.5(5) . . ?
C97 C96 C95 119.5(5) . . ?
C101 C96 C95 121.0(6) . . ?
O2 C95 C93 120.7(5) . . ?
O2 C95 C96 122.4(5) . . ?
C93 C95 C96 116.9(5) . . ?
C89 C94 C93 122.6(6) . . ?
C89 C94 H94 118.7 . . ?
C93 C94 H94 118.7 . . ?
C94 C93 C92 117.2(5) . . ?
C94 C93 C95 122.9(6) . . ?
C92 C93 C95 119.9(5) . . ?
N18 C92 C91 119.0(6) . . ?
N18 C92 C93 120.3(5) . . ?
C91 C92 C93 120.7(5) . . ?
C90 C91 C92 119.8(6) . . ?
C90 C91 H91 120.1 . . ?
C92 C91 H91 120.1 . . ?
C89 C90 C91 121.1(6) . . ?
C89 C90 H90 119.4 . . ?
C91 C90 H90 119.4 . . ?
C90 C89 C94 118.6(5) . . ?
C90 C89 C88 121.1(6) . . ?
C94 C89 C88 120.2(6) . . ?
C87 C88 C89 179.6(9) . . ?
C88 C87 C86 177.9(8) . . ?
N16 C86 N17 114.3(6) . . ?
N16 C86 C87 123.5(8) . . ?
N17 C86 C87 122.2(7) . . ?
C84 C85 N16 111.0(7) . . ?
C84 C85 H85 124.5 . . ?
N16 C85 H85 124.5 . . ?
C85 C84 N17 106.9(7) . . ?
C85 C84 H84 126.6 . . ?
N17 C84 H84 126.6 . . ?
N17 C83 C82 113.8(12) . . ?
N17 C83 H83A 108.8 . . ?
C82 C83 H83A 108.8 . . ?
N17 C83 H83B 108.8 . . ?
C82 C83 H83B 108.8 . . ?
H83A C83 H83B 107.7 . . ?
C83 C82 H82A 109.5 . . ?
C83 C82 H82B 109.5 . . ?
H82A C82 H82B 109.5 . . ?
C83 C82 H82C 109.5 . . ?
H82A C82 H82C 109.5 . . ?
H82B C82 H82C 109.5 . . ?
C80 C81 H81A 109.5 . . ?
C80 C81 H81B 109.5 . . ?
H81A C81 H81B 109.5 . . ?
C80 C81 H81C 109.5 . . ?
H81A C81 H81C 109.5 . . ?
H81B C81 H81C 109.5 . . ?
C81 C80 N14 107.0(6) . . ?
C81 C80 H80A 110.3 . . ?
N14 C80 H80A 110.3 . . ?
C81 C80 H80B 110.3 . . ?
N14 C80 H80B 110.3 . . ?
H80A C80 H80B 108.6 . . ?
C78 C79 N14 105.1(6) . . ?
C78 C79 H79 127.4 . . ?
N14 C79 H79 127.4 . . ?
C79 C78 N15 110.0(6) . . ?
C79 C78 H78 125.0 . . ?
N15 C78 H78 125.0 . . ?
N14 C77 N15 111.6(5) . . ?
N14 C77 C76 125.8(6) . . ?
N15 C77 C76 122.5(5) . . ?
C75 C76 C77 177.1(6) . . ?
C76 C75 C73 177.8(7) . . ?
C73 C74 C69 119.5(5) . . ?
C73 C74 H74 120.3 . . ?
C69 C74 H74 120.3 . . ?
C74 C73 C72 120.7(5) . . ?
C74 C73 C75 118.8(6) . . ?
C72 C73 C75 120.5(5) . . ?
C71 C72 C73 119.9(5) . . ?
C71 C72 H72 120.0 . . ?
C73 C72 H72 120.0 . . ?
C72 C71 C70 121.5(6) . . ?
C72 C71 H71 119.2 . . ?
C70 C71 H71 119.2 . . ?
N13 C70 C69 122.2(5) . . ?
N13 C70 C71 119.7(5) . . ?
C69 C70 C71 118.0(5) . . ?
C70 C69 C74 120.3(5) . . ?
C70 C69 C68 119.2(5) . . ?
C74 C69 C68 120.5(5) . . ?
C62 C67 C66 121.5(5) . . ?
C62 C67 H67 119.3 . . ?
C66 C67 H67 119.3 . . ?
O1 C68 C66 121.6(9) . . ?
O1 C68 C69 121.9(10) . . ?
C66 C68 C69 116.4(5) . . ?
C68 C66 C65 121.1(5) . . ?
C68 C66 C67 122.2(5) . . ?
C65 C66 C67 116.6(5) . . ?
N13 C65 C64 121.5(5) . . ?
N13 C65 C66 119.2(5) . . ?
C64 C65 C66 119.3(5) . . ?
C63 C64 C65 122.7(6) . . ?
C63 C64 H64 118.6 . . ?
C65 C64 H64 118.6 . . ?
C64 C63 C62 119.5(5) . . ?
C64 C63 H63 120.2 . . ?
C62 C63 H63 120.2 . . ?
C67 C62 C63 120.3(5) . . ?
C67 C62 C61 121.8(5) . . ?
C63 C62 C61 117.9(5) . . ?
C60 C61 C62 178.4(7) . . ?
C61 C60 C59 173.2(6) . . ?
N11 C59 N12 111.5(5) . . ?
N11 C59 C60 127.6(5) . . ?
N12 C59 C60 120.9(5) . . ?
C57 C58 N11 110.7(6) . . ?
C57 C58 H58 124.6 . . ?
N11 C58 H58 124.6 . . ?
C58 C57 N12 107.2(5) . . ?
C58 C57 H57 126.4 . . ?
N12 C57 H57 126.4 . . ?
N12 C56 C55 113.5(7) . . ?
N12 C56 H56A 108.9 . . ?
C55 C56 H56A 108.9 . . ?
N12 C56 H56B 108.9 . . ?
C55 C56 H56B 108.9 . . ?
H56A C56 H56B 107.7 . . ?
C56 C55 H55A 109.5 . . ?
C56 C55 H55B 109.5 . . ?
H55A C55 H55B 109.5 . . ?
C56 C55 H55C 109.5 . . ?
H55A C55 H55C 109.5 . . ?
H55B C55 H55C 109.5 . . ?
C53 C54 H54A 109.5 . . ?
C53 C54 H54B 109.5 . . ?
H54A C54 H54B 109.5 . . ?
C53 C54 H54C 109.5 . . ?
H54A C54 H54C 109.5 . . ?
H54B C54 H54C 109.5 . . ?
N10 C53 C54 115.2(6) . . ?
N10 C53 H53A 108.5 . . ?
C54 C53 H53A 108.5 . . ?
N10 C53 H53B 108.5 . . ?
C54 C53 H53B 108.5 . . ?
H53A C53 H53B 107.5 . . ?
C51 C52 N10 106.9(6) . . ?
C51 C52 H52 126.5 . . ?
N10 C52 H52 126.5 . . ?
C52 C51 N9 109.6(6) . . ?
C52 C51 H51 125.2 . . ?
N9 C51 H51 125.2 . . ?
N9 C50 N10 111.1(6) . . ?
N9 C50 C49 123.6(6) . . ?
N10 C50 C49 125.3(6) . . ?
 
_refine_diff_density_max    0.663
_refine_diff_density_min   -0.604
_refine_diff_density_rms    0.065

_shelx_res_file
;
TITL 220627_Zn4L8Ksai_0m_a.res in C2/c
    220627_Zn4L8Ksai_0m_a_sqd_sqd_sqd.res
    created by SHELXL-2019/1 at 16:06:43 on 18-Apr-2023
REM Old TITL 220627_Zn4L8Ksai_0m in C2/c
REM SHELXT solution in C2/c
REM R1 0.360,  Rweak 0.056,  Alpha 0.098,  Orientation as input
REM Formula found by SHELXT:  C103 F7 N28 O12 S2 Zn2
CELL  0.71073  58.1129  13.9183  38.9504   90.000  117.066   90.000
ZERR    4.000   0.0029   0.0007   0.0017    0.000    0.002    0.000
LATT  7
SYMM -X, Y, 1/2-Z
SFAC C H F N O S ZN
UNIT 879.51 670.52 48 160 64 16 16
TEMP -183
OMIT 3 1 1
OMIT -12 0 6
L.S. 20
ACTA 50
BOND $H
LIST 6
FMAP 2
PLAN 50
SIMU C1 C2 C3 N1 N2 C4 C5
SIMU C30 C31 N6 C32 N7 C29 C28 C28A
WGHT    0.181100
FVAR       0.42902   0.19566   0.94010   0.65394
ZN1A  7    0.617546    0.437154    0.726366    11.00000    0.06874    0.10641 =
         0.07549   -0.02738    0.02232    0.00788
DFIX 1.51 0.02 C1 C2
DFIX 1.47 0.02 N2 C2
DFIX 1.35 0.02 N2 C3 C3 C4 C4 N1 N1 C5 C5 N2
DANG 2.22 0.03 N1 N2 N1 C3 N2 C4
DANG 2.13 0.02 C5 C3 C5 C4
DFIX 1.18 0.01 C6 C7
SIMU N2 C1 C2
N1    4    0.619578    0.495186    0.774536    11.00000    0.05967    0.13976 =
         0.07673   -0.03223    0.02220   -0.00662
C1    1    0.582854    0.608163    0.848094    11.00000    0.21708    0.51158 =
         0.21094    0.05469    0.15216    0.14501
AFIX  33
H1A   2    0.572521    0.655209    0.853806    11.00000   -1.50000
H1B   2    0.572671    0.549634    0.837633    11.00000   -1.50000
H1C   2    0.598463    0.592628    0.871812    11.00000   -1.50000
AFIX   0
N2    4    0.606100    0.579276    0.809903    11.00000    0.08549    0.20079 =
         0.10497   -0.08081    0.05756   -0.01759
C2    1    0.590290    0.649104    0.819351    11.00000    0.08019    0.25819 =
         0.14694   -0.08933    0.06151   -0.02403
AFIX  23
H2A   2    0.600338    0.708791    0.829767    11.00000   -1.20000
H2B   2    0.574516    0.665748    0.795548    11.00000   -1.20000
AFIX   0
C3    1    0.627052    0.528773    0.834016    11.00000    0.07272    0.19443 =
         0.10123   -0.04759    0.04521   -0.01029
AFIX  43
H3    2    0.634400    0.528089    0.861354    11.00000   -1.20000
AFIX   0
C4    1    0.635751    0.479264    0.812370    11.00000    0.06751    0.17049 =
         0.07769   -0.02741    0.02430   -0.00285
AFIX  43
H4    2    0.650725    0.439804    0.822052    11.00000   -1.20000
AFIX   0
C5    1    0.601409    0.554638    0.773708    11.00000    0.04873    0.15983 =
         0.10234   -0.04255    0.03944   -0.00820
C6    1    0.581506    0.592981    0.739765    11.00000    0.06348    0.09910 =
         0.13084   -0.06193    0.04678   -0.00515
C7    1    0.565043    0.626300    0.710813    11.00000    0.05628    0.14058 =
         0.11929   -0.05899    0.03169    0.00691
C8    1    0.546506    0.669898    0.675767    11.00000    0.05978    0.13264 =
         0.12634   -0.05419    0.04829   -0.01118
PART  1
ZN2   7    0.317753    0.793279    0.405565    31.00000    0.07420    0.12205 =
         0.04517   -0.00229    0.02967    0.02091
PART  2
ZN2A  7    0.306115    0.743838    0.403771   -31.00000    0.04336    0.07271 =
         0.06618   -0.01946    0.03601   -0.03475
PART  0
F1    3    0.271438    0.796718    0.755946    11.00000    0.13703    0.11186 =
         0.14050   -0.03263    0.06707   -0.00898
RIGU N15 C78
EADP S1 C1F
S1    6    0.281166    0.981225    0.760602    11.00000    0.09617    0.08714 =
         0.05799   -0.00555    0.04298   -0.00298
F2    3    0.292984    0.851411    0.814008    11.00000    0.15868    0.14631 =
         0.09661    0.03741    0.08240    0.04133
S2    6    0.417876    0.958703    0.347376    11.00000    0.14242    0.11778 =
         0.08836   -0.01056    0.05861   -0.03053
O2    5    0.355928    0.745360    0.612843    11.00000    0.15040    0.09883 =
         0.09153    0.01286    0.06775    0.03163
N3    4    0.494456    0.805184    0.576209    11.00000    0.09728    0.13379 =
         0.14943   -0.00576    0.06881   -0.00262
F3    3    0.311490    0.830213    0.778033    11.00000    0.12238    0.16078 =
         0.10940    0.03473    0.07485    0.05593
N4    4    0.319571    0.707710    0.447580    11.00000    0.07760    0.09441 =
         0.06334    0.00274    0.02861    0.02930
F4    3    0.369949    0.998420    0.309116    11.00000    0.14514    0.18333 =
         0.24537   -0.07907    0.11365   -0.03716
RIGU N5 C26
N5    4    0.332753    0.609505    0.497180    11.00000    0.12061    0.13999 =
         0.10582    0.04948    0.02691    0.02673
F5    3    0.395116    1.091529    0.298007    11.00000    0.16347    0.10923 =
         0.17820    0.00231    0.07163    0.01513
N6    4    0.587523    0.348037    0.708335    11.00000    0.06930    0.09166 =
         0.09829   -0.02272    0.02014    0.01314
F6    3    0.387644    0.950116    0.274228    11.00000    0.18187    0.11369 =
         0.09285   -0.00139    0.05271    0.02751
ISOR 0.01 O1
O1    5    0.299018    0.619434    0.573273    11.00000    0.40408    0.27545 =
         0.30985   -0.04435    0.18277    0.10057
N7    4    0.551315    0.266127    0.681598    11.00000    0.08068    0.11596 =
         0.15236   -0.01010    0.03831    0.00009
N8    4    0.482281    0.672511    0.486485    11.00000    0.07474    0.17026 =
         0.09220   -0.01955    0.02827    0.01183
N9    4    0.309631    0.701720    0.361006    11.00000    0.07437    0.15702 =
         0.05161   -0.01405    0.02123    0.02586
C9    1    0.554653    0.739637    0.658468    11.00000    0.07481    0.14379 =
         0.14863   -0.04263    0.05336   -0.01797
AFIX  43
H9    2    0.572453    0.756013    0.669377    11.00000   -1.20000
AFIX   0
C10   1    0.537564    0.784687    0.626228    11.00000    0.10157    0.12725 =
         0.18125   -0.03006    0.08223   -0.00527
AFIX  43
H10   2    0.543538    0.834022    0.615414    11.00000   -1.20000
AFIX   0
N10   4    0.312263    0.573843    0.329547    11.00000    0.07871    0.12606 =
         0.05327   -0.00958    0.02757    0.00688
C11   1    0.511503    0.760992    0.608413    11.00000    0.08452    0.09966 =
         0.10366   -0.01712    0.03951    0.00947
N11   4    0.287689    0.882106    0.387363    11.00000    0.07842    0.13900 =
         0.04736    0.02545    0.03612    0.03360
N12   4    0.261085    0.998347    0.384111    11.00000    0.07799    0.07607 =
         0.05850    0.02681    0.03856    0.01271
C12   1    0.502670    0.687404    0.625812    11.00000    0.08469    0.08155 =
         0.07792   -0.01895    0.03237    0.01269
N13   4    0.269788    0.831371    0.608592    11.00000    0.10207    0.08465 =
         0.06379    0.01943    0.05900    0.03274
AFIX  43
H13   2    0.262855    0.877440    0.616320    11.00000   -1.20000
AFIX   0
C13   1    0.521323    0.647646    0.659032    11.00000    0.09192    0.08351 =
         0.09950   -0.03276    0.04866    0.00324
AFIX  43
H13A  2    0.515905    0.600045    0.671283    11.00000   -1.20000
AFIX   0
N14   4    0.315362    0.286072    0.752106    11.00000    0.08675    0.11221 =
         0.07273    0.02392    0.02412   -0.02534
C14   1    0.475626    0.659799    0.610077    11.00000    0.06550    0.14848 =
         0.08315   -0.02067    0.00546    0.03209
AFIX  43
H14   2    0.469387    0.611976    0.621144    11.00000   -1.20000
AFIX   0
C15   1    0.458942    0.714493    0.574941    11.00000    0.09010    0.09663 =
         0.08598   -0.01516    0.03746    0.00951
N15   4    0.353717    0.346794    0.766786    11.00000    0.07244    0.07748 =
         0.08195    0.03186    0.02888   -0.00505
C16   1    0.468921    0.782547    0.558960    11.00000    0.11417    0.09094 =
         0.09444   -0.00074    0.05615    0.01702
N16   4    0.347782    0.874019    0.414551    11.00000    0.09046    0.11447 =
         0.05800    0.00168    0.04395    0.02410
C17   1    0.451941    0.830437    0.524231    11.00000    0.11976    0.11477 =
         0.13967    0.03011    0.07547    0.03299
AFIX  43
H17   2    0.458643    0.876240    0.513041    11.00000   -1.20000
AFIX   0
N17   4    0.376642    0.991547    0.439706    11.00000    0.14283    0.14074 =
         0.09131    0.01409    0.07658   -0.01648
C18   1    0.426135    0.810796    0.507012    11.00000    0.14959    0.12618 =
         0.08201    0.02113    0.06467    0.05426
AFIX  43
H18   2    0.415108    0.843534    0.483925    11.00000   -1.20000
AFIX   0
N18   4    0.322323    0.991436    0.622392    11.00000    0.14928    0.07989 =
         0.07752    0.01029    0.07171    0.02445
AFIX  43
H18A  2    0.313992    1.043140    0.623563    11.00000   -1.20000
AFIX   0
C19   1    0.415418    0.743434    0.522501    11.00000    0.09217    0.10163 =
         0.07630   -0.00976    0.03153    0.03855
SIMU N19 C107
N19   4    0.379041    0.662901    0.841031    11.00000    0.07598    0.11882 =
         0.07125    0.01381    0.02921    0.00120
O1A   5    0.278294    0.971095    0.722303    11.00000    0.16063    0.10457 =
         0.06432    0.01052    0.07214    0.02597
RIGU S1 C1F
RIGU 0.002 C1F F1
C1F   1    0.290410    0.861187    0.778378    11.00000    0.09617    0.08714 =
         0.05799   -0.00555    0.04298   -0.00298
C20   1    0.432202    0.694028    0.556305    11.00000    0.09665    0.11258 =
         0.06332   -0.00755    0.03238    0.00963
AFIX  43
H20   2    0.425439    0.646362    0.566682    11.00000   -1.20000
AFIX   0
N20   4    0.384091    0.534745    0.812193    11.00000    0.04961    0.10124 =
         0.06636    0.02302    0.01984   -0.01589
C21   1    0.389386    0.721733    0.506247    11.00000    0.10644    0.14106 =
         0.05981    0.00496    0.02254    0.05620
C22   1    0.366541    0.703737    0.491633    11.00000    0.10571    0.14935 =
         0.06798    0.00205    0.02303    0.03704
C23   1    0.340100    0.673848    0.478384    11.00000    0.08507    0.13891 =
         0.06385    0.00443    0.01565    0.03245
C24   1    0.299248    0.660353    0.447430    11.00000    0.08058    0.08558 =
         0.06629    0.01948    0.02479    0.02944
AFIX  43
H24   2    0.281851    0.669551    0.428559    11.00000   -1.20000
AFIX   0
C25   1    0.306560    0.598199    0.477328    11.00000    0.10945    0.12213 =
         0.11664    0.02360    0.04526    0.01256
AFIX  43
H25   2    0.295914    0.556307    0.483167    11.00000   -1.20000
AFIX   0
DFIX 1.51 0.02 C26 C27
DFIX 1.47 0.02 N5 C26
DANG 2.44 0.04 N5 C27
SIMU C26 C27 C25 C24 C23 N5 N4
C26   1    0.352679    0.538810    0.526921    11.00000    0.19322    0.22194 =
         0.16314    0.07504    0.05018    0.00536
AFIX  23
H26A  2    0.346036    0.472302    0.524235    11.00000   -1.20000
H26B  2    0.369579    0.539369    0.526486    11.00000   -1.20000
AFIX   0
C27   1    0.353228    0.585199    0.557883    11.00000    0.35150    0.19827 =
         0.21346    0.01023    0.15416    0.10777
AFIX  33
H27A  2    0.365172    0.552180    0.581548    11.00000   -1.20000
H27B  2    0.359044    0.651494    0.558352    11.00000   -1.20000
H27C  2    0.335863    0.585460    0.556135    11.00000   -1.20000
AFIX   0
C29   1    0.524826    0.237666    0.651964    11.00000    0.07046    0.13886 =
         0.22618   -0.01331    0.03325   -0.00133
AFIX  23
H29A  2    0.513787    0.295305    0.641875    11.00000   -1.50000
H29B  2    0.516726    0.194434    0.663541    11.00000   -1.50000
AFIX   0
DFIX 1.51 0.02 C29 C28 C29 C28A
DANG 2.44 0.04 N7 C28 N7 C28A
RIGU C29 C28
RIGU C29 C28A
PART  1
C28   1    0.527570    0.186907    0.619867    21.00000    0.16052    0.29168 =
         0.24379   -0.04182    0.04349    0.06717
AFIX  33
H28A  2    0.510471    0.167397    0.599993    21.00000   -1.50000
H28B  2    0.535549    0.230389    0.608573    21.00000   -1.50000
H28C  2    0.538476    0.129913    0.630154    21.00000   -1.50000
AFIX   0
PART  2
C28A  1    0.505855    0.293214    0.662788   -21.00000    0.10488    0.37274 =
         0.31434   -0.08468    0.05442    0.05132
AFIX  33
H28D  2    0.488028    0.277528    0.644309   -21.00000   -1.50000
H28E  2    0.508888    0.274701    0.688785   -21.00000   -1.50000
H28F  2    0.508682    0.362451    0.662098   -21.00000   -1.50000
AFIX   0
PART  0
C2F   1    0.391627    1.001377    0.304641    11.00000    0.14489    0.07317 =
         0.13924   -0.01580    0.07913   -0.00631
O2A   5    0.301872    1.038708    0.785880    11.00000    0.12067    0.12988 =
         0.09725   -0.01810    0.05782   -0.04727
C30   1    0.566877    0.221644    0.715102    11.00000    0.10194    0.12592 =
         0.13348   -0.00075    0.04468   -0.00631
AFIX  43
H30   2    0.562658    0.166444    0.725444    11.00000   -1.20000
AFIX   0
C32   1    0.563674    0.343860    0.678142    11.00000    0.05588    0.10849 =
         0.11037   -0.02192    0.02465    0.00412
C31   1    0.588970    0.268850    0.730795    11.00000    0.09630    0.10648 =
         0.10175   -0.01166    0.03406   -0.00418
AFIX  43
H31   2    0.603651    0.251233    0.753983    11.00000   -1.20000
AFIX   0
C34   1    0.540835    0.455866    0.619219    11.00000    0.07252    0.08009 =
         0.10387   -0.03842    0.01418    0.00977
C33   1    0.552618    0.407902    0.647341    11.00000    0.06070    0.09317 =
         0.08560   -0.02107    0.00926    0.01429
C35   1    0.525424    0.509473    0.585000    11.00000    0.08967    0.09557 =
         0.09336   -0.04055    0.01181    0.02775
C36   1    0.536826    0.581594    0.570922    11.00000    0.06391    0.14316 =
         0.10298   -0.02927    0.00934    0.02528
AFIX  43
H36   2    0.554925    0.592354    0.584565    11.00000   -1.20000
AFIX   0
C37   1    0.522762    0.634516    0.539058    11.00000    0.07604    0.16128 =
         0.10912   -0.02437    0.02626    0.02034
AFIX  43
H37   2    0.530726    0.681841    0.530430    11.00000   -1.20000
AFIX   0
C38   1    0.495669    0.617305    0.518792    11.00000    0.06519    0.12620 =
         0.08882   -0.03720    0.01642    0.01516
C39   1    0.484364    0.544674    0.531957    11.00000    0.07725    0.08285 =
         0.08213   -0.02605    0.01693    0.01016
O3A   5    0.257705    0.993872    0.763658    11.00000    0.09159    0.10818 =
         0.06395   -0.02211    0.03251    0.01135
C41   1    0.456512    0.528782    0.510940    11.00000    0.08884    0.13694 =
         0.07500   -0.02661   -0.00243    0.04405
AFIX  43
H41   2    0.447956    0.481074    0.518361    11.00000   -1.20000
AFIX   0
C40   1    0.499455    0.493806    0.564480    11.00000    0.07038    0.09640 =
         0.09380   -0.01511    0.01560    0.01490
AFIX  43
H40   2    0.491640    0.445944    0.573124    11.00000   -1.20000
AFIX   0
C42   1    0.442922    0.590590    0.478143    11.00000    0.07379    0.08593 =
         0.06360   -0.01923    0.01907    0.00827
C45   1    0.415677    0.711082    0.414530    11.00000    0.08348    0.12430 =
         0.05551   -0.00959    0.02551    0.01857
AFIX  43
H45   2    0.406420    0.751853    0.393035    11.00000   -1.20000
AFIX   0
C44   1    0.441814    0.718517    0.434893    11.00000    0.11493    0.09991 =
         0.09446    0.00182    0.05715    0.00768
AFIX  43
H44   2    0.450583    0.764353    0.427029    11.00000   -1.20000
AFIX   0
C43   1    0.456202    0.660917    0.467019    11.00000    0.09877    0.10814 =
         0.06764   -0.01431    0.03250    0.02570
C46   1    0.402710    0.644152    0.425239    11.00000    0.08112    0.10304 =
         0.06185   -0.02246    0.02847    0.00788
C47   1    0.416236    0.582678    0.457036    11.00000    0.08415    0.10521 =
         0.06658   -0.02270    0.03077    0.01364
AFIX  43
H47   2    0.407126    0.536133    0.463958    11.00000   -1.20000
AFIX   0
C48   1    0.375040    0.636885    0.403479    11.00000    0.08928    0.09285 =
         0.06744   -0.02425    0.03135    0.02114
C49   1    0.351961    0.634261    0.383313    11.00000    0.08057    0.09394 =
         0.06767   -0.01209    0.03018    0.02515
O4A   5    0.411170    0.862975    0.350339    11.00000    0.21018    0.13318 =
         0.09167    0.01185    0.05331   -0.04545
C101  1    0.349839    0.776127    0.680754    11.00000    0.07932    0.06547 =
         0.06732    0.00644    0.03609   -0.01218
AFIX  43
H101  2    0.357850    0.717652    0.679484    11.00000   -1.20000
AFIX   0
C102  1    0.356045    0.729143    0.744779    11.00000    0.07684    0.09761 =
         0.06825   -0.00402    0.04075   -0.02156
C103  1    0.363993    0.676111    0.771580    11.00000    0.06377    0.08667 =
         0.06526    0.01880    0.02784   -0.01241
C104  1    0.375445    0.625389    0.807068    11.00000    0.07034    0.10010 =
         0.07794    0.02230    0.04005    0.00093
C105  1    0.393641    0.513268    0.850664    11.00000    0.07813    0.12436 =
         0.07904    0.03393    0.03032    0.00609
AFIX  43
H105  2    0.401292    0.454287    0.862741    11.00000   -1.20000
AFIX   0
C106  1    0.390143    0.591033    0.867934    11.00000    0.08387    0.15132 =
         0.07526    0.05377    0.03115    0.02062
AFIX  43
H106  2    0.394610    0.595948    0.894558    11.00000   -1.20000
AFIX   0
DFIX 1.47 0.02 N19 C107
DFIX 1.51 0.02 C107 C108 C107 C208
DANG 2.44 0.02 N19 C108 N19 C208
C107  1    0.372416    0.759289    0.846866    11.00000    0.11516    0.18348 =
         0.07854    0.01504    0.04338    0.01919
AFIX  23
H10A  2    0.388848    0.794770    0.860967    11.00000   -1.20000
H10B  2    0.363287    0.789392    0.821092    11.00000   -1.20000
AFIX   0
PART  1
C108  1    0.357185    0.777107    0.866496    41.00000    0.10112    0.14856 =
         0.10044    0.01347    0.03315   -0.02340
AFIX  33
H10C  2    0.354728    0.846481    0.867633    41.00000   -1.50000
H10D  2    0.340322    0.745817    0.852572    41.00000   -1.50000
H10E  2    0.366066    0.751234    0.892732    41.00000   -1.50000
AFIX   0
PART  2
C208  1    0.392503    0.800630    0.883264   -41.00000    0.22319    0.05644 =
         0.16043    0.00198    0.10891   -0.01392
AFIX  33
H20C  2    0.387526    0.865992    0.886504   -41.00000   -1.50000
H20D  2    0.394201    0.760781    0.905037   -41.00000   -1.50000
H20E  2    0.409062    0.802446    0.882315   -41.00000   -1.50000
AFIX   0
PART  0
C100  1    0.346337    0.794465    0.712277    11.00000    0.08787    0.07120 =
         0.06617    0.01005    0.04004   -0.00795
C99   1    0.334417    0.879825    0.713481    11.00000    0.12525    0.10004 =
         0.06803    0.01880    0.06099    0.01258
AFIX  43
H99   2    0.332160    0.894063    0.735613    11.00000   -1.20000
AFIX   0
C98   1    0.325836    0.943967    0.683693    11.00000    0.14145    0.10700 =
         0.07712    0.01868    0.06882    0.03732
AFIX  43
H98   2    0.316983    1.000446    0.684699    11.00000   -1.20000
AFIX   0
C97   1    0.330132    0.926237    0.651545    11.00000    0.11336    0.05852 =
         0.06538    0.00491    0.04460    0.00468
C96   1    0.341939    0.841262    0.650002    11.00000    0.08848    0.06434 =
         0.06336    0.00856    0.03788    0.00005
C95   1    0.346705    0.822014    0.616827    11.00000    0.09700    0.06733 =
         0.06371   -0.00142    0.04263    0.00230
C94   1    0.344765    0.890779    0.556571    11.00000    0.11398    0.07517 =
         0.06669   -0.00324    0.05316    0.00894
AFIX  43
H94   2    0.353153    0.835034    0.553669    11.00000   -1.20000
AFIX   0
C93   1    0.339656    0.896659    0.588064    11.00000    0.09711    0.07021 =
         0.05226   -0.00674    0.03930   -0.00249
C92   1    0.327046    0.979029    0.591171    11.00000    0.11564    0.07598 =
         0.05586   -0.00084    0.04755   -0.00384
C91   1    0.319596    1.050889    0.563235    11.00000    0.15007    0.06147 =
         0.06522    0.00527    0.05349    0.01931
AFIX  43
H91   2    0.310525    1.105755    0.565154    11.00000   -1.20000
AFIX   0
C90   1    0.325408    1.042114    0.532975    11.00000    0.16485    0.10353 =
         0.06910    0.00948    0.07444    0.01228
AFIX  43
H90   2    0.320539    1.091797    0.514247    11.00000   -1.20000
AFIX   0
C89   1    0.338116    0.962924    0.529282    11.00000    0.11983    0.07821 =
         0.05720    0.00273    0.04969    0.01094
C88   1    0.344922    0.954947    0.498013    11.00000    0.13655    0.08316 =
         0.07342   -0.00327    0.05844    0.00780
C87   1    0.350581    0.948345    0.472761    11.00000    0.13994    0.11360 =
         0.06338    0.00873    0.06583    0.02445
C86   1    0.358079    0.936744    0.441883    11.00000    0.12286    0.10022 =
         0.06824    0.01161    0.04982    0.01812
C85   1    0.361176    0.887658    0.392952    11.00000    0.10614    0.12278 =
         0.07239    0.00726    0.06029    0.01421
AFIX  43
H85   2    0.358363    0.851475    0.370702    11.00000   -1.20000
AFIX   0
C84   1    0.378341    0.957788    0.407593    11.00000    0.14084    0.13466 =
         0.09757    0.01566    0.07606   -0.00306
AFIX  43
H84   2    0.389654    0.980505    0.397863    11.00000   -1.20000
AFIX   0
DFIX 1.47 0.01 N17 C83
DFIX 1.51 0.02 C83 C82
RIGU 0.003 C82 C83
SIMU C82 C83 C84 C85 C86 N16 N17
C83   1    0.392275    1.068111    0.467144    11.00000    0.28903    0.18819 =
         0.20751   -0.05338    0.16531   -0.12821
AFIX  23
H83A  2    0.392607    1.056112    0.492418    11.00000   -1.20000
H83B  2    0.383718    1.130838    0.457542    11.00000   -1.20000
AFIX   0
C82   1    0.419875    1.074130    0.472858    11.00000    0.34498    0.40535 =
         0.53027   -0.24717    0.25069   -0.17523
AFIX  33
H82A  2    0.429004    1.125704    0.491151    11.00000   -1.50000
H82B  2    0.428669    1.012881    0.483014    11.00000   -1.50000
H82C  2    0.419770    1.087690    0.448098    11.00000   -1.50000
AFIX   0
C81   1    0.278568    0.226021    0.697575    11.00000    0.13407    0.08971 =
         0.13245    0.00184    0.05440   -0.00200
AFIX  33
H81A  2    0.259762    0.217779    0.685205    11.00000   -1.50000
H81B  2    0.283468    0.264397    0.680837    11.00000   -1.50000
H81C  2    0.286910    0.162915    0.701940    11.00000   -1.50000
AFIX   0
C80   1    0.286949    0.275705    0.734857    11.00000    0.11217    0.08102 =
         0.06678    0.01051    0.03352   -0.00210
AFIX  23
H80A  2    0.282103    0.237683    0.752061    11.00000   -1.20000
H80B  2    0.278645    0.339621    0.730863    11.00000   -1.20000
AFIX   0
C79   1    0.333503    0.219739    0.776602    11.00000    0.10124    0.08538 =
         0.07577    0.02445    0.02090   -0.01949
AFIX  43
H79   2    0.330178    0.159495    0.784925    11.00000   -1.20000
AFIX   0
SIMU C78 N15
C78   1    0.356970    0.260216    0.785943    11.00000    0.08268    0.10520 =
         0.07323    0.02618    0.02336    0.00000
AFIX  43
H78   2    0.373164    0.233029    0.803070    11.00000   -1.20000
AFIX   0
C77   1    0.328280    0.357478    0.745958    11.00000    0.07238    0.07310 =
         0.06863    0.02714    0.01888   -0.01375
C76   1    0.316975    0.440572    0.722460    11.00000    0.07853    0.07056 =
         0.07112    0.01269    0.03413   -0.01250
C75   1    0.308719    0.510048    0.703346    11.00000    0.06716    0.08689 =
         0.07030    0.03072    0.02846   -0.00696
C74   1    0.300294    0.596627    0.644740    11.00000    0.06338    0.07465 =
         0.06125    0.00992    0.02884    0.00149
AFIX  43
H74   2    0.308185    0.545473    0.637815    11.00000   -1.20000
AFIX   0
C73   1    0.298579    0.593214    0.678689    11.00000    0.06686    0.07871 =
         0.05891    0.01756    0.02904    0.00117
C72   1    0.287755    0.669163    0.689657    11.00000    0.08813    0.08744 =
         0.05738    0.01765    0.04514    0.00158
AFIX  43
H72   2    0.286834    0.666389    0.713371    11.00000   -1.20000
AFIX   0
C71   1    0.278524    0.747126    0.666437    11.00000    0.10428    0.08081 =
         0.06297    0.01474    0.05116    0.02105
AFIX  43
H71   2    0.271402    0.798913    0.674365    11.00000   -1.20000
AFIX   0
C70   1    0.279262    0.753009    0.630897    11.00000    0.07545    0.07732 =
         0.05245    0.00413    0.03575    0.01654
O6A   5    0.439409    0.966965    0.340082    11.00000    0.11884    0.14912 =
         0.17274   -0.02502    0.08068   -0.00245
C69   1    0.290276    0.676478    0.620257    11.00000    0.07027    0.06953 =
         0.04638    0.00339    0.02305   -0.01381
C67   1    0.283204    0.783165    0.526181    11.00000    0.08109    0.08111 =
         0.04505    0.01409    0.03414    0.01518
AFIX  43
H67   2    0.291013    0.736089    0.517191    11.00000   -1.20000
AFIX   0
RIGU O1 C68
C68   1    0.291753    0.681551    0.584261    11.00000    0.08631    0.06875 =
         0.05223    0.01409    0.03181    0.00280
C66   1    0.281946    0.766747    0.562118    11.00000    0.08018    0.07096 =
         0.05014    0.00370    0.03567   -0.00740
C65   1    0.270626    0.841268    0.574664    11.00000    0.07847    0.07858 =
         0.05288    0.01069    0.04092    0.01886
C64   1    0.260980    0.921573    0.552096    11.00000    0.11939    0.09316 =
         0.06266    0.02288    0.05578    0.03903
AFIX  43
H64   2    0.253310    0.970399    0.560550    11.00000   -1.20000
AFIX   0
C63   1    0.261962    0.934101    0.518014    11.00000    0.10640    0.09097 =
         0.05568    0.02599    0.04656    0.03905
AFIX  43
H63   2    0.254839    0.990215    0.503018    11.00000   -1.20000
AFIX   0
C62   1    0.273549    0.863620    0.505315    11.00000    0.08995    0.07695 =
         0.04887    0.00801    0.03888    0.00306
C61   1    0.274938    0.880907    0.469412    11.00000    0.07484    0.07660 =
         0.06185    0.00269    0.03347    0.01052
C60   1    0.276375    0.896861    0.440713    11.00000    0.08782    0.07887 =
         0.04870    0.01829    0.04550    0.02072
O5A   5    0.418997    1.027335    0.375939    11.00000    0.19282    0.22603 =
         0.13100   -0.09863    0.10662   -0.09788
C59   1    0.275359    0.922540    0.404521    11.00000    0.07679    0.08276 =
         0.04802    0.01681    0.03273    0.01834
C58   1    0.280238    0.934680    0.353588    11.00000    0.10054    0.15975 =
         0.05657    0.04433    0.04741    0.04244
AFIX  43
H58   2    0.285834    0.921965    0.334607    11.00000   -1.20000
AFIX   0
C57   1    0.264526    1.003781    0.351554    11.00000    0.08614    0.13498 =
         0.07229    0.05138    0.04326    0.02706
AFIX  43
H57   2    0.256884    1.049379    0.331323    11.00000   -1.20000
AFIX   0
C56   1    0.246980    1.066628    0.395943    11.00000    0.08515    0.06446 =
         0.09144    0.01810    0.03477    0.01645
AFIX  23
H56A  2    0.239723    1.032082    0.411033    11.00000   -1.20000
H56B  2    0.232340    1.092992    0.372627    11.00000   -1.20000
AFIX   0
C55   1    0.262975    1.146587    0.419183    31.00000    0.14872    0.08041 =
         0.30595   -0.03357    0.08715   -0.01868
AFIX  33
H55A  2    0.252416    1.189606    0.426155    31.00000   -1.50000
H55B  2    0.277287    1.121276    0.442672    31.00000   -1.50000
H55C  2    0.269897    1.182241    0.404232    31.00000   -1.50000
AFIX   0
C54   1    0.305623    0.416542    0.297315    11.00000    0.10468    0.10373 =
         0.10679   -0.03107    0.04051   -0.00028
AFIX  33
H54A  2    0.315062    0.365204    0.291923    11.00000   -1.50000
H54B  2    0.297280    0.390485    0.312231    11.00000   -1.50000
H54C  2    0.292447    0.442978    0.272963    11.00000   -1.50000
AFIX   0
C53   1    0.323774    0.493118    0.319597    11.00000    0.09380    0.11173 =
         0.08308   -0.02936    0.03643    0.01731
AFIX  23
H53A  2    0.337255    0.464876    0.343695    11.00000   -1.20000
H53B  2    0.332432    0.517252    0.304515    11.00000   -1.20000
AFIX   0
C52   1    0.286787    0.604069    0.312544    11.00000    0.07215    0.13967 =
         0.06129   -0.01364    0.03245    0.00714
AFIX  43
H52   2    0.272786    0.575510    0.291010    11.00000   -1.20000
AFIX   0
C51   1    0.285628    0.681586    0.332319    11.00000    0.06590    0.20180 =
         0.06487    0.00095    0.02841    0.04131
AFIX  43
H51   2    0.270393    0.716895    0.327075    11.00000   -1.20000
AFIX   0
C50   1    0.325280    0.636555    0.358757    11.00000    0.07399    0.12429 =
         0.06066   -0.00120    0.03392    0.03230
HKLF 4


REM  220627_Zn4L8Ksai_0m_a.res in C2/c
REM wR2 = 0.3054, GooF = S = 1.055, Restrained GooF = 1.064 for all data
REM R1 = 0.0923 for 11537 Fo > 4sig(Fo) and 0.1477 for all 22103 data
REM 1357 parameters refined using 242 restraints

END

WGHT      0.1745      0.0000

REM Highest difference peak  0.663,  deepest hole -0.604,  1-sigma level  0.065
Q1    1   0.4077  1.0519  0.4991  11.00000  0.05    0.66
Q2    1   0.4303  1.1320  0.4374  11.00000  0.05    0.47
Q3    1   0.3068  0.9066  0.7982  11.00000  0.05    0.45
Q4    1   0.3286  0.9063  0.7998  11.00000  0.05    0.44
Q5    1   0.3404  0.7898  0.4168  11.00000  0.05    0.44
Q6    1   0.3645  0.4834  0.5448  11.00000  0.05    0.41
Q7    1   0.3106  0.9166  0.8288  11.00000  0.05    0.36
Q8    1   0.2759  0.8970  0.7304  11.00000  0.05    0.35
Q9    1   0.3061  0.8640  0.4005  11.00000  0.05    0.34
Q10   1   0.2872  1.0891  0.7793  11.00000  0.05    0.34
Q11   1   0.3197  0.2507  0.7316  11.00000  0.05    0.34
Q12   1   0.3801  1.1324  0.4716  11.00000  0.05    0.33
Q13   1   0.3401  0.4924  0.5506  11.00000  0.05    0.33
Q14   1   0.6249  0.5078  0.7198  11.00000  0.05    0.33
Q15   1   0.3687  0.3740  0.7680  11.00000  0.05    0.33
Q16   1   0.2915  0.7957  0.7761  11.00000  0.05    0.33
Q17   1   0.2987  0.2229  0.7174  11.00000  0.05    0.32
Q18   1   0.3961  0.9099  0.3467  11.00000  0.05    0.32
Q19   1   0.5175  0.0885  0.5990  11.00000  0.05    0.31
Q20   1   0.2905  0.8182  0.5539  11.00000  0.05    0.30
Q21   1   0.6004  0.4238  0.7283  11.00000  0.05    0.30
Q22   1   0.2882  0.8249  0.5659  11.00000  0.05    0.30
Q23   1   0.3486  0.5865  0.5393  11.00000  0.05    0.30
Q24   1   0.3770  0.7482  0.7783  11.00000  0.05    0.30
Q25   1   0.5140  0.1569  0.6728  11.00000  0.05    0.29
Q26   1   0.6078  0.3709  0.7179  11.00000  0.05    0.28
Q27   1   0.6095  0.4291  0.7489  11.00000  0.05    0.28
Q28   1   0.2870  0.8912  0.5712  11.00000  0.05    0.28
Q29   1   0.2735  1.0698  0.7677  11.00000  0.05    0.28
Q30   1   0.5745  0.3366  0.7323  11.00000  0.05    0.27
Q31   1   0.2907  0.9036  0.7522  11.00000  0.05    0.27
Q32   1   0.3668  1.1369  0.4318  11.00000  0.05    0.26
Q33   1   0.5592  0.1255  0.6488  11.00000  0.05    0.26
Q34   1   0.2645  0.2419  0.7201  11.00000  0.05    0.25
Q35   1   0.4099  1.0503  0.2893  11.00000  0.05    0.25
Q36   1   0.3695  0.5696  0.5594  11.00000  0.05    0.25
Q37   1   0.5724  0.5353  0.8210  11.00000  0.05    0.25
Q38   1   0.4109  0.9622  0.3774  11.00000  0.05    0.24
Q39   1   0.3139  0.7951  0.5503  11.00000  0.05    0.24
Q40   1   0.3287  0.7107  0.3998  11.00000  0.05    0.24
Q41   1   0.5047  0.8429  0.5671  11.00000  0.05    0.24
Q42   1   0.3063  0.4428  0.3290  11.00000  0.05    0.23
Q43   1   0.3032  0.4906  0.3298  11.00000  0.05    0.23
Q44   1   0.3219  0.7688  0.7599  11.00000  0.05    0.23
Q45   1   0.6020  0.4991  0.8116  11.00000  0.05    0.23
Q46   1   0.6265  0.4546  0.7027  11.00000  0.05    0.23
Q47   1   0.4431  1.0509  0.3643  11.00000  0.05    0.23
Q48   1   0.4735  0.6931  0.6272  11.00000  0.05    0.22
Q49   1   0.5400  0.4082  0.6196  11.00000  0.05    0.22
Q50   1   0.2592  0.7550  0.5468  11.00000  0.05    0.22
;
_shelx_res_checksum   23907

_shelx_hkl_file
;
  -6   0   0    5931    1256                                                       19786  144.47    0.00  1.0000
  -6   0   0    6214    1257                                                       20301  144.47    0.00  1.0000
   6   0   0    6531    1256                                                       20871  144.47    0.00  1.0000
   6   0   0    6070    1256                                                       20040  144.47    0.00  1.0000
   6   0   0    5602    1256                                                       19182  144.47    0.00  1.0000
  -6   0   0    6206    1256                                                       20287  144.47    0.00  1.0000
  -8   0   0     765    1743                                                       27772 -315.44    0.00  1.0000
  -8   0   0     871    1744                                                       28397 -315.44    0.00  1.0000
   8   0   0     884    1743                                                       28468 -315.44    0.00  1.0000
   8   0   0     748    1743                                                       27672 -315.44    0.00  1.0000
   8   0   0     591    1743                                                       26668 -315.44    0.00  1.0000
  -8   0   0     833    1743                                                       28176 -315.44    0.00  1.0000
  10   0   0   22924    3202                                                       50168  164.75    0.00  1.0000
 -10   0   0   24235    3203                                                       52099  164.75    0.00  1.0000
 -10   0   0   23793    3201                                                       51449  164.75    0.00  1.0000
 -12   0   0   19691     193                                                        2573  203.39    0.00  1.0000
 -12   0   0   20238     192                                                        2773  203.39    0.00  1.0000
 -12   0   0   20514     190                                                        2876  203.39    0.00  1.0000
  12   0   0   19993     192                                                        2683  203.39    0.00  1.0000
  12   0   0   20533     192                                                        2883  203.39    0.00  1.0000
 -14   0   0    7423     816                                                       13299   66.35    0.00  1.0000
 -14   0   0    6563     818                                                       12139   66.35    0.00  1.0000
 -14   0   0    7574     818                                                       13501   66.35    0.00  1.0000
  14   0   0    7749     817                                                       13734   66.35    0.00  1.0000
  14   0   0    6214     816                                                       11663   66.35    0.00  1.0000
 -16   0   0    1465      73                                                         403   42.41    0.00  1.0000
 -16   0   0    1591      74                                                         471   42.41    0.00  1.0000
 -16   0   0    1577      78                                                         463   42.41    0.00  1.0000
  16   0   0    1516      73                                                         430   42.41    0.00  1.0000
  16   0   0    1743      73                                                         556   42.41    0.00  1.0000
  18   0   0   23233     841                                                       14293  -74.61    0.00  1.0000
 -18   0   0   19894     861                                                       11702  -74.61    0.00  1.0000
 -18   0   0   22259     842                                                       13531  -74.61    0.00  1.0000
 -18   0   0   22206     841                                                       13490  -74.61    0.00  1.0000
  18   0   0   21286     841                                                       12775  -74.61    0.00  1.0000
 -20   0   0   18815     877                                                       13316   49.44    0.00  1.0000
 -20   0   0   18521     879                                                       13069   49.44    0.00  1.0000
 -20   0   0   19521     882                                                       13911   49.44    0.00  1.0000
  20   0   0   21148     890                                                       15290   49.44    0.00  1.0000
  20   0   0   18955     881                                                       13434   49.44    0.00  1.0000
  22   0   0    7759     726                                                       11003   38.15    0.00  1.0000
  22   0   0    8242     724                                                       11577   38.15    0.00  1.0000
 -22   0   0    7625     724                                                       10844   38.15    0.00  1.0000
 -22   0   0    7922     721                                                       11197   38.15    0.00  1.0000
 -22   0   0    8262     728                                                       11601   38.15    0.00  1.0000
  24   0   0     529      97                                                         579   -2.41    0.00  1.0000
  24   0   0     558      92                                                         609   -2.41    0.00  1.0000
 -24   0   0     704      99                                                         761   -2.41    0.00  1.0000
 -24   0   0     663     101                                                         719   -2.41    0.00  1.0000
 -24   0   0     569     113                                                         621   -2.41    0.00  1.0000
  26   0   0    5354     276                                                        3812  -25.97    0.00  1.0000
 -26   0   0    5377     279                                                        3831  -25.97    0.00  1.0000
 -26   0   0    5341     269                                                        3801  -25.97    0.00  1.0000
  26   0   0    5228     272                                                        3705  -25.97    0.00  1.0000
 -26   0   0    5120     278                                                        3615  -25.97    0.00  1.0000
 -28   0   0     971     102                                                         288  -32.23    0.00  1.0000
  28   0   0     967      93                                                         286  -32.23    0.00  1.0000
 -28   0   0    1255      91                                                         451  -32.23    0.00  1.0000
 -28   0   0    1271     100                                                         461  -32.23    0.00  1.0000
  28   0   0    1236      93                                                         440  -32.23    0.00  1.0000
  30   0   0   32686    2261                                                       38236  -33.49    0.00  1.0000
 -30   0   0   28570    2256                                                       33773  -33.49    0.00  1.0000
 -30   0   0   32068    2265                                                       37568  -33.49    0.00  1.0000
 -30   0   0   29896    2263                                                       35213  -33.49    0.00  1.0000
  30   0   0   29021    2262                                                       34263  -33.49    0.00  1.0000
  32   0   0    2282     226                                                        2753   10.68    0.00  1.0000
 -32   0   0    2133     238                                                        2589   10.68    0.00  1.0000
 -32   0   0    2451     237                                                        2939   10.68    0.00  1.0000
  32   0   0    2141     238                                                        2598   10.68    0.00  1.0000
 -32   0   0    1897     212                                                        2329   10.68    0.00  1.0000
 -34   0   0    3457     247                                                        3306   -2.96    0.00  1.0000
  34   0   0    3153     258                                                        3009   -2.96    0.00  1.0000
  34   0   0    3538     273                                                        3385   -2.96    0.00  1.0000
 -34   0   0    3690     275                                                        3534   -2.96    0.00  1.0000
 -34   0   0    3221     269                                                        3075   -2.96    0.00  1.0000
  36   0   0     111     112                                                         178    6.50    0.00  1.0000
 -36   0   0     100      99                                                         164    6.50    0.00  1.0000
 -36   0   0     114     114                                                         183    6.50    0.00  1.0000
  36   0   0     128      92                                                         200    6.50    0.00  1.0000
 -36   0   0      81     110                                                         140    6.50    0.00  1.0000
  38   0   0       7     121                                                          22   -5.31    0.00  1.0000
 -38   0   0       5     107                                                         -77   -5.31    0.00  1.0000
 -38   0   0       5      93                                                         -26   -5.31    0.00  1.0000
 -38   0   0       5     113                                                        -104   -5.31    0.00  1.0000
  38   0   0       5      85                                                        -127   -5.31    0.00  1.0000
 -40   0   0     302     119                                                         453   -8.85    0.00  1.0000
 -40   0   0     378     144                                                         544   -8.85    0.00  1.0000
  40   0   0     171     118                                                         288   -8.85    0.00  1.0000
  40   0   0     493     150                                                         681   -8.85    0.00  1.0000
 -40   0   0     230     137                                                         363   -8.85    0.00  1.0000
  42   0   0      96     154                                                         148    5.41    0.00  1.0000
 -42   0   0     217     121                                                         293    5.41    0.00  1.0000
 -42   0   0     223     145                                                         300    5.41    0.00  1.0000
  42   0   0     248     124                                                         329    5.41    0.00  1.0000
 -42   0   0     216     153                                                         292    5.41    0.00  1.0000
  44   0   0     189     124                                                          72  -12.17    0.00  1.0000
 -44   0   0     188     149                                                          71  -12.17    0.00  1.0000
 -44   0   0     201     152                                                          79  -12.17    0.00  1.0000
 -46   0   0     200     170                                                         313    8.29    0.00  1.0000
 -46   0   0      13     190                                                        -188    8.29    0.00  1.0000
 -48   0   0      11     154                                                        -127    7.62    0.00  1.0000
 -48   0   0      18     167                                                          57    7.62    0.00  1.0000
 -50   0   0     933     213                                                        1046    4.07    0.00  1.0000
 -50   0   0     956     201                                                        1070    4.07    0.00  1.0000
 -52   0   0      11     158                                                        -165    7.50    0.00  1.0000
  52   0   0     214     157                                                         128    7.50    0.00  1.0000
 -54   0   0      47     166                                                          36    1.91    0.00  1.0000
  54   0   0       1     160                                                         -16    1.91    0.00  1.0000
 -54   0   0       1     192                                                        -228    1.91    0.00  1.0000
 -56   0   0     186     174                                                         195   -0.77    0.00  1.0000
  56   0   0     122     165                                                         130   -0.77    0.00  1.0000
 -56   0   0       0     201                                                         -20   -0.77    0.00  1.0000
 -58   0   0      19     222                                                        -144   10.01    0.00  1.0000
 -58   0   0      94     179                                                         199   10.01    0.00  1.0000
  58   0   0      19     180                                                         -97   10.01    0.00  1.0000
   3  -1   0   66036      18                                                         178 -552.93    0.00  1.0000
   3  -1   0   66226      26                                                         188 -552.93    0.00  1.0000
  -5  -1   0   20510     290                                                        4196  178.40    0.00  1.0000
   5  -1   0   20862     289                                                        4359  178.36    0.00  1.0000
  -5  -1   0   21270     291                                                        4544  178.40    0.00  1.0000
   5  -1   0   21214     290                                                        4521  178.36    0.00  1.0000
   5  -1   0   21847     287                                                        4816  178.36    0.00  1.0000
  -5   1   0   20973     289                                                        4410  178.36    0.00  1.0000
  -5   1   0   21563     291                                                        4683  178.36    0.00  1.0000
  -5   1   0   22107     287                                                        4939  178.36    0.00  1.0000
   5   1   0   21633     292                                                        4713  178.40    0.00  1.0000
   5   1   0   20870     290                                                        4360  178.40    0.00  1.0000
   7  -1   0   44919    1220                                                       20920 -152.76    0.00  1.0000
   7  -1   0   42677    1222                                                       19399 -152.76    0.00  1.0000
  -7  -1   0   42024    1223                                                       18950 -152.84    0.00  1.0000
  -7  -1   0   43378    1224                                                       19863 -152.84    0.00  1.0000
  -7   1   0   43707    1223                                                       20095 -152.76    0.00  1.0000
  -7   1   0   42297    1221                                                       19143 -152.76    0.00  1.0000
   7   1   0   44364    1224                                                       20532 -152.84    0.00  1.0000
   7   1   0   40054    1222                                                       17635 -152.84    0.00  1.0000
  -7   1   0   41988    1224                                                       18935 -152.76    0.00  1.0000
   9  -1   0     126     276                                                        3994 -165.46    0.00  1.0000
   9  -1   0      60     275                                                        4599 -165.46    0.00  1.0000
  -9  -1   0      72     282                                                        4450 -165.57    0.00  1.0000
   9  -1   0     140     278                                                        3902 -165.46    0.00  1.0000
  -9  -1   0     119     280                                                        4044 -165.57    0.00  1.0000
  -9   1   0      91     279                                                        4255 -165.46    0.00  1.0000
  -9   1   0      69     275                                                        4485 -165.46    0.00  1.0000
   9   1   0      58     282                                                        4623 -165.57    0.00  1.0000
  -9   1   0     110     276                                                        4108 -165.46    0.00  1.0000
  11  -1   0   12897    1046                                                       15754   27.12    0.00  1.0000
 -11  -1   0   13811    1049                                                       16769   27.18    0.00  1.0000
  11  -1   0   12973    1047                                                       15837   27.12    0.00  1.0000
 -11  -1   0   13658    1049                                                       16600   27.18    0.00  1.0000
  11  -1   0   14356    1044                                                       17362   27.12    0.00  1.0000
  11   1   0   14354    1050                                                       17367   27.18    0.00  1.0000
 -11   1   0   13647    1048                                                       16581   27.12    0.00  1.0000
 -11   1   0   14337    1046                                                       17341   27.12    0.00  1.0000
  11   1   0   12885    1048                                                       15747   27.18    0.00  1.0000
 -11   1   0   13909    1045                                                       16870   27.12    0.00  1.0000
 -15  -1   0   47870    3225                                                       50973   15.84    0.00  1.0000
 -15  -1   0   49446    3226                                                       52598   15.84    0.00  1.0000
  15  -1   0   47080    3225                                                       50145   15.77    0.00  1.0000
  15  -1   0   48542    3223                                                       51653   15.77    0.00  1.0000
  15  -1   0   50283    3221                                                       53449   15.77    0.00  1.0000
 -15   1   0   47994    3222                                                       51088   15.77    0.00  1.0000
 -15   1   0   46824    3222                                                       49880   15.77    0.00  1.0000
  15   1   0   46029    3224                                                       49072   15.84    0.00  1.0000
 -15   1   0   48532    3225                                                       51643   15.77    0.00  1.0000
  15   1   0   51363    3227                                                       54575   15.84    0.00  1.0000
  17  -1   0    1012     256                                                        3277  -57.87    0.00  1.0000
  17  -1   0    1490     252                                                        4102  -57.87    0.00  1.0000
 -17  -1   0    1365     260                                                        3887  -57.78    0.00  1.0000
 -17  -1   0    1229     260                                                        3656  -57.78    0.00  1.0000
  17  -1   0    1205     254                                                        3618  -57.87    0.00  1.0000
 -17   1   0    1103     257                                                        3440  -57.87    0.00  1.0000
  17   1   0    1060     257                                                        3359  -57.78    0.00  1.0000
 -17   1   0    1470     255                                                        4068  -57.87    0.00  1.0000
 -17   1   0    1437     263                                                        4013  -57.87    0.00  1.0000
  19  -1   0    1585      82                                                         491  -40.09    0.00  1.0000
 -19  -1   0    1711      86                                                         561  -40.13    0.00  1.0000
 -19  -1   0    1681      83                                                         544  -40.13    0.00  1.0000
  19  -1   0    1422      75                                                         402  -40.09    0.00  1.0000
  19  -1   0    1924      76                                                         687  -40.09    0.00  1.0000
 -19  -1   0    1697      82                                                         553  -40.13    0.00  1.0000
 -19   1   0    1741      81                                                         579  -40.09    0.00  1.0000
  19   1   0    1771      83                                                         596  -40.13    0.00  1.0000
 -19   1   0    1585      76                                                         491  -40.09    0.00  1.0000
 -19   1   0    1386      79                                                         383  -40.09    0.00  1.0000
  19   1   0    1621      81                                                         510  -40.13    0.00  1.0000
 -21  -1   0     204      87                                                         516  -19.69    0.00  1.0000
 -21  -1   0     150      82                                                         427  -19.69    0.00  1.0000
 -21  -1   0      61      79                                                         262  -19.69    0.00  1.0000
  21  -1   0     156      77                                                         439  -19.73    0.00  1.0000
  21  -1   0     233      76                                                         563  -19.73    0.00  1.0000
  21  -1   0      73      74                                                         288  -19.73    0.00  1.0000
 -21   1   0      50      77                                                         238  -19.73    0.00  1.0000
  21   1   0     158      83                                                         441  -19.69    0.00  1.0000
  21   1   0     137      80                                                         405  -19.69    0.00  1.0000
 -21   1   0     135      75                                                         403  -19.73    0.00  1.0000
 -23  -1   0    1434     181                                                        2097  -18.00    0.00  1.0000
  23  -1   0    1515     167                                                        2196  -18.04    0.00  1.0000
 -23  -1   0    1402     164                                                        2058  -18.00    0.00  1.0000
  23  -1   0    1093     164                                                        1681  -18.04    0.00  1.0000
 -23  -1   0    1447     176                                                        2112  -18.00    0.00  1.0000
  23  -1   0    1166     171                                                        1771  -18.04    0.00  1.0000
  23   1   0    1435     175                                                        2098  -18.00    0.00  1.0000
 -23   1   0    1349     173                                                        1995  -18.04    0.00  1.0000
 -23   1   0    1080     159                                                        1665  -18.04    0.00  1.0000
  23   1   0    1328     176                                                        1968  -18.00    0.00  1.0000
 -23   1   0    1250     177                                                        1875  -18.04    0.00  1.0000
 -25  -1   0    4199     263                                                        4086   -1.99    0.00  1.0000
  25  -1   0    3519     266                                                        3412   -2.07    0.00  1.0000
 -25  -1   0    3957     270                                                        3848   -1.99    0.00  1.0000
 -25  -1   0    3897     273                                                        3789   -1.99    0.00  1.0000
  25  -1   0    3619     262                                                        3510   -2.07    0.00  1.0000
  25  -1   0    3567     259                                                        3459   -2.07    0.00  1.0000
  25   1   0    3936     272                                                        3827   -1.99    0.00  1.0000
 -25   1   0    3374     264                                                        3269   -2.07    0.00  1.0000
  25   1   0    3881     269                                                        3773   -1.99    0.00  1.0000
 -25   1   0    3635     269                                                        3526   -2.07    0.00  1.0000
 -25   1   0    3414     255                                                        3308   -2.07    0.00  1.0000
  27  -1   0     286      72                                                         121   13.41    0.00  1.0000
  27  -1   0     188      81                                                          61   13.41    0.00  1.0000
 -27  -1   0     198      84                                                          66   13.55    0.00  1.0000
 -27  -1   0     210      82                                                          73   13.55    0.00  1.0000
 -27  -1   0     283      88                                                         118   13.55    0.00  1.0000
  27  -1   0      35      84                                                          -8   13.41    0.00  1.0000
  27   1   0     317      79                                                         140   13.55    0.00  1.0000
 -27   1   0     230      77                                                          86   13.41    0.00  1.0000
 -27   1   0     269      85                                                         110   13.41    0.00  1.0000
 -27   1   0     229      82                                                          85   13.41    0.00  1.0000
  27   1   0     301      87                                                         130   13.55    0.00  1.0000
  29  -1   0    1094     162                                                        1810  -21.53    0.00  1.0000
 -29  -1   0     989     180                                                        1669  -21.39    0.00  1.0000
 -29  -1   0     689     183                                                        1271  -21.39    0.00  1.0000
  29  -1   0     636     173                                                        1203  -21.53    0.00  1.0000
 -29  -1   0     737     155                                                        1336  -21.39    0.00  1.0000
  29   1   0     839     169                                                        1472  -21.39    0.00  1.0000
 -29   1   0     957     156                                                        1633  -21.53    0.00  1.0000
 -29   1   0    1064     177                                                        1771  -21.53    0.00  1.0000
 -29   1   0     686     176                                                        1271  -21.53    0.00  1.0000
  29   1   0     852     168                                                        1489  -21.39    0.00  1.0000
 -31  -1   0     485     104                                                         346    7.77    0.00  1.0000
  31  -1   0     120     104                                                          57    7.76    0.00  1.0000
 -31  -1   0     179      99                                                          99    7.77    0.00  1.0000
 -31  -1   0     175     112                                                          96    7.77    0.00  1.0000
  31  -1   0     517      91                                                         373    7.76    0.00  1.0000
  31   1   0     164     109                                                          88    7.77    0.00  1.0000
 -31   1   0     168     109                                                          91    7.76    0.00  1.0000
 -31   1   0     349      94                                                         233    7.76    0.00  1.0000
  31   1   0     453      94                                                         319    7.77    0.00  1.0000
 -31   1   0     514     101                                                         371    7.76    0.00  1.0000
  33  -1   0     452     106                                                         268  -11.16    0.00  1.0000
 -33  -1   0     472     107                                                         286  -11.00    0.00  1.0000
  33  -1   0      92      84                                                          22  -11.16    0.00  1.0000
 -33  -1   0     223      96                                                         102  -11.00    0.00  1.0000
 -33  -1   0     206     105                                                          91  -11.00    0.00  1.0000
 -33   1   0     201     103                                                          86  -11.16    0.00  1.0000
 -33   1   0     477      93                                                         287  -11.16    0.00  1.0000
  33   1   0      82     103                                                          18  -11.00    0.00  1.0000
  33   1   0     432      91                                                         255  -11.00    0.00  1.0000
  35  -1   0    1618     191                                                        2032   11.04    0.00  1.0000
 -35  -1   0    1739     188                                                        2167   11.01    0.00  1.0000
 -35  -1   0    1327     212                                                        1703   11.01    0.00  1.0000
  35  -1   0    1495     206                                                        1894   11.04    0.00  1.0000
 -35  -1   0    1562     212                                                        1968   11.01    0.00  1.0000
  35   1   0    1468     202                                                        1863   11.01    0.00  1.0000
 -35   1   0    1474     177                                                        1871   11.04    0.00  1.0000
  35   1   0    1709     213                                                        2133   11.01    0.00  1.0000
 -35   1   0    1672     215                                                        2093   11.04    0.00  1.0000
 -35   1   0    1605     207                                                        2018   11.04    0.00  1.0000
  37  -1   0    1046     223                                                         980    2.37    0.00  1.0000
 -37  -1   0    1215     155                                                        1143    2.38    0.00  1.0000
  37  -1   0     943     132                                                         880    2.37    0.00  1.0000
 -37  -1   0     813     147                                                         754    2.38    0.00  1.0000
 -37  -1   0    1074     141                                                        1006    2.38    0.00  1.0000
 -37   1   0    1002     134                                                         937    2.37    0.00  1.0000
 -37   1   0     919     148                                                         857    2.37    0.00  1.0000
 -37   1   0     888     144                                                         827    2.37    0.00  1.0000
  37   1   0    1096     238                                                        1028    2.38    0.00  1.0000
  37   1   0    1237     255                                                        1164    2.38    0.00  1.0000
  39  -1   0     651     113                                                         489    7.76    0.00  1.0000
 -39  -1   0     658     117                                                         494    7.80    0.00  1.0000
  39  -1   0     939     147                                                         742    7.76    0.00  1.0000
 -39  -1   0     720     141                                                         548    7.80    0.00  1.0000
 -39  -1   0     469     138                                                         332    7.80    0.00  1.0000
 -39   1   0     514     137                                                         371    7.76    0.00  1.0000
  39   1   0     693     142                                                         524    7.80    0.00  1.0000
  39   1   0     387     116                                                         264    7.80    0.00  1.0000
 -39   1   0     571     128                                                         420    7.76    0.00  1.0000
 -39   1   0     565     120                                                         415    7.76    0.00  1.0000
  41  -1   0     539     161                                                         602    3.00    0.00  1.0000
 -41  -1   0     506     149                                                         570    3.11    0.00  1.0000
  41  -1   0     339     125                                                         389    3.00    0.00  1.0000
 -41  -1   0     518     158                                                         582    3.11    0.00  1.0000
 -41  -1   0     390     121                                                         446    3.11    0.00  1.0000
 -41   1   0     423     122                                                         479    3.00    0.00  1.0000
 -41   1   0     231     142                                                         273    3.00    0.00  1.0000
 -41   1   0     373     151                                                         426    3.00    0.00  1.0000
  41   1   0     220     149                                                         263    3.11    0.00  1.0000
  41   1   0     303     120                                                         353    3.11    0.00  1.0000
 -43  -1   0    1686     246                                                        1874    5.06    0.00  1.0000
  43  -1   0    1640     210                                                        1832    5.24    0.00  1.0000
 -43  -1   0    1765     250                                                        1957    5.06    0.00  1.0000
 -43   1   0    1454     220                                                        1635    5.24    0.00  1.0000
  43   1   0    1737     215                                                        1927    5.06    0.00  1.0000
  43   1   0    1573     332                                                        1755    5.06    0.00  1.0000
 -43   1   0    1321     212                                                        1494    5.24    0.00  1.0000
  45  -1   0      36     113                                                          53   -2.95    0.00  1.0000
 -45  -1   0     181     159                                                         214   -2.65    0.00  1.0000
 -45  -1   0     251     158                                                         289   -2.65    0.00  1.0000
 -45   1   0      92     161                                                         119   -2.95    0.00  1.0000
 -45   1   0     144     157                                                         177   -2.95    0.00  1.0000
  47  -1   0       0     116                                                         -69    0.03    0.00  1.0000
 -47  -1   0     165     159                                                         169    0.32    0.00  1.0000
 -47  -1   0       0     151                                                         -52    0.32    0.00  1.0000
 -47   1   0      78     166                                                          78    0.03    0.00  1.0000
 -47   1   0       0     153                                                        -204    0.03    0.00  1.0000
 -49  -1   0      41     155                                                         -58  -14.46    0.00  1.0000
  49  -1   0      41     148                                                          -2  -14.58    0.00  1.0000
 -49  -1   0      41     161                                                        -209  -14.46    0.00  1.0000
 -49   1   0     198     172                                                          59  -14.58    0.00  1.0000
 -49   1   0      41     153                                                        -178  -14.58    0.00  1.0000
 -51  -1   0     135     183                                                         125   -1.01    0.00  1.0000
  51  -1   0     228     160                                                         209   -1.46    0.00  1.0000
 -51  -1   0     120     167                                                         110   -1.01    0.00  1.0000
 -51   1   0     224     168                                                         205   -1.46    0.00  1.0000
 -51   1   0      77     186                                                          66   -1.46    0.00  1.0000
 -53  -1   0       0     179                                                         -46    1.35    0.00  1.0000
  53  -1   0      26     158                                                          31    1.13    0.00  1.0000
 -53  -1   0       0     165                                                         -10    1.35    0.00  1.0000
 -53   1   0       0     164                                                        -177    1.13    0.00  1.0000
 -53   1   0       0     197                                                         -30    1.13    0.00  1.0000
  55  -1   0     316     173                                                         268    3.18    0.00  1.0000
 -55  -1   0     207     201                                                         165    3.51    0.00  1.0000
 -55  -1   0     487     179                                                         421    3.51    0.00  1.0000
 -55   1   0       2     206                                                          -5    3.18    0.00  1.0000
  55   1   0     400     168                                                         341    3.51    0.00  1.0000
 -55   1   0     427     184                                                         371    3.18    0.00  1.0000
  57  -1   0     163     173                                                         180    1.49    0.00  1.0000
 -57  -1   0       0     216                                                         -23    1.58    0.00  1.0000
 -57  -1   0      24     169                                                          31    1.58    0.00  1.0000
  57   1   0      19     162                                                          26    1.58    0.00  1.0000
 -57   1   0       0     214                                                         -42    1.49    0.00  1.0000
 -57   1   0       0     173                                                         -19    1.49    0.00  1.0000
 -59  -1   0       3     209                                                        -224    3.78    0.00  1.0000
 -59  -1   0     371     189                                                         438    3.78    0.00  1.0000
  59  -1   0       3     188                                                         -83    3.71    0.00  1.0000
 -59   1   0      58     180                                                          86    3.71    0.00  1.0000
  59   1   0       3     172                                                         -48    3.78    0.00  1.0000
 -59   1   0       3     246                                                        -490    3.71    0.00  1.0000
   0  -2   0    3018     147                                                        2216  -17.84    0.00  1.0000
   0  -2   0    2969     143                                                        2174  -17.84    0.00  1.0000
   0  -2   0    2885     145                                                        2102  -17.84    0.00  1.0000
   0   2   0    3104     145                                                        2290  -17.84    0.00  1.0000
   0   2   0    3001     146                                                        2201  -17.84    0.00  1.0000
   0   2   0    3047     143                                                        2241  -17.84    0.00  1.0000
   2  -2   0   11522      57                                                         794  306.90    0.00  1.0000
   2  -2   0   11801      57                                                         722  306.90    0.00  1.0000
  -2  -2   0   12049      51                                                         664  307.01    0.00  1.0000
  -2  -2   0   12491      57                                                         564  307.01    0.00  1.0000
  -2  -2   0   12463      59                                                         570  307.01    0.00  1.0000
   2   2   0   12238      51                                                         620  307.01    0.00  1.0000
  -2   2   0   11861      56                                                         707  306.90    0.00  1.0000
   2   2   0   12087      57                                                         655  307.01    0.00  1.0000
   2   2   0   11807      61                                                         723  307.01    0.00  1.0000
   4  -2   0   41595     693                                                       10601  229.21    0.00  1.0000
  -4  -2   0   41707     692                                                       10642  229.37    0.00  1.0000
   4  -2   0   44012     691                                                       11838  229.21    0.00  1.0000
  -4  -2   0   41784     687                                                       10681  229.37    0.00  1.0000
  -4  -2   0   43171     693                                                       11388  229.37    0.00  1.0000
   4  -2   0   41589     691                                                       10598  229.21    0.00  1.0000
   4   2   0   41334     687                                                       10454  229.37    0.00  1.0000
   4   2   0   42332     693                                                       10959  229.37    0.00  1.0000
  -4   2   0   43560     692                                                       11604  229.21    0.00  1.0000
   6  -2   0   30122    3350                                                       53217 -129.69    0.00  1.0000
   6  -2   0   30476    3348                                                       53687 -129.69    0.00  1.0000
  -6   2   0   30068    3348                                                       53145 -129.69    0.00  1.0000
  -6   2   0   30982    3351                                                       54359 -129.69    0.00  1.0000
  -8  -2   0   33292    3032                                                       42988   56.48    0.00  1.0000
   8  -2   0   39811    3034                                                       50367   56.53    0.00  1.0000
   8  -2   0   38873    3031                                                       49312   56.53    0.00  1.0000
   8   2   0   35605    3032                                                       45611   56.48    0.00  1.0000
  -8   2   0   40572    3032                                                       51223   56.53    0.00  1.0000
  -8   2   0   40828    3034                                                       51510   56.53    0.00  1.0000
 -10  -2   0    5742     390                                                        6032    4.29    0.00  1.0000
  10  -2   0    5945     383                                                        6229    4.13    0.00  1.0000
 -10  -2   0    5174     388                                                        5450    4.29    0.00  1.0000
  10  -2   0    5707     387                                                        5985    4.13    0.00  1.0000
 -10   2   0    5918     388                                                        6201    4.13    0.00  1.0000
 -10   2   0    5628     383                                                        5904    4.13    0.00  1.0000
  10   2   0    4906     386                                                        5175    4.29    0.00  1.0000
 -10   2   0    6075     379                                                        6362    4.13    0.00  1.0000
  10   2   0    5849     391                                                        6142    4.29    0.00  1.0000
  12  -2   0     142      66                                                         305   13.36    0.00  1.0000
 -12  -2   0      82      71                                                         213   13.44    0.00  1.0000
 -12  -2   0     125      73                                                         281   13.44    0.00  1.0000
 -12   2   0      83      66                                                         213   13.36    0.00  1.0000
  12   2   0     104      74                                                         248   13.44    0.00  1.0000
  12   2   0      80      68                                                         209   13.44    0.00  1.0000
 -14  -2   0   53677    4040                                                       63767  -47.29    0.00  1.0000
  14  -2   0   59018    4033                                                       69584  -47.32    0.00  1.0000
  14  -2   0   53386    4036                                                       63456  -47.32    0.00  1.0000
  14  -2   0   53499    4038                                                       63579  -47.32    0.00  1.0000
  14   2   0   55193    4050                                                       65419  -47.29    0.00  1.0000
  14   2   0   48638    4037                                                       58264  -47.29    0.00  1.0000
 -14   2   0   55903    4033                                                       66198  -47.32    0.00  1.0000
 -14   2   0   54795    4036                                                       64992  -47.32    0.00  1.0000
 -14   2   0   55515    4039                                                       65776  -47.32    0.00  1.0000
  16  -2   0   15691    1155                                                       19593   33.38    0.00  1.0000
  16  -2   0   14133    1158                                                       17847   33.38    0.00  1.0000
 -16  -2   0   14637    1164                                                       18391   33.20    0.00  1.0000
  16  -2   0   14644    1161                                                       18421   33.38    0.00  1.0000
 -16  -2   0   14114    1163                                                       17804   33.20    0.00  1.0000
  16   2   0   15546    1165                                                       19408   33.20    0.00  1.0000
 -16   2   0   15110    1162                                                       18943   33.38    0.00  1.0000
 -16   2   0   14316    1159                                                       18053   33.38    0.00  1.0000
 -16   2   0   14509    1155                                                       18269   33.38    0.00  1.0000
  16   2   0   13184    1161                                                       16758   33.20    0.00  1.0000
 -18  -2   0    5234     336                                                        4647   -9.49    0.00  1.0000
  18  -2   0    5364     332                                                        4771   -9.47    0.00  1.0000
 -18  -2   0    5556     335                                                        4951   -9.49    0.00  1.0000
  18  -2   0    5671     329                                                        5061   -9.47    0.00  1.0000
  18  -2   0    5761     325                                                        5146   -9.47    0.00  1.0000
 -18   2   0    5260     326                                                        4673   -9.47    0.00  1.0000
  18   2   0    5871     338                                                        5248   -9.49    0.00  1.0000
 -18   2   0    5393     334                                                        4798   -9.47    0.00  1.0000
  18   2   0    5291     333                                                        4701   -9.49    0.00  1.0000
 -18   2   0    5600     326                                                        4994   -9.47    0.00  1.0000
 -20  -2   0    1705      74                                                         270   56.41    0.00  1.0000
  20  -2   0    1150      67                                                          80   56.66    0.00  1.0000
  20  -2   0    1751      62                                                         285   56.66    0.00  1.0000
 -20  -2   0    1389      76                                                         154   56.41    0.00  1.0000
  20  -2   0    1329      68                                                         132   56.66    0.00  1.0000
 -20   2   0     623      75                                                         -37   56.66    0.00  1.0000
 -20   2   0    1484      69                                                         184   56.66    0.00  1.0000
  20   2   0    1410      76                                                         161   56.41    0.00  1.0000
  20   2   0    1620      74                                                         237   56.41    0.00  1.0000
 -20   2   0    1573      62                                                         216   56.66    0.00  1.0000
  22  -2   0   16685    1117                                                       16827   -1.25    0.00  1.0000
 -22  -2   0   17611    1121                                                       17756   -1.24    0.00  1.0000
 -22  -2   0   16823    1120                                                       16965   -1.24    0.00  1.0000
  22  -2   0   18794    1111                                                       18945   -1.25    0.00  1.0000
  22  -2   0   16757    1114                                                       16900   -1.25    0.00  1.0000
 -22   2   0   16804    1111                                                       16947   -1.25    0.00  1.0000
 -22   2   0   17457    1113                                                       17603   -1.25    0.00  1.0000
  22   2   0   17972    1122                                                       18118   -1.24    0.00  1.0000
 -22   2   0   18334    1120                                                       18483   -1.25    0.00  1.0000
  22   2   0   16735    1119                                                       16876   -1.24    0.00  1.0000
 -24  -2   0    7441     481                                                        7414   -0.35    0.00  1.0000
 -24  -2   0    7531     482                                                        7504   -0.35    0.00  1.0000
  24  -2   0    6596     471                                                        6575   -0.29    0.00  1.0000
  24  -2   0    7515     479                                                        7493   -0.29    0.00  1.0000
  24  -2   0    7009     476                                                        6987   -0.29    0.00  1.0000
 -24   2   0    7116     478                                                        7094   -0.29    0.00  1.0000
 -24   2   0    6840     469                                                        6819   -0.29    0.00  1.0000
  24   2   0    6787     477                                                        6762   -0.35    0.00  1.0000
 -24   2   0    7037     470                                                        7015   -0.29    0.00  1.0000
  24   2   0    7473     480                                                        7446   -0.35    0.00  1.0000
  26  -2   0    3406     227                                                        3011   -7.93    0.00  1.0000
  26  -2   0    3628     242                                                        3220   -7.93    0.00  1.0000
 -26  -2   0    3444     248                                                        3039   -8.08    0.00  1.0000
 -26  -2   0    3518     247                                                        3108   -8.08    0.00  1.0000
  26  -2   0    3266     247                                                        2879   -7.93    0.00  1.0000
  26   2   0    3744     246                                                        3321   -8.08    0.00  1.0000
  26   2   0    3452     243                                                        3046   -8.08    0.00  1.0000
 -26   2   0    2997     235                                                        2627   -7.93    0.00  1.0000
 -26   2   0    3768     231                                                        3352   -7.93    0.00  1.0000
 -26   2   0    3366     244                                                        2973   -7.93    0.00  1.0000
  28  -2   0    1978     203                                                        2034   -1.42    0.00  1.0000
  28  -2   0    1854     187                                                        1908   -1.42    0.00  1.0000
  28  -2   0    2039     189                                                        2096   -1.42    0.00  1.0000
 -28  -2   0    2165     212                                                        2229   -1.54    0.00  1.0000
 -28  -2   0    2720     211                                                        2791   -1.54    0.00  1.0000
 -28  -2   0    2167     191                                                        2231   -1.54    0.00  1.0000
  28   2   0    2435     206                                                        2502   -1.54    0.00  1.0000
 -28   2   0    1915     210                                                        1970   -1.42    0.00  1.0000
 -28   2   0    2343     184                                                        2404   -1.42    0.00  1.0000
 -28   2   0    1724     197                                                        1776   -1.42    0.00  1.0000
  28   2   0    1879     207                                                        1938   -1.54    0.00  1.0000
  30  -2   0     330     118                                                         303   -1.71    0.00  1.0000
  30  -2   0     487     103                                                         454   -1.71    0.00  1.0000
 -30  -2   0     655     115                                                         618   -1.66    0.00  1.0000
  30  -2   0     522     106                                                         488   -1.71    0.00  1.0000
 -30  -2   0     543     123                                                         509   -1.66    0.00  1.0000
 -30  -2   0     478     115                                                         447   -1.66    0.00  1.0000
 -30   2   0     749     109                                                         708   -1.71    0.00  1.0000
  30   2   0     709     114                                                         671   -1.66    0.00  1.0000
 -30   2   0     575     114                                                         539   -1.71    0.00  1.0000
 -30   2   0     284     124                                                         259   -1.71    0.00  1.0000
  30   2   0     423     120                                                         393   -1.66    0.00  1.0000
  32  -2   0    1067     131                                                         782   10.67    0.00  1.0000
 -32  -2   0    1085     130                                                         798   10.63    0.00  1.0000
 -32  -2   0     884     128                                                         627   10.63    0.00  1.0000
  32  -2   0    1064     127                                                         779   10.67    0.00  1.0000
 -32  -2   0    1036     133                                                         756   10.63    0.00  1.0000
  32  -2   0    1373     132                                                        1047   10.67    0.00  1.0000
  32   2   0    1053     125                                                         771   10.63    0.00  1.0000
 -32   2   0    1262     143                                                         950   10.67    0.00  1.0000
 -32   2   0    1268     127                                                         955   10.67    0.00  1.0000
  32   2   0    1257     143                                                         947   10.63    0.00  1.0000
 -32   2   0    1238     124                                                         929   10.67    0.00  1.0000
 -34  -2   0       4     100                                                         -34   -4.29    0.00  1.0000
 -34  -2   0      98      96                                                          65   -4.29    0.00  1.0000
  34  -2   0       4      99                                                          -4   -4.42    0.00  1.0000
 -34  -2   0       4     103                                                           0   -4.29    0.00  1.0000
  34  -2   0      64      82                                                          37   -4.42    0.00  1.0000
  34  -2   0      53      98                                                          29   -4.42    0.00  1.0000
 -34   2   0     113      95                                                          76   -4.42    0.00  1.0000
  34   2   0       4      97                                                        -192   -4.29    0.00  1.0000
 -34   2   0       4      84                                                         -34   -4.42    0.00  1.0000
  34   2   0       4     104                                                        -116   -4.29    0.00  1.0000
 -34   2   0      49     105                                                          26   -4.42    0.00  1.0000
  36  -2   0    1325     159                                                        1243   -2.61    0.00  1.0000
  36  -2   0    1548     177                                                        1459   -2.61    0.00  1.0000
 -36  -2   0    1457     173                                                        1380   -2.33    0.00  1.0000
 -36  -2   0    1233     166                                                        1162   -2.33    0.00  1.0000
 -36  -2   0    1532     259                                                        1453   -2.33    0.00  1.0000
  36  -2   0    1473     194                                                        1386   -2.61    0.00  1.0000
 -36   2   0    1713     197                                                        1619   -2.61    0.00  1.0000
  36   2   0     959     148                                                         897   -2.33    0.00  1.0000
  36   2   0    1457     192                                                        1380   -2.33    0.00  1.0000
 -36   2   0    1241     159                                                        1162   -2.61    0.00  1.0000
 -36   2   0    1570     157                                                        1480   -2.61    0.00  1.0000
 -38  -2   0    1731     195                                                        2114   -9.95    0.00  1.0000
  38  -2   0    1462     191                                                        1819  -10.04    0.00  1.0000
 -38  -2   0    1580     230                                                        1946   -9.95    0.00  1.0000
  38  -2   0    1516     228                                                        1879  -10.04    0.00  1.0000
 -38  -2   0    1535     228                                                        1896   -9.95    0.00  1.0000
  38   2   0    1303     203                                                        1638   -9.95    0.00  1.0000
 -38   2   0    1575     225                                                        1945  -10.04    0.00  1.0000
 -38   2   0    1505     184                                                        1867  -10.04    0.00  1.0000
  38   2   0    1268     223                                                        1598   -9.95    0.00  1.0000
 -38   2   0    1459     213                                                        1816  -10.04    0.00  1.0000
  40  -2   0       3     130                                                        -247    3.66    0.00  1.0000
 -40  -2   0     237     121                                                         288    3.59    0.00  1.0000
 -40  -2   0       3     130                                                         -21    3.59    0.00  1.0000
  40  -2   0     100     107                                                         135    3.66    0.00  1.0000
 -40  -2   0       3     132                                                        -169    3.59    0.00  1.0000
  40   2   0       3     136                                                        -187    3.59    0.00  1.0000
 -40   2   0      79     109                                                         110    3.66    0.00  1.0000
  40   2   0       3     109                                                         -33    3.59    0.00  1.0000
 -40   2   0       3     136                                                        -106    3.66    0.00  1.0000
 -40   2   0      32     128                                                          53    3.66    0.00  1.0000
 -42  -2   0     151     115                                                         116   -3.52    0.00  1.0000
  42  -2   0       3     154                                                        -223   -3.68    0.00  1.0000
  42  -2   0       3     110                                                         -96   -3.68    0.00  1.0000
 -42  -2   0     135     148                                                         102   -3.52    0.00  1.0000
 -42  -2   0     128     139                                                          96   -3.52    0.00  1.0000
 -42   2   0       3     145                                                        -132   -3.68    0.00  1.0000
  42   2   0       2     155                                                        -195   -3.52    0.00  1.0000
 -42   2   0      99     140                                                          70   -3.68    0.00  1.0000
 -44  -2   0     505     166                                                         522   -0.87    0.00  1.0000
 -44  -2   0     588     171                                                         607   -0.87    0.00  1.0000
  44  -2   0     767     237                                                         797   -1.23    0.00  1.0000
 -44   2   0     495     176                                                         519   -1.23    0.00  1.0000
 -44   2   0     478     167                                                         502   -1.23    0.00  1.0000
  46  -2   0     179     151                                                         143   -3.22    0.00  1.0000
  46  -2   0      15     129                                                           6   -3.22    0.00  1.0000
 -46  -2   0     178     161                                                         146   -2.82    0.00  1.0000
 -46  -2   0     215     159                                                         180   -2.82    0.00  1.0000
 -46   2   0      50     165                                                          32   -3.22    0.00  1.0000
 -46   2   0     203     172                                                         165   -3.22    0.00  1.0000
  48  -2   0     269     134                                                         318   -3.23    0.00  1.0000
 -48  -2   0     482     177                                                         547   -3.24    0.00  1.0000
 -48  -2   0     303     176                                                         355   -3.24    0.00  1.0000
  48  -2   0     230     159                                                         275   -3.23    0.00  1.0000
 -48   2   0     158     179                                                         196   -3.23    0.00  1.0000
 -48   2   0     303     172                                                         355   -3.23    0.00  1.0000
  50  -2   0     675     172                                                         657   -0.78    0.00  1.0000
 -50  -2   0     446     180                                                         433   -0.69    0.00  1.0000
  50  -2   0     378     138                                                         365   -0.78    0.00  1.0000
 -50  -2   0     425     175                                                         412   -0.69    0.00  1.0000
 -50   2   0     314     194                                                         302   -0.78    0.00  1.0000
 -50   2   0     326     177                                                         314   -0.78    0.00  1.0000
  52  -2   0      77     160                                                          99    2.70    0.00  1.0000
 -52  -2   0     347     179                                                         392    2.68    0.00  1.0000
 -52  -2   0     112     173                                                         138    2.68    0.00  1.0000
 -52   2   0     118     199                                                         145    2.70    0.00  1.0000
 -52   2   0     109     169                                                         135    2.70    0.00  1.0000
 -54  -2   0     406     175                                                         527   -6.39    0.00  1.0000
  54  -2   0      42     162                                                          86   -6.44    0.00  1.0000
 -54  -2   0       8     181                                                        -115   -6.39    0.00  1.0000
 -54   2   0       8     206                                                         -46   -6.44    0.00  1.0000
 -54   2   0       8     164                                                         -69   -6.44    0.00  1.0000
 -56  -2   0     341     213                                                         300    2.60    0.00  1.0000
 -56  -2   0     160     173                                                         132    2.60    0.00  1.0000
  56  -2   0     184     171                                                         153    2.72    0.00  1.0000
 -56   2   0      28     167                                                          17    2.72    0.00  1.0000
 -56   2   0      82     255                                                          62    2.72    0.00  1.0000
  56   2   0     298     178                                                         260    2.60    0.00  1.0000
 -58  -2   0     310     180                                                         308   -0.16    0.00  1.0000
  58  -2   0     100     181                                                          99   -0.15    0.00  1.0000
 -58  -2   0       0     219                                                         -92   -0.16    0.00  1.0000
  58   2   0     285     185                                                         283   -0.16    0.00  1.0000
 -58   2   0      99     223                                                          98   -0.15    0.00  1.0000
 -58   2   0     157     177                                                         155   -0.15    0.00  1.0000
   3  -3   0    1456     200                                                        2834   34.31    0.00  1.0000
  -3  -3   0    1447     203                                                        2823   34.34    0.00  1.0000
   3  -3   0    1430     197                                                        2797   34.31    0.00  1.0000
  -3  -3   0    1475     201                                                        2861   34.34    0.00  1.0000
  -3  -3   0    1500     193                                                        2896   34.34    0.00  1.0000
  -3   3   0    1409     200                                                        2768   34.31    0.00  1.0000
  -3   3   0    1654     197                                                        3107   34.31    0.00  1.0000
  -3   3   0    1752     200                                                        3241   34.31    0.00  1.0000
   3   3   0    1666     205                                                        3125   34.34    0.00  1.0000
   3   3   0    1570     202                                                        2994   34.34    0.00  1.0000
   5  -3   0    3632      87                                                        1017  -64.47    0.00  1.0000
  -5  -3   0    3542     102                                                         964  -64.67    0.00  1.0000
   5  -3   0    3187      95                                                         788  -64.47    0.00  1.0000
  -5  -3   0    3645      79                                                        1018  -64.67    0.00  1.0000
  -5  -3   0    3765      93                                                        1082  -64.67    0.00  1.0000
   5   3   0    3889      95                                                        1149  -64.67    0.00  1.0000
  -5   3   0    3406      80                                                         899  -64.47    0.00  1.0000
  -5   3   0    3574      89                                                         986  -64.47    0.00  1.0000
   5   3   0    3748      79                                                        1073  -64.67    0.00  1.0000
   5   3   0    3700     103                                                        1047  -64.67    0.00  1.0000
  -7  -3   0   14074    2049                                                       34336  151.29    0.00  1.0000
   7  -3   0   12055    2048                                                       31138  151.29    0.00  1.0000
   7  -3   0   12512    2045                                                       31869  151.29    0.00  1.0000
  -7  -3   0   12123    2047                                                       31248  151.29    0.00  1.0000
  -7  -3   0   13871    2040                                                       34018  151.29    0.00  1.0000
   7  -3   0   12823    2044                                                       32365  151.29    0.00  1.0000
   7   3   0   13666    2049                                                       33697  151.29    0.00  1.0000
  -7   3   0   12922    2046                                                       32521  151.29    0.00  1.0000
   7   3   0   12954    2040                                                       32573  151.29    0.00  1.0000
   9  -3   0      69      50                                                         126   44.20    0.00  1.0000
   9  -3   0     266      48                                                          10   44.20    0.00  1.0000
  -9  -3   0      64      65                                                         131   44.03    0.00  1.0000
   9  -3   0      54      53                                                         148   44.20    0.00  1.0000
  -9   3   0      11      64                                                         267   44.20    0.00  1.0000
  -9   3   0      26      49                                                         210   44.20    0.00  1.0000
  11  -3   0    1002     189                                                        2639  -44.89    0.00  1.0000
  11  -3   0     977     179                                                        2598  -44.89    0.00  1.0000
 -11  -3   0     966     192                                                        2585  -44.98    0.00  1.0000
 -11  -3   0     987     195                                                        2619  -44.98    0.00  1.0000
  11  -3   0     882     187                                                        2441  -44.89    0.00  1.0000
 -11   3   0    1131     181                                                        2846  -44.89    0.00  1.0000
  11   3   0     710     255                                                        2152  -44.98    0.00  1.0000
  11   3   0     726     174                                                        2181  -44.98    0.00  1.0000
 -11   3   0     976     197                                                        2596  -44.89    0.00  1.0000
  13  -3   0    1718     166                                                        2194  -12.28    0.00  1.0000
 -13  -3   0    1738     181                                                        2227  -12.52    0.00  1.0000
 -13  -3   0    1692     182                                                        2175  -12.52    0.00  1.0000
  13  -3   0    1951     176                                                        2457  -12.28    0.00  1.0000
 -13   3   0    1893     183                                                        2392  -12.28    0.00  1.0000
  13   3   0    1860     182                                                        2364  -12.52    0.00  1.0000
 -13   3   0    1816     166                                                        2305  -12.28    0.00  1.0000
  13   3   0    1730     177                                                        2218  -12.52    0.00  1.0000
  13   3   0    1864     161                                                        2369  -12.52    0.00  1.0000
 -15  -3   0    5030     181                                                        2399   49.80    0.00  1.0000
 -15  -3   0    4649     179                                                        2138   49.80    0.00  1.0000
  15  -3   0    4550     172                                                        2066   49.93    0.00  1.0000
  15  -3   0    4751     164                                                        2202   49.93    0.00  1.0000
  15   3   0    4698     176                                                        2171   49.80    0.00  1.0000
 -15   3   0    4627     180                                                        2118   49.93    0.00  1.0000
  15   3   0    4936     178                                                        2334   49.80    0.00  1.0000
 -15   3   0    4443     162                                                        1994   49.93    0.00  1.0000
 -17  -3   0    3622     252                                                        3274   -6.73    0.00  1.0000
 -17  -3   0    4147     255                                                        3774   -6.73    0.00  1.0000
  17  -3   0    3894     242                                                        3541   -6.58    0.00  1.0000
  17  -3   0    3804     256                                                        3455   -6.58    0.00  1.0000
  17   3   0    3418     249                                                        3081   -6.73    0.00  1.0000
 -17   3   0    3980     256                                                        3623   -6.58    0.00  1.0000
  17   3   0    4110     255                                                        3739   -6.73    0.00  1.0000
 -17   3   0    3257     234                                                        2935   -6.58    0.00  1.0000
 -17   3   0    4200     243                                                        3833   -6.58    0.00  1.0000
  19  -3   0     311      85                                                         486   10.09    0.00  1.0000
  19  -3   0     287      81                                                         456   10.09    0.00  1.0000
 -19  -3   0     284      90                                                         453   10.10    0.00  1.0000
 -19  -3   0     304      89                                                         478   10.10    0.00  1.0000
  19   3   0     203      85                                                         348   10.10    0.00  1.0000
  19   3   0     279      86                                                         446   10.10    0.00  1.0000
 -19   3   0     311      79                                                         486   10.09    0.00  1.0000
 -21  -3   0    1443     157                                                        1562    3.49    0.00  1.0000
  21  -3   0     832     137                                                         920    3.38    0.00  1.0000
  21  -3   0    1091     126                                                        1192    3.38    0.00  1.0000
 -21  -3   0    1448     220                                                        1567    3.49    0.00  1.0000
  21  -3   0    1129     122                                                        1231    3.38    0.00  1.0000
  21   3   0    1163     139                                                        1270    3.49    0.00  1.0000
 -21   3   0    1043     124                                                        1142    3.38    0.00  1.0000
 -21   3   0    1080     218                                                        1180    3.38    0.00  1.0000
 -21   3   0    1438     126                                                        1553    3.38    0.00  1.0000
  21   3   0    1306     151                                                        1420    3.49    0.00  1.0000
  23  -3   0    1359     120                                                         960   13.35    0.00  1.0000
 -23  -3   0    1595     133                                                        1161   13.31    0.00  1.0000
 -23  -3   0    1556     149                                                        1128   13.31    0.00  1.0000
  23  -3   0    1343     124                                                         946   13.35    0.00  1.0000
  23  -3   0    1653     120                                                        1209   13.35    0.00  1.0000
 -23   3   0    1357     125                                                         958   13.35    0.00  1.0000
 -23   3   0    1462     117                                                        1047   13.35    0.00  1.0000
  23   3   0    1740     146                                                        1285   13.31    0.00  1.0000
 -23   3   0    1403     133                                                         997   13.35    0.00  1.0000
  23   3   0    1366     140                                                         967   13.31    0.00  1.0000
  25  -3   0     228      68                                                         116   -9.86    0.00  1.0000
  25  -3   0     466      86                                                         298   -9.86    0.00  1.0000
  25  -3   0     282      82                                                         155   -9.86    0.00  1.0000
 -25  -3   0     259      88                                                         138   -9.86    0.00  1.0000
 -25   3   0     112      71                                                          39   -9.86    0.00  1.0000
  25   3   0     410      92                                                         253   -9.86    0.00  1.0000
 -25   3   0     151      91                                                          63   -9.86    0.00  1.0000
 -25   3   0     275      76                                                         150   -9.86    0.00  1.0000
 -27  -3   0   10482     793                                                       11567   11.73    0.00  1.0000
  27  -3   0   10930     789                                                       12045   11.81    0.00  1.0000
 -27  -3   0   11091     795                                                       12206   11.73    0.00  1.0000
  27  -3   0   10908     784                                                       12022   11.81    0.00  1.0000
  27  -3   0   10720     790                                                       11824   11.81    0.00  1.0000
 -27   3   0   11933     783                                                       13096   11.81    0.00  1.0000
 -27   3   0   11391     793                                                       12528   11.81    0.00  1.0000
  27   3   0   11336     795                                                       12463   11.73    0.00  1.0000
 -27   3   0   10538     779                                                       11633   11.81    0.00  1.0000
  27   3   0   10517     792                                                       11603   11.73    0.00  1.0000
  29  -3   0    1907     190                                                        1564    9.35    0.00  1.0000
  29  -3   0    2294     173                                                        1916    9.35    0.00  1.0000
 -29  -3   0    1938     198                                                        1592    9.36    0.00  1.0000
 -29  -3   0    1789     195                                                        1457    9.36    0.00  1.0000
 -29   3   0    1807     196                                                        1474    9.35    0.00  1.0000
  29   3   0    2041     201                                                        1685    9.36    0.00  1.0000
  29   3   0    1744     187                                                        1417    9.36    0.00  1.0000
 -29   3   0    1520     153                                                        1216    9.35    0.00  1.0000
 -29   3   0    2192     161                                                        1823    9.35    0.00  1.0000
  31  -3   0     803     134                                                        1021    8.23    0.00  1.0000
  31  -3   0     717     139                                                         924    8.23    0.00  1.0000
  31  -3   0     630     129                                                         825    8.23    0.00  1.0000
 -31  -3   0     744     142                                                         955    8.23    0.00  1.0000
 -31  -3   0     619     138                                                         812    8.23    0.00  1.0000
  31   3   0     548     133                                                         731    8.23    0.00  1.0000
  31   3   0     668     142                                                         868    8.23    0.00  1.0000
 -31   3   0     614     138                                                         806    8.23    0.00  1.0000
 -31   3   0     976     134                                                        1215    8.23    0.00  1.0000
 -33  -3   0       0     109                                                          -8   -0.44    0.00  1.0000
  33  -3   0       0      76                                                          -6   -0.36    0.00  1.0000
  33  -3   0       0     102                                                         -21   -0.36    0.00  1.0000
 -33  -3   0       7     104                                                           8   -0.44    0.00  1.0000
  33  -3   0       0      93                                                         -69   -0.36    0.00  1.0000
  33   3   0       3      92                                                           3   -0.44    0.00  1.0000
 -33   3   0       0     105                                                         -47   -0.36    0.00  1.0000
 -33   3   0       0     103                                                         -13   -0.36    0.00  1.0000
  33   3   0       0     105                                                        -209   -0.44    0.00  1.0000
 -33   3   0       6      89                                                           7   -0.36    0.00  1.0000
  35  -3   0      74      83                                                           3   15.78    0.00  1.0000
 -35  -3   0      48     112                                                         -12   15.68    0.00  1.0000
  35  -3   0      48     142                                                         -26   15.78    0.00  1.0000
  35  -3   0      48      99                                                         -68   15.78    0.00  1.0000
 -35  -3   0     305     113                                                         117   15.68    0.00  1.0000
 -35   3   0     263      96                                                          91   15.78    0.00  1.0000
 -35   3   0      48      96                                                        -163   15.78    0.00  1.0000
  35   3   0      48      96                                                           0   15.68    0.00  1.0000
  35   3   0      48     202                                                        -400   15.68    0.00  1.0000
 -35   3   0     124     111                                                          19   15.78    0.00  1.0000
  37  -3   0     740     111                                                         655    3.65    0.00  1.0000
  37  -3   0     661     131                                                         581    3.65    0.00  1.0000
 -37  -3   0     555     142                                                         478    3.87    0.00  1.0000
  37  -3   0     726     144                                                         642    3.65    0.00  1.0000
 -37  -3   0     551     133                                                         474    3.87    0.00  1.0000
 -37  -3   0     637     130                                                         554    3.87    0.00  1.0000
 -37   3   0     505     140                                                         435    3.65    0.00  1.0000
 -37   3   0     571     124                                                         497    3.65    0.00  1.0000
 -37   3   0     687     122                                                         605    3.65    0.00  1.0000
  37   3   0     573     146                                                         494    3.87    0.00  1.0000
  37   3   0     480     126                                                         408    3.87    0.00  1.0000
 -39  -3   0     749     169                                                         798    1.99    0.00  1.0000
  39  -3   0    1375     186                                                        1444    2.09    0.00  1.0000
 -39  -3   0    1195     181                                                        1256    1.99    0.00  1.0000
  39  -3   0     857     181                                                         912    2.09    0.00  1.0000
  39  -3   0    1085     179                                                        1147    2.09    0.00  1.0000
  39  -3   0    1239     170                                                        1305    2.09    0.00  1.0000
 -39  -3   0    1432     174                                                        1499    1.99    0.00  1.0000
  39   3   0    1211     190                                                        1273    1.99    0.00  1.0000
 -39   3   0     861     161                                                         916    2.09    0.00  1.0000
 -39   3   0    1548     219                                                        1621    2.09    0.00  1.0000
 -39   3   0    1250     159                                                        1316    2.09    0.00  1.0000
 -41  -3   0     921     159                                                         920    0.03    0.00  1.0000
  41  -3   0     640     136                                                         633    0.31    0.00  1.0000
  41  -3   0    1188     194                                                        1179    0.31    0.00  1.0000
  41  -3   0     957     166                                                         949    0.31    0.00  1.0000
  41  -3   0     754     160                                                         747    0.31    0.00  1.0000
 -41  -3   0     805     170                                                         804    0.03    0.00  1.0000
 -41  -3   0    1016     177                                                        1015    0.03    0.00  1.0000
 -41   3   0    1233     183                                                        1223    0.31    0.00  1.0000
 -41   3   0     730     160                                                         723    0.31    0.00  1.0000
  41   3   0     963     208                                                         962    0.03    0.00  1.0000
  43  -3   0     544     135                                                         476   -3.45    0.00  1.0000
 -43  -3   0     656     167                                                         578   -3.57    0.00  1.0000
  43  -3   0     830     172                                                         745   -3.45    0.00  1.0000
 -43  -3   0    1153     185                                                        1049   -3.57    0.00  1.0000
  43  -3   0     410     158                                                         351   -3.45    0.00  1.0000
 -43   3   0     657     167                                                         582   -3.45    0.00  1.0000
 -43   3   0     595     176                                                         523   -3.45    0.00  1.0000
  45  -3   0      89     131                                                         150   -6.33    0.00  1.0000
 -45  -3   0      30     163                                                          71   -6.67    0.00  1.0000
  45  -3   0     299     161                                                         403   -6.33    0.00  1.0000
 -45   3   0       8     163                                                        -117   -6.33    0.00  1.0000
 -45   3   0     407     177                                                         527   -6.33    0.00  1.0000
  47  -3   0     961     180                                                         867    3.55    0.00  1.0000
 -47  -3   0    1364     207                                                        1258    3.34    0.00  1.0000
 -47  -3   0    1010     186                                                         919    3.34    0.00  1.0000
  47  -3   0    1111     171                                                        1009    3.55    0.00  1.0000
 -47   3   0    1232     205                                                        1125    3.55    0.00  1.0000
 -47   3   0     985     198                                                         889    3.55    0.00  1.0000
 -49  -3   0     141     168                                                         149    0.81    0.00  1.0000
  49  -3   0     124     153                                                         135    1.12    0.00  1.0000
  49  -3   0      76     125                                                          85    1.12    0.00  1.0000
 -49  -3   0       0     153                                                         -51    0.81    0.00  1.0000
 -49   3   0       0     178                                                         -88    1.12    0.00  1.0000
 -49   3   0       0     163                                                        -263    1.12    0.00  1.0000
  51  -3   0       8     157                                                         -81    6.28    0.00  1.0000
 -51  -3   0      51     166                                                          97    6.13    0.00  1.0000
 -51  -3   0       7     162                                                        -148    6.13    0.00  1.0000
  51  -3   0       8     128                                                         -82    6.28    0.00  1.0000
 -51   3   0       8     194                                                         -88    6.28    0.00  1.0000
 -51   3   0      13     172                                                          40    6.28    0.00  1.0000
  53  -3   0      93     164                                                         144    5.33    0.00  1.0000
 -53  -3   0     211     173                                                         283    5.19    0.00  1.0000
 -53  -3   0     156     182                                                         218    5.19    0.00  1.0000
 -53   3   0      18     171                                                          43    5.33    0.00  1.0000
 -53   3   0       6     190                                                        -216    5.33    0.00  1.0000
 -55  -3   0      76     170                                                          88   -1.54    0.00  1.0000
 -55  -3   0      25     183                                                          32   -1.54    0.00  1.0000
  55  -3   0     266     181                                                         287   -1.46    0.00  1.0000
 -55   3   0      71     182                                                          82   -1.46    0.00  1.0000
 -55   3   0       0     212                                                          -4   -1.46    0.00  1.0000
  57  -3   0      28     173                                                          57    5.17    0.00  1.0000
 -57  -3   0      89     170                                                         138    5.27    0.00  1.0000
 -57  -3   0       5     195                                                        -172    5.27    0.00  1.0000
 -57   3   0      29     183                                                          58    5.17    0.00  1.0000
 -57   3   0       5     218                                                        -318    5.17    0.00  1.0000
  57   3   0       5     174                                                          -4    5.27    0.00  1.0000
   0  -4   0   22996    1034                                                       15573  -60.94    0.00  1.0000
   0  -4   0   25263    1037                                                       17448  -60.94    0.00  1.0000
   0  -4   0   24425    1040                                                       16753  -60.94    0.00  1.0000
   0   4   0   24459    1038                                                       16781  -60.94    0.00  1.0000
   0   4   0   22175    1033                                                       14899  -60.94    0.00  1.0000
   0   4   0   25145    1042                                                       17350  -60.94    0.00  1.0000
  -2  -4   0      55      84                                                         633   73.59    0.00  1.0000
   2  -4   0      16      88                                                         822   73.53    0.00  1.0000
   2  -4   0      67      85                                                         592   73.53    0.00  1.0000
   2  -4   0      61      74                                                         610   73.53    0.00  1.0000
  -2  -4   0      22      81                                                         786   73.59    0.00  1.0000
  -2  -4   0       6      75                                                         935   73.59    0.00  1.0000
   2   4   0      29      86                                                         743   73.59    0.00  1.0000
  -2   4   0      73      79                                                         575   73.53    0.00  1.0000
   2   4   0      26      69                                                         757   73.59    0.00  1.0000
  -2   4   0      12      86                                                         860   73.53    0.00  1.0000
  -2   4   0      68      83                                                         588   73.53    0.00  1.0000
   2   4   0      16      94                                                         824   73.59    0.00  1.0000
   4  -4   0     280      43                                                          11   45.51    0.00  1.0000
   4  -4   0      96      52                                                         105   45.51    0.00  1.0000
  -4  -4   0     279      48                                                          11   45.46    0.00  1.0000
  -4  -4   0     401      47                                                        -101   45.46    0.00  1.0000
   4  -4   0     402      38                                                        -109   45.51    0.00  1.0000
  -4  -4   0     123      29                                                          80   45.46    0.00  1.0000
   4   4   0     166      30                                                          51   45.46    0.00  1.0000
   4   4   0     401      49                                                         -45   45.46    0.00  1.0000
   4   4   0     195      50                                                          37   45.46    0.00  1.0000
  -4   4   0     402      41                                                         -81   45.51    0.00  1.0000
  -4   4   0     402      41                                                         -52   45.51    0.00  1.0000
  -4   4   0     402      46                                                         -19   45.51    0.00  1.0000
  -6  -4   0     189      56                                                          75   12.47    0.00  1.0000
   6  -4   0     405      54                                                         229   12.32    0.00  1.0000
  -6  -4   0     196      54                                                          79   12.47    0.00  1.0000
   6   4   0     361      54                                                         195   12.47    0.00  1.0000
   6   4   0     188      55                                                          74   12.47    0.00  1.0000
  -6   4   0     415      59                                                         237   12.32    0.00  1.0000
  -6   4   0     287      39                                                         142   12.32    0.00  1.0000
  -8  -4   0    3744     556                                                        8915   75.43    0.00  1.0000
  -8  -4   0    3198     555                                                        8061   75.43    0.00  1.0000
   8  -4   0    3347     557                                                        8289   75.35    0.00  1.0000
  -8  -4   0    3521     544                                                        8569   75.43    0.00  1.0000
   8  -4   0    3922     552                                                        9182   75.35    0.00  1.0000
   8  -4   0    3769     553                                                        8946   75.35    0.00  1.0000
   8   4   0    3388     544                                                        8361   75.43    0.00  1.0000
  -8   4   0    3405     552                                                        8381   75.35    0.00  1.0000
   8   4   0    3605     596                                                        8699   75.43    0.00  1.0000
  10  -4   0    1118     265                                                        3863  -65.20    0.00  1.0000
  10  -4   0    1069     259                                                        3771  -65.20    0.00  1.0000
 -10  -4   0    1150     262                                                        3920  -65.15    0.00  1.0000
 -10  -4   0     884     267                                                        3415  -65.15    0.00  1.0000
  10  -4   0    1084     257                                                        3799  -65.20    0.00  1.0000
 -10  -4   0     995     264                                                        3629  -65.15    0.00  1.0000
  10   4   0    1021     247                                                        3678  -65.15    0.00  1.0000
 -10   4   0    1162     258                                                        3944  -65.20    0.00  1.0000
  10   4   0    1170     268                                                        3957  -65.15    0.00  1.0000
  12  -4   0     551      64                                                         256   16.96    0.00  1.0000
 -12  -4   0     762      86                                                         404   17.02    0.00  1.0000
 -12  -4   0     793      80                                                         427   17.02    0.00  1.0000
  12  -4   0     677      69                                                         344   16.96    0.00  1.0000
  12   4   0     773      49                                                         412   17.02    0.00  1.0000
  12   4   0     639      78                                                         316   17.02    0.00  1.0000
 -12   4   0     777      71                                                         416   16.96    0.00  1.0000
  14  -4   0    2104     348                                                        5634  -66.26    0.00  1.0000
  14  -4   0    1794     349                                                        5120  -66.26    0.00  1.0000
 -14  -4   0    1634     351                                                        4849  -66.32    0.00  1.0000
 -14  -4   0    2016     359                                                        5494  -66.32    0.00  1.0000
  14  -4   0    1650     343                                                        4874  -66.26    0.00  1.0000
  14   4   0    2048     356                                                        5546  -66.32    0.00  1.0000
  14   4   0    1514     335                                                        4641  -66.32    0.00  1.0000
 -14   4   0    1664     342                                                        4898  -66.26    0.00  1.0000
 -14   4   0    1915     357                                                        5323  -66.26    0.00  1.0000
  16  -4   0   10284     813                                                       12166   20.17    0.00  1.0000
  16  -4   0   11315     819                                                       13285   20.17    0.00  1.0000
  16  -4   0   10249     818                                                       12127   20.17    0.00  1.0000
 -16  -4   0   11709     824                                                       13693   19.99    0.00  1.0000
 -16  -4   0   10265     819                                                       12128   19.99    0.00  1.0000
  16   4   0   10627     808                                                       12521   19.99    0.00  1.0000
  16   4   0   11324     824                                                       13276   19.99    0.00  1.0000
 -16   4   0   10881     823                                                       12814   20.17    0.00  1.0000
 -16   4   0   10708     813                                                       12626   20.17    0.00  1.0000
 -18  -4   0      28     102                                                         157   16.69    0.00  1.0000
  18  -4   0       1      69                                                          63   16.44    0.00  1.0000
 -18  -4   0       1      80                                                          47   16.69    0.00  1.0000
  18  -4   0      52      70                                                         -28   16.44    0.00  1.0000
  18  -4   0      52      69                                                         -73   16.44    0.00  1.0000
  18   4   0       0      80                                                          53   16.69    0.00  1.0000
 -18   4   0      52      98                                                        -101   16.44    0.00  1.0000
  18   4   0       1      48                                                          63   16.69    0.00  1.0000
 -18   4   0       5      67                                                          87   16.44    0.00  1.0000
  18   4   0      54      79                                                          -2   16.69    0.00  1.0000
 -20  -4   0    4245     292                                                        3853    6.99    0.00  1.0000
 -20  -4   0    4345     344                                                        3948    6.99    0.00  1.0000
  20  -4   0    4621     288                                                        4209    7.03    0.00  1.0000
  20  -4   0    3949     270                                                        3569    7.03    0.00  1.0000
  20  -4   0    3706     282                                                        3338    7.03    0.00  1.0000
 -20   4   0    4276     270                                                        3880    7.03    0.00  1.0000
 -20   4   0    3854     292                                                        3479    7.03    0.00  1.0000
  20   4   0    4431     286                                                        4030    6.99    0.00  1.0000
  20   4   0    4277     264                                                        3883    6.99    0.00  1.0000
  20   4   0    4574     289                                                        4167    6.99    0.00  1.0000
  22  -4   0    7683     390                                                        5515  -30.39    0.00  1.0000
  22  -4   0    7676     383                                                        5509  -30.39    0.00  1.0000
 -22  -4   0    8402     399                                                        6120  -30.49    0.00  1.0000
 -22  -4   0    7675     394                                                        5502  -30.49    0.00  1.0000
  22  -4   0    7400     390                                                        5276  -30.39    0.00  1.0000
  22   4   0    7999     397                                                        5777  -30.49    0.00  1.0000
 -22   4   0    7787     372                                                        5603  -30.39    0.00  1.0000
 -22   4   0    7528     378                                                        5384  -30.39    0.00  1.0000
 -22   4   0    8166     399                                                        5925  -30.39    0.00  1.0000
  22   4   0    7708     392                                                        5530  -30.49    0.00  1.0000
  24  -4   0     241      92                                                         147    7.72    0.00  1.0000
 -24  -4   0     540     111                                                         394    7.69    0.00  1.0000
  24  -4   0     453      93                                                         320    7.72    0.00  1.0000
 -24  -4   0     156      98                                                          83    7.69    0.00  1.0000
  24  -4   0     471      91                                                         335    7.72    0.00  1.0000
  24   4   0     208      94                                                         122    7.69    0.00  1.0000
 -24   4   0     630      87                                                         471    7.72    0.00  1.0000
 -24   4   0     597     106                                                         442    7.72    0.00  1.0000
 -24   4   0     439      73                                                         308    7.72    0.00  1.0000
  24   4   0     552     108                                                         404    7.69    0.00  1.0000
  26  -4   0      90      86                                                         -56  -21.51    0.00  1.0000
  26  -4   0      35      87                                                          13  -21.51    0.00  1.0000
 -26  -4   0      89      96                                                        -212  -21.45    0.00  1.0000
 -26   4   0      42      81                                                           9  -21.51    0.00  1.0000
  26   4   0      89      86                                                        -226  -21.45    0.00  1.0000
 -26   4   0      90      71                                                         -79  -21.51    0.00  1.0000
 -26   4   0      90      98                                                        -105  -21.51    0.00  1.0000
  28  -4   0    3230     274                                                        3967   13.95    0.00  1.0000
  28  -4   0    2451     276                                                        3098   13.95    0.00  1.0000
  28  -4   0    2587     255                                                        3250   13.95    0.00  1.0000
 -28  -4   0    2695     282                                                        3378   14.09    0.00  1.0000
 -28  -4   0    2440     277                                                        3092   14.09    0.00  1.0000
  28   4   0    2411     272                                                        3059   14.09    0.00  1.0000
 -28   4   0    2501     249                                                        3154   13.95    0.00  1.0000
 -28   4   0    2736     252                                                        3417   13.95    0.00  1.0000
 -28   4   0    2950     279                                                        3656   13.95    0.00  1.0000
  28   4   0    2466     278                                                        3121   14.09    0.00  1.0000
 -30  -4   0    3320     246                                                        2856    9.48    0.00  1.0000
  30  -4   0    3203     241                                                        2744    9.56    0.00  1.0000
 -30  -4   0    3017     242                                                        2576    9.48    0.00  1.0000
  30  -4   0    2964     222                                                        2523    9.56    0.00  1.0000
  30  -4   0    3365     235                                                        2894    9.56    0.00  1.0000
 -30   4   0    3223     244                                                        2763    9.56    0.00  1.0000
 -30   4   0    2768     214                                                        2343    9.56    0.00  1.0000
  30   4   0    2950     239                                                        2514    9.48    0.00  1.0000
  30   4   0    2900     242                                                        2468    9.48    0.00  1.0000
 -30   4   0    3149     214                                                        2694    9.56    0.00  1.0000
 -32  -4   0     631     133                                                         583   -2.19    0.00  1.0000
 -32  -4   0     702     128                                                         652   -2.19    0.00  1.0000
  32  -4   0     917     133                                                         862   -2.10    0.00  1.0000
  32  -4   0     698     123                                                         650   -2.10    0.00  1.0000
  32   4   0     779     127                                                         726   -2.19    0.00  1.0000
 -32   4   0     772     113                                                         722   -2.10    0.00  1.0000
  32   4   0     525     134                                                         482   -2.19    0.00  1.0000
 -32   4   0     733     137                                                         684   -2.10    0.00  1.0000
 -32   4   0     565     112                                                         522   -2.10    0.00  1.0000
  34  -4   0     318     133                                                         289    1.91    0.00  1.0000
  34  -4   0     237      87                                                         212    1.91    0.00  1.0000
  34  -4   0     149     106                                                         129    1.91    0.00  1.0000
 -34  -4   0     156     121                                                         137    1.81    0.00  1.0000
  34  -4   0       1     109                                                         -41    1.91    0.00  1.0000
 -34  -4   0     218     117                                                         195    1.81    0.00  1.0000
  34   4   0     235     136                                                         211    1.81    0.00  1.0000
 -34   4   0      21     124                                                          14    1.91    0.00  1.0000
  34   4   0     170     105                                                         150    1.81    0.00  1.0000
 -34   4   0      73      99                                                          59    1.91    0.00  1.0000
 -34   4   0     163      97                                                         142    1.91    0.00  1.0000
 -36  -4   0     133     132                                                         158    2.39    0.00  1.0000
  36  -4   0     129     118                                                         154    2.44    0.00  1.0000
  36  -4   0     222     134                                                         255    2.44    0.00  1.0000
 -36  -4   0      47     122                                                          62    2.39    0.00  1.0000
  36  -4   0     175      95                                                         204    2.44    0.00  1.0000
  36  -4   0     143     118                                                         170    2.44    0.00  1.0000
 -36   4   0     349     115                                                         390    2.44    0.00  1.0000
  36   4   0     139     140                                                         165    2.39    0.00  1.0000
 -36   4   0       1     129                                                        -101    2.44    0.00  1.0000
 -36   4   0     123     105                                                         148    2.44    0.00  1.0000
  36   4   0      48     135                                                          64    2.39    0.00  1.0000
  38  -4   0     182     129                                                         266    6.39    0.00  1.0000
  38  -4   0     319     218                                                         428    6.39    0.00  1.0000
 -38  -4   0     158     142                                                         237    6.42    0.00  1.0000
  38  -4   0     186     142                                                         271    6.39    0.00  1.0000
 -38  -4   0     103     134                                                         169    6.42    0.00  1.0000
  38  -4   0      10     101                                                          35    6.39    0.00  1.0000
 -38   4   0     226     136                                                         319    6.39    0.00  1.0000
 -38   4   0     232     126                                                         326    6.39    0.00  1.0000
  38   4   0      17     148                                                          49    6.42    0.00  1.0000
 -38   4   0      93     145                                                         155    6.39    0.00  1.0000
  40  -4   0     371     138                                                         300    4.39    0.00  1.0000
  40  -4   0       4     133                                                         -21    4.39    0.00  1.0000
 -40  -4   0     179     125                                                         132    4.31    0.00  1.0000
  40  -4   0     128     116                                                          88    4.39    0.00  1.0000
 -40  -4   0     292     154                                                         231    4.31    0.00  1.0000
 -40  -4   0     311     147                                                         248    4.31    0.00  1.0000
 -40   4   0     259     223                                                         200    4.39    0.00  1.0000
 -40   4   0     406     156                                                         332    4.39    0.00  1.0000
  42  -4   0     183     138                                                         192    0.71    0.00  1.0000
  42  -4   0     244     123                                                         254    0.71    0.00  1.0000
 -42  -4   0     138     165                                                         146    0.80    0.00  1.0000
 -42  -4   0     130     158                                                         138    0.80    0.00  1.0000
  42  -4   0     279     143                                                         290    0.71    0.00  1.0000
 -42   4   0     132     169                                                         139    0.71    0.00  1.0000
 -42   4   0       0     141                                                         -93    0.71    0.00  1.0000
 -44  -4   0     166     151                                                         178   -1.04    0.00  1.0000
  44  -4   0     225     199                                                         239   -1.02    0.00  1.0000
  44  -4   0     201     153                                                         214   -1.02    0.00  1.0000
 -44  -4   0     197     160                                                         210   -1.04    0.00  1.0000
  44  -4   0     325     130                                                         341   -1.02    0.00  1.0000
 -44   4   0      86     160                                                          95   -1.02    0.00  1.0000
 -44   4   0      59     169                                                          66   -1.02    0.00  1.0000
 -46  -4   0      25     151                                                           8   -5.00    0.00  1.0000
  46  -4   0     182     148                                                         128   -5.00    0.00  1.0000
 -46  -4   0      92     154                                                          55   -5.00    0.00  1.0000
  46  -4   0     124     156                                                          80   -5.00    0.00  1.0000
  46  -4   0     218     127                                                         158   -5.00    0.00  1.0000
 -46   4   0       5     162                                                        -120   -5.00    0.00  1.0000
 -46   4   0       5     160                                                         -19   -5.00    0.00  1.0000
 -48  -4   0     389     166                                                         383    0.33    0.00  1.0000
  48  -4   0     361     170                                                         356    0.31    0.00  1.0000
  48  -4   0     177     135                                                         173    0.31    0.00  1.0000
 -48  -4   0     239     168                                                         234    0.33    0.00  1.0000
  48  -4   0     161     155                                                         158    0.31    0.00  1.0000
 -48   4   0     174     178                                                         170    0.31    0.00  1.0000
 -48   4   0     183     179                                                         179    0.31    0.00  1.0000
  50  -4   0     302     131                                                         262   -2.68    0.00  1.0000
 -50  -4   0      70     167                                                          52   -2.58    0.00  1.0000
 -50  -4   0     341     170                                                         300   -2.58    0.00  1.0000
  50  -4   0     280     167                                                         242   -2.68    0.00  1.0000
 -50   4   0     133     179                                                         107   -2.68    0.00  1.0000
 -50   4   0       1     186                                                        -101   -2.68    0.00  1.0000
  52  -4   0      64     130                                                          81   -2.21    0.00  1.0000
 -52  -4   0     207     171                                                         235   -2.13    0.00  1.0000
 -52  -4   0     456     187                                                         497   -2.13    0.00  1.0000
  52  -4   0     146     170                                                         171   -2.21    0.00  1.0000
 -52   4   0       1     199                                                        -160   -2.21    0.00  1.0000
 -52   4   0     139     177                                                         163   -2.21    0.00  1.0000
 -54  -4   0       0     171                                                         -57    0.28    0.00  1.0000
 -54  -4   0     202     177                                                         206    0.28    0.00  1.0000
  54  -4   0      49     185                                                          52    0.49    0.00  1.0000
  54  -4   0       3     131                                                           4    0.49    0.00  1.0000
 -54   4   0       0     215                                                        -193    0.49    0.00  1.0000
 -54   4   0     284     185                                                         291    0.49    0.00  1.0000
 -56  -4   0       2     179                                                        -126   -3.13    0.00  1.0000
 -56  -4   0     170     176                                                         208   -3.13    0.00  1.0000
  56  -4   0      56     178                                                          79   -3.12    0.00  1.0000
 -56   4   0      64     187                                                          88   -3.12    0.00  1.0000
 -56   4   0       2     221                                                        -287   -3.12    0.00  1.0000
   1  -5   0    3745     319                                                        4735  -17.29    0.00  1.0000
  -1  -5   0    3853     324                                                        4859  -17.33    0.00  1.0000
  -1  -5   0    3757     320                                                        4751  -17.33    0.00  1.0000
  -1  -5   0    3968     317                                                        4987  -17.33    0.00  1.0000
   1  -5   0    3935     324                                                        4948  -17.29    0.00  1.0000
   1   5   0    3483     313                                                        4442  -17.33    0.00  1.0000
  -1   5   0    4148     327                                                        5187  -17.29    0.00  1.0000
   1   5   0    3622     322                                                        4599  -17.33    0.00  1.0000
  -1   5   0    3831     321                                                        4832  -17.29    0.00  1.0000
   1   5   0    4073     326                                                        5105  -17.33    0.00  1.0000
  -1   5   0    3597     315                                                        4569  -17.29    0.00  1.0000
  -3  -5   0    6540     533                                                        8753   28.83    0.00  1.0000
  -3  -5   0    6551     530                                                        8766   28.83    0.00  1.0000
   3  -5   0    6156     532                                                        8291   28.61    0.00  1.0000
   3  -5   0    6033     526                                                        8148   28.61    0.00  1.0000
  -3  -5   0    5924     523                                                        8039   28.83    0.00  1.0000
   3  -5   0    5665     526                                                        7719   28.61    0.00  1.0000
   3   5   0    6303     532                                                        8479   28.83    0.00  1.0000
   3   5   0    6762     535                                                        9010   28.83    0.00  1.0000
   3   5   0    5463     520                                                        7500   28.83    0.00  1.0000
  -3   5   0    5795     525                                                        7871   28.61    0.00  1.0000
  -3   5   0    5340     525                                                        7339   28.61    0.00  1.0000
  -3   5   0    6509     534                                                        8700   28.61    0.00  1.0000
   5  -5   0    3229     376                                                        5731  -42.86    0.00  1.0000
  -5  -5   0    3217     375                                                        5727  -43.04    0.00  1.0000
  -5  -5   0    3280     376                                                        5811  -43.04    0.00  1.0000
   5  -5   0    3300     373                                                        5826  -42.86    0.00  1.0000
  -5  -5   0    2835     365                                                        5213  -43.04    0.00  1.0000
   5   5   0    3502     380                                                        6105  -43.04    0.00  1.0000
  -5   5   0    3154     375                                                        5631  -42.86    0.00  1.0000
   5   5   0    2677     363                                                        4998  -43.04    0.00  1.0000
   5   5   0    3420     380                                                        5997  -43.04    0.00  1.0000
  -5   5   0    3273     368                                                        5789  -42.86    0.00  1.0000
  -7  -5   0    6801     370                                                        5727  -15.41    0.00  1.0000
   7  -5   0    6447     366                                                        5403  -15.41    0.00  1.0000
  -7  -5   0    6550     370                                                        5497  -15.41    0.00  1.0000
   7  -5   0    6490     367                                                        5442  -15.41    0.00  1.0000
  -7   5   0    6442     358                                                        5398  -15.41    0.00  1.0000
   7   5   0    6877     374                                                        5797  -15.41    0.00  1.0000
  -7   5   0    6795     369                                                        5722  -15.41    0.00  1.0000
   7   5   0    6212     356                                                        5188  -15.41    0.00  1.0000
   7   5   0    6905     373                                                        5823  -15.41    0.00  1.0000
  -9  -5   0      53      59                                                          21   -7.96    0.00  1.0000
   9  -5   0      12      58                                                          -5   -7.97    0.00  1.0000
  -9  -5   0      48      33                                                          18   -7.96    0.00  1.0000
   9  -5   0      12      63                                                         -43   -7.97    0.00  1.0000
   9  -5   0      39      51                                                          12   -7.97    0.00  1.0000
  -9  -5   0      45      61                                                          16   -7.96    0.00  1.0000
   9   5   0      95      35                                                          52   -7.96    0.00  1.0000
   9   5   0      48      62                                                          18   -7.96    0.00  1.0000
  -9   5   0      12      51                                                          -4   -7.97    0.00  1.0000
  11  -5   0    1659     120                                                        1009   20.43    0.00  1.0000
 -11  -5   0    1123      96                                                         603   20.42    0.00  1.0000
  11  -5   0    1397      99                                                         807   20.43    0.00  1.0000
 -11  -5   0    1389     115                                                         801   20.42    0.00  1.0000
 -11  -5   0    1295      99                                                         730   20.42    0.00  1.0000
 -11   5   0    1279      94                                                         718   20.43    0.00  1.0000
  11   5   0    1047      97                                                         547   20.42    0.00  1.0000
 -13  -5   0     217      82                                                         247    2.25    0.00  1.0000
  13  -5   0     239      72                                                         272    2.40    0.00  1.0000
 -13  -5   0     231      85                                                         261    2.25    0.00  1.0000
  13  -5   0     312      75                                                         350    2.40    0.00  1.0000
 -13  -5   0     327      98                                                         363    2.25    0.00  1.0000
  13  -5   0     487      86                                                         534    2.40    0.00  1.0000
  13   5   0     256      82                                                         288    2.25    0.00  1.0000
 -13   5   0     365      77                                                         406    2.40    0.00  1.0000
  13   5   0     189      50                                                         217    2.25    0.00  1.0000
 -15  -5   0     680     102                                                         596   -3.80    0.00  1.0000
  15  -5   0     830      97                                                         738   -3.73    0.00  1.0000
  15  -5   0     599      96                                                         521   -3.73    0.00  1.0000
  15  -5   0     629      90                                                         549   -3.73    0.00  1.0000
 -15  -5   0     634     104                                                         553   -3.80    0.00  1.0000
 -15   5   0     662      90                                                         580   -3.73    0.00  1.0000
  15   5   0     626     102                                                         545   -3.80    0.00  1.0000
  15   5   0     943      88                                                         843   -3.80    0.00  1.0000
  17  -5   0    6205     529                                                        7617  -19.32    0.00  1.0000
 -17  -5   0    5655     513                                                        7003  -19.27    0.00  1.0000
  17  -5   0    6439     501                                                        7876  -19.32    0.00  1.0000
  17  -5   0    6411     497                                                        7845  -19.32    0.00  1.0000
 -17  -5   0    6046     506                                                        7437  -19.27    0.00  1.0000
  17   5   0    5740     503                                                        7097  -19.27    0.00  1.0000
  17   5   0    5450     482                                                        6775  -19.27    0.00  1.0000
 -17   5   0    5966     490                                                        7352  -19.32    0.00  1.0000
 -17   5   0    6621     510                                                        8077  -19.32    0.00  1.0000
  19  -5   0    5553     419                                                        6301   11.04    0.00  1.0000
 -19  -5   0    5587     430                                                        6336   11.01    0.00  1.0000
  19  -5   0    5749     421                                                        6510   11.04    0.00  1.0000
 -19  -5   0    4886     420                                                        5588   11.01    0.00  1.0000
  19  -5   0    5148     410                                                        5869   11.04    0.00  1.0000
 -19   5   0    5228     409                                                        5955   11.04    0.00  1.0000
  19   5   0    5077     402                                                        5792   11.01    0.00  1.0000
  19   5   0    5101     424                                                        5817   11.01    0.00  1.0000
 -19   5   0    6037     433                                                        6816   11.04    0.00  1.0000
  21  -5   0      23      90                                                         253  -46.86    0.00  1.0000
 -21  -5   0      28      96                                                         235  -46.74    0.00  1.0000
  21  -5   0       4      91                                                         351  -46.86    0.00  1.0000
 -21  -5   0       5     108                                                         334  -46.74    0.00  1.0000
  21  -5   0       0      98                                                         417  -46.86    0.00  1.0000
  21   5   0      75      63                                                         143  -46.74    0.00  1.0000
 -21   5   0       4      84                                                         349  -46.86    0.00  1.0000
 -21   5   0       1     112                                                         396  -46.86    0.00  1.0000
  21   5   0      85      93                                                         129  -46.74    0.00  1.0000
  23  -5   0     100     115                                                         409   23.23    0.00  1.0000
 -23  -5   0     336     134                                                         818   23.30    0.00  1.0000
  23  -5   0     549     124                                                        1133   23.23    0.00  1.0000
  23  -5   0     454     128                                                         994   23.23    0.00  1.0000
  23   5   0     156     120                                                         518   23.30    0.00  1.0000
 -23   5   0     399     138                                                         913   23.23    0.00  1.0000
  23   5   0     252      91                                                         683   23.30    0.00  1.0000
 -23   5   0     420     116                                                         944   23.23    0.00  1.0000
  25  -5   0     271      96                                                         273   -0.15    0.00  1.0000
 -25  -5   0     191     111                                                         191    0.03    0.00  1.0000
  25  -5   0     204      90                                                         206   -0.15    0.00  1.0000
 -25  -5   0       0      96                                                          -2    0.03    0.00  1.0000
 -25   5   0     337      87                                                         339   -0.15    0.00  1.0000
  25   5   0       0      90                                                         -83    0.03    0.00  1.0000
  25   5   0     249     107                                                         249    0.03    0.00  1.0000
 -25   5   0     310     118                                                         312   -0.15    0.00  1.0000
  27  -5   0     667     121                                                         802   -5.70    0.00  1.0000
 -27  -5   0     468     123                                                         582   -5.69    0.00  1.0000
  27  -5   0     798     132                                                         945   -5.70    0.00  1.0000
  27  -5   0     590     122                                                         718   -5.70    0.00  1.0000
 -27  -5   0     533     141                                                         654   -5.69    0.00  1.0000
  27   5   0     644     142                                                         777   -5.69    0.00  1.0000
  27   5   0     761     124                                                         905   -5.69    0.00  1.0000
 -27   5   0     855     127                                                        1008   -5.70    0.00  1.0000
 -27   5   0     466     137                                                         580   -5.70    0.00  1.0000
  27   5   0     681     133                                                         817   -5.69    0.00  1.0000
 -29  -5   0     474     125                                                         470   -0.19    0.00  1.0000
  29  -5   0     503     117                                                         499   -0.22    0.00  1.0000
  29  -5   0     376     110                                                         372   -0.22    0.00  1.0000
  29  -5   0     371     108                                                         367   -0.22    0.00  1.0000
 -29  -5   0     379     112                                                         376   -0.19    0.00  1.0000
 -29   5   0     489     130                                                         485   -0.22    0.00  1.0000
  29   5   0     388     124                                                         385   -0.19    0.00  1.0000
 -29   5   0     257      85                                                         254   -0.22    0.00  1.0000
  29   5   0     330      82                                                         327   -0.19    0.00  1.0000
 -29   5   0     295      97                                                         292   -0.22    0.00  1.0000
  29   5   0     335     109                                                         332   -0.19    0.00  1.0000
  31  -5   0     248     112                                                         261    0.90    0.00  1.0000
 -31  -5   0     290     109                                                         302    0.81    0.00  1.0000
 -31  -5   0     272     126                                                         284    0.81    0.00  1.0000
  31  -5   0     268     111                                                         281    0.90    0.00  1.0000
 -31   5   0     293      98                                                         307    0.90    0.00  1.0000
 -31   5   0      85      88                                                          92    0.90    0.00  1.0000
  31   5   0     352      85                                                         365    0.81    0.00  1.0000
 -31   5   0     332     132                                                         346    0.90    0.00  1.0000
  31   5   0     183     103                                                         193    0.81    0.00  1.0000
 -33  -5   0     977     144                                                         760    8.40    0.00  1.0000
 -33  -5   0    1266     160                                                        1017    8.40    0.00  1.0000
  33  -5   0    1506     164                                                        1234    8.37    0.00  1.0000
  33  -5   0    1106     143                                                         875    8.37    0.00  1.0000
  33  -5   0    1161     144                                                         924    8.37    0.00  1.0000
  33   5   0    1231     170                                                         986    8.40    0.00  1.0000
 -33   5   0    1062     124                                                         836    8.37    0.00  1.0000
  33   5   0    1029     148                                                         806    8.40    0.00  1.0000
 -33   5   0    1244     166                                                         998    8.37    0.00  1.0000
 -33   5   0    1306     140                                                        1054    8.37    0.00  1.0000
  35  -5   0       2     124                                                        -130    3.06    0.00  1.0000
 -35  -5   0      19     125                                                          33    3.12    0.00  1.0000
  35  -5   0      93     119                                                         121    3.06    0.00  1.0000
 -35  -5   0      98     116                                                         127    3.12    0.00  1.0000
  35  -5   0       2     115                                                         -11    3.06    0.00  1.0000
 -35   5   0       2     132                                                        -225    3.06    0.00  1.0000
  35   5   0       2     139                                                         -53    3.12    0.00  1.0000
 -35   5   0       2     103                                                         -21    3.06    0.00  1.0000
 -35   5   0       2      98                                                        -110    3.06    0.00  1.0000
 -37  -5   0       2     134                                                        -186   -3.14    0.00  1.0000
  37  -5   0       2     133                                                         -22   -3.31    0.00  1.0000
 -37  -5   0      93     121                                                          69   -3.14    0.00  1.0000
  37  -5   0     176     123                                                         141   -3.31    0.00  1.0000
  37  -5   0      80     123                                                          57   -3.31    0.00  1.0000
 -37   5   0       2     110                                                        -156   -3.31    0.00  1.0000
 -37   5   0       2     144                                                         -23   -3.31    0.00  1.0000
  37   5   0       2     144                                                        -135   -3.14    0.00  1.0000
  39  -5   0       5     126                                                        -128    5.05    0.00  1.0000
 -39  -5   0       5     145                                                        -113    5.20    0.00  1.0000
  39  -5   0      61     131                                                          31    5.05    0.00  1.0000
 -39  -5   0       5     130                                                         -99    5.20    0.00  1.0000
 -39   5   0      10     121                                                           1    5.05    0.00  1.0000
 -39   5   0       5     145                                                        -107    5.05    0.00  1.0000
  41  -5   0       6     138                                                         135  -22.06    0.00  1.0000
 -41  -5   0      15     144                                                          36  -22.03    0.00  1.0000
 -41  -5   0      83     190                                                         344  -22.03    0.00  1.0000
  41  -5   0       2     138                                                          97  -22.06    0.00  1.0000
 -41   5   0      15     210                                                         174  -22.06    0.00  1.0000
 -41   5   0      10     136                                                         155  -22.06    0.00  1.0000
 -43  -5   0     481     173                                                         627    7.08    0.00  1.0000
 -43  -5   0     646     191                                                         814    7.08    0.00  1.0000
  43  -5   0     615     176                                                         778    7.04    0.00  1.0000
  43  -5   0     609     175                                                         771    7.04    0.00  1.0000
 -43   5   0     623     190                                                         787    7.04    0.00  1.0000
 -45  -5   0     167     151                                                         216    4.11    0.00  1.0000
 -45  -5   0      74     167                                                         108    4.11    0.00  1.0000
  45  -5   0     135     152                                                         179    4.09    0.00  1.0000
  45  -5   0      33     151                                                          57    4.09    0.00  1.0000
 -45   5   0       3     153                                                         -48    4.09    0.00  1.0000
 -45   5   0      69     170                                                         102    4.09    0.00  1.0000
 -47  -5   0     189     160                                                         262    5.56    0.00  1.0000
  47  -5   0     173     161                                                         243    5.54    0.00  1.0000
  47  -5   0      64     155                                                         109    5.54    0.00  1.0000
 -47  -5   0     181     171                                                         252    5.56    0.00  1.0000
 -47   5   0       6     169                                                         -29    5.54    0.00  1.0000
 -47   5   0     150     183                                                         216    5.54    0.00  1.0000
  49  -5   0       1     155                                                        -172    1.82    0.00  1.0000
 -49  -5   0     139     162                                                         154    1.93    0.00  1.0000
 -49  -5   0      34     162                                                          41    1.93    0.00  1.0000
  49  -5   0       1     146                                                        -233    1.82    0.00  1.0000
 -49   5   0      34     177                                                          41    1.82    0.00  1.0000
 -49   5   0       1     170                                                        -266    1.82    0.00  1.0000
  51  -5   0      16     172                                                          29   -3.06    0.00  1.0000
  51  -5   0      43     167                                                          63   -3.06    0.00  1.0000
 -51  -5   0      11     161                                                          22   -3.06    0.00  1.0000
 -51  -5   0     137     168                                                         170   -3.06    0.00  1.0000
 -51   5   0      37     173                                                          55   -3.06    0.00  1.0000
 -51   5   0       2     196                                                           7   -3.06    0.00  1.0000
 -53  -5   0     268     179                                                         302    2.26    0.00  1.0000
 -53  -5   0     272     178                                                         306    2.26    0.00  1.0000
 -53   5   0     110     181                                                         134    2.50    0.00  1.0000
 -53   5   0       1     192                                                        -327    2.50    0.00  1.0000
 -55  -5   0      69     177                                                          40    4.48    0.00  1.0000
  55  -5   0     460     193                                                         378    4.54    0.00  1.0000
 -55  -5   0     404     186                                                         329    4.48    0.00  1.0000
 -55   5   0     424     195                                                         346    4.54    0.00  1.0000
 -55   5   0       4     184                                                        -305    4.54    0.00  1.0000
   0  -6   0     244      87                                                         500   15.37    0.00  1.0000
   0  -6   0     228      76                                                         476   15.37    0.00  1.0000
   0  -6   0     256      71                                                         517   15.37    0.00  1.0000
   0   6   0     276      89                                                         545   15.37    0.00  1.0000
   0   6   0     144      60                                                         351   15.37    0.00  1.0000
   0   6   0     313      90                                                         597   15.37    0.00  1.0000
   2  -6   0     140     114                                                         997  -44.81    0.00  1.0000
  -2  -6   0     253     111                                                        1266  -44.69    0.00  1.0000
   2  -6   0     219     120                                                        1193  -44.81    0.00  1.0000
  -2  -6   0     136     119                                                         982  -44.69    0.00  1.0000
   2  -6   0     135     117                                                         983  -44.81    0.00  1.0000
  -2  -6   0     128     119                                                         961  -44.69    0.00  1.0000
  -2   6   0     150     115                                                        1024  -44.81    0.00  1.0000
  -2   6   0     149     112                                                        1020  -44.81    0.00  1.0000
   2   6   0     326     128                                                        1425  -44.69    0.00  1.0000
   2   6   0     113     123                                                         920  -44.69    0.00  1.0000
  -2   6   0     323     120                                                        1422  -44.81    0.00  1.0000
   2   6   0     182     103                                                        1101  -44.69    0.00  1.0000
   4  -6   0    5350     512                                                        7450   29.91    0.00  1.0000
   4  -6   0    5532     506                                                        7665   29.91    0.00  1.0000
   4  -6   0    5617     509                                                        7765   29.91    0.00  1.0000
  -4  -6   0    5817     514                                                        8000   29.91    0.00  1.0000
  -4  -6   0    5714     512                                                        7880   29.91    0.00  1.0000
  -4  -6   0    5674     503                                                        7832   29.91    0.00  1.0000
  -4   6   0    5597     514                                                        7742   29.91    0.00  1.0000
   4   6   0    6258     519                                                        8516   29.91    0.00  1.0000
   4   6   0    5410     500                                                        7522   29.91    0.00  1.0000
   4   6   0    6139     517                                                        8377   29.91    0.00  1.0000
  -4   6   0    5622     506                                                        7771   29.91    0.00  1.0000
  -4   6   0    5374     506                                                        7479   29.91    0.00  1.0000
   6  -6   0     461      65                                                          43  -33.84    0.00  1.0000
   6  -6   0     516      73                                                          61  -33.84    0.00  1.0000
  -6  -6   0     619      77                                                         100  -33.80    0.00  1.0000
  -6  -6   0     646      73                                                         111  -33.80    0.00  1.0000
  -6  -6   0     571      47                                                          81  -33.80    0.00  1.0000
   6   6   0     938      78                                                         248  -33.80    0.00  1.0000
  -6   6   0     501      69                                                          56  -33.84    0.00  1.0000
  -6   6   0     770      58                                                         165  -33.84    0.00  1.0000
   6   6   0     629      46                                                         104  -33.80    0.00  1.0000
   6   6   0     793      82                                                         176  -33.80    0.00  1.0000
  -8  -6   0     242     150                                                        1248   45.13    0.00  1.0000
  -8  -6   0     168     135                                                        1071   45.13    0.00  1.0000
   8  -6   0     476     143                                                        1737   45.28    0.00  1.0000
   8  -6   0     359     135                                                        1506   45.28    0.00  1.0000
   8   6   0     325     153                                                        1430   45.13    0.00  1.0000
  -8   6   0     325     123                                                        1435   45.28    0.00  1.0000
   8   6   0     318     142                                                        1416   45.13    0.00  1.0000
  -8   6   0     265     129                                                        1305   45.28    0.00  1.0000
 -10  -6   0     111      49                                                         182   -6.69    0.00  1.0000
  10  -6   0     320      78                                                         432   -6.57    0.00  1.0000
 -10  -6   0     150      86                                                         230   -6.69    0.00  1.0000
  10  -6   0     194      97                                                         283   -6.57    0.00  1.0000
 -10  -6   0     192      84                                                         282   -6.69    0.00  1.0000
  10  -6   0     234      88                                                         331   -6.57    0.00  1.0000
 -10   6   0     155      60                                                         235   -6.57    0.00  1.0000
  10   6   0     224      84                                                         320   -6.69    0.00  1.0000
 -10   6   0     248      81                                                         347   -6.57    0.00  1.0000
 -12  -6   0     892     140                                                        1412   17.54    0.00  1.0000
 -12  -6   0     629     134                                                        1075   17.54    0.00  1.0000
  12  -6   0     636     137                                                        1087   17.62    0.00  1.0000
  12  -6   0     983     154                                                        1529   17.62    0.00  1.0000
  12  -6   0     933     133                                                        1467   17.62    0.00  1.0000
  12   6   0     588     136                                                        1022   17.54    0.00  1.0000
 -12   6   0     818     127                                                        1321   17.62    0.00  1.0000
  14  -6   0     688      88                                                         495   -9.09    0.00  1.0000
 -14  -6   0     649     117                                                         464   -8.98    0.00  1.0000
 -14  -6   0     664     117                                                         476   -8.98    0.00  1.0000
  14  -6   0     639     100                                                         453   -9.09    0.00  1.0000
 -14  -6   0     361      93                                                         227   -8.98    0.00  1.0000
  14  -6   0     593      83                                                         415   -9.09    0.00  1.0000
 -14   6   0     706      85                                                         510   -9.09    0.00  1.0000
  14   6   0     374      97                                                         237   -8.98    0.00  1.0000
 -16  -6   0      10      98                                                         317   33.87    0.00  1.0000
 -16  -6   0      68     104                                                         531   33.87    0.00  1.0000
  16  -6   0     104     101                                                         626   33.99    0.00  1.0000
  16  -6   0      17      88                                                         357   33.99    0.00  1.0000
 -16  -6   0      33     115                                                         419   33.87    0.00  1.0000
  16  -6   0      26     101                                                         395   33.99    0.00  1.0000
  16   6   0       3      95                                                         186   33.87    0.00  1.0000
 -16   6   0      37      88                                                         435   33.99    0.00  1.0000
  18  -6   0     267     123                                                         932  -32.21    0.00  1.0000
 -18  -6   0      61     114                                                         485  -32.28    0.00  1.0000
  18  -6   0     134     106                                                         663  -32.21    0.00  1.0000
 -18  -6   0     183     119                                                         769  -32.28    0.00  1.0000
  18  -6   0     138     107                                                         671  -32.21    0.00  1.0000
 -18  -6   0     219     132                                                         842  -32.28    0.00  1.0000
  18   6   0      13     110                                                         314  -32.28    0.00  1.0000
  18   6   0     112      78                                                         614  -32.28    0.00  1.0000
 -18   6   0     232     108                                                         865  -32.21    0.00  1.0000
  20  -6   0     800      97                                                         482   14.38    0.00  1.0000
 -20  -6   0     898     126                                                         565   14.05    0.00  1.0000
  20  -6   0     805     102                                                         486   14.38    0.00  1.0000
 -20  -6   0     355     103                                                         160   14.05    0.00  1.0000
 -20  -6   0     904     108                                                         570   14.05    0.00  1.0000
  20  -6   0    1083     117                                                         706   14.38    0.00  1.0000
  20   6   0     445     109                                                         222   14.05    0.00  1.0000
 -20   6   0     988      96                                                         630   14.38    0.00  1.0000
  20   6   0     715      73                                                         422   14.05    0.00  1.0000
  22  -6   0     319      94                                                         148  -13.06    0.00  1.0000
  22  -6   0      33      86                                                         -77  -13.06    0.00  1.0000
 -22  -6   0      33      88                                                        -114  -13.01    0.00  1.0000
 -22  -6   0     243     111                                                          98  -13.01    0.00  1.0000
  22  -6   0     110      83                                                          23  -13.06    0.00  1.0000
 -22   6   0     208      76                                                          76  -13.06    0.00  1.0000
  22   6   0     243      60                                                          98  -13.01    0.00  1.0000
 -22   6   0     110     111                                                          23  -13.06    0.00  1.0000
  22   6   0      33      83                                                        -189  -13.01    0.00  1.0000
 -24  -6   0     629     134                                                         564   -3.02    0.00  1.0000
  24  -6   0     561     109                                                         503   -2.87    0.00  1.0000
  24  -6   0     586     117                                                         526   -2.87    0.00  1.0000
 -24  -6   0     551     118                                                         490   -3.02    0.00  1.0000
  24  -6   0     364     108                                                         317   -2.87    0.00  1.0000
 -24   6   0     568     108                                                         509   -2.87    0.00  1.0000
  24   6   0     949     126                                                         869   -3.02    0.00  1.0000
  24   6   0     671      82                                                         604   -3.02    0.00  1.0000
 -24   6   0     791     140                                                         721   -2.87    0.00  1.0000
 -26  -6   0    1024     157                                                        1039   -0.53    0.00  1.0000
  26  -6   0     610     121                                                         619   -0.40    0.00  1.0000
  26  -6   0     683     121                                                         692   -0.40    0.00  1.0000
  26  -6   0    1111     146                                                        1123   -0.40    0.00  1.0000
 -26  -6   0     755     130                                                         768   -0.53    0.00  1.0000
 -26   6   0     879     157                                                         889   -0.40    0.00  1.0000
 -26   6   0     806     122                                                         816   -0.40    0.00  1.0000
  26   6   0     953     122                                                         968   -0.53    0.00  1.0000
  26   6   0     636     132                                                         648   -0.53    0.00  1.0000
  28  -6   0     225     108                                                         248   -1.73    0.00  1.0000
  28  -6   0      61     141                                                          73   -1.73    0.00  1.0000
  28  -6   0       1     103                                                         -58   -1.73    0.00  1.0000
 -28  -6   0     113     122                                                         131   -1.82    0.00  1.0000
 -28  -6   0     170     106                                                         191   -1.82    0.00  1.0000
 -28   6   0      78     134                                                          92   -1.73    0.00  1.0000
  28   6   0       7      99                                                          12   -1.82    0.00  1.0000
  28   6   0     169      74                                                         190   -1.82    0.00  1.0000
 -28   6   0     221      92                                                         244   -1.73    0.00  1.0000
  30  -6   0     940     146                                                         911   -1.06    0.00  1.0000
  30  -6   0    1404     170                                                        1369   -1.06    0.00  1.0000
 -30  -6   0    1144     175                                                        1111   -1.12    0.00  1.0000
 -30  -6   0     893     144                                                         864   -1.12    0.00  1.0000
  30  -6   0     850     144                                                         823   -1.06    0.00  1.0000
  30   6   0    1097     146                                                        1065   -1.12    0.00  1.0000
 -30   6   0    1316     183                                                        1282   -1.06    0.00  1.0000
  30   6   0     902     147                                                         873   -1.12    0.00  1.0000
 -30   6   0    1174     144                                                        1142   -1.06    0.00  1.0000
  32  -6   0      56     112                                                          70    1.97    0.00  1.0000
 -32  -6   0      98     132                                                         118    2.15    0.00  1.0000
  32  -6   0       1     129                                                         -61    1.97    0.00  1.0000
 -32  -6   0       1     110                                                         -44    2.15    0.00  1.0000
  32  -6   0       1     114                                                         -48    1.97    0.00  1.0000
  32   6   0      40      90                                                          53    2.15    0.00  1.0000
 -32   6   0     216     156                                                         242    1.97    0.00  1.0000
 -32   6   0     196     102                                                         221    1.97    0.00  1.0000
 -34  -6   0      59     124                                                          77   -3.65    0.00  1.0000
  34  -6   0       2     134                                                         -27   -3.47    0.00  1.0000
  34  -6   0       3     133                                                           6   -3.47    0.00  1.0000
  34  -6   0       2     117                                                         -55   -3.47    0.00  1.0000
 -34  -6   0      20     140                                                          30   -3.65    0.00  1.0000
  34   6   0      18      95                                                          28   -3.65    0.00  1.0000
 -34   6   0      46     154                                                          61   -3.47    0.00  1.0000
 -36  -6   0    1542     228                                                        1766   -6.24    0.00  1.0000
  36  -6   0    1463     205                                                        1678   -6.15    0.00  1.0000
  36  -6   0    1599     249                                                        1823   -6.15    0.00  1.0000
 -36  -6   0    1413     234                                                        1627   -6.24    0.00  1.0000
  36   6   0    1892     207                                                        2139   -6.24    0.00  1.0000
 -36   6   0    1473     234                                                        1688   -6.15    0.00  1.0000
  38  -6   0     767     157                                                         844    3.08    0.00  1.0000
 -38  -6   0     390     166                                                         445    3.05    0.00  1.0000
  38  -6   0     533     160                                                         597    3.08    0.00  1.0000
 -38  -6   0     634     313                                                         703    3.05    0.00  1.0000
 -38   6   0     821     295                                                         900    3.08    0.00  1.0000
  38   6   0     666     138                                                         737    3.05    0.00  1.0000
 -40  -6   0     109     161                                                          63   -5.92    0.00  1.0000
  40  -6   0     151     203                                                          97   -5.78    0.00  1.0000
 -40  -6   0       7     134                                                        -180   -5.92    0.00  1.0000
  40  -6   0       6     136                                                         -18   -5.78    0.00  1.0000
  40   6   0       7     118                                                         -28   -5.92    0.00  1.0000
 -40   6   0      42     173                                                          16   -5.78    0.00  1.0000
 -42  -6   0      20     163                                                          10   -3.04    0.00  1.0000
  42  -6   0     253     158                                                         212   -3.04    0.00  1.0000
  42  -6   0      62     145                                                          43   -3.04    0.00  1.0000
 -42  -6   0      73     141                                                          52   -3.04    0.00  1.0000
  42   6   0     221     133                                                         183   -3.04    0.00  1.0000
 -42   6   0     150     180                                                         119   -3.04    0.00  1.0000
  44  -6   0     222     156                                                         241    1.44    0.00  1.0000
  44  -6   0     278     160                                                         300    1.44    0.00  1.0000
 -44  -6   0      24     151                                                          30    1.41    0.00  1.0000
 -44  -6   0     304     173                                                         326    1.41    0.00  1.0000
  44   6   0       0     130                                                          -1    1.41    0.00  1.0000
 -44   6   0      82     143                                                          94    1.44    0.00  1.0000
 -44   6   0     341     185                                                         365    1.44    0.00  1.0000
  46  -6   0     276     170                                                         244   -2.25    0.00  1.0000
 -46  -6   0     705     190                                                         656   -2.15    0.00  1.0000
  46  -6   0     470     171                                                         428   -2.25    0.00  1.0000
 -46  -6   0     250     161                                                         221   -2.15    0.00  1.0000
  46   6   0     256     145                                                         227   -2.15    0.00  1.0000
 -46   6   0     829     203                                                         773   -2.25    0.00  1.0000
  48  -6   0       1     154                                                        -243    2.12    0.00  1.0000
 -48  -6   0     119     163                                                         141    2.18    0.00  1.0000
  48  -6   0      91     161                                                         110    2.12    0.00  1.0000
 -48  -6   0     311     179                                                         346    2.18    0.00  1.0000
 -48   6   0      50     180                                                          64    2.12    0.00  1.0000
 -48   6   0     122     170                                                         144    2.12    0.00  1.0000
 -50  -6   0     116     160                                                          66    6.04    0.00  1.0000
  50  -6   0      84     160                                                          42    6.09    0.00  1.0000
  50  -6   0     224     178                                                         151    6.09    0.00  1.0000
 -50  -6   0      69     165                                                          32    6.04    0.00  1.0000
 -50   6   0     109     187                                                          60    6.09    0.00  1.0000
  52  -6   0       0     161                                                          -7   -0.47    0.00  1.0000
 -52  -6   0       5     168                                                           4   -0.40    0.00  1.0000
 -52  -6   0      62     173                                                          59   -0.40    0.00  1.0000
  52  -6   0     235     198                                                         229   -0.47    0.00  1.0000
 -52   6   0       0     188                                                        -267   -0.47    0.00  1.0000
 -52   6   0       0     185                                                         -22   -0.47    0.00  1.0000
  54  -6   0       1     186                                                          11   -5.89    0.00  1.0000
 -54  -6   0      59     234                                                         107   -6.02    0.00  1.0000
  54  -6   0     169     184                                                         243   -5.89    0.00  1.0000
 -54  -6   0     149     180                                                         221   -6.02    0.00  1.0000
 -54   6   0       7     195                                                        -278   -5.89    0.00  1.0000
 -54   6   0       7     189                                                         -27   -5.89    0.00  1.0000
   1  -7   0      53      70                                                          51   -0.25    0.00  1.0000
   1  -7   0     129      77                                                         127   -0.25    0.00  1.0000
  -1  -7   0      91      80                                                          89   -0.22    0.00  1.0000
  -1  -7   0     254      65                                                         251   -0.22    0.00  1.0000
   1  -7   0     238      70                                                         235   -0.25    0.00  1.0000
  -1  -7   0      19      72                                                          18   -0.22    0.00  1.0000
   1   7   0     262      80                                                         259   -0.22    0.00  1.0000
   1   7   0     144      56                                                         142   -0.22    0.00  1.0000
  -1   7   0     153      60                                                         150   -0.25    0.00  1.0000
   1   7   0       0      80                                                         -14   -0.22    0.00  1.0000
  -1   7   0       6      75                                                           5   -0.25    0.00  1.0000
  -1   7   0     248      75                                                         245   -0.25    0.00  1.0000
  -3  -7   0     310      99                                                         483    9.89    0.00  1.0000
   3  -7   0     124      79                                                         240    9.90    0.00  1.0000
  -3  -7   0     272      68                                                         435    9.89    0.00  1.0000
   3  -7   0     190      86                                                         329    9.90    0.00  1.0000
   3  -7   0     197      78                                                         338    9.90    0.00  1.0000
  -3  -7   0     131      82                                                         250    9.89    0.00  1.0000
   3   7   0     478     105                                                         688    9.89    0.00  1.0000
   3   7   0     328      92                                                         505    9.89    0.00  1.0000
  -3   7   0     292      90                                                         460    9.90    0.00  1.0000
   3   7   0     144      61                                                         267    9.89    0.00  1.0000
  -3   7   0     124      68                                                         240    9.90    0.00  1.0000
  -5  -7   0    1544     161                                                        1943   10.90    0.00  1.0000
   5  -7   0    1700     178                                                        2118   10.91    0.00  1.0000
   5  -7   0    1902     181                                                        2343   10.91    0.00  1.0000
   5  -7   0    1484     169                                                        1876   10.91    0.00  1.0000
  -5  -7   0    1697     178                                                        2114   10.90    0.00  1.0000
  -5  -7   0    1381     178                                                        1759   10.90    0.00  1.0000
   5   7   0    1498     155                                                        1891   10.90    0.00  1.0000
  -5   7   0    1740     171                                                        2162   10.91    0.00  1.0000
  -5   7   0    1639     176                                                        2050   10.91    0.00  1.0000
   5   7   0    1590     187                                                        1994   10.90    0.00  1.0000
   5   7   0    1783     184                                                        2210   10.90    0.00  1.0000
   7  -7   0    4075     328                                                        4807   12.47    0.00  1.0000
  -7  -7   0    4178     315                                                        4923   12.55    0.00  1.0000
  -7  -7   0    3663     333                                                        4363   12.55    0.00  1.0000
   7  -7   0    3753     327                                                        4456   12.47    0.00  1.0000
  -7  -7   0    4321     332                                                        5078   12.55    0.00  1.0000
   7   7   0    4229     336                                                        4978   12.55    0.00  1.0000
   7   7   0    3535     310                                                        4223   12.55    0.00  1.0000
  -7   7   0    4108     320                                                        4842   12.47    0.00  1.0000
  -7   7   0    4006     330                                                        4732   12.47    0.00  1.0000
   7   7   0    4029     337                                                        4761   12.55    0.00  1.0000
  -9  -7   0    2837     124                                                        1363   37.20    0.00  1.0000
   9  -7   0    2691     145                                                        1261   37.25    0.00  1.0000
   9  -7   0    3233     175                                                        1640   37.25    0.00  1.0000
  -9  -7   0    2811     149                                                        1345   37.20    0.00  1.0000
   9  -7   0    2773     162                                                        1317   37.25    0.00  1.0000
  -9  -7   0    2943     160                                                        1437   37.20    0.00  1.0000
  -9   7   0    2671     132                                                        1247   37.25    0.00  1.0000
  -9   7   0    3048     141                                                        1509   37.25    0.00  1.0000
   9   7   0    3022     164                                                        1492   37.20    0.00  1.0000
  11  -7   0    2080     222                                                        2584   11.88    0.00  1.0000
 -11  -7   0    1690     201                                                        2150   11.96    0.00  1.0000
  11  -7   0    1927     198                                                        2413   11.88    0.00  1.0000
 -11  -7   0    1757     207                                                        2226   11.96    0.00  1.0000
  11  -7   0    1917     206                                                        2402   11.88    0.00  1.0000
 -11   7   0    1778     192                                                        2246   11.88    0.00  1.0000
  11   7   0    2139     214                                                        2653   11.96    0.00  1.0000
 -11   7   0    2008     180                                                        2503   11.88    0.00  1.0000
  13  -7   0    1261     130                                                        1011   -8.43    0.00  1.0000
  13  -7   0    1148     116                                                         910   -8.43    0.00  1.0000
  13  -7   0    1271     138                                                        1020   -8.43    0.00  1.0000
 -13  -7   0    1331     153                                                        1074   -8.44    0.00  1.0000
 -13  -7   0    1499     141                                                        1225   -8.44    0.00  1.0000
 -13   7   0    1226     122                                                         980   -8.43    0.00  1.0000
  15  -7   0     405     104                                                         304    6.10    0.00  1.0000
 -15  -7   0     149      98                                                          90    6.18    0.00  1.0000
  15  -7   0     370      92                                                         274    6.10    0.00  1.0000
 -15  -7   0     378     116                                                         280    6.18    0.00  1.0000
  15  -7   0     310      87                                                         223    6.10    0.00  1.0000
 -15  -7   0     479      98                                                         367    6.18    0.00  1.0000
 -15   7   0     542      89                                                         424    6.10    0.00  1.0000
  15   7   0      43      95                                                          15    6.18    0.00  1.0000
 -17  -7   0     672     142                                                         931  -10.40    0.00  1.0000
 -17  -7   0     585     120                                                         828  -10.40    0.00  1.0000
  17  -7   0     290     104                                                         472  -10.66    0.00  1.0000
  17  -7   0     407     105                                                         618  -10.66    0.00  1.0000
  17  -7   0     413     120                                                         626  -10.66    0.00  1.0000
 -17  -7   0     261     109                                                         430  -10.40    0.00  1.0000
 -17   7   0     500     106                                                         732  -10.66    0.00  1.0000
  17   7   0     374     120                                                         572  -10.40    0.00  1.0000
 -19  -7   0     257     110                                                         393   -8.68    0.00  1.0000
 -19  -7   0     290     108                                                         434   -8.68    0.00  1.0000
  19  -7   0     286     104                                                         427   -8.59    0.00  1.0000
  19  -7   0     450     109                                                         624   -8.59    0.00  1.0000
  19  -7   0     344     114                                                         498   -8.59    0.00  1.0000
  19   7   0     225     109                                                         353   -8.68    0.00  1.0000
 -19   7   0     460     117                                                         635   -8.59    0.00  1.0000
  21  -7   0     247     101                                                         124   10.79    0.00  1.0000
 -21  -7   0      23      88                                                        -134   10.85    0.00  1.0000
 -21  -7   0     180     115                                                          77   10.85    0.00  1.0000
 -21  -7   0     324      94                                                         179   10.85    0.00  1.0000
  21  -7   0      23      89                                                         -97   10.79    0.00  1.0000
  21  -7   0     278      90                                                         146   10.79    0.00  1.0000
  21   7   0     199      61                                                          90   10.85    0.00  1.0000
  21   7   0      23      91                                                         -33   10.85    0.00  1.0000
 -21   7   0     161      80                                                          65   10.79    0.00  1.0000
  23  -7   0     156      98                                                         149   -0.65    0.00  1.0000
 -23  -7   0     124     103                                                         118   -0.58    0.00  1.0000
 -23  -7   0     306     106                                                         297   -0.58    0.00  1.0000
  23  -7   0     203     100                                                         195   -0.65    0.00  1.0000
 -23  -7   0     330     133                                                         321   -0.58    0.00  1.0000
 -23   7   0     284      91                                                         274   -0.65    0.00  1.0000
  23   7   0      63     100                                                          59   -0.58    0.00  1.0000
  23   7   0     139      71                                                         133   -0.58    0.00  1.0000
 -25  -7   0    2218     220                                                        1932    7.16    0.00  1.0000
 -25  -7   0    2361     209                                                        2065    7.16    0.00  1.0000
  25  -7   0    2483     200                                                        2183    7.07    0.00  1.0000
 -25  -7   0    2977     253                                                        2644    7.16    0.00  1.0000
  25  -7   0    2665     228                                                        2354    7.07    0.00  1.0000
 -25   7   0    2598     193                                                        2291    7.07    0.00  1.0000
  25   7   0    2247     189                                                        1959    7.16    0.00  1.0000
  25   7   0    2112     223                                                        1833    7.16    0.00  1.0000
 -27  -7   0      17     111                                                         160   19.33    0.00  1.0000
  27  -7   0      32     114                                                         201   19.35    0.00  1.0000
 -27  -7   0       7     116                                                         123   19.33    0.00  1.0000
  27  -7   0      16     107                                                          21   19.35    0.00  1.0000
  27  -7   0      17     126                                                         160   19.35    0.00  1.0000
 -27  -7   0      49     134                                                         241   19.33    0.00  1.0000
 -27   7   0       8      96                                                         127   19.35    0.00  1.0000
  27   7   0      15      85                                                         153   19.33    0.00  1.0000
  27   7   0       6     118                                                          36   19.33    0.00  1.0000
  29  -7   0     420     140                                                         276   -8.83    0.00  1.0000
 -29  -7   0     391     121                                                         253   -8.79    0.00  1.0000
 -29  -7   0     504     149                                                         345   -8.79    0.00  1.0000
  29  -7   0     345     126                                                         216   -8.83    0.00  1.0000
  29  -7   0     373     126                                                         238   -8.83    0.00  1.0000
  29   7   0     499      93                                                         341   -8.79    0.00  1.0000
 -29   7   0     719     161                                                         526   -8.83    0.00  1.0000
 -29   7   0     404     127                                                         263   -8.83    0.00  1.0000
  31  -7   0     339     152                                                         430    5.29    0.00  1.0000
  31  -7   0     189     129                                                         258    5.29    0.00  1.0000
  31  -7   0     184     132                                                         253    5.29    0.00  1.0000
 -31  -7   0     127     125                                                         184    5.26    0.00  1.0000
 -31  -7   0     340     158                                                         431    5.26    0.00  1.0000
  31   7   0     163      95                                                         228    5.26    0.00  1.0000
 -31   7   0     162     163                                                         227    5.29    0.00  1.0000
 -33  -7   0       9     146                                                        -109    6.94    0.00  1.0000
  33  -7   0       9     124                                                         -10    6.93    0.00  1.0000
 -33  -7   0       9     120                                                         -48    6.94    0.00  1.0000
  33  -7   0       9     132                                                        -159    6.93    0.00  1.0000
 -33   7   0      12     161                                                          43    6.93    0.00  1.0000
  33   7   0       9      86                                                        -182    6.94    0.00  1.0000
 -35  -7   0       2     128                                                        -145    3.43    0.00  1.0000
  35  -7   0       2     131                                                         -88    3.28    0.00  1.0000
  35  -7   0       2     127                                                         -69    3.28    0.00  1.0000
  35   7   0       2     101                                                        -110    3.43    0.00  1.0000
  37  -7   0     125     147                                                         184   -5.44    0.00  1.0000
 -37  -7   0      57     162                                                         100   -5.50    0.00  1.0000
 -37  -7   0       0     137                                                           6   -5.50    0.00  1.0000
  37  -7   0       6     169                                                         -13   -5.44    0.00  1.0000
 -37   7   0     279     183                                                         365   -5.44    0.00  1.0000
  37   7   0       6     108                                                        -187   -5.50    0.00  1.0000
 -39  -7   0     542     157                                                         517   -1.22    0.00  1.0000
  39  -7   0     617     169                                                         593   -1.11    0.00  1.0000
  39  -7   0     663     164                                                         638   -1.11    0.00  1.0000
 -39  -7   0     529     185                                                         505   -1.22    0.00  1.0000
  39   7   0     728     136                                                         699   -1.22    0.00  1.0000
 -39   7   0     445     206                                                         425   -1.11    0.00  1.0000
  41  -7   0      24     151                                                         -19  -11.21    0.00  1.0000
 -41  -7   0      24     139                                                        -111  -11.08    0.00  1.0000
  41  -7   0     171     145                                                          67  -11.21    0.00  1.0000
 -41  -7   0     181     164                                                          74  -11.08    0.00  1.0000
  41   7   0     111     107                                                          32  -11.08    0.00  1.0000
 -41   7   0      24     185                                                        -154  -11.21    0.00  1.0000
  43  -7   0     126     157                                                         132   -0.58    0.00  1.0000
  43  -7   0     158     155                                                         164   -0.58    0.00  1.0000
 -43  -7   0       7     169                                                           8   -0.35    0.00  1.0000
 -43  -7   0      72     151                                                          75   -0.35    0.00  1.0000
 -43   7   0     178     201                                                         185   -0.58    0.00  1.0000
  43   7   0       0     121                                                         -95   -0.35    0.00  1.0000
 -45  -7   0     157     172                                                         147   -0.90    0.00  1.0000
  45  -7   0     136     161                                                         125   -1.07    0.00  1.0000
  45  -7   0     135     166                                                         124   -1.07    0.00  1.0000
 -45  -7   0       0     150                                                         -57   -0.90    0.00  1.0000
  45   7   0       0     122                                                        -182   -0.90    0.00  1.0000
 -45   7   0     330     211                                                         313   -1.07    0.00  1.0000
 -47  -7   0     123     176                                                          61   -7.41    0.00  1.0000
 -47  -7   0     161     160                                                          89   -7.41    0.00  1.0000
  47  -7   0     168     169                                                          94   -7.46    0.00  1.0000
  47  -7   0      18     163                                                           1   -7.46    0.00  1.0000
  47   7   0      11     125                                                        -146   -7.41    0.00  1.0000
 -47   7   0      11     210                                                         -12   -7.46    0.00  1.0000
  49  -7   0      21     176                                                          42    4.43    0.00  1.0000
  49  -7   0       4     160                                                         -92    4.43    0.00  1.0000
 -49  -7   0     114     181                                                         159    4.40    0.00  1.0000
 -49  -7   0     139     169                                                         188    4.40    0.00  1.0000
  49   7   0     245     169                                                         309    4.40    0.00  1.0000
 -49   7   0       4     208                                                        -105    4.43    0.00  1.0000
 -51  -7   0       8     176                                                         -94   -6.56    0.00  1.0000
  51  -7   0      38     178                                                          82   -6.59    0.00  1.0000
  51  -7   0     124     168                                                         197   -6.59    0.00  1.0000
 -51  -7   0     113     169                                                         183   -6.56    0.00  1.0000
 -51   7   0       8     219                                                         -28   -6.59    0.00  1.0000
 -53  -7   0     231     189                                                         262   -2.23    0.00  1.0000
  53  -7   0     431     188                                                         475   -2.33    0.00  1.0000
 -53  -7   0     187     183                                                         215   -2.23    0.00  1.0000
  53  -7   0       1     185                                                        -124   -2.33    0.00  1.0000
 -53   7   0       1     216                                                         -40   -2.33    0.00  1.0000
   0  -8   0     120      91                                                          70    5.93    0.00  1.0000
   0  -8   0       7      79                                                         -35    5.93    0.00  1.0000
   0  -8   0      89      72                                                          47    5.93    0.00  1.0000
   0   8   0      13      65                                                           1    5.93    0.00  1.0000
   0   8   0     221      83                                                         151    5.93    0.00  1.0000
   0   8   0     122      83                                                          72    5.93    0.00  1.0000
   2  -8   0     284     150                                                        1264  -42.47    0.00  1.0000
  -2  -8   0     339     148                                                        1385  -42.66    0.00  1.0000
   2  -8   0     333     147                                                        1367  -42.47    0.00  1.0000
  -2  -8   0     236     143                                                        1168  -42.66    0.00  1.0000
   2  -8   0     464     155                                                        1620  -42.47    0.00  1.0000
  -2  -8   0     409     151                                                        1522  -42.66    0.00  1.0000
   2   8   0     293     149                                                        1291  -42.66    0.00  1.0000
   2   8   0     486     162                                                        1669  -42.66    0.00  1.0000
  -2   8   0     410     152                                                        1519  -42.47    0.00  1.0000
  -2   8   0     475     157                                                        1641  -42.47    0.00  1.0000
   2   8   0     201     134                                                        1088  -42.66    0.00  1.0000
  -4  -8   0    1127     141                                                        1216    2.95    0.00  1.0000
   4  -8   0     694     124                                                         770    3.18    0.00  1.0000
   4  -8   0     981     133                                                        1070    3.18    0.00  1.0000
  -4  -8   0     812     122                                                         887    2.95    0.00  1.0000
   4  -8   0    1108     147                                                        1203    3.18    0.00  1.0000
  -4  -8   0     950     135                                                        1031    2.95    0.00  1.0000
   4   8   0     846     115                                                         923    2.95    0.00  1.0000
  -4   8   0    1223     139                                                        1323    3.18    0.00  1.0000
   4   8   0    1248     149                                                        1341    2.95    0.00  1.0000
  -4   8   0     812     128                                                         894    3.18    0.00  1.0000
   4   8   0     921     137                                                        1001    2.95    0.00  1.0000
  -6  -8   0      95      97                                                         300  -17.15    0.00  1.0000
   6  -8   0     127      87                                                         358  -17.35    0.00  1.0000
  -6  -8   0     144      65                                                         382  -17.15    0.00  1.0000
   6  -8   0       7      88                                                         104  -17.35    0.00  1.0000
  -6  -8   0      37     154                                                         186  -17.15    0.00  1.0000
   6   8   0      22      91                                                         151  -17.15    0.00  1.0000
   6   8   0      98     101                                                         305  -17.15    0.00  1.0000
  -6   8   0       3      83                                                          87  -17.35    0.00  1.0000
  -6   8   0      71      78                                                         259  -17.35    0.00  1.0000
   6   8   0      86      61                                                         283  -17.15    0.00  1.0000
  -8  -8   0     194      61                                                          94   -9.66    0.00  1.0000
  -8  -8   0     378      89                                                         231   -9.66    0.00  1.0000
   8  -8   0     543      96                                                         350  -10.44    0.00  1.0000
  -8  -8   0     332      95                                                         195   -9.66    0.00  1.0000
   8  -8   0     443      96                                                         271  -10.44    0.00  1.0000
  -8   8   0     356      86                                                         204  -10.44    0.00  1.0000
  -8   8   0     575     150                                                         376  -10.44    0.00  1.0000
   8   8   0     299      92                                                         170   -9.66    0.00  1.0000
   8   8   0     279      58                                                         155   -9.66    0.00  1.0000
   8   8   0     245      99                                                         130   -9.66    0.00  1.0000
 -10  -8   0    1053     129                                                         828    8.35    0.00  1.0000
  10  -8   0    1006     120                                                         784    8.44    0.00  1.0000
  10  -8   0    1053     139                                                         826    8.44    0.00  1.0000
  10  -8   0    1022     110                                                         798    8.44    0.00  1.0000
 -10  -8   0     966     117                                                         751    8.35    0.00  1.0000
  10   8   0    1024     122                                                         802    8.35    0.00  1.0000
 -10   8   0     972      98                                                         754    8.44    0.00  1.0000
 -10   8   0     967     115                                                         750    8.44    0.00  1.0000
  12  -8   0       0      99                                                         -53   -0.29    0.00  1.0000
  12  -8   0       0      82                                                         -95   -0.29    0.00  1.0000
 -12  -8   0       0      88                                                          -2   -0.43    0.00  1.0000
  12  -8   0     100      88                                                          98   -0.29    0.00  1.0000
 -12  -8   0       0      89                                                         -42   -0.43    0.00  1.0000
  12   8   0       0      88                                                         -26   -0.43    0.00  1.0000
  14  -8   0    3161     274                                                        3398    4.71    0.00  1.0000
 -14  -8   0    2977     247                                                        3186    4.28    0.00  1.0000
 -14  -8   0    2615     250                                                        2811    4.28    0.00  1.0000
  14  -8   0    3063     255                                                        3297    4.71    0.00  1.0000
  14  -8   0    2531     239                                                        2744    4.71    0.00  1.0000
 -14  -8   0    3321     277                                                        3542    4.28    0.00  1.0000
  14   8   0    2526     257                                                        2719    4.28    0.00  1.0000
 -14   8   0    2700     237                                                        2920    4.71    0.00  1.0000
  16  -8   0    2218     228                                                        2513   -6.90    0.00  1.0000
 -16  -8   0    2252     240                                                        2557   -7.08    0.00  1.0000
 -16  -8   0    3018     272                                                        3370   -7.08    0.00  1.0000
 -16  -8   0    2618     233                                                        2946   -7.08    0.00  1.0000
  16  -8   0    2766     245                                                        3095   -6.90    0.00  1.0000
  16  -8   0    2506     350                                                        2819   -6.90    0.00  1.0000
 -16   8   0    2181     221                                                        2474   -6.90    0.00  1.0000
 -18  -8   0      74      98                                                         133   -7.09    0.00  1.0000
  18  -8   0       9      94                                                         -34   -6.87    0.00  1.0000
  18  -8   0      37      96                                                          79   -6.87    0.00  1.0000
  18  -8   0       1     109                                                           5   -6.87    0.00  1.0000
 -18  -8   0      30     125                                                          71   -7.09    0.00  1.0000
 -18  -8   0      10      90                                                        -105   -7.09    0.00  1.0000
  18   8   0      10      90                                                        -112   -7.09    0.00  1.0000
 -18   8   0       9      78                                                         -20   -6.87    0.00  1.0000
 -20  -8   0       1      97                                                         -77    2.30    0.00  1.0000
 -20  -8   0      73     128                                                          91    2.30    0.00  1.0000
  20  -8   0      64      97                                                          81    2.38    0.00  1.0000
 -20  -8   0       1      96                                                         -31    2.30    0.00  1.0000
  20  -8   0      49      99                                                          64    2.38    0.00  1.0000
  20  -8   0      45     113                                                          59    2.38    0.00  1.0000
 -20   8   0      18      86                                                          28    2.38    0.00  1.0000
  20   8   0       1      99                                                          -8    2.30    0.00  1.0000
 -22  -8   0     816     151                                                         609   -8.85    0.00  1.0000
  22  -8   0     586     133                                                         409   -9.05    0.00  1.0000
  22  -8   0     566     121                                                         392   -9.05    0.00  1.0000
 -22  -8   0     551     124                                                         383   -8.85    0.00  1.0000
  22  -8   0     603     114                                                         423   -9.05    0.00  1.0000
 -22  -8   0     439     114                                                         291   -8.85    0.00  1.0000
 -22   8   0     482     102                                                         323   -9.05    0.00  1.0000
  22   8   0     602     126                                                         426   -8.85    0.00  1.0000
 -24  -8   0     147     151                                                         319  -13.06    0.00  1.0000
 -24  -8   0      33     111                                                         -11  -13.06    0.00  1.0000
  24  -8   0     104     113                                                         255  -13.10    0.00  1.0000
  24  -8   0      38     130                                                         143  -13.10    0.00  1.0000
 -24  -8   0      37     118                                                         139  -13.06    0.00  1.0000
  24  -8   0      34     107                                                         134  -13.10    0.00  1.0000
 -24   8   0      22      98                                                         110  -13.10    0.00  1.0000
  24   8   0      29     185                                                         124  -13.06    0.00  1.0000
  26  -8   0    1186     201                                                        1585  -12.22    0.00  1.0000
 -26  -8   0    1574     228                                                        2028  -12.16    0.00  1.0000
 -26  -8   0    1929     266                                                        2428  -12.16    0.00  1.0000
  26  -8   0    1764     239                                                        2245  -12.22    0.00  1.0000
  26  -8   0    1969     244                                                        2476  -12.22    0.00  1.0000
 -26  -8   0    1284     214                                                        1696  -12.16    0.00  1.0000
  26   8   0    1275     183                                                        1686  -12.16    0.00  1.0000
 -28  -8   0      90     123                                                         123   -3.59    0.00  1.0000
  28  -8   0     142     127                                                         181   -3.50    0.00  1.0000
 -28  -8   0      53     120                                                          78   -3.59    0.00  1.0000
  28  -8   0      96     126                                                         129   -3.50    0.00  1.0000
 -28  -8   0     296     161                                                         353   -3.59    0.00  1.0000
  28   8   0     209      95                                                         257   -3.59    0.00  1.0000
  30  -8   0     628     177                                                         507   -5.79    0.00  1.0000
 -30  -8   0     517     143                                                         407   -5.86    0.00  1.0000
 -30  -8   0     817     176                                                         677   -5.86    0.00  1.0000
 -30  -8   0     465     141                                                         361   -5.86    0.00  1.0000
  30  -8   0     515     135                                                         406   -5.79    0.00  1.0000
  30   8   0     746     112                                                         612   -5.86    0.00  1.0000
  32  -8   0      11     127                                                         -36   -7.47    0.00  1.0000
 -32  -8   0     186     162                                                         107   -7.50    0.00  1.0000
 -32  -8   0     155     130                                                          84   -7.50    0.00  1.0000
  32  -8   0      92     132                                                          40   -7.47    0.00  1.0000
 -32  -8   0      46     130                                                          12   -7.50    0.00  1.0000
  32   8   0      11      95                                                         -92   -7.50    0.00  1.0000
 -34  -8   0     439     149                                                         432    0.37    0.00  1.0000
 -34  -8   0     339     146                                                         333    0.37    0.00  1.0000
  34  -8   0     424     148                                                         420    0.25    0.00  1.0000
  34  -8   0     387     151                                                         383    0.25    0.00  1.0000
 -34  -8   0     296     169                                                         290    0.37    0.00  1.0000
  34   8   0     260     113                                                         255    0.37    0.00  1.0000
  36  -8   0     322     155                                                         415    5.50    0.00  1.0000
 -36  -8   0     506     191                                                         622    5.56    0.00  1.0000
  36  -8   0     331     158                                                         425    5.50    0.00  1.0000
 -36  -8   0     305     154                                                         397    5.56    0.00  1.0000
 -36  -8   0     163     152                                                         231    5.56    0.00  1.0000
  36   8   0     238     125                                                         319    5.56    0.00  1.0000
  38  -8   0      44     157                                                         140   12.13    0.00  1.0000
 -38  -8   0       1     138                                                          26   12.11    0.00  1.0000
  38  -8   0      29     145                                                         -17   12.13    0.00  1.0000
 -38  -8   0      45     168                                                         143   12.11    0.00  1.0000
  38   8   0       1     116                                                          38   12.11    0.00  1.0000
  40  -8   0     452     173                                                         560    5.47    0.00  1.0000
 -40  -8   0     262     152                                                         347    5.53    0.00  1.0000
 -40  -8   0     422     188                                                         528    5.53    0.00  1.0000
  40  -8   0     160     156                                                         227    5.47    0.00  1.0000
  40   8   0     388     129                                                         490    5.53    0.00  1.0000
 -40   8   0     450     212                                                         558    5.47    0.00  1.0000
  42  -8   0      23     158                                                          24    0.26    0.00  1.0000
  42  -8   0      49     152                                                          51    0.26    0.00  1.0000
 -42  -8   0       0     163                                                         -32    0.24    0.00  1.0000
 -42  -8   0       1     147                                                           1    0.24    0.00  1.0000
 -42   8   0       0     208                                                         -15    0.26    0.00  1.0000
  42   8   0       0     114                                                         -53    0.24    0.00  1.0000
 -44  -8   0     203     175                                                         213   -0.83    0.00  1.0000
  44  -8   0     512     169                                                         528   -0.79    0.00  1.0000
  44  -8   0     446     183                                                         461   -0.79    0.00  1.0000
 -44  -8   0     322     167                                                         335   -0.83    0.00  1.0000
  44   8   0     619     136                                                         637   -0.83    0.00  1.0000
 -44   8   0     514     220                                                         530   -0.79    0.00  1.0000
 -46  -8   0     537     172                                                         501   -1.79    0.00  1.0000
  46  -8   0     569     179                                                         533   -1.73    0.00  1.0000
 -46  -8   0     512     195                                                         477   -1.79    0.00  1.0000
  46  -8   0     522     190                                                         488   -1.73    0.00  1.0000
 -46   8   0     599     227                                                         562   -1.73    0.00  1.0000
  46   8   0     579     144                                                         542   -1.79    0.00  1.0000
  48  -8   0     268     175                                                         376    6.87    0.00  1.0000
 -48  -8   0      74     182                                                         134    6.72    0.00  1.0000
 -48  -8   0     121     168                                                         195    6.72    0.00  1.0000
  48   8   0       8     121                                                          34    6.72    0.00  1.0000
 -48   8   0       9     210                                                         -12    6.87    0.00  1.0000
 -50  -8   0     153     187                                                         167   -1.24    0.00  1.0000
  50  -8   0     208     194                                                         224   -1.27    0.00  1.0000
 -50  -8   0     442     187                                                         465   -1.24    0.00  1.0000
  50  -8   0     361     180                                                         382   -1.27    0.00  1.0000
 -50   8   0      88     215                                                          99   -1.27    0.00  1.0000
  50   8   0     124     137                                                         136   -1.24    0.00  1.0000
   1  -9   0     357      97                                                         373   -0.94    0.00  1.0000
   1  -9   0     286     105                                                         300   -0.94    0.00  1.0000
  -1  -9   0     302      82                                                         316   -0.92    0.00  1.0000
  -1  -9   0     196     102                                                         208   -0.92    0.00  1.0000
  -1  -9   0     279      94                                                         293   -0.92    0.00  1.0000
   1  -9   0     392      87                                                         409   -0.94    0.00  1.0000
  -1   9   0     332      98                                                         347   -0.94    0.00  1.0000
   1   9   0     231     102                                                         243   -0.92    0.00  1.0000
   1   9   0     184      73                                                         195   -0.92    0.00  1.0000
  -1   9   0      40      96                                                          45   -0.94    0.00  1.0000
   1   9   0     285      95                                                         299   -0.92    0.00  1.0000
  -3  -9   0     538     115                                                         557    0.92    0.00  1.0000
   3  -9   0     484     102                                                         501    0.86    0.00  1.0000
  -3  -9   0     577     106                                                         597    0.92    0.00  1.0000
   3  -9   0     486     113                                                         503    0.86    0.00  1.0000
  -3  -9   0     493      88                                                         511    0.92    0.00  1.0000
   3  -9   0     482     101                                                         499    0.86    0.00  1.0000
   3   9   0     570     121                                                         590    0.92    0.00  1.0000
   3   9   0     424     104                                                         441    0.92    0.00  1.0000
  -3   9   0     590     104                                                         609    0.86    0.00  1.0000
   3   9   0     448      82                                                         465    0.92    0.00  1.0000
  -3   9   0     523     114                                                         541    0.86    0.00  1.0000
  -5  -9   0     283      93                                                         166    8.93    0.00  1.0000
  -5  -9   0     340      97                                                         211    8.93    0.00  1.0000
   5  -9   0     548     178                                                         365    9.78    0.00  1.0000
   5  -9   0     116      88                                                          42    9.78    0.00  1.0000
  -5  -9   0     138      68                                                          61    8.93    0.00  1.0000
  -5   9   0      60      90                                                          12    9.78    0.00  1.0000
  -5   9   0     334      85                                                         195    9.78    0.00  1.0000
   5   9   0     194      98                                                         100    8.93    0.00  1.0000
   5   9   0     190      66                                                          97    8.93    0.00  1.0000
   5   9   0     178      93                                                          89    8.93    0.00  1.0000
  -7  -9   0     239      98                                                          98   12.61    0.00  1.0000
  -7  -9   0     118      88                                                          28   12.61    0.00  1.0000
   7  -9   0     469      91                                                         284   10.90    0.00  1.0000
   7  -9   0     418      95                                                         245   10.90    0.00  1.0000
  -7  -9   0     122      65                                                          30   12.61    0.00  1.0000
  -7   9   0     245      90                                                         118   10.90    0.00  1.0000
   7   9   0     228      90                                                          91   12.61    0.00  1.0000
   7   9   0      31      61                                                         -12   12.61    0.00  1.0000
   7   9   0      31      92                                                         -28   12.61    0.00  1.0000
  -7   9   0     231      82                                                         108   10.90    0.00  1.0000
  -9  -9   0    2388     248                                                        3042  -14.28    0.00  1.0000
   9  -9   0    2262     242                                                        2898  -14.25    0.00  1.0000
   9  -9   0    2760     257                                                        3459  -14.25    0.00  1.0000
  -9  -9   0    2141     245                                                        2763  -14.28    0.00  1.0000
   9   9   0    2452     253                                                        3115  -14.28    0.00  1.0000
  -9   9   0    2214     234                                                        2844  -14.25    0.00  1.0000
   9   9   0    2430     257                                                        3090  -14.28    0.00  1.0000
  -9   9   0    2312     238                                                        2955  -14.25    0.00  1.0000
  11  -9   0    1094     170                                                        1647   17.05    0.00  1.0000
  11  -9   0    1084     227                                                        1635   17.05    0.00  1.0000
 -11  -9   0     971     183                                                        1500   17.19    0.00  1.0000
 -11  -9   0    1169     177                                                        1744   17.19    0.00  1.0000
  11  -9   0    1287     193                                                        1882   17.05    0.00  1.0000
 -11   9   0    1130     167                                                        1692   17.05    0.00  1.0000
 -11   9   0     728     161                                                        1190   17.05    0.00  1.0000
  11   9   0    1164     196                                                        1738   17.19    0.00  1.0000
 -13  -9   0     463     106                                                         186  -18.11    0.00  1.0000
 -13  -9   0     643     106                                                         306  -18.11    0.00  1.0000
  13  -9   0     722     103                                                         359  -18.23    0.00  1.0000
  13  -9   0     362     100                                                         123  -18.23    0.00  1.0000
  13  -9   0     655     131                                                         312  -18.23    0.00  1.0000
 -13   9   0     608      98                                                         280  -18.23    0.00  1.0000
 -13   9   0     202      99                                                          39  -18.23    0.00  1.0000
  13   9   0     340     119                                                         111  -18.11    0.00  1.0000
 -15  -9   0     494     154                                                         591    4.72    0.00  1.0000
 -15  -9   0     293     123                                                         368    4.72    0.00  1.0000
  15  -9   0     456     122                                                         552    4.86    0.00  1.0000
  15  -9   0     412     119                                                         503    4.86    0.00  1.0000
  15  -9   0     630     145                                                         742    4.86    0.00  1.0000
 -15  -9   0     336     119                                                         417    4.72    0.00  1.0000
 -15   9   0     375     105                                                         462    4.86    0.00  1.0000
  15   9   0     318     123                                                         397    4.72    0.00  1.0000
 -17  -9   0     179     115                                                         351  -12.41    0.00  1.0000
  17  -9   0     247     138                                                         443  -12.36    0.00  1.0000
 -17  -9   0     264     153                                                         466  -12.41    0.00  1.0000
 -17  -9   0     112     117                                                         253  -12.41    0.00  1.0000
  17  -9   0     263     117                                                         464  -12.36    0.00  1.0000
  17  -9   0     237     124                                                         429  -12.36    0.00  1.0000
 -17   9   0      56      92                                                         164  -12.36    0.00  1.0000
  17   9   0      51     112                                                         156  -12.41    0.00  1.0000
 -19  -9   0      70     119                                                         296  -20.18    0.00  1.0000
  19  -9   0      75     119                                                         308  -20.27    0.00  1.0000
  19  -9   0     134     126                                                         419  -20.27    0.00  1.0000
 -19  -9   0     104     120                                                         362  -20.18    0.00  1.0000
  19  -9   0      76     144                                                         309  -20.27    0.00  1.0000
  19   9   0      21     112                                                         179  -20.18    0.00  1.0000
 -21  -9   0    1560     219                                                        1725    4.62    0.00  1.0000
  21  -9   0    2153     313                                                        2341    4.51    0.00  1.0000
 -21  -9   0    1581     208                                                        1747    4.62    0.00  1.0000
 -21  -9   0    1887     268                                                        2068    4.62    0.00  1.0000
  21  -9   0    1551     203                                                        1712    4.51    0.00  1.0000
  21  -9   0    1946     231                                                        2125    4.51    0.00  1.0000
 -23  -9   0      19     148                                                        -139   -9.91    0.00  1.0000
 -23  -9   0       1     119                                                          27   -9.91    0.00  1.0000
  23  -9   0       3     123                                                          37   -9.96    0.00  1.0000
  23  -9   0      19     121                                                         -72   -9.96    0.00  1.0000
 -23  -9   0       1     121                                                          27   -9.91    0.00  1.0000
  25  -9   0     167     135                                                         237    5.72    0.00  1.0000
  25  -9   0      94     122                                                         148    5.72    0.00  1.0000
 -25  -9   0       8     118                                                          28    5.52    0.00  1.0000
 -25  -9   0      99     169                                                         153    5.52    0.00  1.0000
 -25  -9   0     110     121                                                         166    5.52    0.00  1.0000
 -27  -9   0     170     125                                                         142    2.55    0.00  1.0000
 -27  -9   0      98     125                                                          77    2.55    0.00  1.0000
 -27  -9   0     195     168                                                         165    2.55    0.00  1.0000
  27  -9   0     466     140                                                         419    2.53    0.00  1.0000
  27  -9   0     249     130                                                         215    2.53    0.00  1.0000
 -29  -9   0      60     172                                                          71    1.55    0.00  1.0000
  29  -9   0     217     140                                                         237    1.53    0.00  1.0000
 -29  -9   0     136     137                                                         152    1.55    0.00  1.0000
  29  -9   0     338     144                                                         363    1.53    0.00  1.0000
 -29  -9   0     180     135                                                         198    1.55    0.00  1.0000
  31  -9   0      96     144                                                         154    5.92    0.00  1.0000
 -31  -9   0      89     141                                                         145    5.92    0.00  1.0000
 -31  -9   0       6     173                                                          25    5.92    0.00  1.0000
 -31  -9   0       0     129                                                          10    5.92    0.00  1.0000
  31  -9   0     173     134                                                         248    5.92    0.00  1.0000
 -33  -9   0     294     149                                                         356   -3.95    0.00  1.0000
  33  -9   0     533     161                                                         620   -4.13    0.00  1.0000
 -33  -9   0     639     200                                                         730   -3.95    0.00  1.0000
  33  -9   0     528     157                                                         615   -4.13    0.00  1.0000
  33   9   0     552     120                                                         636   -3.95    0.00  1.0000
 -35  -9   0     548     200                                                         699    6.87    0.00  1.0000
  35  -9   0     572     165                                                         729    6.99    0.00  1.0000
 -35  -9   0     404     167                                                         535    6.87    0.00  1.0000
  35  -9   0     416     162                                                         551    6.99    0.00  1.0000
 -35  -9   0     453     160                                                         591    6.87    0.00  1.0000
  35   9   0     432     126                                                         567    6.87    0.00  1.0000
 -37  -9   0     155     185                                                         215    5.00    0.00  1.0000
  37  -9   0      15     150                                                          36    4.98    0.00  1.0000
 -37  -9   0      73     145                                                         115    5.00    0.00  1.0000
 -37  -9   0      13     136                                                          33    5.00    0.00  1.0000
  37  -9   0       8     151                                                          26    4.98    0.00  1.0000
  37   9   0      96     114                                                         144    5.00    0.00  1.0000
 -39  -9   0     291     162                                                         312    1.36    0.00  1.0000
 -39  -9   0     242     153                                                         261    1.36    0.00  1.0000
  39  -9   0     515     172                                                         540    1.24    0.00  1.0000
 -39  -9   0     433     196                                                         458    1.36    0.00  1.0000
  39  -9   0     334     166                                                         354    1.24    0.00  1.0000
  39   9   0     476     129                                                         502    1.36    0.00  1.0000
 -41  -9   0       5     180                                                         -23   -5.12    0.00  1.0000
  41  -9   0      66     159                                                         107   -5.01    0.00  1.0000
 -41  -9   0     142     157                                                         201   -5.12    0.00  1.0000
  41  -9   0     126     166                                                         180   -5.01    0.00  1.0000
 -41  -9   0       5     139                                                        -247   -5.12    0.00  1.0000
  41   9   0     248     126                                                         324   -5.12    0.00  1.0000
 -43  -9   0       2     142                                                        -218   -3.38    0.00  1.0000
  43  -9   0      46     163                                                          66   -3.13    0.00  1.0000
 -43  -9   0      15     178                                                          29   -3.38    0.00  1.0000
  43  -9   0     160     167                                                         197   -3.13    0.00  1.0000
 -43  -9   0     313     167                                                         368   -3.38    0.00  1.0000
  43   9   0     307     135                                                         361   -3.38    0.00  1.0000
 -45  -9   0      24     173                                                         -40  -11.15    0.00  1.0000
  45  -9   0       6     169                                                          52  -10.95    0.00  1.0000
  45  -9   0      23     161                                                         -12  -10.95    0.00  1.0000
 -45  -9   0       6     151                                                           6  -11.15    0.00  1.0000
 -45  -9   0      55     159                                                         151  -11.15    0.00  1.0000
  45   9   0      28     136                                                         103  -11.15    0.00  1.0000
  47  -9   0     288     170                                                         235   -3.77    0.00  1.0000
 -47  -9   0      44     158                                                          25   -3.77    0.00  1.0000
  47  -9   0     481     190                                                         411   -3.77    0.00  1.0000
 -47  -9   0     225     188                                                         178   -3.77    0.00  1.0000
 -47  -9   0     125     182                                                          91   -3.77    0.00  1.0000
  49  -9   0     124     280                                                         201   -6.96    0.00  1.0000
  49  -9   0      10     181                                                          38   -6.96    0.00  1.0000
 -49  -9   0      79     203                                                         143   -6.95    0.00  1.0000
   0 -10   0     253     105                                                         318   -4.37    0.00  1.0000
   0 -10   0      97     105                                                         139   -4.37    0.00  1.0000
   0 -10   0     158      89                                                         210   -4.37    0.00  1.0000
   0  10   0     121      99                                                         167   -4.37    0.00  1.0000
   0  10   0      32     100                                                          58   -4.37    0.00  1.0000
   2 -10   0     431     111                                                         517   -4.47    0.00  1.0000
  -2 -10   0     372     117                                                         454   -4.59    0.00  1.0000
  -2 -10   0     344     123                                                         423   -4.59    0.00  1.0000
  -2 -10   0     393      94                                                         477   -4.59    0.00  1.0000
   2 -10   0     323     131                                                         398   -4.47    0.00  1.0000
   2 -10   0     341     122                                                         417   -4.47    0.00  1.0000
  -2  10   0     287     113                                                         358   -4.47    0.00  1.0000
   2  10   0     268     118                                                         338   -4.59    0.00  1.0000
   2  10   0     348     112                                                         428   -4.59    0.00  1.0000
  -2  10   0     359     109                                                         437   -4.47    0.00  1.0000
  -4 -10   0     733     140                                                         869    5.45    0.00  1.0000
   4 -10   0     661     136                                                         796    5.68    0.00  1.0000
  -4 -10   0    1116     141                                                        1282    5.45    0.00  1.0000
  -4 -10   0     719     132                                                         854    5.45    0.00  1.0000
   4  10   0     787     152                                                         928    5.45    0.00  1.0000
   4  10   0     639     130                                                         766    5.45    0.00  1.0000
  -4  10   0     735     126                                                         877    5.68    0.00  1.0000
  -4  10   0     416     131                                                         524    5.68    0.00  1.0000
  -6 -10   0     125     111                                                         129    0.44    0.00  1.0000
  -6 -10   0     488     119                                                         497    0.44    0.00  1.0000
   6 -10   0     264     116                                                         267    0.18    0.00  1.0000
  -6 -10   0     377      81                                                         385    0.44    0.00  1.0000
   6 -10   0     507     111                                                         511    0.18    0.00  1.0000
   6  10   0     246     111                                                         252    0.44    0.00  1.0000
   6  10   0      77     109                                                          80    0.44    0.00  1.0000
  -6  10   0     159     100                                                         161    0.18    0.00  1.0000
  -6  10   0     208     146                                                         210    0.18    0.00  1.0000
   6  10   0     361      79                                                         368    0.44    0.00  1.0000
   8 -10   0     664     130                                                         672   -0.35    0.00  1.0000
  -8 -10   0     808     140                                                         820   -0.50    0.00  1.0000
  -8 -10   0     676     129                                                         687   -0.50    0.00  1.0000
   8 -10   0     999     133                                                        1009   -0.35    0.00  1.0000
   8  10   0     792      93                                                         804   -0.50    0.00  1.0000
   8  10   0     667     151                                                         678   -0.50    0.00  1.0000
  -8  10   0     676     118                                                         684   -0.35    0.00  1.0000
   8  10   0     613     137                                                         624   -0.50    0.00  1.0000
  10 -10   0      33     103                                                          19   -3.14    0.00  1.0000
  10 -10   0     205     106                                                         167   -3.14    0.00  1.0000
  10 -10   0       2     162                                                        -150   -3.14    0.00  1.0000
 -10 -10   0      93     105                                                          69   -3.05    0.00  1.0000
 -10 -10   0     197     112                                                         161   -3.05    0.00  1.0000
  10  10   0       2     106                                                        -107   -3.05    0.00  1.0000
 -10  10   0       2      86                                                        -110   -3.14    0.00  1.0000
 -12 -10   0      79     108                                                         148    7.50    0.00  1.0000
  12 -10   0     145     112                                                         236    7.55    0.00  1.0000
 -12 -10   0     116     121                                                         198    7.50    0.00  1.0000
  12 -10   0     374     122                                                         514    7.55    0.00  1.0000
  12  10   0     109     119                                                         188    7.50    0.00  1.0000
 -12  10   0     165      93                                                         261    7.55    0.00  1.0000
 -14 -10   0     241     128                                                         356   -7.59    0.00  1.0000
  14 -10   0     261     123                                                         378   -7.44    0.00  1.0000
 -14 -10   0     178     117                                                         279   -7.59    0.00  1.0000
  14 -10   0     405     124                                                         548   -7.44    0.00  1.0000
  14  10   0      47     121                                                         104   -7.59    0.00  1.0000
 -16 -10   0     592     193                                                         930   13.97    0.00  1.0000
 -16 -10   0     376     138                                                         653   13.97    0.00  1.0000
  16 -10   0     528     141                                                         845   13.81    0.00  1.0000
 -16 -10   0     567     155                                                         898   13.97    0.00  1.0000
  16  10   0     219     133                                                         439   13.97    0.00  1.0000
 -18 -10   0     101     122                                                          90   -1.25    0.00  1.0000
 -18 -10   0     461     325                                                         438   -1.25    0.00  1.0000
 -18 -10   0       8     114                                                           5   -1.25    0.00  1.0000
  18 -10   0     159     115                                                         143   -1.51    0.00  1.0000
  18 -10   0       7     122                                                           4   -1.51    0.00  1.0000
 -20 -10   0       3     164                                                          -8    3.77    0.00  1.0000
 -20 -10   0       3     115                                                        -149    3.77    0.00  1.0000
  20 -10   0     115     123                                                         154    3.86    0.00  1.0000
 -20 -10   0      18     117                                                          35    3.77    0.00  1.0000
  20 -10   0      66     138                                                          97    3.86    0.00  1.0000
 -22 -10   0     188     177                                                         239    3.99    0.00  1.0000
  22 -10   0     212     263                                                         265    3.97    0.00  1.0000
 -22 -10   0     115     128                                                         155    3.99    0.00  1.0000
 -22 -10   0     266     129                                                         326    3.99    0.00  1.0000
  22 -10   0     300     152                                                         363    3.97    0.00  1.0000
 -24 -10   0     111     139                                                         299  -15.42    0.00  1.0000
  24 -10   0      56     146                                                         202  -15.38    0.00  1.0000
  24 -10   0       0     133                                                          50  -15.38    0.00  1.0000
 -24 -10   0      87     175                                                         259  -15.42    0.00  1.0000
  26 -10   0      35     124                                                          88   -8.06    0.00  1.0000
 -26 -10   0     398     182                                                         550   -8.10    0.00  1.0000
 -26 -10   0      80     135                                                         155   -8.10    0.00  1.0000
 -26 -10   0      13     145                                                         -30   -8.10    0.00  1.0000
 -28 -10   0      37     169                                                         -41  -13.89    0.00  1.0000
 -28 -10   0     465     186                                                         239  -13.89    0.00  1.0000
 -28 -10   0     507     138                                                         270  -13.89    0.00  1.0000
  28 -10   0     637     139                                                         365  -13.98    0.00  1.0000
  28 -10   0     289     152                                                         118  -13.98    0.00  1.0000
  30 -10   0     316     158                                                         260   -3.77    0.00  1.0000
 -30 -10   0     205     149                                                         161   -3.70    0.00  1.0000
 -30 -10   0     177     140                                                         136   -3.70    0.00  1.0000
  30 -10   0     366     146                                                         305   -3.77    0.00  1.0000
 -30 -10   0     303     196                                                         249   -3.70    0.00  1.0000
  32 -10   0      89     141                                                         163    7.58    0.00  1.0000
  32 -10   0      99     163                                                         176    7.58    0.00  1.0000
 -32 -10   0     201     199                                                         308    7.63    0.00  1.0000
 -32 -10   0     141     144                                                         232    7.63    0.00  1.0000
 -32 -10   0     143     147                                                         235    7.63    0.00  1.0000
 -34 -10   0     196     189                                                         202   -0.45    0.00  1.0000
 -34 -10   0     174     147                                                         179   -0.45    0.00  1.0000
  34 -10   0     174     164                                                         180   -0.49    0.00  1.0000
  34 -10   0     269     152                                                         276   -0.49    0.00  1.0000
 -34 -10   0     187     152                                                         192   -0.45    0.00  1.0000
 -36 -10   0      66     149                                                         111   -5.57    0.00  1.0000
 -36 -10   0     149     193                                                         214   -5.57    0.00  1.0000
 -36 -10   0      31     145                                                          64   -5.57    0.00  1.0000
  36 -10   0      53     171                                                          94   -5.53    0.00  1.0000
  36 -10   0       2     153                                                          15   -5.53    0.00  1.0000
 -38 -10   0     607     208                                                         433   -8.71    0.00  1.0000
 -38 -10   0     833     172                                                         626   -8.71    0.00  1.0000
  38 -10   0    1133     194                                                         892   -8.63    0.00  1.0000
 -38 -10   0    1027     181                                                         796   -8.71    0.00  1.0000
  38 -10   0     864     177                                                         655   -8.63    0.00  1.0000
 -40 -10   0      88     151                                                         169   -8.24    0.00  1.0000
 -40 -10   0      70     199                                                         144   -8.24    0.00  1.0000
  40 -10   0     196     182                                                         309   -8.14    0.00  1.0000
  40 -10   0       3     158                                                          28   -8.14    0.00  1.0000
 -40 -10   0       1     152                                                          20   -8.24    0.00  1.0000
 -42 -10   0       2     189                                                         -55   -3.21    0.00  1.0000
 -42 -10   0     100     155                                                         130   -3.21    0.00  1.0000
 -42 -10   0     208     155                                                         251   -3.21    0.00  1.0000
  42 -10   0       1     184                                                           5   -3.28    0.00  1.0000
  42 -10   0      82     162                                                         110   -3.28    0.00  1.0000
  42  10   0       4     118                                                          11   -3.21    0.00  1.0000
  44 -10   0       1     167                                                         -34    2.37    0.00  1.0000
 -44 -10   0       1     154                                                         -25    2.42    0.00  1.0000
 -44 -10   0       1     181                                                        -104    2.42    0.00  1.0000
 -44 -10   0     139     177                                                         165    2.42    0.00  1.0000
  44  10   0       1     125                                                         -52    2.42    0.00  1.0000
  46 -10   0     117     285                                                         132    1.57    0.00  1.0000
 -46 -10   0       0     251                                                        -177    1.46    0.00  1.0000
  46 -10   0     179     200                                                         198    1.57    0.00  1.0000
 -46 -10   0       0     156                                                         -65    1.46    0.00  1.0000
 -46 -10   0       0     152                                                         -26    1.46    0.00  1.0000
  46  10   0      21     180                                                          27    1.46    0.00  1.0000
  -1 -11   0      26     115                                                         175   18.43    0.00  1.0000
  -1 -11   0       0      93                                                          66   18.43    0.00  1.0000
   1 -11   0      82     103                                                         298   18.67    0.00  1.0000
   1 -11   0       3     115                                                          99   18.67    0.00  1.0000
   1 -11   0      68     115                                                        -201   18.67    0.00  1.0000
  -1 -11   0      66     115                                                        -237   18.43    0.00  1.0000
  -1  11   0      68     106                                                        -152   18.67    0.00  1.0000
   1  11   0      66     110                                                        -128   18.43    0.00  1.0000
  -3 -11   0      32     114                                                          80   -7.56    0.00  1.0000
   3 -11   0      11     105                                                          -8   -7.57    0.00  1.0000
  -3 -11   0      11     111                                                        -144   -7.56    0.00  1.0000
  -3 -11   0      11      86                                                         -30   -7.56    0.00  1.0000
   3 -11   0     129     104                                                         216   -7.57    0.00  1.0000
   3  11   0      11     113                                                        -144   -7.56    0.00  1.0000
  -3  11   0      11     106                                                        -181   -7.57    0.00  1.0000
  -5 -11   0     796     139                                                         792   -0.15    0.00  1.0000
  -5 -11   0     625     107                                                         622   -0.15    0.00  1.0000
   5 -11   0     710     143                                                         685   -1.08    0.00  1.0000
  -5 -11   0     676     139                                                         673   -0.15    0.00  1.0000
   5  11   0     781     176                                                         777   -0.15    0.00  1.0000
  -5  11   0     647     127                                                         623   -1.08    0.00  1.0000
   7 -11   0     384     134                                                         522   -7.37    0.00  1.0000
   7 -11   0     603     130                                                         773   -7.37    0.00  1.0000
  -7 -11   0     283     134                                                         434   -9.12    0.00  1.0000
  -7 -11   0     395     136                                                         571   -9.12    0.00  1.0000
   7  11   0     314     135                                                         472   -9.12    0.00  1.0000
  -7  11   0     319     118                                                         445   -7.37    0.00  1.0000
  -9 -11   0     188     121                                                         170    1.69    0.00  1.0000
   9 -11   0     480     130                                                         449    1.76    0.00  1.0000
   9 -11   0      94     119                                                          81    1.76    0.00  1.0000
  -9 -11   0      73     119                                                          62    1.69    0.00  1.0000
   9  11   0       1     118                                                         -44    1.69    0.00  1.0000
  -9  11   0      96     102                                                          83    1.76    0.00  1.0000
 -11 -11   0      32     119                                                          67    5.70    0.00  1.0000
  11 -11   0     164     125                                                         235    5.69    0.00  1.0000
 -11 -11   0      27     125                                                          60    5.70    0.00  1.0000
  11 -11   0      25     120                                                          56    5.69    0.00  1.0000
  11  11   0       6     119                                                        -116    5.70    0.00  1.0000
 -11  11   0       6      99                                                         -89    5.69    0.00  1.0000
 -13 -11   0       0     117                                                         -83   -1.39    0.00  1.0000
 -13 -11   0      13     122                                                           9   -1.39    0.00  1.0000
  13 -11   0     335     130                                                         318   -1.09    0.00  1.0000
 -13  11   0       0      94                                                        -137   -1.09    0.00  1.0000
  15 -11   0     453     136                                                         415   -2.06    0.00  1.0000
 -15 -11   0     406     137                                                         374   -1.85    0.00  1.0000
  15 -11   0     673     152                                                         627   -2.06    0.00  1.0000
 -15 -11   0     680     143                                                         638   -1.85    0.00  1.0000
 -17 -11   0     727     148                                                         719    0.33    0.00  1.0000
 -17 -11   0     771     205                                                         763    0.33    0.00  1.0000
 -17 -11   0     806     163                                                         798    0.33    0.00  1.0000
  17 -11   0     788     161                                                         785    0.12    0.00  1.0000
  17 -11   0     635     147                                                         632    0.12    0.00  1.0000
 -19 -11   0     353     180                                                         199  -10.63    0.00  1.0000
  19 -11   0      73     124                                                          16  -10.33    0.00  1.0000
  19 -11   0      79     134                                                          19  -10.33    0.00  1.0000
 -21 -11   0     195     153                                                         214   -1.53    0.00  1.0000
 -21 -11   0       0     134                                                        -201   -1.53    0.00  1.0000
 -21 -11   0     155     186                                                         172   -1.53    0.00  1.0000
  21 -11   0       1     136                                                          -2   -1.80    0.00  1.0000
  21 -11   0       1     124                                                         -65   -1.80    0.00  1.0000
 -23 -11   0       1     133                                                         -19   -2.21    0.00  1.0000
  23 -11   0     168     168                                                         141   -2.44    0.00  1.0000
 -23 -11   0       1     126                                                         -13   -2.21    0.00  1.0000
  23 -11   0     136     134                                                         112   -2.44    0.00  1.0000
 -23 -11   0       1     185                                                          -1   -2.21    0.00  1.0000
 -25 -11   0       6     181                                                          14    2.78    0.00  1.0000
 -25 -11   0      41     137                                                          58    2.78    0.00  1.0000
 -25 -11   0      42     130                                                          59    2.78    0.00  1.0000
  25 -11   0     130     139                                                         155    2.38    0.00  1.0000
  25 -11   0     197     156                                                         227    2.38    0.00  1.0000
 -27 -11   0       1     140                                                         -77   -1.93    0.00  1.0000
 -27 -11   0       1     178                                                        -293   -1.93    0.00  1.0000
 -27 -11   0     163     138                                                         142   -1.93    0.00  1.0000
  27 -11   0      28     165                                                          20   -1.76    0.00  1.0000
  27 -11   0       1     126                                                         -55   -1.76    0.00  1.0000
 -29 -11   0      27     149                                                          15    3.08    0.00  1.0000
 -29 -11   0       2     136                                                         -41    3.08    0.00  1.0000
  29 -11   0     154     167                                                         122    3.11    0.00  1.0000
 -29 -11   0      47     193                                                          30    3.08    0.00  1.0000
  29 -11   0     154     142                                                         122    3.11    0.00  1.0000
  31 -11   0      86     150                                                         196   10.72    0.00  1.0000
 -31 -11   0      39     145                                                         121   10.85    0.00  1.0000
 -31 -11   0      23     197                                                        -207   10.85    0.00  1.0000
 -31 -11   0      23     152                                                         -40   10.85    0.00  1.0000
  31 -11   0      14     177                                                          72   10.72    0.00  1.0000
 -33 -11   0       2     198                                                         -83   -3.38    0.00  1.0000
 -33 -11   0     123     148                                                         158   -3.38    0.00  1.0000
  33 -11   0      70     154                                                          96   -3.24    0.00  1.0000
 -33 -11   0     111     167                                                         145   -3.38    0.00  1.0000
  33 -11   0     293     184                                                         344   -3.24    0.00  1.0000
  35 -11   0      34     158                                                          87    7.86    0.00  1.0000
 -35 -11   0     138     147                                                         233    7.99    0.00  1.0000
 -35 -11   0      45     164                                                         104    7.99    0.00  1.0000
 -35 -11   0      71     200                                                         143    7.99    0.00  1.0000
  35 -11   0     151     181                                                         248    7.86    0.00  1.0000
 -37 -11   0     237     147                                                         247    0.75    0.00  1.0000
 -37 -11   0     119     198                                                         126    0.75    0.00  1.0000
  37 -11   0      60     155                                                          64    0.64    0.00  1.0000
 -37 -11   0     105     171                                                         112    0.75    0.00  1.0000
  37 -11   0     395     195                                                         406    0.64    0.00  1.0000
  39 -11   0     192     163                                                         177   -1.24    0.00  1.0000
 -39 -11   0      12     194                                                           9   -1.18    0.00  1.0000
 -39 -11   0       0     148                                                         -30   -1.18    0.00  1.0000
 -39 -11   0     175     153                                                         161   -1.18    0.00  1.0000
  39 -11   0     213     190                                                         197   -1.24    0.00  1.0000
 -41 -11   0       5     148                                                          41   -9.31    0.00  1.0000
 -41 -11   0     102     154                                                         202   -9.31    0.00  1.0000
  41 -11   0     150     204                                                         270   -9.50    0.00  1.0000
  41 -11   0     129     186                                                         242   -9.50    0.00  1.0000
 -41 -11   0       3     199                                                           6   -9.31    0.00  1.0000
 -43 -11   0       2     214                                                         -41   -3.16    0.00  1.0000
  43 -11   0       2     190                                                        -248   -3.22    0.00  1.0000
   0 -12   0     369     141                                                         454    4.75    0.00  1.0000
   0 -12   0     204     132                                                         268    4.75    0.00  1.0000
   0 -12   0     348     116                                                         430    4.75    0.00  1.0000
   0  12   0       4     140                                                          -2    4.75    0.00  1.0000
   2 -12   0      60     126                                                         176  -12.55    0.00  1.0000
  -2 -12   0      72     138                                                         193  -12.31    0.00  1.0000
   2 -12   0     173     112                                                         349  -12.55    0.00  1.0000
  -2 -12   0     182     131                                                         358  -12.31    0.00  1.0000
   2  12   0      41     134                                                         140  -12.31    0.00  1.0000
  -2  12   0      31     130                                                         124  -12.55    0.00  1.0000
   4 -12   0     237     139                                                         378    9.22    0.00  1.0000
  -4 -12   0     141     144                                                         256    9.39    0.00  1.0000
   4 -12   0     402     126                                                         581    9.22    0.00  1.0000
  -4 -12   0     353     104                                                         525    9.39    0.00  1.0000
  -4 -12   0     284     133                                                         440    9.39    0.00  1.0000
  -4  12   0     171     132                                                         294    9.22    0.00  1.0000
   4  12   0     148     147                                                         266    9.39    0.00  1.0000
  -6 -12   0     372     134                                                         233    9.16    0.00  1.0000
   6 -12   0     559     130                                                         375    9.73    0.00  1.0000
  -6 -12   0     157     133                                                          72    9.16    0.00  1.0000
  -6 -12   0     522      98                                                         354    9.16    0.00  1.0000
   6 -12   0     340     125                                                         200    9.73    0.00  1.0000
  -6  12   0     215     123                                                         108    9.73    0.00  1.0000
   6  12   0     163     135                                                          76    9.16    0.00  1.0000
  -8 -12   0      48     132                                                          63    2.35    0.00  1.0000
  -8 -12   0      93     126                                                         114    2.35    0.00  1.0000
   8 -12   0       8     127                                                          19    3.39    0.00  1.0000
   8 -12   0     361     138                                                         420    3.39    0.00  1.0000
  -8  12   0       2     108                                                         -19    3.39    0.00  1.0000
   8  12   0       1     126                                                        -100    2.35    0.00  1.0000
  10 -12   0      63     135                                                         143    9.12    0.00  1.0000
 -10 -12   0       1     140                                                          28    9.39    0.00  1.0000
  10 -12   0       5     126                                                          38    9.12    0.00  1.0000
 -10 -12   0      36     122                                                         102    9.39    0.00  1.0000
 -10  12   0       2     108                                                           7    9.12    0.00  1.0000
 -12 -12   0     102     133                                                          57    5.82    0.00  1.0000
  12 -12   0     138     130                                                          87    5.46    0.00  1.0000
 -12 -12   0     361     134                                                         270    5.82    0.00  1.0000
  12 -12   0       6     143                                                          -2    5.46    0.00  1.0000
 -12  12   0       6     100                                                        -144    5.46    0.00  1.0000
  14 -12   0     163     130                                                         226    5.18    0.00  1.0000
 -14 -12   0     139     137                                                         198    5.15    0.00  1.0000
  14 -12   0     109     143                                                         162    5.18    0.00  1.0000
 -14 -12   0      96     135                                                         145    5.15    0.00  1.0000
 -16 -12   0      10     185                                                          56   23.86    0.00  1.0000
  16 -12   0      14     144                                                          47   23.87    0.00  1.0000
 -16 -12   0       2     134                                                         139   23.86    0.00  1.0000
  16 -12   0       5     131                                                          72   23.87    0.00  1.0000
 -16 -12   0       8     163                                                         176   23.86    0.00  1.0000
 -18 -12   0       0     131                                                         -13   -0.36    0.00  1.0000
 -18 -12   0       0     130                                                         -85   -0.36    0.00  1.0000
  18 -12   0       0     145                                                         -92    0.11    0.00  1.0000
 -18 -12   0     182     195                                                         185   -0.36    0.00  1.0000
  18 -12   0      11     124                                                          11    0.11    0.00  1.0000
 -20 -12   0       4     191                                                        -220   -4.72    0.00  1.0000
  20 -12   0     312     154                                                         222   -6.26    0.00  1.0000
  20 -12   0      17     127                                                           2   -6.26    0.00  1.0000
 -20 -12   0     292     149                                                         225   -4.72    0.00  1.0000
 -20 -12   0     283     140                                                         217   -4.72    0.00  1.0000
 -22 -12   0      82     141                                                         221  -13.27    0.00  1.0000
  22 -12   0      82     141                                                         230  -13.96    0.00  1.0000
  22 -12   0      94     156                                                         250  -13.96    0.00  1.0000
 -22 -12   0      47     151                                                         161  -13.27    0.00  1.0000
 -22 -12   0      35     198                                                         139  -13.27    0.00  1.0000
 -24 -12   0       0     186                                                        -222   -0.45    0.00  1.0000
 -24 -12   0     106     141                                                         102   -0.45    0.00  1.0000
  24 -12   0     250     146                                                         240   -0.76    0.00  1.0000
 -24 -12   0       0     140                                                        -278   -0.45    0.00  1.0000
  24 -12   0      76     152                                                          70   -0.76    0.00  1.0000
 -26 -12   0       0     140                                                        -150   -1.58    0.00  1.0000
  26 -12   0     184     165                                                         202   -1.47    0.00  1.0000
 -26 -12   0       0     189                                                        -321   -1.58    0.00  1.0000
  26 -12   0       0     139                                                         -63   -1.47    0.00  1.0000
 -26 -12   0      84     141                                                          97   -1.58    0.00  1.0000
  28 -12   0     141     142                                                         203   -5.35    0.00  1.0000
 -28 -12   0     157     151                                                         218   -5.08    0.00  1.0000
 -28 -12   0      82     204                                                         128   -5.08    0.00  1.0000
 -28 -12   0       5     154                                                          -5   -5.08    0.00  1.0000
  28 -12   0     202     167                                                         275   -5.35    0.00  1.0000
 -30 -12   0      72     141                                                          52   -2.96    0.00  1.0000
 -30 -12   0       2     200                                                        -156   -2.96    0.00  1.0000
  30 -12   0     138     170                                                         109   -3.02    0.00  1.0000
 -30 -12   0     176     162                                                         143   -2.96    0.00  1.0000
  30 -12   0       2     146                                                         -10   -3.02    0.00  1.0000
  32 -12   0     342     181                                                         271    4.61    0.00  1.0000
 -32 -12   0     307     163                                                         238    4.73    0.00  1.0000
  32 -12   0     171     154                                                         122    4.61    0.00  1.0000
 -32 -12   0     345     148                                                         272    4.73    0.00  1.0000
 -32 -12   0       4     202                                                        -180    4.73    0.00  1.0000
 -34 -12   0      76     152                                                         208  -13.00    0.00  1.0000
  34 -12   0     143     188                                                         313  -13.03    0.00  1.0000
 -34 -12   0      60     168                                                         181  -13.00    0.00  1.0000
  34 -12   0     109     164                                                         262  -13.03    0.00  1.0000
 -34 -12   0     114     214                                                         269  -13.00    0.00  1.0000
 -36 -12   0     441     171                                                         318   -7.22    0.00  1.0000
  36 -12   0     424     203                                                         304   -7.19    0.00  1.0000
 -36 -12   0     485     217                                                         355   -7.22    0.00  1.0000
 -36 -12   0     484     181                                                         354   -7.22    0.00  1.0000
  36 -12   0     194     165                                                         116   -7.19    0.00  1.0000
 -38 -12   0      14     287                                                        -163   -8.34    0.00  1.0000
  38 -12   0      13     165                                                         -36   -8.23    0.00  1.0000
 -38 -12   0      58     150                                                         127   -8.34    0.00  1.0000
 -38 -12   0      14     168                                                         -52   -8.34    0.00  1.0000
  38 -12   0      13     203                                                         -67   -8.23    0.00  1.0000
   1 -13   0     947     131                                                         773   -6.73    0.00  1.0000
  -1 -13   0     972     165                                                         792   -6.90    0.00  1.0000
   1 -13   0     473     144                                                         353   -6.73    0.00  1.0000
  -1 -13   0     820     119                                                         655   -6.90    0.00  1.0000
  -1 -13   0     854     158                                                         686   -6.90    0.00  1.0000
   1  13   0     634     157                                                         490   -6.90    0.00  1.0000
  -1  13   0     295     149                                                         202   -6.73    0.00  1.0000
  -3 -13   0     544     161                                                         669   -5.75    0.00  1.0000
   3 -13   0     567     133                                                         682   -5.23    0.00  1.0000
  -3 -13   0     403     144                                                         511   -5.75    0.00  1.0000
   3 -13   0     343     145                                                         434   -5.23    0.00  1.0000
  -3 -13   0     396     133                                                         503   -5.75    0.00  1.0000
   3  13   0     130     147                                                         194   -5.75    0.00  1.0000
  -3  13   0      30     172                                                          60   -5.23    0.00  1.0000
   5 -13   0     262     129                                                         232    2.15    0.00  1.0000
  -5 -13   0     471     159                                                         432    2.08    0.00  1.0000
   5 -13   0     288     135                                                         257    2.15    0.00  1.0000
  -5 -13   0      60     128                                                          47    2.08    0.00  1.0000
  -5  13   0       1     139                                                         -39    2.15    0.00  1.0000
  -7 -13   0      80     134                                                         154    7.82    0.00  1.0000
   7 -13   0      13     126                                                         -31    8.14    0.00  1.0000
  -7 -13   0      22     144                                                          66    7.82    0.00  1.0000
   7 -13   0      19     129                                                          63    8.14    0.00  1.0000
  -7  13   0      13     126                                                        -148    8.14    0.00  1.0000
  -9 -13   0     155     139                                                         217   -5.20    0.00  1.0000
   9 -13   0      16     150                                                          40   -5.23    0.00  1.0000
  -9 -13   0     156     150                                                         218   -5.20    0.00  1.0000
   9 -13   0     227     136                                                         302   -5.23    0.00  1.0000
  -9  13   0     113     134                                                         167   -5.23    0.00  1.0000
 -11 -13   0     363     145                                                         349   -0.87    0.00  1.0000
  11 -13   0     284     143                                                         267   -1.16    0.00  1.0000
 -11 -13   0     240     142                                                         228   -0.87    0.00  1.0000
  11 -13   0     242     157                                                         226   -1.16    0.00  1.0000
 -11  13   0       0     123                                                        -101   -1.16    0.00  1.0000
  13 -13   0      91     140                                                         253  -14.41    0.00  1.0000
  13 -13   0      12     154                                                           8  -14.41    0.00  1.0000
 -13 -13   0      62     138                                                         202  -14.37    0.00  1.0000
 -13 -13   0     169     153                                                         373  -14.37    0.00  1.0000
 -15 -13   0      22     137                                                          27    1.11    0.00  1.0000
  15 -13   0       0     133                                                         -27    0.65    0.00  1.0000
 -15 -13   0     206     148                                                         220    1.11    0.00  1.0000
  15 -13   0       0     154                                                        -118    0.65    0.00  1.0000
 -15 -13   0       0     194                                                         -43    1.11    0.00  1.0000
 -17 -13   0      63     201                                                          59    0.61    0.00  1.0000
 -17 -13   0     224     145                                                         216    0.61    0.00  1.0000
  17 -13   0     211     145                                                         202    0.73    0.00  1.0000
 -17 -13   0     189     142                                                         182    0.61    0.00  1.0000
  17 -13   0     160     163                                                         152    0.73    0.00  1.0000
 -19 -13   0       4     205                                                          31    7.83    0.00  1.0000
  19 -13   0       0     136                                                          18    8.21    0.00  1.0000
  19 -13   0     117     181                                                         208    8.21    0.00  1.0000
 -19 -13   0     138     146                                                         231    7.83    0.00  1.0000
 -19 -13   0      12     140                                                         -60    7.83    0.00  1.0000
  21 -13   0       5     164                                                          -7    5.31    0.00  1.0000
 -21 -13   0     177     155                                                         245    5.38    0.00  1.0000
 -21 -13   0       6     138                                                        -161    5.38    0.00  1.0000
  21 -13   0       5     142                                                         -15    5.31    0.00  1.0000
 -21 -13   0       6     193                                                        -121    5.38    0.00  1.0000
 -23 -13   0      20     150                                                        -146  -10.19    0.00  1.0000
 -23 -13   0      20     211                                                         -25  -10.19    0.00  1.0000
  23 -13   0       4     166                                                          42  -10.13    0.00  1.0000
  23 -13   0       3     149                                                          37  -10.13    0.00  1.0000
 -23 -13   0     106     151                                                         218  -10.19    0.00  1.0000
 -25 -13   0      75     145                                                         133   -6.51    0.00  1.0000
 -25 -13   0       8     158                                                          -2   -6.51    0.00  1.0000
  25 -13   0      67     154                                                         127   -7.00    0.00  1.0000
 -25 -13   0       8     208                                                          -1   -6.51    0.00  1.0000
  25 -13   0     238     183                                                         343   -7.00    0.00  1.0000
 -27 -13   0     136     167                                                         220    7.23    0.00  1.0000
  27 -13   0     310     190                                                         436    7.43    0.00  1.0000
 -27 -13   0     354     169                                                         484    7.23    0.00  1.0000
  27 -13   0       0     143                                                          10    7.43    0.00  1.0000
 -27 -13   0     116     214                                                         195    7.23    0.00  1.0000
 -29 -13   0       2     213                                                         -10    3.18    0.00  1.0000
 -29 -13   0     369     166                                                         317    3.18    0.00  1.0000
  29 -13   0     429     187                                                         374    3.14    0.00  1.0000
 -29 -13   0     302     180                                                         255    3.18    0.00  1.0000
  29 -13   0      69     150                                                          48    3.14    0.00  1.0000
  31 -13   0      11     177                                                          39   -6.83    0.00  1.0000
 -31 -13   0      61     173                                                         116   -6.67    0.00  1.0000
  31 -13   0       9     252                                                        -330   -6.83    0.00  1.0000
 -31 -13   0      23     426                                                          60   -6.67    0.00  1.0000
 -31 -13   0     107     160                                                         176   -6.67    0.00  1.0000
 -33 -13   0       2     173                                                          26    8.37    0.00  1.0000
  33 -13   0      64     193                                                         136    8.38    0.00  1.0000
  33 -13   0       4     158                                                          32    8.38    0.00  1.0000
 -33 -13   0      14     209                                                         -96    8.37    0.00  1.0000
   0 -14   0     333     139                                                         296   -2.38    0.00  1.0000
   0 -14   0     107     110                                                          86   -2.38    0.00  1.0000
   0  14   0       1     136                                                        -230   -2.38    0.00  1.0000
  -2 -14   0      25     107                                                         115  -12.89    0.00  1.0000
  -2 -14   0       9     127                                                          74  -12.89    0.00  1.0000
   2 -14   0      30     116                                                         -47  -12.44    0.00  1.0000
   2 -14   0       5     131                                                          60  -12.44    0.00  1.0000
  -2 -14   0     108     157                                                         259  -12.89    0.00  1.0000
   4 -14   0       3     117                                                        -246   -3.64    0.00  1.0000
  -4 -14   0      86     154                                                         115   -3.34    0.00  1.0000
  -4 -14   0       2     133                                                         -25   -3.34    0.00  1.0000
   4 -14   0       3     125                                                         -91   -3.64    0.00  1.0000
  -6 -14   0     100     136                                                         135   -3.68    0.00  1.0000
  -6 -14   0      27     153                                                          47   -3.68    0.00  1.0000
   6 -14   0      21     132                                                          39   -3.84    0.00  1.0000
   6 -14   0       3     128                                                        -152   -3.84    0.00  1.0000
  -8 -14   0      96     133                                                          76   -2.45    0.00  1.0000
   8 -14   0       1     133                                                        -293   -2.67    0.00  1.0000
   8 -14   0      88     132                                                          67   -2.67    0.00  1.0000
  10 -14   0       9     130                                                        -137   -6.70    0.00  1.0000
 -10 -14   0       0     141                                                           9   -6.58    0.00  1.0000
 -10 -14   0     126     153                                                         199   -6.58    0.00  1.0000
  10 -14   0       9     137                                                        -261   -6.70    0.00  1.0000
 -12 -14   0     149     145                                                         114   -3.45    0.00  1.0000
  12 -14   0       2     157                                                         -57   -3.11    0.00  1.0000
  12 -14   0     161     135                                                         128   -3.11    0.00  1.0000
 -12 -14   0     279     152                                                         231   -3.45    0.00  1.0000
 -12  14   0       2     121                                                        -280   -3.11    0.00  1.0000
  14 -14   0     525     180                                                         421    5.45    0.00  1.0000
 -14 -14   0     855     172                                                         718    5.56    0.00  1.0000
 -14 -14   0     570     161                                                         459    5.56    0.00  1.0000
  14 -14   0     740     158                                                         615    5.45    0.00  1.0000
 -16 -14   0     515     178                                                         674    7.42    0.00  1.0000
 -16 -14   0     138     216                                                         225    7.42    0.00  1.0000
 -16 -14   0     317     162                                                         444    7.42    0.00  1.0000
  16 -14   0     277     153                                                         390    7.03    0.00  1.0000
  18 -14   0      18     173                                                        -300    9.67    0.00  1.0000
 -18 -14   0     108     162                                                         222   10.30    0.00  1.0000
 -18 -14   0      21     203                                                        -217   10.30    0.00  1.0000
 -18 -14   0      52     149                                                         138   10.30    0.00  1.0000
  18 -14   0      18     141                                                         -39    9.67    0.00  1.0000
  20 -14   0       0     178                                                         -14    1.10    0.00  1.0000
 -20 -14   0     504     175                                                         483    1.08    0.00  1.0000
 -20 -14   0       0     210                                                          -6    1.08    0.00  1.0000
 -20 -14   0     116     160                                                         106    1.08    0.00  1.0000
  20 -14   0     426     159                                                         406    1.10    0.00  1.0000
 -22 -14   0     145     166                                                         289   11.28    0.00  1.0000
  22 -14   0      23     174                                                         -25   10.95    0.00  1.0000
  22 -14   0     148     164                                                         288   10.95    0.00  1.0000
 -22 -14   0       1     240                                                          15   11.28    0.00  1.0000
 -22 -14   0      25     154                                                         -52   11.28    0.00  1.0000
 -24 -14   0     129     172                                                         269  -11.41    0.00  1.0000
  24 -14   0       2     184                                                          43  -11.54    0.00  1.0000
  24 -14   0     170     291                                                         329  -11.54    0.00  1.0000
 -24 -14   0     134     255                                                         276  -11.41    0.00  1.0000
 -24 -14   0     185     163                                                         347  -11.41    0.00  1.0000
  26 -14   0      74     164                                                         194  -12.12    0.00  1.0000
 -26 -14   0      29     205                                                         -43  -12.16    0.00  1.0000
 -26 -14   0      39     174                                                         134  -12.16    0.00  1.0000
  26 -14   0       1     183                                                          39  -12.12    0.00  1.0000
 -26 -14   0      63     163                                                         177  -12.16    0.00  1.0000
 -28 -14   0      78     178                                                          73   -0.62    0.00  1.0000
  28 -14   0       8     191                                                           6   -0.78    0.00  1.0000
  28 -14   0     106     154                                                          99   -0.78    0.00  1.0000
 -28 -14   0       0     208                                                        -136   -0.62    0.00  1.0000
 -28 -14   0     203     170                                                         195   -0.62    0.00  1.0000
   1 -15   0       0     111                                                        -316    0.41    0.00  1.0000
   1 -15   0       0     129                                                         -84    0.41    0.00  1.0000
  -1 -15   0       0     105                                                        -306    0.51    0.00  1.0000
  -1 -15   0       0     138                                                         -62    0.51    0.00  1.0000
   3 -15   0       0     141                                                          -9    0.93    0.00  1.0000
   3 -15   0       0     118                                                        -339    0.93    0.00  1.0000
  -3 -15   0       0     136                                                         -33    0.82    0.00  1.0000
  -5 -15   0       1     142                                                        -138    2.38    0.00  1.0000
  -5 -15   0     272     173                                                         240    2.38    0.00  1.0000
   5 -15   0     120     138                                                          98    2.55    0.00  1.0000
   5 -15   0       1     125                                                        -293    2.55    0.00  1.0000
   7 -15   0      37     137                                                          39    0.36    0.00  1.0000
  -7 -15   0      30     147                                                          32    0.51    0.00  1.0000
  -7 -15   0     445     181                                                         455    0.51    0.00  1.0000
   7 -15   0       0     136                                                        -214    0.36    0.00  1.0000
  -9 -15   0     210     177                                                         396   12.33    0.00  1.0000
  -9 -15   0      66     146                                                         183   12.33    0.00  1.0000
   9 -15   0       0     140                                                          31   12.38    0.00  1.0000
   9 -15   0      30     141                                                        -249   12.38    0.00  1.0000
  11 -15   0      17     139                                                        -337    9.42    0.00  1.0000
 -11 -15   0     271     183                                                         426    9.48    0.00  1.0000
 -11 -15   0       4     141                                                           5    9.48    0.00  1.0000
  11 -15   0     267     262                                                         420    9.42    0.00  1.0000
  13 -15   0      31     187                                                        -402   12.62    0.00  1.0000
 -13 -15   0     306     180                                                         529   12.48    0.00  1.0000
 -13 -15   0      48     159                                                         154   12.48    0.00  1.0000
  13 -15   0      31     259                                                         -80   12.62    0.00  1.0000
 -15 -15   0      75     178                                                         232   14.85    0.00  1.0000
 -15 -15   0      43     156                                                           0   14.85    0.00  1.0000
  15 -15   0      14     150                                                           8   14.79    0.00  1.0000
 -15 -15   0      97     225                                                         268   14.85    0.00  1.0000
  15 -15   0      42     179                                                        -474   14.79    0.00  1.0000
  17 -15   0       1     153                                                          53   13.81    0.00  1.0000
 -17 -15   0       1     197                                                          27   13.92    0.00  1.0000
  17 -15   0      37     183                                                        -266   13.81    0.00  1.0000
 -17 -15   0      38     218                                                         -42   13.92    0.00  1.0000
 -17 -15   0      97     171                                                         256   13.92    0.00  1.0000
 -19 -15   0       0     219                                                         -83    1.58    0.00  1.0000
 -19 -15   0     111     174                                                         126    1.58    0.00  1.0000
  19 -15   0       0     179                                                        -240    1.52    0.00  1.0000
  19 -15   0      62     153                                                          73    1.52    0.00  1.0000
 -59  -1   1       0     216                                                        -247    1.40    0.00  1.0000
 -59  -1   1     472     190                                                         499    1.40    0.00  1.0000
  59   1  -1     137     181                                                         152    1.40    0.00  1.0000
 -59   1   1     132     185                                                         149   -1.61    0.00  1.0000
 -59   1   1       1     222                                                         -34   -1.61    0.00  1.0000
  57  -1  -1       5     166                                                          -5   -5.27    0.00  1.0000
 -57  -1   1      77     169                                                          42    5.28    0.00  1.0000
 -57  -1   1     101     207                                                          60    5.28    0.00  1.0000
 -57   1   1     130     212                                                          83   -5.27    0.00  1.0000
 -57   1   1     208     180                                                         147   -5.27    0.00  1.0000
 -55  -1   1       3     164                                                        -114    3.96    0.00  1.0000
  55  -1  -1      68     165                                                         101   -4.05    0.00  1.0000
 -55  -1   1       3     191                                                         -62    3.96    0.00  1.0000
 -55   1   1       3     258                                                        -201   -4.05    0.00  1.0000
 -55   1   1     128     176                                                         172   -4.05    0.00  1.0000
 -53  -1   1       4     164                                                         -93   -4.49    0.00  1.0000
 -53  -1   1     162     183                                                         216   -4.49    0.00  1.0000
 -53   1   1       4     162                                                        -101    4.65    0.00  1.0000
 -53   1   1       4     178                                                        -225    4.65    0.00  1.0000
 -51  -1   1      75     263                                                         148   -7.96    0.00  1.0000
 -51  -1   1     129     169                                                         221   -7.96    0.00  1.0000
 -51   1   1     149     168                                                         245    7.79    0.00  1.0000
 -51   1   1      94     185                                                         173    7.79    0.00  1.0000
 -49  -1   1       0     148                                                        -238    0.88    0.00  1.0000
  49  -1  -1       0     130                                                        -140   -0.61    0.00  1.0000
 -49  -1   1       0     150                                                        -104    0.88    0.00  1.0000
 -49   1   1       0     159                                                         -63   -0.61    0.00  1.0000
 -49   1   1      70     173                                                          74   -0.61    0.00  1.0000
  47  -1  -1       6     117                                                         -13   -5.50    0.00  1.0000
 -47  -1   1      26     157                                                           7    5.58    0.00  1.0000
 -47  -1   1     265     156                                                         191    5.58    0.00  1.0000
 -47   1   1     240     168                                                         171   -5.50    0.00  1.0000
 -47   1   1      75     159                                                          39   -5.50    0.00  1.0000
 -45  -1   1     123     154                                                         179   -5.21    0.00  1.0000
 -45  -1   1      79     158                                                         125   -5.21    0.00  1.0000
  45  -1  -1      96     118                                                         148    5.41    0.00  1.0000
 -45   1   1     158     163                                                         223    5.41    0.00  1.0000
 -45   1   1     136     155                                                         197    5.41    0.00  1.0000
  43  -1  -1    1352     234                                                        1676   -9.47    0.00  1.0000
 -43  -1   1    1312     187                                                        1631    9.48    0.00  1.0000
 -43  -1   1    1847     249                                                        2223    9.48    0.00  1.0000
 -43  -1   1    1379     242                                                        1706    9.48    0.00  1.0000
 -43   1   1    1420     241                                                        1751   -9.47    0.00  1.0000
 -43   1   1    1619     243                                                        1972   -9.47    0.00  1.0000
 -43   1   1    1167     188                                                        1469   -9.47    0.00  1.0000
  43   1  -1    1502     322                                                        1842    9.48    0.00  1.0000
  43   1  -1    1455     217                                                        1790    9.48    0.00  1.0000
 -41  -1   1     263     132                                                         248    1.07    0.00  1.0000
 -41  -1   1      99     137                                                          90    1.07    0.00  1.0000
  41  -1  -1       0     102                                                         -65   -0.89    0.00  1.0000
  41  -1  -1      75     133                                                          68   -0.89    0.00  1.0000
 -41  -1   1       0     101                                                         -94    1.07    0.00  1.0000
  41   1  -1      70     109                                                          62    1.07    0.00  1.0000
 -41   1   1       0     122                                                        -174   -0.89    0.00  1.0000
 -41   1   1      70     127                                                          64   -0.89    0.00  1.0000
 -41   1   1      80     103                                                          73   -0.89    0.00  1.0000
  41   1  -1       0     132                                                        -109    1.07    0.00  1.0000
 -39  -1   1    1261     173                                                        1179    2.67    0.00  1.0000
  39  -1  -1    1073     140                                                         995   -2.75    0.00  1.0000
  39  -1  -1    1099     167                                                        1020   -2.75    0.00  1.0000
 -39  -1   1    1289     166                                                        1206    2.67    0.00  1.0000
 -39  -1   1    1237     146                                                        1156    2.67    0.00  1.0000
 -39   1   1    1060     156                                                         983   -2.75    0.00  1.0000
  39   1  -1    1122     168                                                        1045    2.67    0.00  1.0000
 -39   1   1     970     142                                                         896   -2.75    0.00  1.0000
  39   1  -1    1439     177                                                        1351    2.67    0.00  1.0000
 -39   1   1     995     164                                                         920   -2.75    0.00  1.0000
 -37  -1   1     363     118                                                         458    5.34    0.00  1.0000
 -37  -1   1     505     133                                                         616    5.34    0.00  1.0000
 -37  -1   1     383     134                                                         480    5.34    0.00  1.0000
  37  -1  -1     584     228                                                         708   -5.56    0.00  1.0000
  37  -1  -1     361     108                                                         460   -5.56    0.00  1.0000
  37   1  -1     254     110                                                         334    5.34    0.00  1.0000
 -37   1   1     375     124                                                         476   -5.56    0.00  1.0000
 -37   1   1     365     142                                                         465   -5.56    0.00  1.0000
 -37   1   1     503     134                                                         619   -5.56    0.00  1.0000
  35  -1  -1      20      81                                                         101   12.79    0.00  1.0000
 -35  -1   1       1      91                                                          42  -12.82    0.00  1.0000
  35  -1  -1      75     108                                                         203   12.79    0.00  1.0000
 -35  -1   1      33     108                                                         128  -12.82    0.00  1.0000
 -35  -1   1      32     100                                                         -70  -12.82    0.00  1.0000
 -35   1   1      20     105                                                         100   12.79    0.00  1.0000
 -35   1   1      36      88                                                         134   12.79    0.00  1.0000
  35   1  -1      39     108                                                         139  -12.82    0.00  1.0000
 -35   1   1      29      98                                                         119   12.79    0.00  1.0000
  35   1  -1       1      85                                                          22  -12.82    0.00  1.0000
  33  -1  -1    1870     192                                                        2002   -3.41    0.00  1.0000
 -33  -1   1    2229     220                                                        2372    3.38    0.00  1.0000
 -33  -1   1    1766     215                                                        1893    3.38    0.00  1.0000
 -33  -1   1    1900     185                                                        2032    3.38    0.00  1.0000
  33  -1  -1    2061     215                                                        2199   -3.41    0.00  1.0000
 -33   1   1    2001     214                                                        2138   -3.41    0.00  1.0000
 -33   1   1    1952     208                                                        2087   -3.41    0.00  1.0000
 -33   1   1    2249     189                                                        2394   -3.41    0.00  1.0000
  33   1  -1    2135     216                                                        2275    3.38    0.00  1.0000
  33   1  -1    2063     206                                                        2201    3.38    0.00  1.0000
 -31  -1   1       5     111                                                          32    7.62    0.00  1.0000
 -31  -1   1     249     106                                                         366    7.62    0.00  1.0000
  31  -1  -1     120     110                                                         207   -7.76    0.00  1.0000
 -31  -1   1      11     105                                                           0    7.62    0.00  1.0000
  31  -1  -1     297      90                                                         427   -7.76    0.00  1.0000
 -31   1   1      45     107                                                         102   -7.76    0.00  1.0000
  31   1  -1     202      99                                                         309    7.62    0.00  1.0000
 -31   1   1     305     101                                                         436   -7.76    0.00  1.0000
 -31   1   1      94      94                                                         172   -7.76    0.00  1.0000
  31   1  -1      11     107                                                         -35    7.62    0.00  1.0000
  29  -1  -1    7239     398                                                        5459  -25.44    0.00  1.0000
 -29  -1   1    7892     390                                                        6017   25.60    0.00  1.0000
 -29  -1   1    7652     402                                                        5808   25.60    0.00  1.0000
  29  -1  -1    7987     390                                                        6111  -25.44    0.00  1.0000
 -29   1   1    7596     402                                                        5770  -25.44    0.00  1.0000
 -29   1   1    7027     392                                                        5275  -25.44    0.00  1.0000
  29   1  -1    7553     400                                                        5722   25.60    0.00  1.0000
  29   1  -1    7437     395                                                        5621   25.60    0.00  1.0000
 -29   1   1    7105     385                                                        5343  -25.44    0.00  1.0000
  27  -1  -1      81      97                                                         695  -40.09    0.00  1.0000
 -27  -1   1      35     112                                                         540   40.27    0.00  1.0000
  27  -1  -1      93     109                                                         732  -40.09    0.00  1.0000
 -27  -1   1      65     105                                                         650   40.27    0.00  1.0000
 -27  -1   1      69     108                                                         664   40.27    0.00  1.0000
  27  -1  -1     171     128                                                         932  -40.09    0.00  1.0000
  27   1  -1     183     132                                                         964   40.27    0.00  1.0000
  27   1  -1      45     106                                                         580   40.27    0.00  1.0000
 -27   1   1     103     112                                                         759  -40.09    0.00  1.0000
 -27   1   1      64     100                                                         643  -40.09    0.00  1.0000
 -27   1   1      90     100                                                         721  -40.09    0.00  1.0000
  25  -1  -1    1375     132                                                         941  -14.54    0.00  1.0000
 -25  -1   1    1774     141                                                        1274   14.58    0.00  1.0000
  25  -1  -1    1598     128                                                        1127  -14.54    0.00  1.0000
 -25  -1   1    1555     139                                                        1090   14.58    0.00  1.0000
 -25  -1   1    1756     123                                                        1259   14.58    0.00  1.0000
  25  -1  -1    1333     123                                                         906  -14.54    0.00  1.0000
  25   1  -1    1784     139                                                        1283   14.58    0.00  1.0000
 -25   1   1    1476     137                                                        1025  -14.54    0.00  1.0000
 -25   1   1    1494     137                                                        1040  -14.54    0.00  1.0000
 -25   1   1    1425     119                                                         982  -14.54    0.00  1.0000
  25   1  -1    1789     137                                                        1287   14.58    0.00  1.0000
 -23  -1   1    1170      72                                                         203   45.99    0.00  1.0000
 -23  -1   1    1073      73                                                         163   45.99    0.00  1.0000
  23  -1  -1    1039      68                                                         150  -45.98    0.00  1.0000
 -23  -1   1    1078      75                                                         165   45.99    0.00  1.0000
  23  -1  -1     849      68                                                          83  -45.98    0.00  1.0000
  23  -1  -1     821      72                                                          74  -45.98    0.00  1.0000
  23   1  -1    1002      72                                                         136   45.99    0.00  1.0000
 -23   1   1     892      72                                                          97  -45.98    0.00  1.0000
  23   1  -1     925      72                                                         108   45.99    0.00  1.0000
 -23   1   1    1237      68                                                         232  -45.98    0.00  1.0000
 -23   1   1     807      68                                                          70  -45.98    0.00  1.0000
  21  -1  -1    3064     355                                                        4979  -34.53    0.00  1.0000
  21  -1  -1    3746     355                                                        5839  -34.53    0.00  1.0000
 -21  -1   1    3437     364                                                        5466   34.75    0.00  1.0000
 -21  -1   1    2968     355                                                        4870   34.75    0.00  1.0000
 -21  -1   1    3376     362                                                        5388   34.75    0.00  1.0000
  21  -1  -1    3247     360                                                        5211  -34.53    0.00  1.0000
  21   1  -1    3685     363                                                        5777   34.75    0.00  1.0000
 -21   1   1    3111     352                                                        5038  -34.53    0.00  1.0000
  21   1  -1    3275     362                                                        5261   34.75    0.00  1.0000
 -21   1   1    3377     361                                                        5376  -34.53    0.00  1.0000
 -21   1   1    3450     356                                                        5468  -34.53    0.00  1.0000
 -19  -1   1    7445     541                                                        8269  -10.56    0.00  1.0000
  19  -1  -1    8128     536                                                        8988   10.56    0.00  1.0000
 -19  -1   1    7512     543                                                        8340  -10.56    0.00  1.0000
  19  -1  -1    7682     539                                                        8519   10.56    0.00  1.0000
  19  -1  -1    7199     541                                                        8010   10.56    0.00  1.0000
  19   1  -1    7024     541                                                        7825  -10.56    0.00  1.0000
 -19   1   1    7534     537                                                        8363   10.56    0.00  1.0000
 -19   1   1    7065     542                                                        7869   10.56    0.00  1.0000
 -19   1   1    7212     542                                                        8024   10.56    0.00  1.0000
  19   1  -1    8132     543                                                        8992  -10.56    0.00  1.0000
  17  -1  -1   24106    1918                                                       32014  -53.71    0.00  1.0000
 -17  -1   1   23112    1925                                                       30887   53.84    0.00  1.0000
  17  -1  -1   23701    1920                                                       31547  -53.71    0.00  1.0000
  17  -1  -1   22184    1923                                                       29794  -53.71    0.00  1.0000
 -17  -1   1   22571    1922                                                       30261   53.84    0.00  1.0000
 -17   1   1   23656    1919                                                       31495  -53.71    0.00  1.0000
 -17   1   1   22676    1919                                                       30363  -53.71    0.00  1.0000
 -17   1   1   22888    1923                                                       30608  -53.71    0.00  1.0000
  17   1  -1   23134    1923                                                       30913   53.84    0.00  1.0000
  17   1  -1   20583    1922                                                       27952   53.84    0.00  1.0000
  15  -1  -1   21531     784                                                       12721  -77.08    0.00  1.0000
  15  -1  -1   21773     783                                                       12907  -77.08    0.00  1.0000
 -15  -1   1   21911     789                                                       13006   77.15    0.00  1.0000
 -15  -1   1   21427     789                                                       12634   77.15    0.00  1.0000
  15  -1  -1   20259     786                                                       11748  -77.08    0.00  1.0000
 -15   1   1   20410     783                                                       11863  -77.08    0.00  1.0000
 -15   1   1   20982     787                                                       12300  -77.08    0.00  1.0000
  15   1  -1   22313     789                                                       13316   77.15    0.00  1.0000
 -15   1   1   20146     782                                                       11662  -77.08    0.00  1.0000
  15   1  -1   19883     786                                                       11455   77.15    0.00  1.0000
  13  -1  -1    1066     174                                                        2507   40.06    0.00  1.0000
 -13  -1   1     914     175                                                        2270  -40.06    0.00  1.0000
[truncated: 15,306,844 more chars]
