# Supplementary material for: Direct observation of electron transfer in solids through X-ray crystallography
Source: Nat Commun. 2024 May 23;15:4412. doi: 10.1038/s41467-024-48599-1 (PMC11116525; doi:10.1038/s41467-024-48599-1)
Supplement: Supplementary file 19 — Supplementary data file 15 [file 41467_2024_48599_MOESM19_ESM.cif]

 
data_230718_Zn4L8apo_FeClO4_0m_a_sqd
# start Validation Reply Form         
_vrf_THETM01_230718_Zn4L8apo_FeClO4_0m_a_sqd            
;
PROBLEM: THETM01_ALERT_3_A The value of sine(theta_max)/wavelength is less than 0.550
RESPONSE: Despite long exposure times and rapid sample handling, few 
reflections at greater than 1.20 angstroms resolution were observed.
;
_vrf_PLAT088_230718_Zn4L8apo_FeClO4_0m_a_sqd
;
PROBLEM: Poor Data / Parameter Ratio .................... 6.14 Note  
RESPONSE: The low data to parameter ratio results from the poor diffraction of 
the crystal.
; 
_vrf_PLAT242_230718_Zn4L8apo_FeClO4_0m_a_sqd         
;
PROBLEM: PLAT242_ALERT_2_B  Low 'MainMol' Ueq as Compared to Neighbors of C26 Check
RESPONSE: This alert is because ethyl groups of the ligands are partially 
disordered by thermal vibration.
; 
_vrf_PLAT341_230718_Zn4L8apo_FeClO4_0m_a_sqd  
;
PROBLEM:  Low Bond Precision on C-C Bonds ............... 0.02844 Ang.   
RESPONSE: The low bond precision arises from the limited resolution 
of the data.
; 
_vrf_PLAT939_230718_Zn4L8apo_FeClO4_0m_a_sqd
;
PROBLEM: Large Value of Not (SHELXL) Weight Optimized S .     230.61 Check   
RESPONSE: The diffraction data of the crystals are not well observed 
due to the reduced quality of the crystals.
; 
_audit_creation_method            'SHELXL-2019/1'
_shelx_SHELXL_version_number      '2019/1'
_chemical_name_systematic         ?
_chemical_name_common             ?
_chemical_melting_point           ?
_chemical_formula_moiety          ?
_chemical_formula_sum
 'C220 H168 F12 N40 O17.63 S4 Zn4' 
_chemical_formula_weight          4271.73

loop_
 _atom_type_symbol
 _atom_type_description
 _atom_type_scat_dispersion_real
 _atom_type_scat_dispersion_imag
 _atom_type_scat_source
 'C'  'C'   0.0033   0.0016
 'International Tables Vol C Tables 4.2.6.8 and 6.1.1.4'
 'H'  'H'   0.0000   0.0000
 'International Tables Vol C Tables 4.2.6.8 and 6.1.1.4'
 'F'  'F'   0.0171   0.0103
 'International Tables Vol C Tables 4.2.6.8 and 6.1.1.4'
 'N'  'N'   0.0061   0.0033
 'International Tables Vol C Tables 4.2.6.8 and 6.1.1.4'
 'O'  'O'   0.0106   0.0060
 'International Tables Vol C Tables 4.2.6.8 and 6.1.1.4'
 'S'  'S'   0.1246   0.1234
 'International Tables Vol C Tables 4.2.6.8 and 6.1.1.4'
 'Zn'  'Zn'   0.2839   1.4301
 'International Tables Vol C Tables 4.2.6.8 and 6.1.1.4'
 
_space_group_crystal_system       monoclinic
_space_group_IT_number            15
_space_group_name_H-M_alt         'C 2/c'
_space_group_name_Hall            '-C 2yc'
 
_shelx_space_group_comment
;
The symmetry employed for this shelxl refinement is uniquely defined
by the following loop, which should always be used as a source of
symmetry information in preference to the above space-group names.
They are only intended as comments.
;
 
loop_
 _space_group_symop_operation_xyz
 'x, y, z'
 '-x, y, -z+1/2'
 'x+1/2, y+1/2, z'
 '-x+1/2, y+1/2, -z+1/2'
 '-x, -y, -z'
 'x, -y, z-1/2'
 '-x+1/2, -y+1/2, -z'
 'x+1/2, -y+1/2, z-1/2'
 
_cell_length_a                    57.446(4)
_cell_length_b                    13.8083(10)
_cell_length_c                    38.787(3)
_cell_angle_alpha                 90
_cell_angle_beta                  118.041(3)
_cell_angle_gamma                 90
_cell_volume                      27155(3)
_cell_formula_units_Z             4
_cell_measurement_temperature     90(2)
_cell_measurement_reflns_used     5748
_cell_measurement_theta_min       2.1887
_cell_measurement_theta_max       16.0873
 
_exptl_crystal_description        block
_exptl_crystal_colour             brown
_exptl_crystal_density_meas       ?
_exptl_crystal_density_method     'not measured'
_exptl_crystal_density_diffrn     1.045          
_exptl_crystal_F_000              8804
_exptl_transmission_factor_min    0.582500
_exptl_transmission_factor_max    0.744100
_exptl_crystal_size_max           0.518
_exptl_crystal_size_mid           0.216
_exptl_crystal_size_min           0.130
_exptl_absorpt_coefficient_mu     0.445
_shelx_estimated_absorpt_T_min    ?
_shelx_estimated_absorpt_T_max    ?
_exptl_absorpt_correction_type    Multi-Scan
_exptl_absorpt_correction_T_min   ?
_exptl_absorpt_correction_T_max   ?
_exptl_absorpt_process_details    ?
_exptl_absorpt_special_details    ?
_diffrn_ambient_temperature       90(2)
_diffrn_radiation_wavelength      0.71073
_diffrn_radiation_type            MoK\a
_diffrn_source                    ?
_diffrn_measurement_device_type   'Bruker D8 goniometer'
_diffrn_measurement_method        ?
_diffrn_detector_area_resol_mean  ?
_diffrn_reflns_number             68478
_diffrn_reflns_av_unetI/netI      0.0715
_diffrn_reflns_av_R_equivalents   0.1133
_diffrn_reflns_limit_h_min        -48
_diffrn_reflns_limit_h_max        47
_diffrn_reflns_limit_k_min        -11
_diffrn_reflns_limit_k_max        11
_diffrn_reflns_limit_l_min        -32
_diffrn_reflns_limit_l_max        32
_diffrn_reflns_theta_min          1.078
_diffrn_reflns_theta_max          17.356
_diffrn_reflns_theta_full         17.356
_diffrn_measured_fraction_theta_max   0.987
_diffrn_measured_fraction_theta_full  0.987
_diffrn_reflns_Laue_measured_fraction_max    0.987
_diffrn_reflns_Laue_measured_fraction_full   0.987
_diffrn_reflns_point_group_measured_fraction_max   0.987
_diffrn_reflns_point_group_measured_fraction_full  0.987
_reflns_number_total              8324
_reflns_number_gt                 4197
_reflns_threshold_expression      'I > 2\s(I)'
_reflns_Friedel_coverage          0.000
_reflns_Friedel_fraction_max      .
_reflns_Friedel_fraction_full     .
 
_reflns_special_details
;
 Reflections were merged by SHELXL according to the crystal
 class for the calculation of statistics and refinement.
 
 _reflns_Friedel_fraction is defined as the number of unique
 Friedel pairs measured divided by the number that would be
 possible theoretically, ignoring centric projections and
 systematic absences.
;
 
_computing_data_collection        ?
_computing_cell_refinement        ?
_computing_data_reduction         ?
_computing_structure_solution     ?
_computing_structure_refinement 'SHELXL-2019/1 (Sheldrick, 2019)'
_computing_molecular_graphics     ?
_computing_publication_material   ?
_refine_special_details           ?
_refine_ls_structure_factor_coef  Fsqd
_refine_ls_matrix_type            full
_refine_ls_weighting_scheme       calc
_refine_ls_weighting_details
'w=1/[\s^2^(Fo^2^)+(0.2000P)^2^] where P=(Fo^2^+2Fc^2^)/3'
_atom_sites_solution_primary      ?
_atom_sites_solution_secondary    ?
_atom_sites_solution_hydrogens    geom
_refine_ls_hydrogen_treatment     constr
_refine_ls_extinction_method      none
_refine_ls_extinction_coef        .
_refine_ls_number_reflns          8324
_refine_ls_number_parameters      1355
_refine_ls_number_restraints      1241
_refine_ls_R_factor_all           0.1568
_refine_ls_R_factor_gt            0.1019
_refine_ls_wR_factor_ref          0.3054
_refine_ls_wR_factor_gt           0.2704
_refine_ls_goodness_of_fit_ref    0.999
_refine_ls_restrained_S_all       0.980
_refine_ls_shift/su_max           0.001
_refine_ls_shift/su_mean          0.000
 
loop_
 _atom_site_label
 _atom_site_type_symbol
 _atom_site_fract_x
 _atom_site_fract_y
 _atom_site_fract_z
 _atom_site_U_iso_or_equiv
 _atom_site_adp_type
 _atom_site_occupancy
 _atom_site_site_symmetry_order  
 _atom_site_calc_flag
 _atom_site_refinement_flags_posn
 _atom_site_refinement_flags_adp
 _atom_site_refinement_flags_occupancy
 _atom_site_disorder_assembly
 _atom_site_disorder_group
Zn01 Zn 0.61641(3) 0.41890(16) 0.73172(6) 0.1400(10) Uani 1 1 d . . . . .
Zn02 Zn 0.31402(4) 0.7913(2) 0.40352(6) 0.1867(13) Uani 1 1 d . . . . .
S1 S 0.21417(13) 0.5285(5) 0.23542(17) 0.169(2) Uani 1 1 d D . . . .
F1 F 0.2001(3) 0.6538(9) 0.1802(3) 0.242(5) Uani 1 1 d D . . . .
C7 C 0.5646(5) 0.6068(14) 0.7193(7) 0.133(6) Uani 1 1 d . U . . .
O1 O 0.4663(4) 0.5699(15) 0.6210(6) 0.187(12) Uani 0.64(3) 1 d D U P . .
N3 N 0.4939(3) 0.8004(10) 0.5840(4) 0.149(5) Uani 1 1 d D U . . .
H3Z H 0.499867 0.848528 0.575534 0.179 Uiso 1 1 calc R U . . .
C8 C 0.5460(3) 0.6519(15) 0.6840(5) 0.127(6) Uani 1 1 d D U . . .
C9 C 0.5542(4) 0.7296(15) 0.6706(6) 0.150(7) Uani 1 1 d D U . . .
H9 H 0.571696 0.753050 0.685083 0.180 Uiso 1 1 calc R U . . .
C10 C 0.5372(4) 0.7730(13) 0.6368(6) 0.145(6) Uani 1 1 d D U . . .
H10 H 0.543402 0.822713 0.626222 0.173 Uiso 1 1 calc R U . . .
C11 C 0.5110(4) 0.7458(12) 0.6175(5) 0.133(5) Uani 1 1 d D U . . .
C12 C 0.5021(3) 0.6691(12) 0.6310(5) 0.122(5) Uani 1 1 d D U . . .
C13 C 0.5193(3) 0.6227(11) 0.6651(5) 0.118(5) Uani 1 1 d D U . . .
H13 H 0.513368 0.572053 0.675624 0.142 Uiso 1 1 calc R U . . .
C14 C 0.4743(3) 0.6399(13) 0.6114(5) 0.124(6) Uani 1 1 d D U . . .
C15 C 0.4566(3) 0.6959(12) 0.5769(5) 0.127(5) Uani 1 1 d D U . . .
C16 C 0.4669(3) 0.7743(13) 0.5649(5) 0.124(5) Uani 1 1 d D U . . .
C17 C 0.4510(4) 0.8258(12) 0.5309(5) 0.144(6) Uani 1 1 d D U . . .
H17 H 0.458353 0.873106 0.521001 0.173 Uiso 1 1 calc R U . . .
C18 C 0.4242(4) 0.8059(14) 0.5119(5) 0.142(6) Uani 1 1 d D U . . .
H18 H 0.413143 0.842809 0.489414 0.171 Uiso 1 1 calc R U . . .
C19 C 0.4129(4) 0.7335(14) 0.5244(6) 0.137(6) Uani 1 1 d D U . . .
C20 C 0.4294(4) 0.6770(12) 0.5569(5) 0.130(5) Uani 1 1 d D U . . .
H20 H 0.422157 0.626154 0.565417 0.157 Uiso 1 1 calc R U . . .
C21 C 0.3853(4) 0.7140(14) 0.5052(5) 0.139(7) Uani 1 1 d D . . . .
F2 F 0.1814(3) 0.6703(13) 0.2162(4) 0.308(7) Uani 1 1 d D . . . .
F3 F 0.2217(3) 0.7052(12) 0.2416(4) 0.294(7) Uani 1 1 d D . . . .
C1A C 0.2037(4) 0.6459(13) 0.2153(6) 0.244(10) Uani 1 1 d D . . . .
N1 N 0.6200(3) 0.4708(11) 0.7812(4) 0.149(5) Uani 1 1 d D U . . .
N2 N 0.6074(3) 0.5503(12) 0.8198(5) 0.167(5) Uani 1 1 d D U . . .
C1 C 0.5799(4) 0.565(2) 0.8495(7) 0.323(16) Uani 1 1 d D U . . .
H1A H 0.569643 0.606290 0.857815 0.485 Uiso 1 1 calc R U . . .
H1B H 0.568187 0.517090 0.830528 0.485 Uiso 1 1 calc R U . . .
H1C H 0.593594 0.531087 0.872186 0.485 Uiso 1 1 calc R U . . .
C2 C 0.5927(3) 0.6263(15) 0.8307(5) 0.211(9) Uani 1 1 d D U . . .
H2A H 0.604915 0.674392 0.849273 0.253 Uiso 1 1 calc R U . . .
H2B H 0.579282 0.660270 0.807243 0.253 Uiso 1 1 calc R U . . .
C3 C 0.6303(4) 0.5027(17) 0.8433(5) 0.197(8) Uani 1 1 d D U . . .
H3 H 0.639636 0.505335 0.870984 0.236 Uiso 1 1 calc R U . . .
C4 C 0.6374(3) 0.4505(15) 0.8197(6) 0.179(7) Uani 1 1 d D U . . .
H4 H 0.651882 0.407219 0.828435 0.215 Uiso 1 1 calc R U . . .
C5 C 0.6019(3) 0.5323(15) 0.7825(6) 0.150(6) Uani 1 1 d D U . . .
S2 S 0.42305(11) 0.9537(6) 0.35160(18) 0.173(2) Uani 1 1 d D . . . .
C2A C 0.3967(3) 1.0046(13) 0.3102(4) 0.167(6) Uani 1 1 d D . . . .
O8 O 0.4456(3) 0.9750(11) 0.3453(5) 0.262(8) Uani 1 1 d D . . . .
O9 O 0.4251(2) 1.0085(11) 0.3840(4) 0.226(7) Uani 1 1 d D . . . .
O10 O 0.4168(2) 0.8537(9) 0.3519(3) 0.167(5) Uani 1 1 d D . . . .
F4 F 0.37479(19) 0.9960(8) 0.3125(3) 0.193(4) Uani 1 1 d D . . . .
F5 F 0.3926(2) 0.9651(7) 0.2761(3) 0.198(4) Uani 1 1 d D . . . .
F6 F 0.4001(2) 1.0988(9) 0.3058(4) 0.228(5) Uani 1 1 d D . . . .
C22 C 0.3621(4) 0.6979(15) 0.4906(5) 0.145(7) Uani 1 1 d D . . . .
C23 C 0.3355(3) 0.6717(14) 0.4785(5) 0.153(7) Uani 1 1 d D U . . .
C24 C 0.3011(4) 0.6020(13) 0.4764(5) 0.163(7) Uani 1 1 d D U . . .
H24 H 0.289784 0.562608 0.481999 0.195 Uiso 1 1 calc R U . . .
C25 C 0.2935(3) 0.6619(13) 0.4448(5) 0.155(6) Uani 1 1 d D U . . .
H25 H 0.275748 0.671452 0.425433 0.186 Uiso 1 1 calc R U . . .
C26 C 0.3457(4) 0.5580(17) 0.5360(6) 0.247(10) Uani 1 1 d D U . . .
H26A H 0.364281 0.568361 0.541995 0.296 Uiso 1 1 calc R U . . .
H26B H 0.343244 0.585497 0.557617 0.296 Uiso 1 1 calc R U . . .
C27 C 0.3398(9) 0.4523(19) 0.5324(11) 0.59(4) Uani 1 1 d D U . . .
H27A H 0.351575 0.419929 0.556950 0.891 Uiso 1 1 calc R U . . .
H27B H 0.321425 0.442355 0.526723 0.891 Uiso 1 1 calc R U . . .
H27C H 0.342418 0.425257 0.511135 0.891 Uiso 1 1 calc R U . . .
N4 N 0.3151(3) 0.7068(10) 0.4448(4) 0.151(5) Uani 1 1 d D U . . .
N5 N 0.3275(4) 0.6087(12) 0.4981(5) 0.184(6) Uani 1 1 d D U . . .
C28 C 0.4993(4) 0.285(2) 0.6551(8) 0.354(17) Uani 1 1 d D U . . .
H28A H 0.481667 0.266813 0.634715 0.531 Uiso 1 1 calc R U . . .
H28B H 0.500810 0.270830 0.680817 0.531 Uiso 1 1 calc R U . . .
H28C H 0.502045 0.354502 0.653173 0.531 Uiso 1 1 calc R U . . .
C29 C 0.5199(4) 0.2281(17) 0.6498(7) 0.271(11) Uani 1 1 d D U . . .
H29A H 0.517109 0.157889 0.651438 0.326 Uiso 1 1 calc R U . . .
H29B H 0.518347 0.241800 0.623715 0.326 Uiso 1 1 calc R U . . .
C30 C 0.5615(4) 0.2103(15) 0.7141(7) 0.198(8) Uani 1 1 d D U . . .
H30 H 0.557174 0.152003 0.722893 0.238 Uiso 1 1 calc R U . . .
C31 C 0.5846(4) 0.2632(16) 0.7339(6) 0.172(8) Uani 1 1 d D U . . .
H31 H 0.598172 0.249083 0.759507 0.206 Uiso 1 1 calc R U . . .
C32 C 0.5609(4) 0.3331(16) 0.6799(6) 0.160(8) Uani 1 1 d D U . . .
N6 N 0.5852(3) 0.3360(13) 0.7121(5) 0.153(6) Uani 1 1 d D U . . .
N7 N 0.5462(3) 0.2562(15) 0.6805(6) 0.193(7) Uani 1 1 d D U . . .
C33 C 0.5525(4) 0.3980(19) 0.6493(8) 0.150(8) Uani 1 1 d . . . . .
C34 C 0.5411(4) 0.4432(18) 0.6217(8) 0.156(9) Uani 1 1 d . . . . .
O2 O 0.4441(4) 0.4539(18) 0.5159(8) 0.254(17) Uani 0.59(3) 1 d D U P . .
N8 N 0.4822(3) 0.6745(11) 0.4900(4) 0.173(6) Uani 1 1 d D U . . .
H8Z H 0.490445 0.717119 0.482796 0.207 Uiso 1 1 calc R U . . .
C35 C 0.5259(4) 0.5031(15) 0.5857(6) 0.159(7) Uani 1 1 d D U . . .
C36 C 0.5375(3) 0.5788(14) 0.5749(5) 0.180(9) Uani 1 1 d D U . . .
H36 H 0.555979 0.589216 0.589808 0.216 Uiso 1 1 calc R U . . .
C37 C 0.5232(3) 0.6381(13) 0.5436(5) 0.170(7) Uani 1 1 d D U . . .
H37 H 0.531003 0.689596 0.536377 0.204 Uiso 1 1 calc R U . . .
C38 C 0.4962(3) 0.6171(13) 0.5231(5) 0.141(6) Uani 1 1 d D U . . .
C39 C 0.4835(3) 0.5422(13) 0.5317(5) 0.149(6) Uani 1 1 d D U . . .
C40 C 0.4989(4) 0.4861(12) 0.5640(5) 0.149(6) Uani 1 1 d D U . . .
H40 H 0.491064 0.435409 0.571515 0.178 Uiso 1 1 calc R U . . .
C41 C 0.4551(3) 0.5217(13) 0.5084(5) 0.156(6) Uani 1 1 d D U . . .
C42 C 0.4414(3) 0.5935(12) 0.4777(4) 0.137(6) Uani 1 1 d D U . . .
C43 C 0.4545(3) 0.6633(13) 0.4683(5) 0.137(6) Uani 1 1 d D U . . .
C44 C 0.4409(4) 0.7273(13) 0.4372(5) 0.160(6) Uani 1 1 d D U . . .
H44 H 0.450275 0.775459 0.431161 0.192 Uiso 1 1 calc R U . . .
C45 C 0.4138(4) 0.7199(14) 0.4154(5) 0.160(6) Uani 1 1 d D U . . .
H45 H 0.404354 0.763499 0.394429 0.192 Uiso 1 1 calc R U . . .
C46 C 0.4003(3) 0.6471(15) 0.4243(5) 0.138(6) Uani 1 1 d D U . . .
C47 C 0.4145(3) 0.5854(12) 0.4558(5) 0.135(5) Uani 1 1 d D U . . .
H47 H 0.405439 0.536763 0.462069 0.161 Uiso 1 1 calc R U . . .
C48 C 0.3723(4) 0.6356(17) 0.4022(5) 0.181(8) Uani 1 1 d D U . . .
C49 C 0.3485(4) 0.6321(17) 0.3819(5) 0.176(7) Uani 1 1 d D U . . .
N9 N 0.3059(4) 0.7012(15) 0.3616(4) 0.215(7) Uani 1 1 d D U . . .
N10 N 0.3080(3) 0.5660(13) 0.3316(4) 0.212(7) Uani 1 1 d D U . . .
C50 C 0.3214(4) 0.6315(17) 0.3588(6) 0.198(8) Uani 1 1 d D U . . .
C51 C 0.2817(4) 0.6780(18) 0.3342(6) 0.235(10) Uani 1 1 d D U . . .
H51 H 0.266245 0.713931 0.328600 0.282 Uiso 1 1 calc R U . . .
C52 C 0.2823(3) 0.5957(18) 0.3156(6) 0.232(9) Uani 1 1 d D U . . .
H52 H 0.267609 0.564507 0.295020 0.279 Uiso 1 1 calc R U . . .
C53 C 0.3225(4) 0.497(2) 0.3219(9) 0.293(16) Uani 1 1 d D . . . .
H53A H 0.330309 0.530512 0.307150 0.352 Uiso 1 1 calc R U . . .
H53B H 0.337193 0.471847 0.346307 0.352 Uiso 1 1 calc R U . . .
C54 C 0.3075(4) 0.4195(18) 0.2998(8) 0.287(14) Uani 1 1 d D . . . .
H54A H 0.318676 0.375417 0.294182 0.430 Uiso 1 1 calc R U . . .
H54B H 0.300045 0.384765 0.314349 0.430 Uiso 1 1 calc R U . . .
H54C H 0.293152 0.443504 0.275142 0.430 Uiso 1 1 calc R U . . .
O5 O 0.2154(2) 0.5343(10) 0.2729(3) 0.192(5) Uani 1 1 d D . . . .
O6 O 0.1953(3) 0.4613(12) 0.2098(4) 0.264(9) Uani 1 1 d D . . . .
O7 O 0.2386(2) 0.5236(10) 0.2336(3) 0.190(5) Uani 1 1 d D . . . .
C6 C 0.5810(4) 0.5680(14) 0.7481(7) 0.141(7) Uani 1 1 d . U . . .
N11 N 0.3551(3) 0.3241(11) 0.7611(4) 0.136(4) Uani 1 1 d D U . . .
N12 N 0.3150(3) 0.2678(14) 0.7466(4) 0.171(6) Uani 1 1 d D U . . .
C55 C 0.2759(5) 0.2120(18) 0.7002(7) 0.276(12) Uani 1 1 d D U . . .
H55A H 0.256669 0.206107 0.688703 0.414 Uiso 1 1 calc R U . . .
H55B H 0.280398 0.242868 0.681372 0.414 Uiso 1 1 calc R U . . .
H55C H 0.283888 0.147476 0.706786 0.414 Uiso 1 1 calc R U . . .
C56 C 0.2857(3) 0.2705(13) 0.7353(6) 0.182(8) Uani 1 1 d D U . . .
H56A H 0.282103 0.240643 0.755445 0.219 Uiso 1 1 calc R U . . .
H56B H 0.278573 0.337148 0.729734 0.219 Uiso 1 1 calc R U . . .
C57 C 0.3330(4) 0.2040(13) 0.7702(6) 0.174(7) Uani 1 1 d D U . . .
H57 H 0.329231 0.144977 0.779222 0.209 Uiso 1 1 calc R U . . .
C58 C 0.3573(3) 0.2369(14) 0.7792(5) 0.148(6) Uani 1 1 d D U . . .
H58 H 0.373429 0.204642 0.795494 0.177 Uiso 1 1 calc R U . . .
C59 C 0.3281(4) 0.3429(14) 0.7411(5) 0.148(6) Uani 1 1 d D U . . .
C60 C 0.3175(3) 0.4232(16) 0.7194(5) 0.122(5) Uani 1 1 d . U . . .
C61 C 0.3101(3) 0.4985(16) 0.7020(5) 0.121(5) Uani 1 1 d . U . . .
C62 C 0.3008(3) 0.5877(13) 0.6789(5) 0.112(5) Uani 1 1 d D U . . .
C63 C 0.2927(3) 0.6689(15) 0.6918(5) 0.126(6) Uani 1 1 d D U . . .
H63 H 0.292338 0.664391 0.715956 0.151 Uiso 1 1 calc R U . . .
C64 C 0.2851(3) 0.7549(13) 0.6717(5) 0.121(5) Uani 1 1 d D U . . .
H64 H 0.280556 0.809674 0.682153 0.145 Uiso 1 1 calc R U . . .
C65 C 0.2844(3) 0.7580(12) 0.6352(5) 0.114(5) Uani 1 1 d D U . . .
C66 C 0.2919(2) 0.6773(13) 0.6206(4) 0.106(5) Uani 1 1 d D U . . .
C67 C 0.2996(2) 0.5893(11) 0.6419(5) 0.115(5) Uani 1 1 d D U . . .
H67 H 0.303897 0.533672 0.631614 0.139 Uiso 1 1 calc R U . . .
C68 C 0.2905(3) 0.6826(11) 0.5809(4) 0.106(5) Uani 1 1 d D U . . .
C69 C 0.2825(3) 0.7754(10) 0.5609(4) 0.111(4) Uani 1 1 d D U . . .
C70 C 0.2759(3) 0.8531(10) 0.5771(4) 0.117(5) Uani 1 1 d D U . . .
C71 C 0.2683(3) 0.9444(11) 0.5590(5) 0.139(5) Uani 1 1 d D U . . .
H71 H 0.263427 0.995927 0.570520 0.167 Uiso 1 1 calc R U . . .
C72 C 0.2684(3) 0.9544(11) 0.5244(5) 0.140(5) Uani 1 1 d D U . . .
H72 H 0.262877 1.014088 0.510711 0.168 Uiso 1 1 calc R U . . .
C73 C 0.2764(3) 0.8788(13) 0.5080(4) 0.111(5) Uani 1 1 d D U . . .
C74 C 0.2827(3) 0.7894(12) 0.5259(4) 0.117(5) Uani 1 1 d D U . . .
H74 H 0.287110 0.737428 0.514003 0.140 Uiso 1 1 calc R U . . .
N13 N 0.2762(2) 0.8444(9) 0.6134(3) 0.118(4) Uani 1 1 d D U . . .
H13Z H 0.271099 0.893601 0.622703 0.141 Uiso 1 1 calc R U . . .
O3 O 0.2924(4) 0.6123(13) 0.5654(5) 0.155(10) Uani 0.58(2) 1 d D U P . .
C75 C 0.2756(3) 0.8920(12) 0.4692(7) 0.140(6) Uani 1 1 d . U . . .
C76 C 0.2757(3) 0.9072(13) 0.4381(6) 0.139(6) Uani 1 1 d . U . . .
N14 N 0.2844(3) 0.8861(11) 0.3841(5) 0.158(5) Uani 1 1 d D U . . .
N15 N 0.2607(3) 1.0079(11) 0.3831(5) 0.124(4) Uani 1 1 d D U . . .
C77 C 0.2742(3) 0.9325(15) 0.4031(5) 0.133(6) Uani 1 1 d D U . . .
C78 C 0.2766(4) 0.9346(16) 0.3505(5) 0.157(7) Uani 1 1 d D U . . .
H78 H 0.280020 0.915126 0.329811 0.188 Uiso 1 1 calc R U . . .
C79 C 0.2632(3) 1.0143(15) 0.3501(5) 0.154(6) Uani 1 1 d D U . . .
H79 H 0.256968 1.064303 0.331067 0.185 Uiso 1 1 calc R U . . .
C80 C 0.2491(3) 1.0832(13) 0.3962(5) 0.166(7) Uani 1 1 d D U . . .
H80A H 0.245122 1.057029 0.416564 0.199 Uiso 1 1 calc R U . . .
H80B H 0.232388 1.105178 0.373989 0.199 Uiso 1 1 calc R U . . .
C81 C 0.2676(5) 1.1674(16) 0.4124(8) 0.332(17) Uani 1 1 d D U . . .
H81A H 0.259439 1.217518 0.421021 0.498 Uiso 1 1 calc R U . . .
H81B H 0.284074 1.145776 0.434569 0.498 Uiso 1 1 calc R U . . .
H81C H 0.271357 1.193858 0.392054 0.498 Uiso 1 1 calc R U . . .
C82 C 0.4003(5) 0.7759(18) 0.8807(7) 0.267(11) Uani 1 1 d D U . . .
H82A H 0.397358 0.842437 0.886542 0.401 Uiso 1 1 calc R U . . .
H82B H 0.405215 0.735179 0.903796 0.401 Uiso 1 1 calc R U . . .
H82C H 0.414471 0.775032 0.873434 0.401 Uiso 1 1 calc R U . . .
C83 C 0.3750(4) 0.7368(15) 0.8468(6) 0.179(8) Uani 1 1 d D U . . .
H83A H 0.360412 0.737065 0.853723 0.214 Uiso 1 1 calc R U . . .
H83B H 0.369713 0.777116 0.823210 0.214 Uiso 1 1 calc R U . . .
C84 C 0.3887(3) 0.5610(18) 0.8644(5) 0.147(7) Uani 1 1 d D U . . .
H84 H 0.391297 0.560890 0.890435 0.176 Uiso 1 1 calc R U . . .
C85 C 0.3922(3) 0.4861(14) 0.8457(6) 0.139(6) Uani 1 1 d D U . . .
H85 H 0.398545 0.423996 0.856655 0.166 Uiso 1 1 calc R U . . .
C86 C 0.3771(3) 0.6065(14) 0.8050(6) 0.109(5) Uani 1 1 d D U . . .
N16 N 0.3851(2) 0.5135(13) 0.8074(4) 0.117(4) Uani 1 1 d D U . . .
N17 N 0.3808(3) 0.6368(13) 0.8397(6) 0.142(5) Uani 1 1 d D U . . .
C87 C 0.3689(3) 0.6669(15) 0.7703(6) 0.116(5) Uani 1 1 d . U . . .
C88 C 0.3593(3) 0.7186(15) 0.7437(7) 0.132(6) Uani 1 1 d . U . . .
C89 C 0.3531(3) 0.7857(16) 0.7136(6) 0.134(6) Uani 1 1 d D U . . .
C90 C 0.3440(3) 0.8765(15) 0.7185(5) 0.139(6) Uani 1 1 d D U . . .
H90 H 0.342675 0.889576 0.741624 0.167 Uiso 1 1 calc R U . . .
C91 C 0.3369(3) 0.9464(12) 0.6901(5) 0.134(5) Uani 1 1 d D U . . .
H91 H 0.330755 1.007774 0.693426 0.161 Uiso 1 1 calc R U . . .
C92 C 0.3390(3) 0.9260(13) 0.6561(5) 0.125(5) Uani 1 1 d D U . . .
C93 C 0.3470(3) 0.8366(13) 0.6505(5) 0.114(5) Uani 1 1 d D U . . .
C94 C 0.3537(3) 0.7641(11) 0.6790(5) 0.110(5) Uani 1 1 d D U . . .
H94 H 0.358596 0.701214 0.674734 0.132 Uiso 1 1 calc R U . . .
C95 C 0.3493(3) 0.8183(14) 0.6152(5) 0.110(5) Uani 1 1 d D U . . .
C96 C 0.3442(3) 0.8980(13) 0.5874(5) 0.128(5) Uani 1 1 d D U . . .
C97 C 0.3362(4) 0.9877(15) 0.5953(5) 0.146(6) Uani 1 1 d D U . . .
C98 C 0.3319(4) 1.0661(13) 0.5716(6) 0.173(7) Uani 1 1 d D U . . .
H98 H 0.326721 1.126410 0.577521 0.208 Uiso 1 1 calc R U . . .
C99 C 0.3352(4) 1.0561(15) 0.5391(6) 0.170(7) Uani 1 1 d D U . . .
H99 H 0.332839 1.110654 0.522864 0.204 Uiso 1 1 calc R U . . .
C100 C 0.3422(4) 0.9654(16) 0.5294(5) 0.149(6) Uani 1 1 d D U . . .
C101 C 0.3478(3) 0.8888(12) 0.5547(5) 0.136(5) Uani 1 1 d D U . . .
H101 H 0.354084 0.829575 0.549678 0.163 Uiso 1 1 calc R U . . .
N18 N 0.3337(3) 1.0018(10) 0.6295(5) 0.156(5) Uani 1 1 d D U . . .
H18Z H 0.328818 1.058686 0.634092 0.187 Uiso 1 1 calc R U . . .
O4 O 0.3556(2) 0.7387(11) 0.6087(3) 0.152(7) Uani 1.00(4) 1 d D U P . .
C102 C 0.3470(4) 0.9534(15) 0.4973(6) 0.174(7) Uani 1 1 d D U . . .
C103 C 0.3513(4) 0.9473(14) 0.4694(6) 0.177(7) Uani 1 1 d D U . . .
C104 C 0.3574(4) 0.9388(16) 0.4390(6) 0.206(9) Uani 1 1 d D U . . .
C105 C 0.3571(4) 0.8858(15) 0.3870(5) 0.201(9) Uani 1 1 d D U . . .
H105 H 0.352347 0.852141 0.363261 0.241 Uiso 1 1 calc R U . . .
C106 C 0.3758(4) 0.9540(16) 0.4026(6) 0.227(10) Uani 1 1 d D U . . .
H106 H 0.387347 0.972619 0.392520 0.272 Uiso 1 1 calc R U . . .
C107 C 0.3943(6) 1.0664(18) 0.4612(8) 0.307(14) Uani 1 1 d D U . . .
H10A H 0.409408 1.077350 0.456028 0.368 Uiso 1 1 calc R U . . .
H10B H 0.400962 1.047667 0.488864 0.368 Uiso 1 1 calc R U . . .
C108 C 0.3761(9) 1.158(2) 0.4506(13) 0.56(3) Uani 1 1 d D U . . .
H10C H 0.386226 1.212671 0.466769 0.836 Uiso 1 1 calc R U . . .
H10D H 0.369540 1.173810 0.422977 0.836 Uiso 1 1 calc R U . . .
H10E H 0.361168 1.144386 0.455525 0.836 Uiso 1 1 calc R U . . .
N19 N 0.3460(3) 0.8728(13) 0.4109(6) 0.193(7) Uani 1 1 d D U . . .
N20 N 0.3759(3) 0.9922(13) 0.4343(5) 0.199(7) Uani 1 1 d D U . . .
 
loop_
 _atom_site_aniso_label
 _atom_site_aniso_U_11
 _atom_site_aniso_U_22
 _atom_site_aniso_U_33
 _atom_site_aniso_U_23
 _atom_site_aniso_U_13
 _atom_site_aniso_U_12
Zn01 0.0884(14) 0.199(2) 0.1252(17) -0.0427(15) 0.0438(11) 0.0078(13)
Zn02 0.156(2) 0.315(3) 0.0903(15) 0.0249(18) 0.0587(14) 0.089(2)
S1 0.159(5) 0.228(7) 0.120(5) -0.018(4) 0.066(4) -0.040(5)
F1 0.308(13) 0.268(12) 0.201(10) 0.093(9) 0.163(10) 0.114(10)
C7 0.120(13) 0.164(14) 0.143(14) 0.003(12) 0.083(11) 0.015(11)
O1 0.135(17) 0.23(2) 0.19(2) 0.033(14) 0.069(13) -0.012(13)
N3 0.145(13) 0.160(13) 0.146(12) -0.007(10) 0.071(11) -0.032(11)
C8 0.082(13) 0.170(17) 0.146(15) -0.049(14) 0.068(12) -0.018(13)
C9 0.098(14) 0.175(19) 0.168(17) -0.032(15) 0.056(12) -0.024(13)
C10 0.106(14) 0.171(16) 0.181(17) -0.031(14) 0.088(13) -0.024(13)
C11 0.135(15) 0.130(15) 0.141(14) -0.027(12) 0.070(13) -0.021(13)
C12 0.106(14) 0.143(15) 0.128(13) -0.009(12) 0.066(11) -0.015(12)
C13 0.091(12) 0.150(14) 0.120(13) -0.040(11) 0.054(11) -0.008(11)
C14 0.080(12) 0.166(17) 0.110(12) -0.007(12) 0.033(10) -0.007(11)
C15 0.104(13) 0.148(15) 0.133(14) -0.008(12) 0.060(12) 0.010(12)
C16 0.129(15) 0.136(15) 0.106(12) -0.014(11) 0.056(12) 0.026(12)
C17 0.168(16) 0.168(15) 0.128(14) -0.015(12) 0.095(13) 0.022(14)
C18 0.124(14) 0.191(18) 0.115(13) 0.014(12) 0.059(12) 0.037(14)
C19 0.130(16) 0.171(18) 0.131(16) -0.023(13) 0.078(14) 0.004(15)
C20 0.121(14) 0.148(14) 0.111(13) 0.004(11) 0.046(11) 0.018(12)
C21 0.143(18) 0.166(17) 0.097(15) -0.021(12) 0.048(17) 0.028(19)
F2 0.310(14) 0.42(2) 0.253(12) 0.092(12) 0.179(11) 0.124(13)
F3 0.320(14) 0.359(18) 0.259(12) 0.038(12) 0.182(11) 0.088(13)
C1A 0.291(17) 0.29(2) 0.202(14) 0.094(13) 0.154(13) 0.098(16)
N1 0.097(10) 0.229(14) 0.111(11) -0.035(10) 0.041(9) 0.023(10)
N2 0.102(10) 0.286(16) 0.122(12) -0.061(12) 0.060(11) 0.001(10)
C1 0.177(19) 0.65(5) 0.22(2) 0.06(3) 0.152(18) 0.12(2)
C2 0.105(12) 0.41(3) 0.138(14) -0.107(16) 0.077(11) 0.004(16)
C3 0.119(15) 0.32(2) 0.135(17) -0.042(16) 0.042(13) -0.004(16)
C4 0.098(13) 0.28(2) 0.133(16) -0.056(15) 0.034(12) 0.007(13)
C5 0.108(14) 0.247(18) 0.116(15) -0.047(15) 0.071(14) 0.005(13)
S2 0.130(5) 0.220(8) 0.160(5) -0.019(5) 0.061(4) -0.021(5)
C2A 0.137(12) 0.180(13) 0.185(13) -0.032(11) 0.077(12) -0.026(11)
O8 0.168(12) 0.267(16) 0.41(2) -0.030(16) 0.184(15) -0.030(11)
O9 0.207(13) 0.311(18) 0.138(10) -0.105(12) 0.062(9) -0.049(12)
O10 0.181(11) 0.145(11) 0.173(11) 0.003(9) 0.082(9) -0.040(9)
F4 0.139(8) 0.216(10) 0.230(9) -0.024(8) 0.092(7) -0.018(7)
F5 0.254(11) 0.176(8) 0.167(9) -0.001(7) 0.100(8) 0.019(8)
F6 0.234(11) 0.183(10) 0.276(12) -0.024(9) 0.127(10) -0.046(8)
C22 0.125(16) 0.180(18) 0.112(16) 0.014(13) 0.042(16) 0.038(19)
C23 0.113(14) 0.177(18) 0.135(13) -0.005(12) 0.030(11) 0.031(13)
C24 0.168(16) 0.170(16) 0.134(14) 0.007(11) 0.058(14) -0.006(14)
C25 0.150(15) 0.191(17) 0.136(13) 0.008(11) 0.078(13) 0.042(13)
C26 0.27(2) 0.23(2) 0.193(18) 0.097(18) 0.068(17) -0.028(19)
C27 0.62(6) 0.26(2) 0.44(4) 0.16(2) -0.14(4) -0.07(3)
N4 0.122(12) 0.202(14) 0.121(10) -0.016(10) 0.051(9) 0.044(10)
N5 0.161(13) 0.185(15) 0.154(14) 0.037(11) 0.032(11) -0.019(12)
C28 0.086(16) 0.48(4) 0.39(4) -0.03(3) 0.03(2) 0.02(2)
C29 0.060(12) 0.29(2) 0.35(3) -0.02(2) 0.004(17) 0.012(15)
C30 0.097(15) 0.25(2) 0.24(2) -0.036(17) 0.066(15) -0.019(15)
C31 0.120(15) 0.22(2) 0.177(18) -0.065(15) 0.072(14) -0.026(15)
C32 0.059(13) 0.23(2) 0.181(18) -0.015(16) 0.045(14) 0.021(14)
N6 0.070(10) 0.214(17) 0.169(14) -0.049(12) 0.051(10) 0.002(11)
N7 0.085(14) 0.248(17) 0.224(17) -0.032(14) 0.053(12) 0.000(13)
C33 0.077(17) 0.19(2) 0.135(19) -0.050(14) 0.009(15) -0.008(14)
C34 0.075(16) 0.21(3) 0.14(2) -0.079(18) 0.015(16) 0.016(14)
O2 0.139(17) 0.29(2) 0.26(3) 0.052(19) 0.040(15) 0.014(14)
N8 0.136(10) 0.237(15) 0.148(13) -0.051(11) 0.068(10) 0.002(12)
C35 0.101(16) 0.190(19) 0.149(17) -0.093(15) 0.030(14) -0.007(15)
C36 0.072(13) 0.24(2) 0.187(18) -0.056(17) 0.023(12) -0.009(13)
C37 0.072(13) 0.245(19) 0.164(16) -0.076(15) 0.030(12) 0.020(13)
C38 0.108(14) 0.188(17) 0.106(13) -0.063(12) 0.035(12) 0.009(13)
C39 0.121(12) 0.204(17) 0.107(13) -0.039(12) 0.041(10) 0.015(12)
C40 0.120(14) 0.193(16) 0.111(13) -0.059(12) 0.036(12) 0.014(13)
C41 0.121(12) 0.211(16) 0.105(11) -0.039(10) 0.029(10) 0.016(11)
C42 0.091(12) 0.198(15) 0.110(12) -0.028(10) 0.037(10) 0.006(11)
C43 0.119(11) 0.191(17) 0.108(12) -0.030(11) 0.059(11) 0.009(12)
C44 0.151(15) 0.214(18) 0.128(15) -0.033(13) 0.077(13) -0.026(15)
C45 0.144(15) 0.227(19) 0.112(13) -0.017(13) 0.063(13) -0.018(15)
C46 0.107(14) 0.22(2) 0.087(13) -0.021(13) 0.046(12) 0.014(15)
C47 0.131(14) 0.181(15) 0.097(12) -0.018(11) 0.059(11) 0.044(12)
C48 0.151(18) 0.30(2) 0.089(16) -0.054(15) 0.054(16) 0.04(2)
C49 0.118(14) 0.309(19) 0.098(16) -0.076(15) 0.049(14) 0.025(19)
N9 0.103(12) 0.42(2) 0.083(11) -0.033(13) 0.012(9) 0.044(14)
N10 0.091(10) 0.38(2) 0.111(12) -0.067(12) 0.004(9) 0.044(12)
C50 0.094(15) 0.36(2) 0.096(14) -0.062(15) 0.012(13) 0.038(17)
C51 0.152(17) 0.42(3) 0.116(16) -0.045(17) 0.051(13) 0.072(19)
C52 0.117(12) 0.40(3) 0.128(15) -0.054(16) 0.017(11) 0.061(15)
C53 0.130(19) 0.40(3) 0.32(3) -0.17(3) 0.08(2) 0.01(2)
C54 0.126(18) 0.31(3) 0.32(3) -0.07(3) 0.021(19) 0.05(2)
O5 0.220(12) 0.258(14) 0.156(10) 0.007(10) 0.136(10) 0.009(10)
O6 0.260(16) 0.36(2) 0.194(13) -0.088(14) 0.122(12) -0.201(16)
O7 0.128(9) 0.318(16) 0.125(9) -0.056(9) 0.061(8) 0.007(10)
C6 0.136(14) 0.156(14) 0.128(13) -0.026(11) 0.060(11) 0.037(11)
N11 0.112(10) 0.156(12) 0.131(11) 0.056(9) 0.049(9) 0.004(10)
N12 0.153(14) 0.162(14) 0.172(12) 0.097(10) 0.055(11) -0.006(12)
C55 0.24(3) 0.26(2) 0.24(2) 0.008(17) 0.044(18) -0.04(2)
C56 0.098(13) 0.161(17) 0.217(19) 0.046(14) 0.016(13) -0.018(12)
C57 0.129(15) 0.171(16) 0.201(17) 0.092(13) 0.061(14) -0.003(14)
C58 0.107(13) 0.195(17) 0.140(13) 0.093(12) 0.058(11) 0.032(13)
C59 0.123(15) 0.136(15) 0.139(13) 0.068(13) 0.025(12) 0.007(14)
C60 0.112(11) 0.114(12) 0.132(11) 0.044(10) 0.051(9) 0.001(10)
C61 0.098(10) 0.142(12) 0.121(11) 0.029(9) 0.050(8) -0.002(10)
C62 0.105(11) 0.133(13) 0.090(12) 0.020(10) 0.039(9) -0.001(10)
C63 0.110(11) 0.164(17) 0.115(12) 0.056(13) 0.061(9) 0.029(11)
C64 0.125(11) 0.160(16) 0.108(12) 0.026(11) 0.079(10) 0.022(11)
C65 0.115(11) 0.106(13) 0.112(13) 0.041(12) 0.048(10) 0.027(10)
C66 0.074(9) 0.135(14) 0.100(12) -0.006(12) 0.034(8) 0.013(9)
C67 0.090(10) 0.127(13) 0.118(13) 0.036(11) 0.039(10) 0.025(9)
C68 0.119(10) 0.124(11) 0.078(10) 0.016(8) 0.048(9) 0.026(9)
C69 0.134(10) 0.126(10) 0.090(9) 0.024(7) 0.067(8) 0.042(8)
C70 0.150(11) 0.133(11) 0.108(10) 0.033(8) 0.092(9) 0.046(9)
C71 0.212(14) 0.134(11) 0.115(11) 0.044(8) 0.112(11) 0.072(9)
C72 0.197(14) 0.105(13) 0.144(14) 0.043(11) 0.102(12) 0.063(11)
C73 0.126(11) 0.121(15) 0.089(12) 0.018(11) 0.055(9) 0.042(10)
C74 0.126(11) 0.146(13) 0.096(9) 0.021(9) 0.067(9) 0.044(10)
N13 0.143(9) 0.130(11) 0.098(9) 0.003(8) 0.073(8) 0.043(8)
O3 0.22(2) 0.142(13) 0.123(15) 0.007(10) 0.101(14) 0.035(11)
C75 0.151(13) 0.164(15) 0.133(16) 0.022(13) 0.089(13) 0.058(11)
C76 0.105(10) 0.234(16) 0.105(12) 0.053(13) 0.071(11) 0.060(10)
N14 0.172(12) 0.237(15) 0.085(10) 0.053(10) 0.077(9) 0.087(11)
N15 0.117(10) 0.142(12) 0.128(11) 0.049(10) 0.070(9) 0.038(9)
C77 0.116(11) 0.210(17) 0.089(12) 0.054(12) 0.062(10) 0.064(11)
C78 0.156(14) 0.24(2) 0.104(13) 0.047(14) 0.085(12) 0.054(13)
C79 0.138(14) 0.219(19) 0.128(14) 0.068(14) 0.081(11) 0.047(12)
C80 0.148(15) 0.157(16) 0.144(14) 0.014(13) 0.028(12) 0.030(12)
C81 0.32(3) 0.22(2) 0.30(3) -0.02(2) 0.03(2) -0.10(2)
C82 0.26(3) 0.33(3) 0.29(3) -0.03(2) 0.19(2) -0.04(2)
C83 0.159(16) 0.161(18) 0.163(16) 0.024(15) 0.033(13) -0.039(16)
C84 0.119(12) 0.19(2) 0.137(15) 0.049(16) 0.064(11) 0.012(13)
C85 0.100(11) 0.173(18) 0.143(17) 0.046(14) 0.057(11) -0.002(12)
C86 0.081(10) 0.121(15) 0.119(15) 0.019(15) 0.042(12) 0.003(10)
N16 0.066(7) 0.181(14) 0.102(10) 0.040(12) 0.038(7) 0.021(8)
N17 0.117(10) 0.163(16) 0.136(13) 0.055(13) 0.051(10) 0.006(11)
C87 0.083(12) 0.134(17) 0.116(16) 0.025(12) 0.036(12) -0.009(11)
C88 0.112(14) 0.126(17) 0.117(17) 0.037(12) 0.019(13) 0.003(12)
C89 0.102(11) 0.163(18) 0.140(16) 0.017(16) 0.061(11) 0.031(11)
C90 0.158(13) 0.165(17) 0.118(13) 0.007(13) 0.085(11) 0.029(13)
C91 0.187(14) 0.141(15) 0.103(12) 0.030(11) 0.091(11) 0.024(11)
C92 0.164(12) 0.110(14) 0.120(13) 0.032(13) 0.083(10) 0.017(11)
C93 0.137(11) 0.091(13) 0.122(13) 0.030(13) 0.068(10) 0.026(10)
C94 0.121(11) 0.116(13) 0.100(11) 0.024(11) 0.057(10) 0.012(9)
C95 0.135(12) 0.077(14) 0.124(15) 0.010(13) 0.066(11) 0.001(11)
C96 0.166(13) 0.104(14) 0.118(13) 0.019(13) 0.072(10) 0.026(11)
C97 0.214(14) 0.125(16) 0.128(14) 0.024(13) 0.106(12) 0.016(13)
C98 0.258(17) 0.125(15) 0.183(17) 0.040(14) 0.143(15) 0.044(13)
C99 0.254(17) 0.145(17) 0.153(15) 0.035(14) 0.131(13) 0.032(14)
C100 0.234(16) 0.135(16) 0.128(14) 0.060(14) 0.128(12) 0.031(14)
C101 0.191(14) 0.132(15) 0.099(12) 0.017(12) 0.079(11) 0.008(11)
N18 0.209(13) 0.136(12) 0.152(12) 0.016(11) 0.108(11) 0.013(10)
O4 0.170(11) 0.154(14) 0.150(10) 0.013(9) 0.089(8) 0.008(9)
C102 0.185(16) 0.206(17) 0.18(2) 0.079(18) 0.124(15) 0.063(13)
C103 0.197(15) 0.197(16) 0.18(2) 0.093(17) 0.128(15) 0.078(12)
C104 0.218(16) 0.27(2) 0.19(2) 0.081(16) 0.143(14) 0.066(14)
C105 0.209(19) 0.27(2) 0.190(17) 0.038(16) 0.150(16) 0.084(17)
C106 0.28(2) 0.29(2) 0.21(2) 0.043(18) 0.193(18) 0.019(18)
C107 0.46(3) 0.22(3) 0.26(3) 0.08(2) 0.18(2) 0.05(2)
C108 0.65(7) 0.47(6) 0.50(5) 0.20(5) 0.22(5) -0.11(5)
N19 0.133(12) 0.309(19) 0.170(15) 0.051(14) 0.100(11) 0.105(12)
N20 0.254(16) 0.269(19) 0.157(13) 0.052(13) 0.166(13) 0.037(13)
 
_geom_special_details
;
 All esds (except the esd in the dihedral angle between two l.s. planes)
 are estimated using the full covariance matrix.  The cell esds are taken
 into account individually in the estimation of esds in distances, angles
 and torsion angles; correlations between esds in cell parameters are only
 used when they are defined by crystal symmetry.  An approximate (isotropic)
 treatment of cell esds is used for estimating esds involving l.s. planes.
;
 
loop_
 _geom_bond_atom_site_label_1
 _geom_bond_atom_site_label_2
 _geom_bond_distance
 _geom_bond_site_symmetry_2
 _geom_bond_publ_flag
Zn01 N6 1.955(14) . ?
Zn01 N1 1.966(13) . ?
Zn01 N16 1.973(14) 2_656 ?
Zn01 N11 2.009(13) 2_656 ?
Zn02 N9 1.922(16) . ?
Zn02 N4 1.958(14) . ?
Zn02 N14 1.991(13) . ?
Zn02 N19 2.058(16) . ?
S1 O6 1.419(11) . ?
S1 O5 1.424(9) . ?
S1 O7 1.438(9) . ?
S1 C1A 1.777(15) . ?
F1 C1A 1.283(16) . ?
C7 C6 1.20(2) . ?
C7 C8 1.43(2) . ?
O1 C14 1.203(14) . ?
N3 C16 1.415(14) . ?
N3 C11 1.420(14) . ?
C8 C9 1.367(15) . ?
C8 C13 1.411(14) . ?
C9 C10 1.351(15) . ?
C10 C11 1.384(15) . ?
C11 C12 1.383(14) . ?
C12 C13 1.382(14) . ?
C12 C14 1.465(15) . ?
C14 C15 1.463(15) . ?
C15 C20 1.406(14) . ?
C15 C16 1.413(14) . ?
C16 C17 1.395(14) . ?
C17 C18 1.385(15) . ?
C18 C19 1.399(15) . ?
C19 C20 1.406(15) . ?
C19 C21 1.422(16) . ?
C21 C22 1.200(16) . ?
F2 C1A 1.344(16) . ?
F3 C1A 1.337(17) . ?
N1 C5 1.361(14) . ?
N1 C4 1.379(14) . ?
N2 C5 1.353(14) . ?
N2 C3 1.364(15) . ?
N2 C2 1.528(15) . ?
C1 C2 1.514(17) . ?
C3 C4 1.367(15) . ?
C5 C6 1.40(2) . ?
S2 O9 1.423(10) . ?
S2 O10 1.427(10) . ?
S2 O8 1.459(11) . ?
S2 C2A 1.756(14) . ?
C2A F4 1.307(14) . ?
C2A F6 1.339(14) . ?
C2A F5 1.345(14) . ?
C22 C23 1.422(16) . ?
C23 N5 1.365(15) . ?
C23 N4 1.370(15) . ?
C24 N5 1.347(15) . ?
C24 C25 1.367(14) . ?
C25 N4 1.388(14) . ?
C26 C27 1.490(18) . ?
C26 N5 1.517(16) . ?
C28 C29 1.513(18) . ?
C29 N7 1.472(16) . ?
C30 N7 1.340(16) . ?
C30 C31 1.391(16) . ?
C31 N6 1.324(15) . ?
C32 N7 1.364(16) . ?
C32 N6 1.366(16) . ?
C32 C33 1.38(3) . ?
C33 C34 1.14(3) . ?
C34 C35 1.50(3) . ?
O2 C41 1.238(16) . ?
N8 C38 1.397(14) . ?
N8 C43 1.415(14) . ?
C35 C40 1.391(15) . ?
C35 C36 1.407(16) . ?
C36 C37 1.372(16) . ?
C37 C38 1.403(15) . ?
C38 C39 1.393(15) . ?
C39 C40 1.385(15) . ?
C39 C41 1.470(16) . ?
C41 C42 1.464(15) . ?
C42 C47 1.372(14) . ?
C42 C43 1.375(14) . ?
C43 C44 1.399(15) . ?
C44 C45 1.384(15) . ?
C45 C46 1.410(15) . ?
C46 C47 1.394(15) . ?
C46 C48 1.432(16) . ?
C48 C49 1.218(16) . ?
C49 C50 1.381(16) . ?
N9 C51 1.333(15) . ?
N9 C50 1.350(15) . ?
N10 C50 1.326(16) . ?
N10 C52 1.365(15) . ?
N10 C53 1.430(16) . ?
C51 C52 1.357(16) . ?
C53 C54 1.390(17) . ?
N11 C58 1.370(13) . ?
N11 C59 1.394(14) . ?
N12 C57 1.338(14) . ?
N12 C59 1.357(15) . ?
N12 C56 1.526(15) . ?
C55 C56 1.449(17) . ?
C57 C58 1.351(14) . ?
C59 C60 1.35(2) . ?
C60 C61 1.203(18) . ?
C61 C62 1.47(2) . ?
C62 C63 1.394(14) . ?
C62 C67 1.404(14) . ?
C63 C64 1.374(13) . ?
C64 C65 1.400(13) . ?
C65 C66 1.406(13) . ?
C65 N13 1.408(12) . ?
C66 C67 1.419(13) . ?
C66 C68 1.504(14) . ?
C68 O3 1.175(13) . ?
C68 C69 1.456(14) . ?
C69 C74 1.377(13) . ?
C69 C70 1.382(13) . ?
C70 C71 1.408(13) . ?
C70 N13 1.409(12) . ?
C71 C72 1.354(13) . ?
C72 C73 1.406(13) . ?
C73 C74 1.379(13) . ?
C73 C75 1.49(2) . ?
C75 C76 1.228(19) . ?
C76 C77 1.36(2) . ?
N14 C77 1.308(14) . ?
N14 C78 1.342(14) . ?
N15 C77 1.312(14) . ?
N15 C79 1.359(14) . ?
N15 C80 1.446(14) . ?
C78 C79 1.338(14) . ?
C80 C81 1.498(16) . ?
C82 C83 1.528(17) . ?
C83 N17 1.477(15) . ?
C84 C85 1.332(15) . ?
C84 N17 1.346(15) . ?
C85 N16 1.394(14) . ?
C86 N17 1.328(14) . ?
C86 N16 1.352(14) . ?
C86 C87 1.46(2) . ?
C87 C88 1.16(2) . ?
C88 C89 1.40(2) . ?
C89 C94 1.393(14) . ?
C89 C90 1.404(14) . ?
C90 C91 1.376(14) . ?
C91 C92 1.408(14) . ?
C92 C93 1.372(13) . ?
C92 N18 1.399(13) . ?
C93 C94 1.406(13) . ?
C93 C95 1.456(14) . ?
C95 O4 1.221(12) . ?
C95 C96 1.472(14) . ?
C96 C101 1.382(14) . ?
C96 C97 1.404(14) . ?
C97 C98 1.366(14) . ?
C97 N18 1.414(13) . ?
C98 C99 1.364(14) . ?
C99 C100 1.420(15) . ?
C100 C101 1.374(14) . ?
C100 C102 1.404(16) . ?
C102 C103 1.221(16) . ?
C103 C104 1.385(17) . ?
C104 N19 1.332(16) . ?
C104 N20 1.376(17) . ?
C105 C106 1.342(17) . ?
C105 N19 1.358(15) . ?
C106 N20 1.336(16) . ?
C107 N20 1.487(18) . ?
C107 C108 1.57(2) . ?
 
loop_
 _geom_angle_atom_site_label_1
 _geom_angle_atom_site_label_2
 _geom_angle_atom_site_label_3
 _geom_angle
 _geom_angle_site_symmetry_1
 _geom_angle_site_symmetry_3
 _geom_angle_publ_flag
N6 Zn01 N1 104.5(6) . . ?
N6 Zn01 N16 112.8(7) . 2_656 ?
N1 Zn01 N16 117.1(7) . 2_656 ?
N6 Zn01 N11 102.1(7) . 2_656 ?
N1 Zn01 N11 113.3(7) . 2_656 ?
N16 Zn01 N11 106.1(5) 2_656 2_656 ?
N9 Zn02 N4 101.9(7) . . ?
N9 Zn02 N14 106.4(7) . . ?
N4 Zn02 N14 113.3(6) . . ?
N9 Zn02 N19 108.4(8) . . ?
N4 Zn02 N19 122.0(7) . . ?
N14 Zn02 N19 104.0(6) . . ?
O6 S1 O5 114.0(8) . . ?
O6 S1 O7 112.1(9) . . ?
O5 S1 O7 118.1(7) . . ?
O6 S1 C1A 107.4(10) . . ?
O5 S1 C1A 103.9(9) . . ?
O7 S1 C1A 99.1(9) . . ?
C6 C7 C8 176.9(18) . . ?
C16 N3 C11 117.4(14) . . ?
C9 C8 C13 120.7(17) . . ?
C9 C8 C7 118.1(17) . . ?
C13 C8 C7 121.0(18) . . ?
C10 C9 C8 119.8(17) . . ?
C9 C10 C11 120.6(16) . . ?
C12 C11 C10 120.4(15) . . ?
C12 C11 N3 122.2(15) . . ?
C10 C11 N3 117.4(17) . . ?
C11 C12 C13 119.4(14) . . ?
C11 C12 C14 121.3(15) . . ?
C13 C12 C14 119.1(15) . . ?
C12 C13 C8 118.6(14) . . ?
O1 C14 C12 122.7(18) . . ?
O1 C14 C15 120.5(17) . . ?
C12 C14 C15 116.6(14) . . ?
C20 C15 C16 119.3(14) . . ?
C20 C15 C14 121.3(15) . . ?
C16 C15 C14 119.3(15) . . ?
C17 C16 C15 120.9(15) . . ?
C17 C16 N3 115.8(17) . . ?
C15 C16 N3 123.1(15) . . ?
C18 C17 C16 118.1(15) . . ?
C17 C18 C19 122.6(15) . . ?
C18 C19 C20 118.7(15) . . ?
C18 C19 C21 122.6(19) . . ?
C20 C19 C21 118.7(18) . . ?
C19 C20 C15 119.8(14) . . ?
C22 C21 C19 177(2) . . ?
F1 C1A F3 116.1(18) . . ?
F1 C1A F2 109.2(16) . . ?
F3 C1A F2 103.3(17) . . ?
F1 C1A S1 113.3(13) . . ?
F3 C1A S1 104.1(14) . . ?
F2 C1A S1 110.3(14) . . ?
C5 N1 C4 105.2(13) . . ?
C5 N1 Zn01 122.1(13) . . ?
C4 N1 Zn01 132.4(14) . . ?
C5 N2 C3 107.0(13) . . ?
C5 N2 C2 122.7(17) . . ?
C3 N2 C2 129.2(17) . . ?
C1 C2 N2 101.8(14) . . ?
N2 C3 C4 107.6(14) . . ?
C3 C4 N1 109.1(14) . . ?
N2 C5 N1 110.8(14) . . ?
N2 C5 C6 128.1(17) . . ?
N1 C5 C6 121.0(17) . . ?
O9 S2 O10 115.2(9) . . ?
O9 S2 O8 109.3(9) . . ?
O10 S2 O8 116.2(9) . . ?
O9 S2 C2A 105.8(9) . . ?
O10 S2 C2A 106.4(8) . . ?
O8 S2 C2A 102.6(9) . . ?
F4 C2A F6 107.6(14) . . ?
F4 C2A F5 107.6(14) . . ?
F6 C2A F5 103.8(14) . . ?
F4 C2A S2 110.2(12) . . ?
F6 C2A S2 112.9(12) . . ?
F5 C2A S2 114.4(12) . . ?
C21 C22 C23 172(2) . . ?
N5 C23 N4 113.5(14) . . ?
N5 C23 C22 124.7(18) . . ?
N4 C23 C22 121.8(18) . . ?
N5 C24 C25 108.1(15) . . ?
C24 C25 N4 111.2(15) . . ?
C27 C26 N5 109.8(19) . . ?
C23 N4 C25 101.7(14) . . ?
C23 N4 Zn02 132.7(13) . . ?
C25 N4 Zn02 125.6(12) . . ?
C24 N5 C23 105.6(14) . . ?
C24 N5 C26 129.4(18) . . ?
C23 N5 C26 125.0(18) . . ?
N7 C29 C28 109.0(16) . . ?
N7 C30 C31 107.8(16) . . ?
N6 C31 C30 110.6(16) . . ?
N7 C32 N6 112.4(16) . . ?
N7 C32 C33 123(2) . . ?
N6 C32 C33 124(2) . . ?
C31 N6 C32 103.9(15) . . ?
C31 N6 Zn01 119.3(16) . . ?
C32 N6 Zn01 136.7(16) . . ?
C30 N7 C32 105.0(14) . . ?
C30 N7 C29 128(2) . . ?
C32 N7 C29 127(2) . . ?
C34 C33 C32 167(3) . . ?
C33 C34 C35 179(2) . . ?
C38 N8 C43 119.0(15) . . ?
C40 C35 C36 119.6(18) . . ?
C40 C35 C34 117.7(19) . . ?
C36 C35 C34 122.5(19) . . ?
C37 C36 C35 122.4(17) . . ?
C36 C37 C38 115.0(16) . . ?
C39 C38 N8 120.1(15) . . ?
C39 C38 C37 125.6(16) . . ?
N8 C38 C37 114.2(18) . . ?
C40 C39 C38 116.5(15) . . ?
C40 C39 C41 120.1(16) . . ?
C38 C39 C41 123.4(16) . . ?
C39 C40 C35 120.8(17) . . ?
O2 C41 C42 124(2) . . ?
O2 C41 C39 123(2) . . ?
C42 C41 C39 112.7(15) . . ?
C47 C42 C43 119.3(15) . . ?
C47 C42 C41 118.0(16) . . ?
C43 C42 C41 122.5(15) . . ?
C42 C43 C44 121.3(15) . . ?
C42 C43 N8 121.4(16) . . ?
C44 C43 N8 117.3(18) . . ?
C45 C44 C43 119.4(16) . . ?
C44 C45 C46 119.6(16) . . ?
C47 C46 C45 119.2(15) . . ?
C47 C46 C48 119.2(19) . . ?
C45 C46 C48 121.6(19) . . ?
C42 C47 C46 121.2(15) . . ?
C49 C48 C46 175(3) . . ?
C48 C49 C50 178(3) . . ?
C51 N9 C50 104.1(15) . . ?
C51 N9 Zn02 125.2(15) . . ?
C50 N9 Zn02 128.6(14) . . ?
C50 N10 C52 105.0(15) . . ?
C50 N10 C53 118.0(18) . . ?
C52 N10 C53 135.9(18) . . ?
N10 C50 N9 113.0(15) . . ?
N10 C50 C49 125.3(19) . . ?
N9 C50 C49 121.7(19) . . ?
N9 C51 C52 110.4(16) . . ?
C51 C52 N10 107.5(15) . . ?
C54 C53 N10 114(2) . . ?
C7 C6 C5 173(2) . . ?
C58 N11 C59 105.1(12) . . ?
C58 N11 Zn01 128.9(13) . 2_656 ?
C59 N11 Zn01 125.1(13) . 2_656 ?
C57 N12 C59 107.7(14) . . ?
C57 N12 C56 127.2(17) . . ?
C59 N12 C56 123.6(17) . . ?
C55 C56 N12 98.6(17) . . ?
N12 C57 C58 109.1(14) . . ?
C57 C58 N11 109.2(13) . . ?
C60 C59 N12 127.0(17) . . ?
C60 C59 N11 124.1(18) . . ?
N12 C59 N11 108.9(13) . . ?
C61 C60 C59 174.2(18) . . ?
C60 C61 C62 177.2(18) . . ?
C63 C62 C67 119.3(15) . . ?
C63 C62 C61 122.9(16) . . ?
C67 C62 C61 117.8(16) . . ?
C64 C63 C62 124.3(15) . . ?
C63 C64 C65 116.7(13) . . ?
C64 C65 C66 121.0(13) . . ?
C64 C65 N13 118.2(16) . . ?
C66 C65 N13 120.7(14) . . ?
C65 C66 C67 121.0(12) . . ?
C65 C66 C68 119.6(14) . . ?
C67 C66 C68 119.4(14) . . ?
C62 C67 C66 117.5(13) . . ?
O3 C68 C69 122.3(16) . . ?
O3 C68 C66 120.8(16) . . ?
C69 C68 C66 116.2(12) . . ?
C74 C69 C70 118.0(12) . . ?
C74 C69 C68 120.2(13) . . ?
C70 C69 C68 121.7(13) . . ?
C69 C70 C71 123.8(12) . . ?
C69 C70 N13 120.8(12) . . ?
C71 C70 N13 115.4(13) . . ?
C72 C71 C70 116.1(13) . . ?
C71 C72 C73 121.8(13) . . ?
C74 C73 C72 120.0(13) . . ?
C74 C73 C75 119.5(15) . . ?
C72 C73 C75 120.2(15) . . ?
C69 C74 C73 120.1(13) . . ?
C70 N13 C65 120.9(11) . . ?
C76 C75 C73 176(2) . . ?
C75 C76 C77 173.7(18) . . ?
C77 N14 C78 105.6(13) . . ?
C77 N14 Zn02 129.7(13) . . ?
C78 N14 Zn02 122.2(15) . . ?
C77 N15 C79 108.2(14) . . ?
C77 N15 C80 127.2(17) . . ?
C79 N15 C80 123.6(18) . . ?
N14 C77 N15 110.7(14) . . ?
N14 C77 C76 126.9(19) . . ?
N15 C77 C76 122.3(18) . . ?
C79 C78 N14 110.5(14) . . ?
C78 C79 N15 104.6(14) . . ?
N15 C80 C81 110.7(18) . . ?
N17 C83 C82 106.5(17) . . ?
C85 C84 N17 107.7(16) . . ?
C84 C85 N16 109.0(15) . . ?
N17 C86 N16 110.0(15) . . ?
N17 C86 C87 125.6(18) . . ?
N16 C86 C87 124.0(18) . . ?
C86 N16 C85 104.6(14) . . ?
C86 N16 Zn01 133.2(13) . 2_656 ?
C85 N16 Zn01 121.6(15) . 2_656 ?
C86 N17 C84 108.4(16) . . ?
C86 N17 C83 122.9(19) . . ?
C84 N17 C83 129(2) . . ?
C88 C87 C86 170.0(19) . . ?
C87 C88 C89 168.2(19) . . ?
C88 C89 C94 123.3(18) . . ?
C88 C89 C90 116.3(18) . . ?
C94 C89 C90 120.2(16) . . ?
C91 C90 C89 120.3(15) . . ?
C90 C91 C92 119.2(14) . . ?
C93 C92 N18 121.9(14) . . ?
C93 C92 C91 120.8(14) . . ?
N18 C92 C91 117.2(16) . . ?
C92 C93 C94 120.3(14) . . ?
C92 C93 C95 119.5(14) . . ?
C94 C93 C95 120.3(15) . . ?
C89 C94 C93 119.0(14) . . ?
O4 C95 C93 121.1(16) . . ?
O4 C95 C96 119.9(16) . . ?
C93 C95 C96 119.0(15) . . ?
C101 C96 C97 119.2(14) . . ?
C101 C96 C95 122.7(16) . . ?
C97 C96 C95 118.1(15) . . ?
C98 C97 C96 121.7(15) . . ?
C98 C97 N18 117.2(18) . . ?
C96 C97 N18 121.1(15) . . ?
C99 C98 C97 118.8(15) . . ?
C98 C99 C100 120.9(15) . . ?
C101 C100 C102 117.6(19) . . ?
C101 C100 C99 119.3(14) . . ?
C102 C100 C99 122.5(18) . . ?
C100 C101 C96 119.9(14) . . ?
C92 N18 C97 120.4(13) . . ?
C103 C102 C100 177(2) . . ?
C102 C103 C104 177(2) . . ?
N19 C104 N20 111.7(16) . . ?
N19 C104 C103 122(2) . . ?
N20 C104 C103 126(2) . . ?
C106 C105 N19 108.5(17) . . ?
N20 C106 C105 110.4(17) . . ?
N20 C107 C108 102(2) . . ?
C104 N19 C105 105.2(16) . . ?
C104 N19 Zn02 123.3(16) . . ?
C105 N19 Zn02 130.6(17) . . ?
C106 N20 C104 103.9(16) . . ?
C106 N20 C107 128(2) . . ?
C104 N20 C107 128(2) . . ?
 
_refine_diff_density_max    0.493
_refine_diff_density_min   -0.334
_refine_diff_density_rms    0.080

_shelx_res_file
;
TITL 230718_Zn4L8apo_FeClO4_0m_a.res in C2/c
    230718_Zn4L8apo_FeClO4_0m_a_sqd.res
    created by SHELXL-2019/1 at 12:05:10 on 31-Aug-2023
REM Old TITL 230718_Zn4L8apo_FeClO4_0m in C2/c
REM SHELXT solution in C2/c: R1 0.522, Rweak 0.056, Alpha 0.133
REM <I/s>   0.454 for  539 systematic absences,  Orientation as input
REM Formula found by SHELXT:  C119 F5 N34 O17 S2 Zn2
CELL  0.71073  57.4460  13.8083  38.7868   90.000  118.041   90.000
ZERR    4.000   0.0040   0.0010   0.0027    0.000    0.003    0.000
LATT  7
SYMM -X, Y, 1/2-Z
SFAC C H F N O S ZN
UNIT 880 672 48 160 70.52 16 16
TEMP -183
L.S. 50
BOND
OMIT 3 1 1
OMIT -2 2 2
LIST 6
FMAP 2
ACTA 50
PLAN 20
WGHT    0.200000
FVAR       0.63854   0.64129   0.58921   0.57561   1.00496
ZN01  7    0.616413    0.418904    0.731716    11.00000    0.08842    0.19867 =
         0.12519   -0.04272    0.04381    0.00779
ZN02  7    0.314020    0.791342    0.403516    11.00000    0.15580    0.31487 =
         0.09029    0.02490    0.05867    0.08859
S1    6    0.214171    0.528473    0.235420    11.00000    0.15889    0.22784 =
         0.12011   -0.01827    0.06565   -0.04019
F1    3    0.200146    0.653781    0.180178    11.00000    0.30845    0.26827 =
         0.20066    0.09255    0.16339    0.11383
C7    1    0.564604    0.606791    0.719320    11.00000    0.11986    0.16351 =
         0.14283    0.00314    0.08332    0.01456
DFIX 1.40 0.02 C8 C9 C9 C10 C10 C11 C11 C12 C12 C13 C13 C8
DANG 2.40 0.04 C8 C10 C9 C11 C10 C12 C11 C13 C12 C8 C13 C9
DFIX 1.40 0.02 C15 C16 C16 C17 C17 C18 C18 C19 C19 C20 C20 C15
DANG 2.40 0.04 C15 C17 C16 C18 C17 C19 C18 C20 C19 C15 C20 C16
DFIX 1.48 0.02 C14 C12 C14 C15
DFIX 1.44 0.02 N3 C11 N3 C16
DFIX 1.22 0.02 C14 O1
DANG 2.35 0.04 O1 C12 O1 C15
DANG 2.51 0.04 C14 C11 C12 N3 C11 C16 N3 C15 C16 C14
DANG 2.56 0.04 C12 C15
SIMU C8 C9 C10 C11 C12 C13 C14 C15 C16 C17 C18 C19 C20 N3 O1
O1    5    0.466304    0.569881    0.621021    21.00000    0.13531    0.22556 =
         0.19156    0.03328    0.06881   -0.01177
N3    4    0.493894    0.800372    0.584020    11.00000    0.14544    0.15952 =
         0.14568   -0.00749    0.07121   -0.03196
AFIX  43
H3Z   2    0.499867    0.848528    0.575534    11.00000   -1.20000
AFIX   0
C8    1    0.545989    0.651934    0.684003    11.00000    0.08186    0.17012 =
         0.14589   -0.04883    0.06794   -0.01785
C9    1    0.554162    0.729632    0.670638    11.00000    0.09769    0.17510 =
         0.16816   -0.03220    0.05588   -0.02426
AFIX  43
H9    2    0.571696    0.753050    0.685083    11.00000   -1.20000
AFIX   0
C10   1    0.537226    0.773034    0.636818    11.00000    0.10592    0.17117 =
         0.18094   -0.03135    0.08773   -0.02404
AFIX  43
H10   2    0.543402    0.822713    0.626222    11.00000   -1.20000
AFIX   0
C11   1    0.510970    0.745787    0.617477    11.00000    0.13451    0.13028 =
         0.14070   -0.02666    0.07032   -0.02129
C12   1    0.502061    0.669122    0.631033    11.00000    0.10615    0.14323 =
         0.12811   -0.00889    0.06561   -0.01520
C13   1    0.519329    0.622656    0.665123    11.00000    0.09060    0.15015 =
         0.12043   -0.03969    0.05439   -0.00771
AFIX  43
H13   2    0.513368    0.572053    0.675624    11.00000   -1.20000
AFIX   0
C14   1    0.474293    0.639938    0.611374    11.00000    0.08047    0.16610 =
         0.11015   -0.00718    0.03297   -0.00750
C15   1    0.456628    0.695945    0.576904    11.00000    0.10433    0.14808 =
         0.13339   -0.00760    0.05996    0.00964
C16   1    0.466898    0.774297    0.564862    11.00000    0.12907    0.13648 =
         0.10591   -0.01409    0.05565    0.02598
C17   1    0.451015    0.825763    0.530852    11.00000    0.16771    0.16760 =
         0.12790   -0.01458    0.09515    0.02152
AFIX  43
H17   2    0.458353    0.873106    0.521001    11.00000   -1.20000
AFIX   0
C18   1    0.424240    0.805866    0.511855    11.00000    0.12411    0.19146 =
         0.11539    0.01427    0.05933    0.03698
AFIX  43
H18   2    0.413143    0.842809    0.489414    11.00000   -1.20000
AFIX   0
C19   1    0.412880    0.733547    0.524388    11.00000    0.12965    0.17068 =
         0.13081   -0.02310    0.07842    0.00435
C20   1    0.429388    0.677016    0.556936    11.00000    0.12114    0.14806 =
         0.11135    0.00372    0.04562    0.01752
AFIX  43
H20   2    0.422157    0.626154    0.565417    11.00000   -1.20000
AFIX   0
C21   1    0.385340    0.714028    0.505188    11.00000    0.14293    0.16560 =
         0.09698   -0.02136    0.04768    0.02797
F2    3    0.181357    0.670299    0.216203    11.00000    0.30983    0.41679 =
         0.25326    0.09157    0.17925    0.12371
F3    3    0.221683    0.705230    0.241610    11.00000    0.32018    0.35909 =
         0.25851    0.03807    0.18244    0.08808
DFIX 1.79 0.02 S1 C1A
DFIX 1.41 0.02 S1 O5 S1 O6 S1 O7
DFIX 1.33 0.02 C1A F1 C1A F2 C1A F3
DANG 2.14 0.04 F1 F2 F2 F3 F3 F1
DANG 2.39 0.04 O5 O6 O6 O7 O7 O5
DANG 2.53 0.04 C1A O5 C1A O6 C1A O7
DANG 2.56 0.04 S1 F1 S1 F2 S1 F3
RIGU C1A F1 C1A F2 C1A F3 C2A F4 C2A F5 C2A F6
C1A   1    0.203714    0.645911    0.215295    11.00000    0.29090    0.28580 =
         0.20172    0.09391    0.15408    0.09829
DFIX 1.35 0.02 C5 N1 N1 C4 C4 C3 C3 N2 N2 C5
DANG 2.13 0.04 C5 C4 C5 C3
DANG 2.22 0.04 N1 C3 N2 C4 N1 N2
DFIX 1.47 0.02 N2 C2
DFIX 1.51 0.02 C1 C2
DANG 2.44 0.04 C1 N2
SIMU N1 N2 C3 C4 C5 C1 C2
ISOR 0.02 C6 C7
N1    4    0.620033    0.470816    0.781190    11.00000    0.09735    0.22875 =
         0.11051   -0.03507    0.04098    0.02311
N2    4    0.607441    0.550273    0.819815    11.00000    0.10181    0.28595 =
         0.12191   -0.06070    0.05987    0.00104
C1    1    0.579896    0.564759    0.849457    11.00000    0.17658    0.64617 =
         0.21837    0.06403    0.15152    0.12259
AFIX  33
H1A   2    0.569643    0.606290    0.857815    11.00000   -1.50000
H1B   2    0.568187    0.517090    0.830528    11.00000   -1.50000
H1C   2    0.593594    0.531087    0.872186    11.00000   -1.50000
AFIX   0
C2    1    0.592662    0.626272    0.830669    11.00000    0.10496    0.41288 =
         0.13832   -0.10736    0.07723    0.00384
AFIX  23
H2A   2    0.604915    0.674392    0.849273    11.00000   -1.20000
H2B   2    0.579282    0.660270    0.807243    11.00000   -1.20000
AFIX   0
C3    1    0.630305    0.502690    0.843269    11.00000    0.11929    0.31531 =
         0.13499   -0.04230    0.04190   -0.00395
AFIX  43
H3    2    0.639636    0.505335    0.870984    11.00000   -1.20000
AFIX   0
C4    1    0.637361    0.450530    0.819696    11.00000    0.09813    0.28125 =
         0.13291   -0.05576    0.03414    0.00734
AFIX  43
H4    2    0.651882    0.407219    0.828435    11.00000   -1.20000
AFIX   0
C5    1    0.601933    0.532256    0.782463    11.00000    0.10789    0.24745 =
         0.11639   -0.04697    0.07085    0.00476
DFIX 1.79 0.02 S2 C2A
DFIX 1.41 0.02 S2 O8 S2 O9 S2 O10
DFIX 1.33 0.02 C2A F4 C2A F5 C2A F6
DANG 2.14 0.04 F4 F5 F5 F6 F6 F4
DANG 2.39 0.04 O8 O9 O9 O10 O10 O8
DANG 2.53 0.04 C2A O8 C2A O9 C2A O10
DANG 2.56 0.04 S2 F4 S2 F5 S2 F6
S2    6    0.423054    0.953667    0.351597    11.00000    0.13037    0.22030 =
         0.15960   -0.01868    0.06143   -0.02091
C2A   1    0.396661    1.004624    0.310173    11.00000    0.13675    0.18000 =
         0.18519   -0.03191    0.07655   -0.02561
O8    5    0.445619    0.974951    0.345251    11.00000    0.16849    0.26746 =
         0.40856   -0.03049    0.18373   -0.03020
O9    5    0.425112    1.008543    0.383982    11.00000    0.20680    0.31106 =
         0.13850   -0.10523    0.06224   -0.04850
O10   5    0.416823    0.853747    0.351867    11.00000    0.18131    0.14471 =
         0.17321    0.00252    0.08243   -0.04037
F4    3    0.374792    0.995990    0.312515    11.00000    0.13944    0.21584 =
         0.23040   -0.02359    0.09208   -0.01850
F5    3    0.392581    0.965069    0.276087    11.00000    0.25373    0.17557 =
         0.16729   -0.00099    0.10031    0.01856
F6    3    0.400138    1.098830    0.305835    11.00000    0.23434    0.18312 =
         0.27552   -0.02373    0.12699   -0.04644
C22   1    0.362111    0.697929    0.490613    11.00000    0.12528    0.18038 =
         0.11215    0.01364    0.04197    0.03771
DFIX 1.35 0.02 C23 N4 N4 C25 C25 C24 C24 N5 N5 C23
DANG 2.13 0.04 C23 C24 C23 C25
DANG 2.22 0.04 N4 C24 N5 C25 N4 N5
DFIX 1.47 0.02 N5 C26
DFIX 1.51 0.02 C26 C27
DANG 2.44 0.04 C27 N5
SIMU C23 C24 C25 C26 C27 N4 N5
DFIX 1.37 0.02 C22 C23 C19 C21
DFIX 1.20 0.02 C21 C22
C23   1    0.335454    0.671689    0.478542    11.00000    0.11302    0.17666 =
         0.13530   -0.00518    0.03028    0.03063
C24   1    0.301121    0.602040    0.476357    11.00000    0.16802    0.16996 =
         0.13409    0.00730    0.05758   -0.00626
AFIX  43
H24   2    0.289784    0.562608    0.481999    11.00000   -1.20000
AFIX   0
C25   1    0.293510    0.661864    0.444810    11.00000    0.14978    0.19147 =
         0.13589    0.00841    0.07779    0.04197
AFIX  43
H25   2    0.275748    0.671452    0.425433    11.00000   -1.20000
AFIX   0
C26   1    0.345699    0.558009    0.535972    11.00000    0.26509    0.23422 =
         0.19324    0.09744    0.06815   -0.02810
AFIX  23
H26A  2    0.364281    0.568361    0.541995    11.00000   -1.20000
H26B  2    0.343244    0.585497    0.557617    11.00000   -1.20000
AFIX   0
C27   1    0.339772    0.452349    0.532389    11.00000    0.61861    0.25662 =
         0.43604    0.15745   -0.14184   -0.06533
AFIX  33
H27A  2    0.351575    0.419929    0.556950    11.00000   -1.50000
H27B  2    0.321425    0.442355    0.526723    11.00000   -1.50000
H27C  2    0.342418    0.425257    0.511135    11.00000   -1.50000
AFIX   0
N4    4    0.315111    0.706788    0.444770    11.00000    0.12201    0.20180 =
         0.12082   -0.01614    0.05059    0.04358
N5    4    0.327505    0.608743    0.498057    11.00000    0.16064    0.18485 =
         0.15444    0.03739    0.03203   -0.01921
DFIX 1.35 0.02 C32 N6 N6 C31 C31 C30 C30 N7 N7 C32
DANG 2.13 0.04 C32 C30 C32 C31
DANG 2.22 0.04 N6 C30 N7 C31 N6 N7
DFIX 1.47 0.02 N7 C29
DFIX 1.51 0.02 C28 C29
DANG 2.44 0.04 C28 N7
SIMU C32 C31 C30 C29 C28 N6 N7
RIGU N4 C23 N20 C104 C32 C33 C41 C42 C55 C56 C76 C77
C28   1    0.499285    0.285087    0.655084    11.00000    0.08615    0.47940 =
         0.39454   -0.02895    0.02827    0.02470
AFIX  33
H28A  2    0.481667    0.266813    0.634715    11.00000   -1.50000
H28B  2    0.500810    0.270830    0.680817    11.00000   -1.50000
H28C  2    0.502045    0.354502    0.653173    11.00000   -1.50000
AFIX   0
C29   1    0.519873    0.228135    0.649754    11.00000    0.05956    0.28834 =
         0.35352   -0.02455    0.00377    0.01170
AFIX  23
H29A  2    0.517109    0.157889    0.651438    11.00000   -1.20000
H29B  2    0.518347    0.241800    0.623715    11.00000   -1.20000
AFIX   0
C30   1    0.561451    0.210293    0.714122    11.00000    0.09729    0.24501 =
         0.23663   -0.03627    0.06612   -0.01854
AFIX  43
H30   2    0.557174    0.152003    0.722893    11.00000   -1.20000
AFIX   0
C31   1    0.584636    0.263216    0.733912    11.00000    0.12021    0.22172 =
         0.17696   -0.06463    0.07242   -0.02611
AFIX  43
H31   2    0.598172    0.249083    0.759507    11.00000   -1.20000
AFIX   0
C32   1    0.560946    0.333136    0.679934    11.00000    0.05857    0.22693 =
         0.18119   -0.01491    0.04535    0.02122
N6    4    0.585208    0.335994    0.712113    11.00000    0.07040    0.21395 =
         0.16882   -0.04883    0.05062    0.00245
N7    4    0.546229    0.256186    0.680491    11.00000    0.08499    0.24753 =
         0.22357   -0.03215    0.05333   -0.00020
C33   1    0.552508    0.398028    0.649253    11.00000    0.07685    0.18836 =
         0.13483   -0.04968    0.00889   -0.00812
C34   1    0.541057    0.443187    0.621715    11.00000    0.07475    0.21025 =
         0.13952   -0.07934    0.01507    0.01552
DFIX 1.40 0.02 C35 C36 C36 C37 C37 C38 C38 C39 C39 C40 C40 C35
DANG 2.40 0.04 C35 C37 C36 C38 C37 C39 C38 C40 C39 C35 C40 C36
DFIX 1.40 0.02 C42 C43 C43 C44 C44 C45 C45 C46 C46 C47 C47 C42
DANG 2.40 0.04 C42 C44 C43 C45 C44 C46 C45 C47 C46 C42 C47 C43
DFIX 1.48 0.02 C41 C39 C41 C42
DFIX 1.44 0.02 N8 C38 N8 C43
DFIX 1.22 0.02 C41 O2
DANG 2.35 0.04 O2 C39 O2 C42
DANG 2.51 0.04 C41 C38 C39 N8 C38 C43 N8 C42 C43 C41
DANG 2.56 0.04 C42 C39
FLAT C35 C36 C37 C38 C39 C40 C41 C42 C43 C44 C45 C46 C47 N8 O2
SIMU C35 C36 C37 C38 C39 C40 C41 C42 C43 C44 C45 C46 C47 N8 O2
RIGU C43 N8 C24 C25
O2    5    0.444098    0.453878    0.515863    31.00000    0.13865    0.29296 =
         0.26461    0.05218    0.03955    0.01355
N8    4    0.482172    0.674548    0.490001    11.00000    0.13580    0.23651 =
         0.14764   -0.05124    0.06839    0.00240
AFIX  43
H8Z   2    0.490445    0.717119    0.482796    11.00000   -1.20000
AFIX   0
C35   1    0.525883    0.503115    0.585739    11.00000    0.10109    0.19044 =
         0.14941   -0.09326    0.02964   -0.00728
C36   1    0.537524    0.578810    0.574903    11.00000    0.07245    0.23522 =
         0.18678   -0.05573    0.02324   -0.00880
AFIX  43
H36   2    0.555979    0.589216    0.589808    11.00000   -1.20000
AFIX   0
C37   1    0.523198    0.638138    0.543600    11.00000    0.07173    0.24523 =
         0.16387   -0.07633    0.03032    0.02028
AFIX  43
H37   2    0.531003    0.689596    0.536377    11.00000   -1.20000
AFIX   0
C38   1    0.496166    0.617094    0.523071    11.00000    0.10848    0.18829 =
         0.10640   -0.06265    0.03518    0.00889
C39   1    0.483461    0.542249    0.531653    11.00000    0.12115    0.20436 =
         0.10656   -0.03891    0.04075    0.01465
C40   1    0.498944    0.486113    0.564042    11.00000    0.12050    0.19254 =
         0.11110   -0.05868    0.03637    0.01364
AFIX  43
H40   2    0.491064    0.435409    0.571515    11.00000   -1.20000
AFIX   0
C41   1    0.455141    0.521663    0.508430    11.00000    0.12070    0.21141 =
         0.10528   -0.03893    0.02859    0.01600
C42   1    0.441366    0.593543    0.477724    11.00000    0.09063    0.19819 =
         0.10953   -0.02836    0.03731    0.00601
C43   1    0.454491    0.663281    0.468255    11.00000    0.11857    0.19115 =
         0.10833   -0.03009    0.05914    0.00896
C44   1    0.440942    0.727306    0.437201    11.00000    0.15095    0.21365 =
         0.12848   -0.03253    0.07717   -0.02629
AFIX  43
H44   2    0.450275    0.775459    0.431161    11.00000   -1.20000
AFIX   0
C45   1    0.413811    0.719852    0.415353    11.00000    0.14416    0.22670 =
         0.11172   -0.01666    0.06285   -0.01769
AFIX  43
H45   2    0.404354    0.763499    0.394429    11.00000   -1.20000
AFIX   0
C46   1    0.400298    0.647119    0.424335    11.00000    0.10713    0.22098 =
         0.08717   -0.02065    0.04586    0.01442
C47   1    0.414512    0.585386    0.455752    11.00000    0.13130    0.18138 =
         0.09711   -0.01787    0.05878    0.04393
AFIX  43
H47   2    0.405439    0.536763    0.462069    11.00000   -1.20000
AFIX   0
C48   1    0.372302    0.635636    0.402204    11.00000    0.15101    0.29872 =
         0.08879   -0.05428    0.05384    0.04286
C49   1    0.348464    0.632115    0.381909    11.00000    0.11767    0.30864 =
         0.09823   -0.07582    0.04858    0.02533
DFIX 1.35 0.02 C50 N9 N9 C51 C51 C52 C52 N10 N10 C50
DANG 2.13 0.04 C50 C51 C50 C52
DANG 2.22 0.04 N9 C52 N10 C51 N9 N10
DFIX 1.47 0.02 N10 C53
DFIX 1.51 0.02 C53 C54
DANG 2.44 0.04 C54 N10
DFIX 1.37 0.02 C50 C49 C48 C46
DFIX 1.20 0.02 C49 C48
SIMU C48 C49 C50 C51 C52 C3 C54 N10 N9
RIGU N10 C53 C26 C27 C80 C81
N9    4    0.305941    0.701227    0.361639    11.00000    0.10343    0.41967 =
         0.08289   -0.03260    0.01202    0.04400
N10   4    0.307972    0.566047    0.331639    11.00000    0.09134    0.38094 =
         0.11067   -0.06686    0.00408    0.04354
C50   1    0.321432    0.631471    0.358812    11.00000    0.09440    0.36390 =
         0.09602   -0.06207    0.01175    0.03793
C51   1    0.281730    0.677988    0.334240    11.00000    0.15168    0.42358 =
         0.11568   -0.04460    0.05056    0.07197
AFIX  43
H51   2    0.266245    0.713931    0.328600    11.00000   -1.20000
AFIX   0
C52   1    0.282338    0.595732    0.315552    11.00000    0.11722    0.40253 =
         0.12788   -0.05415    0.01711    0.06059
AFIX  43
H52   2    0.267609    0.564507    0.295020    11.00000   -1.20000
AFIX   0
C53   1    0.322507    0.497096    0.321865    11.00000    0.12959    0.39777 =
         0.31797   -0.16679    0.07679    0.00987
AFIX  23
H53A  2    0.330309    0.530512    0.307150    11.00000   -1.20000
H53B  2    0.337193    0.471847    0.346307    11.00000   -1.20000
AFIX   0
C54   1    0.307487    0.419467    0.299753    11.00000    0.12637    0.31072 =
         0.32158   -0.06996    0.02095    0.04548
AFIX  33
H54A  2    0.318676    0.375417    0.294182    11.00000   -1.50000
H54B  2    0.300045    0.384765    0.314349    11.00000   -1.50000
H54C  2    0.293152    0.443504    0.275142    11.00000   -1.50000
AFIX   0
O5    5    0.215367    0.534281    0.272869    11.00000    0.21995    0.25761 =
         0.15610    0.00705    0.13554    0.00893
O6    5    0.195286    0.461258    0.209751    11.00000    0.26029    0.35573 =
         0.19399   -0.08799    0.12190   -0.20115
O7    5    0.238581    0.523555    0.233635    11.00000    0.12847    0.31802 =
         0.12473   -0.05579    0.06073    0.00688
C6    1    0.580953    0.567973    0.748107    11.00000    0.13574    0.15638 =
         0.12818   -0.02602    0.05954    0.03690
DFIX 1.35 0.02 C59 N11 N11 C58 C58 C57 C57 N12 N12 C59
DANG 2.13 0.04 C59 C58 C59 C57
DANG 2.22 0.04 N11 C57 N12 C58 N11 N12
DFIX 1.47 0.02 N12 C56
DFIX 1.51 0.02 C56 C55
DANG 2.44 0.04 C55 N12
N11   4    0.355130    0.324056    0.761076    11.00000    0.11235    0.15575 =
         0.13137    0.05569    0.04911    0.00387
N12   4    0.315034    0.267777    0.746638    11.00000    0.15340    0.16212 =
         0.17162    0.09672    0.05507   -0.00637
C55   1    0.275877    0.212003    0.700195    11.00000    0.24427    0.26067 =
         0.24014    0.00781    0.04447   -0.03816
AFIX  33
H55A  2    0.256669    0.206107    0.688703    11.00000   -1.50000
H55B  2    0.280398    0.242868    0.681372    11.00000   -1.50000
H55C  2    0.283888    0.147476    0.706786    11.00000   -1.50000
AFIX   0
C56   1    0.285747    0.270484    0.735268    11.00000    0.09824    0.16108 =
         0.21713    0.04606    0.01551   -0.01774
AFIX  23
H56A  2    0.282103    0.240643    0.755445    11.00000   -1.20000
H56B  2    0.278573    0.337148    0.729734    11.00000   -1.20000
AFIX   0
C57   1    0.332994    0.203954    0.770228    11.00000    0.12910    0.17127 =
         0.20141    0.09173    0.06101   -0.00252
AFIX  43
H57   2    0.329231    0.144977    0.779222    11.00000   -1.20000
AFIX   0
C58   1    0.357338    0.236862    0.779202    11.00000    0.10723    0.19509 =
         0.14047    0.09256    0.05837    0.03182
AFIX  43
H58   2    0.373429    0.204642    0.795494    11.00000   -1.20000
AFIX   0
C59   1    0.328144    0.342919    0.741109    11.00000    0.12346    0.13623 =
         0.13926    0.06773    0.02482    0.00662
C60   1    0.317459    0.423227    0.719450    11.00000    0.11180    0.11405 =
         0.13231    0.04379    0.05136    0.00064
C61   1    0.310112    0.498469    0.701987    11.00000    0.09754    0.14230 =
         0.12127    0.02943    0.04968   -0.00214
DFIX 1.40 0.02 C62 C63 C63 C64 C64 C65 C65 C66 C66 C67 C67 C62
DANG 2.40 0.04 C62 C64 C63 C65 C64 C66 C65 C67 C66 C62 C67 C63
DFIX 1.40 0.02 C69 C70 C70 C71 C71 C72 C72 C73 C73 C74 C74 C69
DANG 2.40 0.04 C69 C71 C70 C72 C71 C73 C72 C74 C73 C69 C74 C70
DFIX 1.48 0.02 C68 C66 C68 C69
DFIX 1.44 0.02 N13 C65 N13 C70
DFIX 1.22 0.02 C68 O3
DANG 2.35 0.04 O3 C66 O3 C69
DANG 2.51 0.04 C68 C65 C66 N13 C65 C70 N13 C69 C70 C68
DANG 2.56 0.04 C66 C69
SIMU C62 C63 C64 C65 C66 C67 C68 C69 C70 C71 C72 C73 C74 N13 O3
SIMU C75 C76 C77 C78 C79 C80 C81 N14 N15
ISOR 0.02 C61 C60
SIMU C60 C61 C55 C56 C57 C58 C59 N11 N12
C62   1    0.300829    0.587675    0.678908    11.00000    0.10474    0.13277 =
         0.08954    0.01997    0.03926   -0.00112
C63   1    0.292677    0.668874    0.691755    11.00000    0.10965    0.16377 =
         0.11540    0.05585    0.06148    0.02947
AFIX  43
H63   2    0.292338    0.664391    0.715956    11.00000   -1.20000
AFIX   0
C64   1    0.285102    0.754937    0.671723    11.00000    0.12533    0.15957 =
         0.10758    0.02596    0.07944    0.02161
AFIX  43
H64   2    0.280556    0.809674    0.682153    11.00000   -1.20000
AFIX   0
C65   1    0.284415    0.757980    0.635177    11.00000    0.11506    0.10603 =
         0.11244    0.04081    0.04763    0.02734
C66   1    0.291868    0.677251    0.620557    11.00000    0.07391    0.13543 =
         0.10035   -0.00602    0.03450    0.01301
C67   1    0.299647    0.589334    0.641935    11.00000    0.09003    0.12654 =
         0.11750    0.03603    0.03851    0.02536
AFIX  43
H67   2    0.303897    0.533672    0.631614    11.00000   -1.20000
AFIX   0
C68   1    0.290453    0.682602    0.580899    11.00000    0.11912    0.12433 =
         0.07755    0.01617    0.04785    0.02626
C69   1    0.282469    0.775371    0.560867    11.00000    0.13426    0.12625 =
         0.09019    0.02405    0.06748    0.04156
C70   1    0.275930    0.853067    0.577079    11.00000    0.14982    0.13263 =
         0.10783    0.03308    0.09239    0.04576
C71   1    0.268323    0.944359    0.559033    11.00000    0.21158    0.13433 =
         0.11512    0.04424    0.11221    0.07171
AFIX  43
H71   2    0.263427    0.995927    0.570520    11.00000   -1.20000
AFIX   0
C72   1    0.268391    0.954383    0.524357    11.00000    0.19711    0.10539 =
         0.14414    0.04325    0.10164    0.06346
AFIX  43
H72   2    0.262877    1.014088    0.510711    11.00000   -1.20000
AFIX   0
C73   1    0.276399    0.878846    0.507982    11.00000    0.12641    0.12113 =
         0.08905    0.01827    0.05461    0.04169
C74   1    0.282660    0.789417    0.525855    11.00000    0.12607    0.14615 =
         0.09588    0.02076    0.06669    0.04392
AFIX  43
H74   2    0.287110    0.737428    0.514003    11.00000   -1.20000
AFIX   0
N13   4    0.276171    0.844362    0.613448    11.00000    0.14320    0.13009 =
         0.09842    0.00253    0.07267    0.04347
AFIX  43
H13Z  2    0.271099    0.893601    0.622703    11.00000   -1.20000
AFIX   0
RIGU O1 C14 O2 C41 O3 C68 N10 C52 C39 C41 C68 C69
RIGU C61 C62 C69 C74 C70 C71
O3    5    0.292442    0.612329    0.565378    41.00000    0.22311    0.14159 =
         0.12347    0.00653    0.10094    0.03470
C75   1    0.275552    0.891979    0.469179    11.00000    0.15070    0.16441 =
         0.13342    0.02194    0.08938    0.05801
C76   1    0.275740    0.907207    0.438130    11.00000    0.10463    0.23370 =
         0.10536    0.05275    0.07077    0.05966
DFIX 1.35 0.02 C77 N14 N14 C78 C78 C79 C79 N15 N15 C77
DANG 2.13 0.04 C77 C78 C77 C79
DANG 2.22 0.04 N14 C79 N15 C78 N14 N15
DFIX 1.47 0.02 N15 C80
DFIX 1.51 0.02 C80 C81
DANG 2.44 0.04 C81 N15
N14   4    0.284442    0.886090    0.384093    11.00000    0.17197    0.23697 =
         0.08506    0.05337    0.07749    0.08726
N15   4    0.260668    1.007899    0.383134    11.00000    0.11724    0.14208 =
         0.12821    0.04853    0.07042    0.03781
C77   1    0.274173    0.932470    0.403106    11.00000    0.11584    0.21019 =
         0.08862    0.05377    0.06168    0.06436
C78   1    0.276588    0.934626    0.350477    11.00000    0.15587    0.23958 =
         0.10380    0.04672    0.08508    0.05441
AFIX  43
H78   2    0.280020    0.915126    0.329811    11.00000   -1.20000
AFIX   0
C79   1    0.263245    1.014329    0.350136    11.00000    0.13832    0.21873 =
         0.12786    0.06828    0.08075    0.04699
AFIX  43
H79   2    0.256968    1.064303    0.331067    11.00000   -1.20000
AFIX   0
C80   1    0.249137    1.083210    0.396184    11.00000    0.14763    0.15741 =
         0.14434    0.01371    0.02824    0.03012
AFIX  23
H80A  2    0.245122    1.057029    0.416564    11.00000   -1.20000
H80B  2    0.232388    1.105178    0.373989    11.00000   -1.20000
AFIX   0
C81   1    0.267597    1.167362    0.412354    11.00000    0.32374    0.22428 =
         0.30442   -0.01587    0.02916   -0.10164
AFIX  33
H81A  2    0.259439    1.217518    0.421021    11.00000   -1.50000
H81B  2    0.284074    1.145776    0.434569    11.00000   -1.50000
H81C  2    0.271357    1.193858    0.392054    11.00000   -1.50000
AFIX   0
DFIX 1.35 0.02 C86 N16 N16 C85 C85 C84 C84 N17 N17 C86
DANG 2.13 0.04 C86 C85 C86 C84
DANG 2.22 0.04 N16 C84 N17 C85 N16 N17
DFIX 1.47 0.02 N17 C83
DFIX 1.51 0.02 C83 C82
DANG 2.44 0.04 C82 N17
C82   1    0.400270    0.775862    0.880685    11.00000    0.26098    0.33054 =
         0.28547   -0.03441    0.19038   -0.03899
AFIX  33
H82A  2    0.397358    0.842437    0.886542    11.00000   -1.50000
H82B  2    0.405215    0.735179    0.903796    11.00000   -1.50000
H82C  2    0.414471    0.775032    0.873434    11.00000   -1.50000
AFIX   0
C83   1    0.374956    0.736783    0.846819    11.00000    0.15927    0.16089 =
         0.16344    0.02377    0.03277   -0.03858
AFIX  23
H83A  2    0.360412    0.737065    0.853723    11.00000   -1.20000
H83B  2    0.369713    0.777116    0.823210    11.00000   -1.20000
AFIX   0
C84   1    0.388693    0.560976    0.864367    11.00000    0.11859    0.18998 =
         0.13687    0.04932    0.06398    0.01216
AFIX  43
H84   2    0.391297    0.560890    0.890435    11.00000   -1.20000
AFIX   0
C85   1    0.392210    0.486061    0.845679    11.00000    0.10010    0.17273 =
         0.14270    0.04587    0.05684   -0.00199
AFIX  43
H85   2    0.398545    0.423996    0.856655    11.00000   -1.20000
AFIX   0
C86   1    0.377122    0.606504    0.804984    11.00000    0.08143    0.12123 =
         0.11869    0.01926    0.04184    0.00311
N16   4    0.385089    0.513470    0.807408    11.00000    0.06647    0.18133 =
         0.10176    0.03963    0.03844    0.02095
N17   4    0.380783    0.636847    0.839665    11.00000    0.11680    0.16294 =
         0.13642    0.05480    0.05084    0.00629
C87   1    0.368886    0.666885    0.770306    11.00000    0.08328    0.13395 =
         0.11633    0.02490    0.03570   -0.00891
C88   1    0.359270    0.718637    0.743693    11.00000    0.11177    0.12554 =
         0.11695    0.03731    0.01861    0.00314
DFIX 1.40 0.02 C89 C90 C90 C91 C91 C92 C92 C93 C93 C94 C94 C89
DANG 2.40 0.04 C89 C91 C90 C92 C91 C93 C92 C94 C93 C89 C94 C90
DFIX 1.40 0.02 C96 C97 C97 C98 C98 C99 C99 C100 C100 C101 C101 C96
DANG 2.40 0.04 C96 C98 C97 C99 C98 C100 C99 C101 C100 C96 C101 C97
DFIX 1.48 0.02 C95 C93 C95 C96
DFIX 1.44 0.02 N18 C92 N18 C97
DFIX 1.22 0.02 C95 O4
DANG 2.35 0.04 O4 C93 O4 C96
DANG 2.51 0.04 C95 C92 C93 N18 C92 C97 N18 C96 C97 C95
DANG 2.56 0.04 C93 C96
SIMU C89 C90 C91 C92 C93 C94 C95 C96 C97 C98 C99 C100 C101 N18 O4
SIMU C82 C83 C84 C85 C86 C87 C88 N16 N17
C89   1    0.353056    0.785746    0.713606    11.00000    0.10219    0.16306 =
         0.14032    0.01739    0.06107    0.03070
C90   1    0.343966    0.876453    0.718540    11.00000    0.15829    0.16532 =
         0.11777    0.00712    0.08496    0.02877
AFIX  43
H90   2    0.342675    0.889576    0.741624    11.00000   -1.20000
AFIX   0
C91   1    0.336921    0.946419    0.690115    11.00000    0.18656    0.14118 =
         0.10255    0.02972    0.09148    0.02359
AFIX  43
H91   2    0.330755    1.007774    0.693426    11.00000   -1.20000
AFIX   0
C92   1    0.338955    0.926027    0.656061    11.00000    0.16449    0.10966 =
         0.11950    0.03234    0.08330    0.01726
C93   1    0.347043    0.836617    0.650459    11.00000    0.13676    0.09123 =
         0.12227    0.03014    0.06765    0.02645
C94   1    0.353714    0.764060    0.678990    11.00000    0.12095    0.11596 =
         0.10042    0.02374    0.05719    0.01161
AFIX  43
H94   2    0.358596    0.701214    0.674734    11.00000   -1.20000
AFIX   0
C95   1    0.349313    0.818298    0.615199    11.00000    0.13486    0.07651 =
         0.12432    0.00976    0.06631    0.00144
C96   1    0.344225    0.898004    0.587359    11.00000    0.16632    0.10399 =
         0.11830    0.01851    0.07172    0.02556
C97   1    0.336242    0.987670    0.595313    11.00000    0.21374    0.12516 =
         0.12816    0.02441    0.10563    0.01636
C98   1    0.331929    1.066057    0.571560    11.00000    0.25820    0.12506 =
         0.18290    0.04031    0.14256    0.04401
AFIX  43
H98   2    0.326721    1.126410    0.577521    11.00000   -1.20000
AFIX   0
C99   1    0.335234    1.056122    0.539133    11.00000    0.25445    0.14506 =
         0.15269    0.03533    0.13119    0.03246
AFIX  43
H99   2    0.332839    1.110654    0.522864    11.00000   -1.20000
AFIX   0
C100  1    0.342203    0.965396    0.529370    11.00000    0.23433    0.13510 =
         0.12822    0.06027    0.12779    0.03064
C101  1    0.347786    0.888788    0.554661    11.00000    0.19079    0.13186 =
         0.09909    0.01689    0.07935    0.00763
AFIX  43
H101  2    0.354084    0.829575    0.549678    11.00000   -1.20000
AFIX   0
N18   4    0.333717    1.001832    0.629497    11.00000    0.20855    0.13590 =
         0.15191    0.01590    0.10817    0.01297
AFIX  43
H18Z  2    0.328818    1.058686    0.634092    11.00000   -1.20000
AFIX   0
O4    5    0.355636    0.738677    0.608713    51.00000    0.17022    0.15402 =
         0.14994    0.01344    0.08937    0.00818
C102  1    0.346995    0.953377    0.497326    11.00000    0.18497    0.20625 =
         0.17856    0.07882    0.12385    0.06288
C103  1    0.351305    0.947296    0.469443    11.00000    0.19694    0.19690 =
         0.18429    0.09347    0.12842    0.07841
DFIX 1.35 0.02 C104 N19 N19 C105 C105 C106 C106 N20 N20 C104
DANG 2.13 0.04 C104 C105 C104 C106
DANG 2.22 0.04 N19 C106 N20 C105 N19 N20
DFIX 1.47 0.02 N20 C107
DFIX 1.51 0.02 C107 C108
DANG 2.44 0.04 C108 N20
DFIX 1.37 0.02 C103 C104 C100 C102
DFIX 1.20 0.02 C102 C103
SIMU C102 C103 C104 C105 C106 C107 C108 N19 N20
FLAT C104 C105 C106 C107 N19 N20
C104  1    0.357374    0.938772    0.438990    11.00000    0.21757    0.26622 =
         0.18984    0.08067    0.14286    0.06593
C105  1    0.357083    0.885761    0.387012    11.00000    0.20877    0.27230 =
         0.18958    0.03758    0.15040    0.08421
AFIX  43
H105  2    0.352347    0.852141    0.363261    11.00000   -1.20000
AFIX   0
C106  1    0.375810    0.954036    0.402616    11.00000    0.27592    0.28608 =
         0.21218    0.04287    0.19309    0.01888
AFIX  43
H106  2    0.387347    0.972619    0.392520    11.00000   -1.20000
AFIX   0
C107  1    0.394290    1.066388    0.461175    11.00000    0.45870    0.21615 =
         0.25941    0.08050    0.18013    0.04753
AFIX  23
H10A  2    0.409408    1.077350    0.456028    11.00000   -1.20000
H10B  2    0.400962    1.047667    0.488864    11.00000   -1.20000
AFIX   0
C108  1    0.376105    1.157873    0.450624    11.00000    0.64632    0.46755 =
         0.50337    0.20051    0.22428   -0.10638
AFIX  33
H10C  2    0.386226    1.212671    0.466769    11.00000   -1.50000
H10D  2    0.369540    1.173810    0.422977    11.00000   -1.50000
H10E  2    0.361168    1.144386    0.455525    11.00000   -1.50000
AFIX   0
N19   4    0.346040    0.872810    0.410884    11.00000    0.13325    0.30933 =
         0.16964    0.05123    0.09961    0.10451
N20   4    0.375939    0.992181    0.434347    11.00000    0.25397    0.26949 =
         0.15721    0.05247    0.16631    0.03687
HKLF 4


REM  230718_Zn4L8apo_FeClO4_0m_a.res in C2/c
REM wR2 = 0.3054, GooF = S = 0.999, Restrained GooF = 0.980 for all data
REM R1 = 0.1019 for 4197 Fo > 4sig(Fo) and 0.1568 for all 8324 data
REM 1355 parameters refined using 1241 restraints

END

WGHT      0.2000      0.0000

REM Highest difference peak  0.493,  deepest hole -0.334,  1-sigma level  0.080
Q1    1   0.3086  0.4677  0.5466  11.00000  0.05    0.49
Q2    1   0.3059  0.6739  0.4007  11.00000  0.05    0.41
Q3    1   0.4227  1.0560  0.4627  11.00000  0.05    0.39
Q4    1   0.3069  0.4524  0.3316  11.00000  0.05    0.38
Q5    1   0.2167  0.6260  0.2132  11.00000  0.05    0.34
Q6    1   0.3389  0.3652  0.5582  11.00000  0.05    0.34
Q7    1   0.3561  0.4831  0.5319  11.00000  0.05    0.32
Q8    1   0.1884  0.5559  0.1596  11.00000  0.05    0.31
Q9    1   0.3530  1.1787  0.4355  11.00000  0.05    0.31
Q10   1   0.3163  0.4685  0.2967  11.00000  0.05    0.31
Q11   1   0.3784  1.2327  0.4787  11.00000  0.05    0.30
Q12   1   0.2784  0.0820  0.7001  11.00000  0.05    0.26
Q13   1   0.1682  0.5791  0.1973  11.00000  0.05    0.26
Q14   1   0.2765  0.9206  0.6482  11.00000  0.05    0.26
Q15   1   0.4891  0.7478  0.5834  11.00000  0.05    0.26
Q16   1   0.3534  1.1601  0.4036  11.00000  0.05    0.26
Q17   1   0.1894  0.5476  0.2299  11.00000  0.05    0.26
Q18   1   0.1903  0.7435  0.1798  11.00000  0.05    0.26
Q19   1   0.5008  0.8672  0.5587  11.00000  0.05    0.26
Q20   1   0.2799  0.2549  0.7032  11.00000  0.05    0.26
;
_shelx_res_checksum   65856

_shelx_hkl_file
;
  -4   0   0   89041      30                                                          70  439.30    0.00  1.0000
  -4   0   0   84129      30                                                         -30  439.30    0.00  1.0000
   4   0   0   84129      30                                                         -10  439.30    0.00  1.0000
   6   0   0   50474    3670                                                       79282   86.20    0.00  1.0000
  -6   0   0   51840    3690                                                       80992   86.20    0.00  1.0000
  -6   0   0   52729    3680                                                       82102   86.20    0.00  1.0000
   8   0   0   18536    5059                                                      114139 -305.49    0.00  1.0000
   8   0   0   16005    5049                                                      107719 -305.49    0.00  1.0000
   8   0   0   16590    5079                                                      109229 -305.49    0.00  1.0000
  -8   0   0   17672    5079                                                      111979 -305.49    0.00  1.0000
  -8   0   0   15594    5059                                                      106649 -305.49    0.00  1.0000
  -8   0   0   19658    5059                                                      116898 -305.49    0.00  1.0000
 -10   0   0   64322   13329                                                      295450  439.25    0.00  1.0000
 -10   0   0   62306   13359                                                      291111  439.25    0.00  1.0000
 -10   0   0   59069   13329                                                      284062  439.25    0.00  1.0000
  10   0   0   60142   13319                                                      286411  439.25    0.00  1.0000
  10   0   0   74252   13329                                                      316328  439.25    0.00  1.0000
  10   0   0   64294   13349                                                      295390  439.25    0.00  1.0000
  12   0   0  138455    1520                                                       30137  300.70    0.00  1.0000
  12   0   0  136950    1530                                                       29437  300.70    0.00  1.0000
 -12   0   0  138583    1630                                                       30197  300.70    0.00  1.0000
 -12   0   0  137122    1580                                                       29517  300.70    0.00  1.0000
 -12   0   0  135022    1510                                                       28547  300.70    0.00  1.0000
  12   0   0  138154    1590                                                       29997  300.70    0.00  1.0000
  14   0   0   86241    8819                                                      190071  215.60    0.00  1.0000
 -14   0   0   87664    8829                                                      192181  215.60    0.00  1.0000
 -14   0   0   89091    8799                                                      194291  215.60    0.00  1.0000
  14   0   0   86902    8769                                                      191051  215.60    0.00  1.0000
  14   0   0   90134    8779                                                      195830  215.60    0.00  1.0000
 -16   0   0   28621    1030                                                       11719   92.57    0.00  1.0000
  16   0   0   28120     940                                                       11399   92.57    0.00  1.0000
  16   0   0   29740    1020                                                       12439   92.57    0.00  1.0000
 -16   0   0   26266    1050                                                       10229   92.57    0.00  1.0000
  16   0   0   29182     920                                                       12079   92.57    0.00  1.0000
 -18   0   0   58075    1960                                                       37396  -72.11    0.00  1.0000
 -18   0   0   58312    1920                                                       37586  -72.11    0.00  1.0000
  18   0   0   55939    1860                                                       35686  -72.11    0.00  1.0000
  18   0   0   54624    1850                                                       34637  -72.11    0.00  1.0000
 -20   0   0    2460     510                                                        2110    5.57    0.00  1.0000
  20   0   0    1929     430                                                        1620    5.57    0.00  1.0000
  20   0   0    2201     490                                                        1870    5.57    0.00  1.0000
 -20   0   0    2676     560                                                        2310    5.57    0.00  1.0000
  20   0   0    2601     480                                                        2240    5.57    0.00  1.0000
  22   0   0    1116     640                                                        5119   57.80    0.00  1.0000
 -22   0   0     983     640                                                        4830   57.80    0.00  1.0000
  22   0   0     992     570                                                        4850   57.80    0.00  1.0000
 -22   0   0    1429     680                                                        5769   57.80    0.00  1.0000
  22   0   0     773     590                                                        4350   57.80    0.00  1.0000
 -24   0   0       9     560                                                         740   42.30    0.00  1.0000
  24   0   0      12     560                                                         670   42.30    0.00  1.0000
  24   0   0      36     500                                                         510   42.30    0.00  1.0000
  24   0   0      10     490                                                         710   42.30    0.00  1.0000
 -24   0   0      23     610                                                         990   42.30    0.00  1.0000
  26   0   0   33516    2360                                                       46475   49.27    0.00  1.0000
 -26   0   0   33041    2450                                                       45915   49.27    0.00  1.0000
  26   0   0   31045    2320                                                       43556   49.27    0.00  1.0000
  26   0   0   30067    2440                                                       42396   49.27    0.00  1.0000
 -26   0   0   31332    2480                                                       43896   49.27    0.00  1.0000
 -28   0   0     858     620                                                         680   -4.86    0.00  1.0000
 -28   0   0    1596     740                                                        1350   -4.86    0.00  1.0000
  28   0   0    2147     680                                                        1860   -4.86    0.00  1.0000
  28   0   0     665     550                                                         510   -4.86    0.00  1.0000
  28   0   0     515     590                                                         380   -4.86    0.00  1.0000
  30   0   0   54490    2730                                                       50755   12.34    0.00  1.0000
  30   0   0   49283    2560                                                       45735   12.34    0.00  1.0000
 -30   0   0   53712    2780                                                       50005   12.34    0.00  1.0000
  30   0   0   53806    2590                                                       50095   12.34    0.00  1.0000
 -30   0   0   53671    2720                                                       49965   12.34    0.00  1.0000
 -32   0   0    1500     800                                                        2070   10.26    0.00  1.0000
  32   0   0    1748     720                                                        2360   10.26    0.00  1.0000
 -32   0   0     149     700                                                         360   10.26    0.00  1.0000
  32   0   0     448     610                                                         780   10.26    0.00  1.0000
  32   0   0       1     590                                                          60   10.26    0.00  1.0000
  34   0   0    1111     950                                                        1000   -2.59    0.00  1.0000
  34   0   0    1614     690                                                        1480   -2.59    0.00  1.0000
 -34   0   0     984     720                                                         880   -2.59    0.00  1.0000
 -34   0   0     633     840                                                         550   -2.59    0.00  1.0000
  36   0   0    2446     760                                                        2830    5.67    0.00  1.0000
  36   0   0     716     650                                                         930    5.67    0.00  1.0000
  36   0   0     804     650                                                        1030    5.67    0.00  1.0000
 -36   0   0    2697     930                                                        3100    5.67    0.00  1.0000
 -36   0   0    1251     770                                                        1530    5.67    0.00  1.0000
 -38   0   0     472     910                                                         790   -9.75    0.00  1.0000
 -38   0   0      41     750                                                       -1220   -9.75    0.00  1.0000
  38   0   0      78     670                                                         230   -9.75    0.00  1.0000
  38   0   0     263     730                                                         510   -9.75    0.00  1.0000
  38   0   0      41     660                                                       -1170   -9.75    0.00  1.0000
 -40   0   0       5    1030                                                         350  -25.47    0.00  1.0000
  40   0   0     283     680                                                        -940  -25.47    0.00  1.0000
 -40   0   0       8     880                                                         200  -25.47    0.00  1.0000
  40   0   0    1232     860                                                        2690  -25.47    0.00  1.0000
 -42   0   0    1848    1080                                                        1100  -14.90    0.00  1.0000
 -42   0   0    1822     950                                                        1080  -14.90    0.00  1.0000
  42   0   0     624     750                                                         230  -14.90    0.00  1.0000
  -1  -1   0  112842      30                                                         -40 -508.77    0.00  1.0000
   1  -1   0  112952      20                                                         -20 -509.02    0.00  1.0000
   1   1   0  112842      30                                                         -20 -508.77    0.00  1.0000
  -1   1   0  112952      40                                                         -90 -509.02    0.00  1.0000
   1   1   0  112842      20                                                         -60 -508.77    0.00  1.0000
  -5  -1   0   29449     750                                                       14769   75.95    0.00  1.0000
  -5  -1   0   29506     750                                                       14809   75.95    0.00  1.0000
  -5   1   0   30122     760                                                       15248   75.94    0.00  1.0000
  -5   1   0   31993     780                                                       16588   75.94    0.00  1.0000
   5   1   0   28486     750                                                       14089   75.95    0.00  1.0000
   7  -1   0   51574    2340                                                       52865    4.28    0.00  1.0000
  -7  -1   0   49535    2330                                                       50785    4.23    0.00  1.0000
   7  -1   0   52719    2350                                                       54025    4.28    0.00  1.0000
  -7  -1   0   45625    2320                                                       46825    4.23    0.00  1.0000
   7  -1   0   44110    2280                                                       45305    4.28    0.00  1.0000
  -7   1   0   53855    2340                                                       55174    4.28    0.00  1.0000
  -7   1   0   50191    2330                                                       51465    4.28    0.00  1.0000
  -7   1   0   45551    2280                                                       46765    4.28    0.00  1.0000
   7   1   0   50464    2330                                                       51725    4.23    0.00  1.0000
   7   1   0   42902    2320                                                       44066    4.23    0.00  1.0000
   9  -1   0    1049     340                                                        2150 -116.35    0.00  1.0000
  -9  -1   0     820     400                                                        2570 -116.51    0.00  1.0000
  -9  -1   0     953     350                                                        2320 -116.51    0.00  1.0000
   9  -1   0    1107     270                                                        2060 -116.35    0.00  1.0000
   9  -1   0    1147     470                                                        2000 -116.35    0.00  1.0000
   9   1   0     759     360                                                        2700 -116.51    0.00  1.0000
   9   1   0     723     350                                                        2780 -116.51    0.00  1.0000
  -9   1   0     855     440                                                        2490 -116.35    0.00  1.0000
  -9   1   0     855     360                                                        2490 -116.35    0.00  1.0000
  -9   1   0     925     290                                                        2360 -116.35    0.00  1.0000
  11  -1   0   95628    2190                                                       42546 -155.97    0.00  1.0000
 -11  -1   0   99186    2200                                                       44946 -155.91    0.00  1.0000
 -11  -1   0  100119    2190                                                       45575 -155.91    0.00  1.0000
  11  -1   0   96855    2190                                                       43366 -155.97    0.00  1.0000
  11  -1   0   97915    2090                                                       44076 -155.97    0.00  1.0000
 -11   1   0   97930    2200                                                       44086 -155.97    0.00  1.0000
 -11   1   0   98377    2180                                                       44386 -155.97    0.00  1.0000
  11   1   0   95605    2150                                                       42546 -155.91    0.00  1.0000
  11   1   0   99333    2190                                                       45045 -155.91    0.00  1.0000
 -11   1   0   95013    2120                                                       42136 -155.97    0.00  1.0000
  13  -1   0  704577   42436                                                      973113 -222.76    0.00  1.0000
 -13  -1   0  626774   42426                                                      881062 -222.58    0.00  1.0000
  13  -1   0  652443   42376                                                      911669 -222.76    0.00  1.0000
 -13  -1   0  675697   42426                                                      938896 -222.58    0.00  1.0000
  13  -1   0  727397   42416                                                      999900 -222.76    0.00  1.0000
  13   1   0  670415   42436                                                      932667 -222.58    0.00  1.0000
 -13   1   0  687457   42436                                                      952975 -222.76    0.00  1.0000
  13   1   0  665380   42406                                                      926727 -222.58    0.00  1.0000
 -13   1   0  723730   42416                                                      995600 -222.76    0.00  1.0000
 -13   1   0  641622   42386                                                      898870 -222.76    0.00  1.0000
 -15  -1   0   95485    4190                                                       85511  -25.12    0.00  1.0000
  15  -1   0   95603    4100                                                       85571  -25.25    0.00  1.0000
  15  -1   0   98118    4180                                                       87951  -25.25    0.00  1.0000
  15  -1   0  103680    4170                                                       93221  -25.25    0.00  1.0000
 -15  -1   0   94207    4170                                                       84302  -25.12    0.00  1.0000
  15   1   0  100501    4190                                                       90261  -25.12    0.00  1.0000
  15   1   0  100585    4150                                                       90341  -25.12    0.00  1.0000
 -15   1   0   92992    4130                                                       83102  -25.25    0.00  1.0000
 -15   1   0  105367    4160                                                       94821  -25.25    0.00  1.0000
 -15   1   0   98583    4190                                                       88391  -25.25    0.00  1.0000
 -17  -1   0    7942     610                                                        5149  -26.37    0.00  1.0000
 -17  -1   0    6587     560                                                        4070  -26.37    0.00  1.0000
  17  -1   0    9113     770                                                        6099  -26.38    0.00  1.0000
  17  -1   0    6727     460                                                        4180  -26.38    0.00  1.0000
  17  -1   0    6664     550                                                        4130  -26.38    0.00  1.0000
  17   1   0    6803     530                                                        4240  -26.37    0.00  1.0000
 -17   1   0    7182     540                                                        4540  -26.38    0.00  1.0000
 -17   1   0    8339     590                                                        5469  -26.38    0.00  1.0000
  17   1   0    7744     540                                                        4990  -26.37    0.00  1.0000
 -17   1   0    6294     570                                                        3840  -26.38    0.00  1.0000
  19  -1   0      35     470                                                         160   11.35    0.00  1.0000
 -19  -1   0     291     460                                                         580   11.41    0.00  1.0000
 -19  -1   0     102     490                                                         290   11.41    0.00  1.0000
  19  -1   0      56     410                                                        -190   11.35    0.00  1.0000
  19  -1   0      56     350                                                        -220   11.35    0.00  1.0000
 -19   1   0      56     440                                                        -300   11.35    0.00  1.0000
  19   1   0     312     420                                                         610   11.41    0.00  1.0000
  19   1   0      44     400                                                         180   11.41    0.00  1.0000
 -19   1   0     196     450                                                         440   11.35    0.00  1.0000
  19   1   0      57     410                                                        -150   11.41    0.00  1.0000
 -19   1   0       7     430                                                          70   11.35    0.00  1.0000
 -21  -1   0       1     530                                                        -520   -1.82    0.00  1.0000
  21  -1   0     407     520                                                         430   -1.78    0.00  1.0000
  21  -1   0       1     420                                                        -540   -1.78    0.00  1.0000
  21  -1   0       1     370                                                         -40   -1.78    0.00  1.0000
 -21  -1   0     175     500                                                         190   -1.82    0.00  1.0000
  21   1   0       1     440                                                         -30   -1.82    0.00  1.0000
 -21   1   0       1     440                                                        -100   -1.78    0.00  1.0000
  21   1   0      16     430                                                          20   -1.82    0.00  1.0000
 -21   1   0     339     490                                                         360   -1.78    0.00  1.0000
 -21   1   0       1     470                                                        -100   -1.78    0.00  1.0000
  21   1   0     242     450                                                         260   -1.82    0.00  1.0000
  23  -1   0    1074     730                                                        2770  -30.13    0.00  1.0000
 -23  -1   0    1603     680                                                        3580  -30.03    0.00  1.0000
  23  -1   0    1019     480                                                        2680  -30.13    0.00  1.0000
 -23  -1   0    1173     630                                                        2920  -30.03    0.00  1.0000
  23  -1   0     897     550                                                        2480  -30.13    0.00  1.0000
 -23   1   0     709     570                                                        2160  -30.13    0.00  1.0000
  23   1   0    1517     570                                                        3450  -30.03    0.00  1.0000
 -23   1   0    1505     620                                                        3440  -30.13    0.00  1.0000
  23   1   0     841     540                                                        2380  -30.03    0.00  1.0000
 -23   1   0     837     610                                                        2380  -30.13    0.00  1.0000
  23   1   0    1129     560                                                        2850  -30.03    0.00  1.0000
  25  -1   0    2543     750                                                        2360   -2.81    0.00  1.0000
  25  -1   0    3361     600                                                        3150   -2.81    0.00  1.0000
  25  -1   0    3341     690                                                        3130   -2.81    0.00  1.0000
 -25  -1   0    3269     720                                                        3070   -2.68    0.00  1.0000
 -25  -1   0    2369     660                                                        2200   -2.68    0.00  1.0000
  25   1   0    2275     580                                                        2110   -2.68    0.00  1.0000
  25   1   0    2431     580                                                        2260   -2.68    0.00  1.0000
  25   1   0    3290     590                                                        3090   -2.68    0.00  1.0000
 -25   1   0    3433     660                                                        3220   -2.81    0.00  1.0000
 -25   1   0    2927     620                                                        2730   -2.81    0.00  1.0000
 -25   1   0    2190     610                                                        2020   -2.81    0.00  1.0000
  27  -1   0      67     560                                                        -200  -12.35    0.00  1.0000
  27  -1   0     257     500                                                         580  -12.35    0.00  1.0000
 -27  -1   0      65     710                                                        -190  -12.21    0.00  1.0000
 -27  -1   0      65     630                                                        -440  -12.21    0.00  1.0000
  27  -1   0       7     680                                                         110  -12.35    0.00  1.0000
 -27   1   0     217     590                                                         520  -12.35    0.00  1.0000
  27   1   0      65     540                                                           0  -12.21    0.00  1.0000
 -27   1   0      67     580                                                         -90  -12.35    0.00  1.0000
  27   1   0      19     550                                                         150  -12.21    0.00  1.0000
  27   1   0      52     560                                                         230  -12.21    0.00  1.0000
 -27   1   0     495     640                                                         920  -12.35    0.00  1.0000
 -29  -1   0     517     680                                                         770   -7.65    0.00  1.0000
  29  -1   0      25     530                                                        -110   -7.60    0.00  1.0000
 -29  -1   0     123     780                                                         260   -7.65    0.00  1.0000
  29  -1   0     684     710                                                         970   -7.60    0.00  1.0000
  29  -1   0     803     600                                                        1110   -7.60    0.00  1.0000
 -29   1   0     974     620                                                        1310   -7.60    0.00  1.0000
  29   1   0     989     660                                                        1330   -7.65    0.00  1.0000
  29   1   0      26     580                                                        -380   -7.65    0.00  1.0000
 -29   1   0      25     630                                                        -200   -7.60    0.00  1.0000
  29   1   0       8     580                                                          60   -7.65    0.00  1.0000
 -29   1   0     203     720                                                         370   -7.60    0.00  1.0000
  31  -1   0    3152     760                                                        4100  -11.95    0.00  1.0000
 -31  -1   0    1319     730                                                        1960  -12.05    0.00  1.0000
 -31  -1   0    2218     850                                                        3030  -12.05    0.00  1.0000
  31  -1   0    1681     610                                                        2390  -11.95    0.00  1.0000
  31  -1   0    1136     630                                                        1730  -11.95    0.00  1.0000
  31   1   0     995     630                                                        1560  -12.05    0.00  1.0000
 -31   1   0    1673     720                                                        2380  -11.95    0.00  1.0000
 -31   1   0    2275     790                                                        3090  -11.95    0.00  1.0000
  31   1   0    1575     650                                                        2270  -12.05    0.00  1.0000
  33  -1   0     861     720                                                         740   -3.25    0.00  1.0000
  33  -1   0       5     550                                                        -230   -3.25    0.00  1.0000
 -33  -1   0       5     800                                                        -630   -3.46    0.00  1.0000
 -33  -1   0     327     710                                                         250   -3.46    0.00  1.0000
  33  -1   0       5     550                                                        -380   -3.25    0.00  1.0000
 -33   1   0     207     750                                                         150   -3.25    0.00  1.0000
  33   1   0     418     630                                                         330   -3.46    0.00  1.0000
  33   1   0    1342     670                                                        1180   -3.46    0.00  1.0000
 -33   1   0    1055     640                                                         920   -3.25    0.00  1.0000
  33   1   0       5     590                                                       -1050   -3.46    0.00  1.0000
  35  -1   0    7083     830                                                        6149   -8.71    0.00  1.0000
 -35  -1   0    6793     910                                                        5889   -8.61    0.00  1.0000
  35  -1   0    6427     760                                                        5539   -8.71    0.00  1.0000
 -35  -1   0    9621    1070                                                        8539   -8.61    0.00  1.0000
 -35   1   0    8591     990                                                        7559   -8.71    0.00  1.0000
 -35   1   0    7608     890                                                        6639   -8.71    0.00  1.0000
  35   1   0    6782     800                                                        5879   -8.61    0.00  1.0000
  35   1   0    6847     810                                                        5939   -8.61    0.00  1.0000
  37  -1   0      23     640                                                          30   -1.11    0.00  1.0000
 -37  -1   0       1     920                                                         -70   -1.08    0.00  1.0000
 -37  -1   0     305     800                                                         330   -1.08    0.00  1.0000
  37  -1   0    1827     680                                                        1890   -1.11    0.00  1.0000
 -37   1   0     497     770                                                         530   -1.11    0.00  1.0000
 -37   1   0     323     840                                                         350   -1.11    0.00  1.0000
  37   1   0     257     700                                                         280   -1.08    0.00  1.0000
  37   1   0     247     650                                                         270   -1.08    0.00  1.0000
  39  -1   0     165     710                                                         220   -3.00    0.00  1.0000
 -39  -1   0    1681     890                                                        1850   -3.04    0.00  1.0000
  39  -1   0    1057     710                                                        1190   -3.00    0.00  1.0000
 -39  -1   0    1968    1040                                                        2150   -3.04    0.00  1.0000
  39  -1   0    3598     960                                                        3840   -3.00    0.00  1.0000
 -39   1   0    1465     840                                                        1620   -3.00    0.00  1.0000
  39   1   0     746     690                                                         860   -3.04    0.00  1.0000
  39   1   0    3479     850                                                        3720   -3.04    0.00  1.0000
 -39   1   0    2748     980                                                        2960   -3.00    0.00  1.0000
  39   1   0    1558     710                                                        1720   -3.04    0.00  1.0000
 -41  -1   0      65    1060                                                       -1080  -12.17    0.00  1.0000
  41  -1   0     458     960                                                         860  -12.02    0.00  1.0000
  41  -1   0      63     670                                                       -1850  -12.02    0.00  1.0000
 -41   1   0      63     980                                                        -640  -12.02    0.00  1.0000
  41   1   0     700     870                                                        1190  -12.17    0.00  1.0000
 -41   1   0      63    1430                                                       -2190  -12.02    0.00  1.0000
  41   1   0      65     710                                                       -1570  -12.17    0.00  1.0000
   0  -2   0   34412     150                                                         770 -322.98    0.00  1.0000
   0  -2   0   36612     140                                                         480 -322.98    0.00  1.0000
   0   2   0   34615     270                                                         740 -322.98    0.00  1.0000
   0   2   0   37642     150                                                         370 -322.98    0.00  1.0000
   2  -2   0   28751     160                                                        1240  310.09    0.00  1.0000
  -2  -2   0   27535     280                                                        1500  309.92    0.00  1.0000
   2  -2   0   25729     370                                                        1970  310.09    0.00  1.0000
  -2  -2   0   28809     180                                                        1220  309.92    0.00  1.0000
  -2  -2   0   27927     220                                                        1410  309.92    0.00  1.0000
   2   2   0   28761     280                                                        1230  309.92    0.00  1.0000
  -2   2   0   28800     170                                                        1230  310.09    0.00  1.0000
   2   2   0   27972     210                                                        1400  309.92    0.00  1.0000
   2   2   0   28016     200                                                        1390  309.92    0.00  1.0000
   2   2   0   28712     190                                                        1240  309.92    0.00  1.0000
  -2   2   0   27965     300                                                        1410  310.09    0.00  1.0000
  -4  -2   0  120092    1740                                                       35816  238.25    0.00  1.0000
  -4  -2   0  124526    1770                                                       38256  238.25    0.00  1.0000
   4  -2   0  124688    1820                                                       38346  238.25    0.00  1.0000
  -4  -2   0  120220    1740                                                       35886  238.25    0.00  1.0000
  -4  -2   0  124382    1790                                                       38176  238.25    0.00  1.0000
   4   2   0  124869    1750                                                       38446  238.25    0.00  1.0000
  -4   2   0  117665    1800                                                       34497  238.25    0.00  1.0000
   4   2   0  123496    1740                                                       37686  238.25    0.00  1.0000
  -4   2   0  121807    1730                                                       36756  238.25    0.00  1.0000
   4   2   0  121717    1790                                                       36706  238.25    0.00  1.0000
  -6  -2   0   46871    2860                                                       62454  -50.62    0.00  1.0000
  -6  -2   0   44977    2870                                                       60264  -50.62    0.00  1.0000
  -6  -2   0   45063    2890                                                       60364  -50.62    0.00  1.0000
   6  -2   0   48877    2930                                                       64704  -50.43    0.00  1.0000
  -6   2   0   45728    2920                                                       61074  -50.43    0.00  1.0000
   6   2   0   42752    2870                                                       57684  -50.62    0.00  1.0000
   6   2   0   48797    2850                                                       64674  -50.62    0.00  1.0000
   6   2   0   46222    2870                                                       61704  -50.62    0.00  1.0000
   6   2   0   45340    2890                                                       60684  -50.62    0.00  1.0000
  -8  -2   0   47450    6549                                                      148055  252.93    0.00  1.0000
   8  -2   0   46224    6599                                                      145815  252.79    0.00  1.0000
  -8  -2   0   38722    6569                                                      132297  252.93    0.00  1.0000
  -8  -2   0   44722    6559                                                      143206  252.93    0.00  1.0000
  -8   2   0   47025    6569                                                      147235  252.79    0.00  1.0000
  -8   2   0   45999    6599                                                      145415  252.79    0.00  1.0000
   8   2   0   44555    6539                                                      142906  252.93    0.00  1.0000
   8   2   0   47133    6569                                                      147495  252.93    0.00  1.0000
   8   2   0   42643    6559                                                      139466  252.93    0.00  1.0000
  10  -2   0     324     350                                                         380   -2.25    0.00  1.0000
  10  -2   0    1695     610                                                        1820   -2.25    0.00  1.0000
 -10  -2   0     585     390                                                         660   -2.29    0.00  1.0000
 -10  -2   0    1318     460                                                        1430   -2.29    0.00  1.0000
 -10  -2   0     268     380                                                         320   -2.29    0.00  1.0000
  10   2   0     660     390                                                         740   -2.29    0.00  1.0000
 -10   2   0     287     370                                                         340   -2.25    0.00  1.0000
  10   2   0     223     420                                                         270   -2.29    0.00  1.0000
 -10   2   0       2     570                                                        -100   -2.25    0.00  1.0000
 -12  -2   0    2267    1190                                                       13849  106.20    0.00  1.0000
  12  -2   0    2285    1160                                                       13889  106.17    0.00  1.0000
 -12  -2   0    3828    1210                                                       17408  106.20    0.00  1.0000
 -12  -2   0    3209    1130                                                       16058  106.20    0.00  1.0000
  12   2   0    3169    1190                                                       15968  106.20    0.00  1.0000
  12   2   0    4508    1150                                                       18828  106.20    0.00  1.0000
 -12   2   0    4345    1210                                                       18488  106.17    0.00  1.0000
 -12   2   0    3672    1130                                                       17068  106.17    0.00  1.0000
 -14  -2   0   78302    2790                                                       55734   66.26    0.00  1.0000
 -14  -2   0   80988    2810                                                       58004   66.26    0.00  1.0000
  14  -2   0   76550    2770                                                       54275   66.20    0.00  1.0000
  14  -2   0   76942    2650                                                       54605   66.20    0.00  1.0000
  14  -2   0   82372    2820                                                       59194   66.20    0.00  1.0000
 -14  -2   0   80078    2750                                                       57234   66.26    0.00  1.0000
 -14   2   0   83139    2800                                                       59844   66.20    0.00  1.0000
 -14   2   0   75528    2670                                                       53415   66.20    0.00  1.0000
 -14   2   0   81251    2790                                                       58244   66.20    0.00  1.0000
  14   2   0   77768    2760                                                       55284   66.26    0.00  1.0000
  14   2   0   81248    2800                                                       58224   66.26    0.00  1.0000
  16  -2   0    2858     470                                                        2530   -4.79    0.00  1.0000
  16  -2   0    2100     360                                                        1820   -4.79    0.00  1.0000
  16  -2   0    3916     630                                                        3530   -4.79    0.00  1.0000
 -16  -2   0    3059     460                                                        2710   -4.93    0.00  1.0000
 -16  -2   0    3600     560                                                        3220   -4.93    0.00  1.0000
 -16  -2   0    3367     490                                                        3000   -4.93    0.00  1.0000
 -16   2   0    2581     460                                                        2270   -4.79    0.00  1.0000
  16   2   0    3314     530                                                        2950   -4.93    0.00  1.0000
 -16   2   0    2709     400                                                        2390   -4.79    0.00  1.0000
  16   2   0    3410     490                                                        3040   -4.93    0.00  1.0000
 -16   2   0    3251     570                                                        2900   -4.79    0.00  1.0000
  18  -2   0   27633    1540                                                       27397   -1.08    0.00  1.0000
  18  -2   0   28276    1600                                                       28037   -1.08    0.00  1.0000
 -18  -2   0   28900    1610                                                       28647   -1.13    0.00  1.0000
  18  -2   0   24751    1370                                                       24528   -1.08    0.00  1.0000
 -18  -2   0   25364    1560                                                       25127   -1.13    0.00  1.0000
  18   2   0   26147    1550                                                       25907   -1.13    0.00  1.0000
 -18   2   0   25183    1410                                                       24958   -1.08    0.00  1.0000
 -18   2   0   28366    1560                                                       28127   -1.08    0.00  1.0000
  18   2   0   26057    1500                                                       25817   -1.13    0.00  1.0000
 -18   2   0   26819    1520                                                       26587   -1.08    0.00  1.0000
  20  -2   0    7676    1010                                                        7739   -0.55    0.00  1.0000
 -20  -2   0    6441     720                                                        6479   -0.36    0.00  1.0000
  20  -2   0    6242     680                                                        6299   -0.55    0.00  1.0000
 -20  -2   0    5643     650                                                        5679   -0.36    0.00  1.0000
  20  -2   0    6521     640                                                        6579   -0.55    0.00  1.0000
 -20   2   0    5834     650                                                        5889   -0.55    0.00  1.0000
 -20   2   0    7466     810                                                        7529   -0.55    0.00  1.0000
  20   2   0    5942     630                                                        5979   -0.36    0.00  1.0000
 -20   2   0    6799     900                                                        6859   -0.55    0.00  1.0000
  20   2   0    5743     630                                                        5779   -0.36    0.00  1.0000
 -22  -2   0   44426    2240                                                       38316   22.77    0.00  1.0000
  22  -2   0   49121    2250                                                       42656   22.88    0.00  1.0000
  22  -2   0   45231    2050                                                       39036   22.88    0.00  1.0000
 -22  -2   0   49273    2290                                                       42826   22.77    0.00  1.0000
  22  -2   0   49078    2240                                                       42616   22.88    0.00  1.0000
 -22   2   0   48982    2200                                                       42526   22.88    0.00  1.0000
 -22   2   0   45037    2110                                                       38856   22.88    0.00  1.0000
  22   2   0   49723    2200                                                       43246   22.77    0.00  1.0000
  22   2   0   48071    2240                                                       41706   22.77    0.00  1.0000
 -22   2   0   45231    2400                                                       39036   22.88    0.00  1.0000
 -24  -2   0    3620     780                                                        3870    3.10    0.00  1.0000
  24  -2   0    3390     500                                                        3620    2.94    0.00  1.0000
 -24  -2   0    3968     680                                                        4230    3.10    0.00  1.0000
  24  -2   0    5332     810                                                        5619    2.94    0.00  1.0000
  24  -2   0    2579     610                                                        2780    2.94    0.00  1.0000
 -24   2   0    2897     630                                                        3110    2.94    0.00  1.0000
 -24   2   0    3168     620                                                        3390    2.94    0.00  1.0000
  24   2   0    3504     630                                                        3750    3.10    0.00  1.0000
 -24   2   0    3836     700                                                        4080    2.94    0.00  1.0000
  24   2   0    2723     600                                                        2940    3.10    0.00  1.0000
  26  -2   0   12200    1330                                                       12909    4.79    0.00  1.0000
  26  -2   0   12783    1040                                                       13509    4.79    0.00  1.0000
 -26  -2   0   15068    1410                                                       15888    4.99    0.00  1.0000
 -26  -2   0   14309    1410                                                       15108    4.99    0.00  1.0000
  26  -2   0   13202    1320                                                       13939    4.79    0.00  1.0000
 -26   2   0   12521    1360                                                       13239    4.79    0.00  1.0000
  26   2   0   15497    1220                                                       16328    4.99    0.00  1.0000
 -26   2   0   13523    1200                                                       14269    4.79    0.00  1.0000
  26   2   0   12190    1330                                                       12929    4.99    0.00  1.0000
  26   2   0   11365    1220                                                       12079    4.99    0.00  1.0000
 -26   2   0   10821    1200                                                       11489    4.79    0.00  1.0000
 -28  -2   0    2187     690                                                        2250   -1.01    0.00  1.0000
  28  -2   0    2785     660                                                        2850   -0.93    0.00  1.0000
 -28  -2   0    3106     840                                                        3180   -1.01    0.00  1.0000
  28  -2   0    2963     860                                                        3030   -0.93    0.00  1.0000
 -28   2   0    1719     790                                                        1770   -0.93    0.00  1.0000
  28   2   0    2138     670                                                        2200   -1.01    0.00  1.0000
 -28   2   0    2192     690                                                        2250   -0.93    0.00  1.0000
  28   2   0    1547     630                                                        1600   -1.01    0.00  1.0000
 -28   2   0    1728     670                                                        1780   -0.93    0.00  1.0000
  28   2   0    3007     690                                                        3080   -1.01    0.00  1.0000
 -30  -2   0     729     670                                                         520   -6.34    0.00  1.0000
  30  -2   0      18     510                                                        -130   -6.43    0.00  1.0000
 -30  -2   0      18     810                                                         -70   -6.34    0.00  1.0000
  30  -2   0    1691     600                                                        1360   -6.43    0.00  1.0000
  30  -2   0    2790     820                                                        2360   -6.43    0.00  1.0000
  30   2   0    1203     610                                                         930   -6.34    0.00  1.0000
 -30   2   0     896     660                                                         660   -6.43    0.00  1.0000
 -30   2   0    1635     670                                                        1310   -6.43    0.00  1.0000
  30   2   0     512     620                                                         340   -6.34    0.00  1.0000
  30   2   0    2118     650                                                        1750   -6.34    0.00  1.0000
 -30   2   0    1467     670                                                        1160   -6.43    0.00  1.0000
  32  -2   0     708     520                                                         350   11.99    0.00  1.0000
  32  -2   0    2115     790                                                        1450   11.99    0.00  1.0000
  32  -2   0    2006     610                                                        1360   11.99    0.00  1.0000
 -32  -2   0    1411     710                                                         880   11.98    0.00  1.0000
 -32  -2   0    1141     850                                                         670   11.98    0.00  1.0000
 -32   2   0    1786     650                                                        1180   11.99    0.00  1.0000
  32   2   0    1206     610                                                         720   11.98    0.00  1.0000
 -32   2   0     983     680                                                         550   11.99    0.00  1.0000
 -32   2   0    1749     640                                                        1150   11.99    0.00  1.0000
  32   2   0    2521     640                                                        1790   11.98    0.00  1.0000
  32   2   0     502     630                                                         210   11.98    0.00  1.0000
  34  -2   0      59     600                                                          20   18.21    0.00  1.0000
 -34  -2   0     143     700                                                        -150   18.13    0.00  1.0000
  34  -2   0     145     520                                                       -1580   18.21    0.00  1.0000
  34  -2   0     344     820                                                         910   18.21    0.00  1.0000
 -34  -2   0       6     880                                                         150   18.13    0.00  1.0000
 -34   2   0       8     730                                                         170   18.21    0.00  1.0000
 -34   2   0     145     640                                                        -690   18.21    0.00  1.0000
  34   2   0      83     630                                                         420   18.13    0.00  1.0000
  34   2   0      66     640                                                         380   18.13    0.00  1.0000
  34   2   0      22     680                                                          60   18.13    0.00  1.0000
 -34   2   0     145     610                                                        -320   18.21    0.00  1.0000
  36  -2   0      27     640                                                          40    1.76    0.00  1.0000
  36  -2   0    2191     930                                                        2300    1.76    0.00  1.0000
 -36  -2   0       1     910                                                        -720    1.73    0.00  1.0000
  36  -2   0       1     550                                                       -1470    1.76    0.00  1.0000
 -36  -2   0     262     760                                                         300    1.73    0.00  1.0000
  36   2   0       1     610                                                        -470    1.73    0.00  1.0000
 -36   2   0       1     770                                                        -530    1.76    0.00  1.0000
  36   2   0    1181     700                                                        1260    1.73    0.00  1.0000
  36   2   0       1     660                                                       -1230    1.73    0.00  1.0000
 -36   2   0       1     670                                                       -1090    1.76    0.00  1.0000
 -36   2   0     132     680                                                         160    1.76    0.00  1.0000
 -38  -2   0     447    1020                                                         760   10.20    0.00  1.0000
  38  -2   0     601     710                                                         960   10.25    0.00  1.0000
 -38  -2   0      45     790                                                        -590   10.20    0.00  1.0000
  38  -2   0      55     930                                                         190   10.25    0.00  1.0000
 -38   2   0      46     840                                                       -1260   10.25    0.00  1.0000
 -38   2   0      46     750                                                        -800   10.25    0.00  1.0000
  38   2   0      45     670                                                       -1020   10.20    0.00  1.0000
  38   2   0      45     640                                                        -460   10.20    0.00  1.0000
  38   2   0     690     790                                                        1070   10.20    0.00  1.0000
  40  -2   0     104    1000                                                         470   17.36    0.00  1.0000
  40  -2   0     131     620                                                       -1090   17.36    0.00  1.0000
 -40  -2   0     131    1040                                                        -580   17.33    0.00  1.0000
 -40  -2   0     131     970                                                        -320   17.33    0.00  1.0000
 -40   2   0     131     900                                                        -240   17.36    0.00  1.0000
  40   2   0     131     750                                                        -650   17.33    0.00  1.0000
 -40   2   0      19     820                                                         250   17.36    0.00  1.0000
  40   2   0    1026     850                                                        1890   17.33    0.00  1.0000
  -1  -3   0   33386    3840                                                       87171 -170.43    0.00  1.0000
  -1  -3   0   34410    3920                                                       88821 -170.43    0.00  1.0000
   1  -3   0   31206    3820                                                       83572 -170.29    0.00  1.0000
  -1  -3   0   28918    3830                                                       79852 -170.43    0.00  1.0000
   1  -3   0   29203    3930                                                       80272 -170.29    0.00  1.0000
   1  -3   0   33470    3820                                                       87251 -170.29    0.00  1.0000
   1   3   0   31448    3850                                                       84022 -170.43    0.00  1.0000
   1   3   0   28581    3920                                                       79292 -170.43    0.00  1.0000
  -1   3   0   29880    3850                                                       81392 -170.29    0.00  1.0000
  -1   3   0   27721    3920                                                       77802 -170.29    0.00  1.0000
  -3  -3   0     269     970                                                       11659  139.10    0.00  1.0000
  -3  -3   0     154     840                                                       10799  139.10    0.00  1.0000
  -3  -3   0     481     900                                                       12899  139.10    0.00  1.0000
   3  -3   0     382    1070                                                       12389  139.31    0.00  1.0000
   3   3   0     361     860                                                       12239  139.10    0.00  1.0000
  -3   3   0     648    1060                                                       13749  139.31    0.00  1.0000
  -3   3   0      56     820                                                        9789  139.31    0.00  1.0000
   3   3   0     323    1000                                                       12009  139.10    0.00  1.0000
   3   3   0     117     840                                                       10459  139.10    0.00  1.0000
  -5  -3   0    2416     410                                                         -70  -74.45    0.00  1.0000
   5  -3   0    7437     610                                                        1420  -74.31    0.00  1.0000
  -5  -3   0    2416     490                                                        -230  -74.45    0.00  1.0000
  -5  -3   0    5930     370                                                         800  -74.45    0.00  1.0000
  -5  -3   0    2416     300                                                         -10  -74.45    0.00  1.0000
   5   3   0    5821     360                                                         760  -74.45    0.00  1.0000
   5   3   0    8136     570                                                        1730  -74.45    0.00  1.0000
   5   3   0    5682     330                                                         710  -74.45    0.00  1.0000
   5   3   0    5875     380                                                         780  -74.45    0.00  1.0000
  -7  -3   0   10012    1340                                                       22628   76.28    0.00  1.0000
  -7  -3   0    9226    1270                                                       21438   76.28    0.00  1.0000
  -7  -3   0    9892    1260                                                       22448   76.28    0.00  1.0000
   7   3   0    9965    1280                                                       22558   76.28    0.00  1.0000
   7   3   0   10937    1250                                                       24008   76.28    0.00  1.0000
   7   3   0   11533    1410                                                       24888   76.28    0.00  1.0000
  -7   3   0    8998    1220                                                       21088   76.28    0.00  1.0000
   7   3   0   10039    1320                                                       22668   76.28    0.00  1.0000
  -9  -3   0     343     410                                                        2200  -43.04    0.00  1.0000
  -9  -3   0     774     550                                                        3160  -43.04    0.00  1.0000
   9  -3   0    1286     660                                                        4130  -43.05    0.00  1.0000
  -9  -3   0     569     470                                                        2730  -43.04    0.00  1.0000
   9   3   0    1068     600                                                        3730  -43.04    0.00  1.0000
   9   3   0     941     510                                                        3490  -43.04    0.00  1.0000
   9   3   0     565     420                                                        2720  -43.04    0.00  1.0000
   9   3   0    1036     470                                                        3670  -43.04    0.00  1.0000
  -9   3   0    1062     650                                                        3720  -43.05    0.00  1.0000
  11  -3   0    4316     660                                                        3600   -8.64    0.00  1.0000
 -11  -3   0    2434     550                                                        1900   -8.71    0.00  1.0000
 -11  -3   0    2918     430                                                        2330   -8.71    0.00  1.0000
 -11  -3   0    3119     450                                                        2510   -8.71    0.00  1.0000
  11   3   0    2218     510                                                        1710   -8.71    0.00  1.0000
  11   3   0    2705     430                                                        2140   -8.71    0.00  1.0000
 -11   3   0    2350     440                                                        1830   -8.64    0.00  1.0000
  11   3   0    1759     450                                                        1310   -8.71    0.00  1.0000
 -11   3   0    4118     660                                                        3420   -8.64    0.00  1.0000
  11   3   0    3938     590                                                        3250   -8.71    0.00  1.0000
 -13  -3   0    5627     720                                                        7369  -16.41    0.00  1.0000
 -13  -3   0    6903     860                                                        8819  -16.41    0.00  1.0000
 -13  -3   0    7044     830                                                        8979  -16.41    0.00  1.0000
  13  -3   0    6426    1000                                                        8279  -16.42    0.00  1.0000
 -13   3   0    4879     620                                                        6509  -16.42    0.00  1.0000
  13   3   0    5750     870                                                        7509  -16.41    0.00  1.0000
  13   3   0    6991     900                                                        8919  -16.41    0.00  1.0000
 -13   3   0    6628     960                                                        8509  -16.42    0.00  1.0000
 -15  -3   0    6327     550                                                        5059   12.74    0.00  1.0000
 -15  -3   0    6227     650                                                        4970   12.74    0.00  1.0000
  15  -3   0    7761     750                                                        6349   12.74    0.00  1.0000
 -15  -3   0    5947     530                                                        4720   12.74    0.00  1.0000
 -15   3   0    5958     530                                                        4730   12.74    0.00  1.0000
  15   3   0    6014     540                                                        4780   12.74    0.00  1.0000
  15   3   0    5823     570                                                        4610   12.74    0.00  1.0000
 -15   3   0    7262     690                                                        5899   12.74    0.00  1.0000
 -17  -3   0     165     540                                                        -330  -19.46    0.00  1.0000
 -17  -3   0     165     440                                                           0  -19.46    0.00  1.0000
  17  -3   0     168     710                                                        -390  -19.60    0.00  1.0000
 -17  -3   0    1224     430                                                         500  -19.46    0.00  1.0000
  17  -3   0     168     390                                                        -130  -19.60    0.00  1.0000
 -17   3   0     168     520                                                         -50  -19.60    0.00  1.0000
  17   3   0     719     410                                                         200  -19.46    0.00  1.0000
 -17   3   0     168     400                                                        -160  -19.60    0.00  1.0000
  17   3   0     165     450                                                        -150  -19.46    0.00  1.0000
 -19  -3   0     541     470                                                         260   11.68    0.00  1.0000
 -19  -3   0      59     580                                                         -80   11.68    0.00  1.0000
 -19  -3   0      59     470                                                        -580   11.68    0.00  1.0000
  19  -3   0      58     680                                                        -180   11.54    0.00  1.0000
  19  -3   0      58     420                                                         -30   11.54    0.00  1.0000
  19   3   0      59     480                                                        -220   11.68    0.00  1.0000
 -19   3   0      58     540                                                        -770   11.54    0.00  1.0000
  19   3   0     498     450                                                         230   11.68    0.00  1.0000
 -19   3   0     311     460                                                         110   11.54    0.00  1.0000
  21  -3   0    6836     800                                                        3660  -33.62    0.00  1.0000
 -21  -3   0    5009     600                                                        2360  -33.63    0.00  1.0000
 -21  -3   0    4936     580                                                        2310  -33.63    0.00  1.0000
  21  -3   0    6382     570                                                        3330  -33.62    0.00  1.0000
 -21  -3   0    7151    1140                                                        3890  -33.63    0.00  1.0000
 -21   3   0    5838     570                                                        2940  -33.62    0.00  1.0000
  21   3   0    5197     580                                                        2490  -33.63    0.00  1.0000
  21   3   0    4730     570                                                        2170  -33.63    0.00  1.0000
 -21   3   0    6048     690                                                        3090  -33.62    0.00  1.0000
 -23  -3   0    2720     630                                                        2390    4.95    0.00  1.0000
  23  -3   0    2190     550                                                        1890    5.04    0.00  1.0000
  23  -3   0    1964     810                                                        1680    5.04    0.00  1.0000
  23  -3   0    1222     390                                                        1000    5.04    0.00  1.0000
 -23  -3   0    2742     610                                                        2410    4.95    0.00  1.0000
 -23   3   0    1177     540                                                         960    5.04    0.00  1.0000
 -23   3   0     808     640                                                         630    5.04    0.00  1.0000
  23   3   0     973     570                                                         780    4.95    0.00  1.0000
  23   3   0    2002     560                                                        1720    4.95    0.00  1.0000
 -25  -3   0    3840     820                                                        4800  -11.09    0.00  1.0000
 -25  -3   0    3367     730                                                        4270  -11.09    0.00  1.0000
  25  -3   0    3244     670                                                        4120  -10.96    0.00  1.0000
 -25  -3   0    2811     700                                                        3640  -11.09    0.00  1.0000
  25  -3   0    3014     900                                                        3860  -10.96    0.00  1.0000
  25  -3   0    3333     480                                                        4220  -10.96    0.00  1.0000
  25   3   0    2495     660                                                        3280  -11.09    0.00  1.0000
 -25   3   0    3582     860                                                        4500  -10.96    0.00  1.0000
 -25   3   0    3689     610                                                        4620  -10.96    0.00  1.0000
 -25   3   0    2978     670                                                        3820  -10.96    0.00  1.0000
  25   3   0    3048     700                                                        3910  -11.09    0.00  1.0000
  27  -3   0   19968    1730                                                       21778    9.49    0.00  1.0000
 -27  -3   0   18264    1670                                                       19988    9.45    0.00  1.0000
  27  -3   0   19566    1630                                                       21358    9.49    0.00  1.0000
 -27  -3   0   20982    1700                                                       22828    9.45    0.00  1.0000
 -27  -3   0   18770    1570                                                       20518    9.45    0.00  1.0000
  27  -3   0   18513    1280                                                       20258    9.49    0.00  1.0000
 -27   3   0   19996    1630                                                       21808    9.49    0.00  1.0000
  27   3   0   16726    1620                                                       18378    9.45    0.00  1.0000
  27   3   0   20110    1580                                                       21918    9.45    0.00  1.0000
 -27   3   0   21789    1410                                                       23678    9.49    0.00  1.0000
 -27   3   0   18695    1540                                                       20448    9.49    0.00  1.0000
  29  -3   0    1169     630                                                        1070    2.25    0.00  1.0000
  29  -3   0    3493     900                                                        3320    2.25    0.00  1.0000
 -29  -3   0    2351     620                                                        2200    2.40    0.00  1.0000
 -29  -3   0    2980     720                                                        2810    2.40    0.00  1.0000
  29  -3   0    1814     480                                                        1690    2.25    0.00  1.0000
 -29  -3   0    2908     860                                                        2740    2.40    0.00  1.0000
  29   3   0    1281     650                                                        1170    2.40    0.00  1.0000
 -29   3   0    2918     680                                                        2760    2.25    0.00  1.0000
 -29   3   0    2990     610                                                        2830    2.25    0.00  1.0000
 -29   3   0    2238     730                                                        2100    2.25    0.00  1.0000
  29   3   0    1792     660                                                        1660    2.40    0.00  1.0000
 -31  -3   0      27     660                                                        -470   -7.94    0.00  1.0000
  31  -3   0     976     840                                                         670   -8.10    0.00  1.0000
 -31  -3   0    1899     610                                                        1470   -7.94    0.00  1.0000
 -31  -3   0     232     830                                                         100   -7.94    0.00  1.0000
  31  -3   0      29     490                                                        -710   -8.10    0.00  1.0000
  31  -3   0    1425     600                                                        1050   -8.10    0.00  1.0000
  31   3   0     152     600                                                          50   -7.94    0.00  1.0000
 -31   3   0     891     660                                                         600   -8.10    0.00  1.0000
 -31   3   0    1692     710                                                        1280   -8.10    0.00  1.0000
  31   3   0      27     680                                                        -390   -7.94    0.00  1.0000
 -31   3   0     866     620                                                         580   -8.10    0.00  1.0000
  33  -3   0      28     490                                                       -1470   -7.95    0.00  1.0000
  33  -3   0      28     600                                                        -220   -7.95    0.00  1.0000
  33  -3   0      28     840                                                        -420   -7.95    0.00  1.0000
 -33   3   0     864     710                                                        1190   -7.95    0.00  1.0000
 -33   3   0      76     670                                                         190   -7.95    0.00  1.0000
 -33   3   0      41     670                                                         130   -7.95    0.00  1.0000
 -35  -3   0      54     720                                                       -1080  -11.16    0.00  1.0000
  35  -3   0      30     650                                                         160  -10.97    0.00  1.0000
 -35  -3   0      46     640                                                         200  -11.16    0.00  1.0000
 -35  -3   0     848     960                                                        1330  -11.16    0.00  1.0000
  35  -3   0      52     930                                                        -220  -10.97    0.00  1.0000
  35  -3   0      52     530                                                       -1370  -10.97    0.00  1.0000
  35   3   0      54     640                                                         -10  -11.16    0.00  1.0000
  35   3   0      54     650                                                        -980  -11.16    0.00  1.0000
 -35   3   0      52     710                                                           0  -10.97    0.00  1.0000
 -35   3   0     157     740                                                         390  -10.97    0.00  1.0000
 -35   3   0      52     690                                                        -100  -10.97    0.00  1.0000
  35   3   0     308     690                                                         620  -11.16    0.00  1.0000
 -37  -3   0      12     780                                                       -1670   -5.21    0.00  1.0000
 -37  -3   0      12    1000                                                        -860   -5.21    0.00  1.0000
  37  -3   0      11     970                                                       -1030   -5.05    0.00  1.0000
  37  -3   0     561     710                                                         730   -5.05    0.00  1.0000
 -37  -3   0      12     640                                                        -790   -5.21    0.00  1.0000
  37  -3   0      11     560                                                       -1690   -5.05    0.00  1.0000
  37   3   0      12     650                                                           0   -5.21    0.00  1.0000
  37   3   0      12     690                                                       -1720   -5.21    0.00  1.0000
 -37   3   0     140     790                                                         230   -5.05    0.00  1.0000
 -37   3   0      58     740                                                         120   -5.05    0.00  1.0000
  37   3   0     955     740                                                        1180   -5.21    0.00  1.0000
 -37   3   0     204     770                                                         310   -5.05    0.00  1.0000
  39  -3   0     331     590                                                       -1020  -27.57    0.00  1.0000
  39  -3   0      67    1080                                                         100  -27.57    0.00  1.0000
 -39  -3   0      38     960                                                         590  -27.48    0.00  1.0000
 -39  -3   0     141    1120                                                         900  -27.48    0.00  1.0000
 -39   3   0      21     780                                                         520  -27.57    0.00  1.0000
 -39   3   0     224     810                                                        1100  -27.57    0.00  1.0000
  39   3   0     659     800                                                        1920  -27.48    0.00  1.0000
 -39   3   0      75     870                                                         720  -27.57    0.00  1.0000
   0  -4   0   34207    1590                                                       26977  -31.36    0.00  1.0000
   0  -4   0   35759    1480                                                       28357  -31.36    0.00  1.0000
   0  -4   0   36690    1450                                                       29187  -31.36    0.00  1.0000
   0   4   0   36500    1510                                                       29017  -31.36    0.00  1.0000
   0   4   0   32312    1620                                                       25297  -31.36    0.00  1.0000
   2  -4   0     950     370                                                        1120    4.06    0.00  1.0000
  -2  -4   0     507     530                                                         630    3.98    0.00  1.0000
  -2  -4   0     633     340                                                         770    3.98    0.00  1.0000
   2  -4   0     613     320                                                         750    4.06    0.00  1.0000
  -2  -4   0     816     420                                                         970    3.98    0.00  1.0000
   2  -4   0      62     580                                                         110    4.06    0.00  1.0000
   2   4   0     260     580                                                         350    3.98    0.00  1.0000
  -2   4   0     712     390                                                         860    4.06    0.00  1.0000
   2   4   0     552     410                                                         680    3.98    0.00  1.0000
  -2   4   0     667     590                                                         810    4.06    0.00  1.0000
   4  -4   0     408     310                                                         690   -9.23    0.00  1.0000
  -4  -4   0     567     540                                                         890   -9.14    0.00  1.0000
  -4  -4   0    1070     450                                                        1500   -9.14    0.00  1.0000
   4  -4   0     347     570                                                         610   -9.23    0.00  1.0000
  -4  -4   0     902     380                                                        1300   -9.14    0.00  1.0000
   4  -4   0     612     330                                                         950   -9.23    0.00  1.0000
  -4   4   0    1278     410                                                        1750   -9.23    0.00  1.0000
  -4   4   0     965     570                                                        1380   -9.23    0.00  1.0000
   4   4   0     778     570                                                        1150   -9.14    0.00  1.0000
   4   4   0     712     420                                                        1070   -9.14    0.00  1.0000
   4   4   0     877     360                                                        1270   -9.14    0.00  1.0000
  -6  -4   0    2317     390                                                         880   28.57    0.00  1.0000
  -6  -4   0    1813     310                                                         580   28.57    0.00  1.0000
  -6  -4   0    1969     450                                                         670   28.57    0.00  1.0000
  -6  -4   0    1307     510                                                         310   28.57    0.00  1.0000
   6  -4   0    1527     610                                                         420   28.66    0.00  1.0000
   6   4   0    1523     350                                                         420   28.57    0.00  1.0000
  -6   4   0    2125     580                                                         760   28.66    0.00  1.0000
  -6   4   0    2990     350                                                        1310   28.66    0.00  1.0000
   6   4   0    1883     560                                                         620   28.57    0.00  1.0000
   6   4   0    1986     400                                                         680   28.57    0.00  1.0000
   6   4   0    2818     390                                                        1200   28.57    0.00  1.0000
  -8  -4   0    2904     410                                                        3280    5.14    0.00  1.0000
  -8  -4   0    4134     580                                                        4580    5.14    0.00  1.0000
  -8  -4   0    3754     490                                                        4180    5.14    0.00  1.0000
  -8  -4   0    3574     600                                                        3990    5.14    0.00  1.0000
   8  -4   0    3612     680                                                        4020    5.02    0.00  1.0000
   8   4   0    4181     670                                                        4630    5.14    0.00  1.0000
   8   4   0    3149     770                                                        3540    5.14    0.00  1.0000
   8   4   0    3697     470                                                        4120    5.14    0.00  1.0000
   8   4   0    3489     460                                                        3900    5.14    0.00  1.0000
  -8   4   0    4448     700                                                        4900    5.02    0.00  1.0000
  -8   4   0    4011     440                                                        4440    5.02    0.00  1.0000
 -10  -4   0      10     330                                                         170  -14.92    0.00  1.0000
  10  -4   0      97     700                                                        -360  -14.92    0.00  1.0000
 -10  -4   0      97     410                                                        -240  -14.92    0.00  1.0000
 -10  -4   0      97     470                                                        -500  -14.92    0.00  1.0000
 -10   4   0      44     340                                                         270  -14.92    0.00  1.0000
  10   4   0      97     560                                                        -110  -14.92    0.00  1.0000
  10   4   0      97     430                                                         -20  -14.92    0.00  1.0000
  10   4   0      97     350                                                        -340  -14.92    0.00  1.0000
  10   4   0      97     400                                                        -390  -14.92    0.00  1.0000
 -10   4   0     373     570                                                         850  -14.92    0.00  1.0000
 -12  -4   0    2023     350                                                         590   31.44    0.00  1.0000
 -12  -4   0    2169     500                                                         670   31.44    0.00  1.0000
 -12  -4   0    2346     420                                                         770   31.44    0.00  1.0000
  12  -4   0    2142     610                                                         650   31.58    0.00  1.0000
  12   4   0    2169     400                                                         670   31.44    0.00  1.0000
  12   4   0    2223     380                                                         700   31.44    0.00  1.0000
  12   4   0    2948     440                                                        1130   31.44    0.00  1.0000
  12   4   0    3282     590                                                        1340   31.44    0.00  1.0000
 -12   4   0    3166     600                                                        1260   31.58    0.00  1.0000
 -14  -4   0     517     520                                                        1020  -13.95    0.00  1.0000
 -14  -4   0     453     390                                                         930  -13.95    0.00  1.0000
 -14  -4   0     567     440                                                        1090  -13.95    0.00  1.0000
  14  -4   0     617     660                                                        1160  -13.96    0.00  1.0000
  14   4   0      75     460                                                         320  -13.95    0.00  1.0000
  14   4   0     887     580                                                        1520  -13.95    0.00  1.0000
  14   4   0    1025     410                                                        1700  -13.95    0.00  1.0000
 -14   4   0     467     590                                                         950  -13.96    0.00  1.0000
  14   4   0     887     430                                                        1520  -13.95    0.00  1.0000
 -14   4   0     432     430                                                         900  -13.96    0.00  1.0000
  16  -4   0    9321     840                                                        6129  -27.66    0.00  1.0000
 -16  -4   0    7455     700                                                        4630  -27.71    0.00  1.0000
 -16  -4   0    9205     610                                                        6029  -27.71    0.00  1.0000
 -16  -4   0    7696     570                                                        4820  -27.71    0.00  1.0000
  16   4   0    7175     570                                                        4410  -27.71    0.00  1.0000
 -16   4   0    7626     610                                                        4770  -27.66    0.00  1.0000
  16   4   0    9809     750                                                        6519  -27.71    0.00  1.0000
 -16   4   0    8278     780                                                        5289  -27.66    0.00  1.0000
  16   4   0    7531     630                                                        4690  -27.71    0.00  1.0000
 -18  -4   0    2222     540                                                         440   39.80    0.00  1.0000
 -18  -4   0    1815     480                                                         270   39.80    0.00  1.0000
  18  -4   0    3212     760                                                         930   39.88    0.00  1.0000
 -18  -4   0    3622     760                                                        1160   39.80    0.00  1.0000
  18   4   0    2014     530                                                         350   39.80    0.00  1.0000
 -18   4   0    2018     560                                                         350   39.88    0.00  1.0000
  18   4   0    3207     460                                                         930   39.80    0.00  1.0000
 -18   4   0    1277     670                                                          90   39.88    0.00  1.0000
 -20  -4   0     286     530                                                         850   18.64    0.00  1.0000
 -20  -4   0      61     550                                                         400   18.64    0.00  1.0000
 -20  -4   0     534     710                                                        1250   18.64    0.00  1.0000
  20  -4   0     164     820                                                         630   18.75    0.00  1.0000
  20   4   0       4     510                                                         200   18.64    0.00  1.0000
 -20   4   0     153     510                                                        -300   18.75    0.00  1.0000
  20   4   0      39     570                                                         340   18.64    0.00  1.0000
  22  -4   0    6799    1010                                                        6029   -7.29    0.00  1.0000
 -22  -4   0    6600     720                                                        5809   -7.61    0.00  1.0000
 -22  -4   0    8236     900                                                        7349   -7.61    0.00  1.0000
 -22  -4   0    7865     770                                                        6999   -7.61    0.00  1.0000
  22   4   0    5831     680                                                        5089   -7.61    0.00  1.0000
  22   4   0    6845     740                                                        6039   -7.61    0.00  1.0000
 -22   4   0    6427     860                                                        5679   -7.29    0.00  1.0000
 -22   4   0    6076     720                                                        5349   -7.29    0.00  1.0000
 -24  -4   0     895     770                                                         520   10.81    0.00  1.0000
 -24  -4   0     310     590                                                         110   10.81    0.00  1.0000
  24  -4   0      50     860                                                           0   10.67    0.00  1.0000
 -24  -4   0     569     650                                                         280   10.81    0.00  1.0000
  24   4   0    1140     580                                                         710   10.81    0.00  1.0000
 -24   4   0     994     710                                                         600   10.67    0.00  1.0000
  24   4   0    1452     610                                                         960   10.81    0.00  1.0000
 -24   4   0     565     590                                                         280   10.67    0.00  1.0000
 -26  -4   0     147     750                                                        -520  -18.37    0.00  1.0000
  26  -4   0     150     860                                                        -670  -18.56    0.00  1.0000
 -26  -4   0     147     590                                                       -1080  -18.37    0.00  1.0000
 -26  -4   0     267     660                                                         810  -18.37    0.00  1.0000
 -26   4   0      52     700                                                         380  -18.56    0.00  1.0000
  26   4   0      59     620                                                          20  -18.37    0.00  1.0000
  26   4   0     147     550                                                       -1090  -18.37    0.00  1.0000
 -26   4   0     150     550                                                        -520  -18.56    0.00  1.0000
  28  -4   0     592     560                                                         140  -18.93    0.00  1.0000
  28  -4   0    1634     910                                                         780  -18.93    0.00  1.0000
 -28  -4   0    1848     690                                                         930  -18.91    0.00  1.0000
 -28  -4   0    2153     650                                                        1150  -18.91    0.00  1.0000
 -28  -4   0    2167     800                                                        1160  -18.91    0.00  1.0000
  28   4   0    3629     990                                                        2280  -18.91    0.00  1.0000
 -28   4   0    3529     740                                                        2200  -18.93    0.00  1.0000
  28   4   0    2410     620                                                        1340  -18.91    0.00  1.0000
 -28   4   0    2769     630                                                        1610  -18.93    0.00  1.0000
  30  -4   0      17     890                                                        -770    6.30    0.00  1.0000
 -30  -4   0      18     640                                                        -480    6.49    0.00  1.0000
 -30  -4   0    1458     840                                                        1150    6.49    0.00  1.0000
 -30  -4   0      18     700                                                        -620    6.49    0.00  1.0000
  30  -4   0      17     580                                                        -320    6.30    0.00  1.0000
  30   4   0     804     620                                                         580    6.49    0.00  1.0000
  30   4   0      18     620                                                        -580    6.49    0.00  1.0000
 -30   4   0     436     710                                                         280    6.30    0.00  1.0000
 -30   4   0     348     630                                                         210    6.30    0.00  1.0000
  32  -4   0       1     440                                                       -1400   -1.46    0.00  1.0000
  32  -4   0       1     920                                                       -1930   -1.46    0.00  1.0000
  32  -4   0       1     600                                                        -320   -1.46    0.00  1.0000
 -32  -4   0       1     890                                                        -330   -1.62    0.00  1.0000
 -32  -4   0       1     680                                                        -160   -1.62    0.00  1.0000
 -32  -4   0       1     720                                                         -30   -1.62    0.00  1.0000
 -32   4   0       1     650                                                        -550   -1.46    0.00  1.0000
  32   4   0       1     610                                                       -1000   -1.62    0.00  1.0000
  32   4   0      89     650                                                          70   -1.62    0.00  1.0000
 -32   4   0       1     580                                                         -40   -1.46    0.00  1.0000
 -32   4   0     153     740                                                         130   -1.46    0.00  1.0000
  34  -4   0       0    1010                                                        -100   -0.78    0.00  1.0000
 -34  -4   0     929     870                                                         960   -0.76    0.00  1.0000
 -34  -4   0    2332     770                                                        2380   -0.76    0.00  1.0000
 -34  -4   0    1008     990                                                        1040   -0.76    0.00  1.0000
  34  -4   0    2301     690                                                        2350   -0.78    0.00  1.0000
 -34   4   0    1017     730                                                        1050   -0.78    0.00  1.0000
 -34   4   0    1954     810                                                        2000   -0.78    0.00  1.0000
  34   4   0     119     680                                                         130   -0.76    0.00  1.0000
  34   4   0     254     700                                                         270   -0.76    0.00  1.0000
 -36  -4   0      24     780                                                        -230    7.46    0.00  1.0000
 -36  -4   0      48     780                                                         140    7.46    0.00  1.0000
  36  -4   0      23     660                                                        -980    7.25    0.00  1.0000
 -36  -4   0       0    1060                                                          30    7.46    0.00  1.0000
  36  -4   0      23    1030                                                       -1620    7.25    0.00  1.0000
  36  -4   0      23     700                                                       -2280    7.25    0.00  1.0000
 -36   4   0     262     710                                                         440    7.25    0.00  1.0000
 -36   4   0     115     770                                                         240    7.25    0.00  1.0000
 -36   4   0      23     800                                                        -400    7.25    0.00  1.0000
  36   4   0      24     660                                                        -300    7.46    0.00  1.0000
 -38  -4   0     939     830                                                        1370    9.66    0.00  1.0000
 -38  -4   0    1232    1130                                                        1720    9.66    0.00  1.0000
 -38  -4   0      41    1660                                                        -470    9.66    0.00  1.0000
 -38   4   0     789     820                                                        1190    9.71    0.00  1.0000
 -38   4   0     781     880                                                        1180    9.71    0.00  1.0000
 -38   4   0     978     790                                                        1420    9.71    0.00  1.0000
  38   4   0    1833     850                                                        2420    9.66    0.00  1.0000
   1  -5   0   13668    1040                                                       16258  -16.06    0.00  1.0000
   1  -5   0   12114    1190                                                       14559  -16.06    0.00  1.0000
  -1  -5   0   15311    1370                                                       18078  -16.24    0.00  1.0000
   1  -5   0   12899     970                                                       15418  -16.06    0.00  1.0000
  -1   5   0   12205    1070                                                       14659  -16.06    0.00  1.0000
   1   5   0   16177    1240                                                       19018  -16.24    0.00  1.0000
  -1   5   0   10731    1230                                                       13039  -16.06    0.00  1.0000
  -3  -5   0    5547     600                                                        6699   11.20    0.00  1.0000
   3  -5   0    3875     490                                                        4850   11.23    0.00  1.0000
   3  -5   0    4089     740                                                        5089   11.23    0.00  1.0000
  -3  -5   0    5147     680                                                        6259   11.20    0.00  1.0000
  -3  -5   0    4415    1140                                                        5449   11.20    0.00  1.0000
   3  -5   0    4215     470                                                        5229   11.23    0.00  1.0000
   3   5   0    5093     770                                                        6199   11.20    0.00  1.0000
  -3   5   0    4448     540                                                        5489   11.23    0.00  1.0000
   3   5   0    4163     480                                                        5169   11.20    0.00  1.0000
  -3   5   0    4719     730                                                        5789   11.23    0.00  1.0000
   3   5   0    4866     560                                                        5949   11.20    0.00  1.0000
  -5  -5   0    3532     480                                                        4810  -15.03    0.00  1.0000
   5  -5   0    3313     730                                                        4550  -14.98    0.00  1.0000
   5  -5   0    3561     580                                                        4840  -14.98    0.00  1.0000
   5  -5   0    4147     610                                                        5519  -14.98    0.00  1.0000
  -5  -5   0    3789     570                                                        5109  -15.03    0.00  1.0000
   5   5   0    3609     540                                                        4900  -15.03    0.00  1.0000
  -5   5   0    4870     550                                                        6349  -14.98    0.00  1.0000
   5   5   0    3013     460                                                        4200  -15.03    0.00  1.0000
  -5   5   0    3442     720                                                        4700  -14.98    0.00  1.0000
   5   5   0    3489     720                                                        4760  -15.03    0.00  1.0000
   7  -5   0    6211     860                                                        7539   12.14    0.00  1.0000
   7  -5   0    6366     640                                                        7709   12.14    0.00  1.0000
  -7  -5   0    8013     910                                                        9499   12.04    0.00  1.0000
  -7  -5   0    5281     760                                                        6499   12.04    0.00  1.0000
   7   5   0    6695     840                                                        8059   12.04    0.00  1.0000
   7   5   0    7060     980                                                        8459   12.04    0.00  1.0000
  -7   5   0    6012     820                                                        7319   12.14    0.00  1.0000
   7   5   0    5570     800                                                        6819   12.04    0.00  1.0000
   7   5   0    5986     810                                                        7279   12.04    0.00  1.0000
  -7   5   0    7964     810                                                        9459   12.14    0.00  1.0000
  -9  -5   0    1393     700                                                        2800  -23.65    0.00  1.0000
  -9  -5   0     683     350                                                        1740  -23.65    0.00  1.0000
  -9  -5   0    1068     550                                                        2330  -23.65    0.00  1.0000
  -9  -5   0     740     450                                                        1830  -23.65    0.00  1.0000
   9  -5   0     883     700                                                        2050  -23.60    0.00  1.0000
   9   5   0    1055     430                                                        2310  -23.65    0.00  1.0000
  -9   5   0    1242     670                                                        2580  -23.60    0.00  1.0000
   9   5   0     948     640                                                        2150  -23.65    0.00  1.0000
   9   5   0     882     410                                                        2050  -23.65    0.00  1.0000
   9   5   0     869     470                                                        2030  -23.65    0.00  1.0000
  -9   5   0    1545     430                                                        3010  -23.60    0.00  1.0000
 -11  -5   0     202     540                                                         110    5.66    0.00  1.0000
 -11  -5   0     692     340                                                         510    5.66    0.00  1.0000
 -11  -5   0      14     450                                                         -70    5.66    0.00  1.0000
  11  -5   0     984     700                                                         760    5.78    0.00  1.0000
  11   5   0     101     380                                                          40    5.66    0.00  1.0000
 -11   5   0     542     380                                                         380    5.78    0.00  1.0000
  11   5   0     307     400                                                         190    5.66    0.00  1.0000
 -11   5   0     626     640                                                         450    5.78    0.00  1.0000
  11   5   0     727     450                                                         540    5.66    0.00  1.0000
  11   5   0     704     640                                                         520    5.66    0.00  1.0000
 -13  -5   0    4995     570                                                        3880  -12.73    0.00  1.0000
 -13  -5   0    4984     690                                                        3870  -12.73    0.00  1.0000
  13  -5   0    7022     850                                                        5689  -12.71    0.00  1.0000
 -13  -5   0    3781     590                                                        2820  -12.73    0.00  1.0000
 -13   5   0    5299     820                                                        4150  -12.71    0.00  1.0000
  13   5   0    4882     510                                                        3780  -12.73    0.00  1.0000
  13   5   0    5448     780                                                        4280  -12.73    0.00  1.0000
  13   5   0    5549     560                                                        4370  -12.73    0.00  1.0000
  13   5   0    5864     620                                                        4650  -12.73    0.00  1.0000
  15  -5   0     311     770                                                         820  -16.68    0.00  1.0000
 -15  -5   0     157     620                                                         550  -16.57    0.00  1.0000
 -15  -5   0       1     430                                                         100  -16.57    0.00  1.0000
 -15  -5   0     136     520                                                         510  -16.57    0.00  1.0000
  15   5   0     120     440                                                        -270  -16.57    0.00  1.0000
  15   5   0     146     520                                                         530  -16.57    0.00  1.0000
  15   5   0     178     460                                                         590  -16.57    0.00  1.0000
 -15   5   0     913     790                                                        1700  -16.68    0.00  1.0000
 -15   5   0     311     450                                                         820  -16.68    0.00  1.0000
 -15   5   0     268     480                                                         750  -16.68    0.00  1.0000
  15   5   0      61     670                                                          10  -16.57    0.00  1.0000
 -17  -5   0    9413    1190                                                       12439  -21.99    0.00  1.0000
  17  -5   0    9693    1450                                                       12759  -21.98    0.00  1.0000
 -17  -5   0   15719    1910                                                       19568  -21.99    0.00  1.0000
  17   5   0   11427    1360                                                       14739  -21.99    0.00  1.0000
  17   5   0   11875    1280                                                       15248  -21.99    0.00  1.0000
  17   5   0   10741    1260                                                       13959  -21.99    0.00  1.0000
 -17   5   0   10725    1380                                                       13939  -21.98    0.00  1.0000
 -17   5   0   10375    1260                                                       13539  -21.98    0.00  1.0000
 -19  -5   0    3792     560                                                        2750  -13.84    0.00  1.0000
 -19  -5   0    3932     780                                                        2870  -13.84    0.00  1.0000
  19  -5   0    1717     880                                                        1040  -13.92    0.00  1.0000
 -19  -5   0    4838     670                                                        3650  -13.84    0.00  1.0000
 -19   5   0    2930     610                                                        2020  -13.92    0.00  1.0000
  19   5   0    3580     580                                                        2570  -13.84    0.00  1.0000
  19   5   0    3093     620                                                        2160  -13.84    0.00  1.0000
  19   5   0    5159     780                                                        3930  -13.84    0.00  1.0000
 -19   5   0    2858     800                                                        1960  -13.92    0.00  1.0000
 -21  -5   0    1049     770                                                         620  -11.34    0.00  1.0000
 -21  -5   0    2690     670                                                        1970  -11.34    0.00  1.0000
  21  -5   0     585     870                                                         280  -11.30    0.00  1.0000
 -21  -5   0    1884     550                                                        1290  -11.34    0.00  1.0000
  21   5   0    1126     550                                                         680  -11.34    0.00  1.0000
 -21   5   0    1978     780                                                        1370  -11.30    0.00  1.0000
  21   5   0    2349     780                                                        1680  -11.34    0.00  1.0000
  21   5   0    1714     600                                                        1150  -11.34    0.00  1.0000
 -21   5   0    1227     590                                                         760  -11.30    0.00  1.0000
 -23  -5   0    1420     770                                                         900  -11.65    0.00  1.0000
 -23  -5   0      59     550                                                        -160  -11.65    0.00  1.0000
  23  -5   0      59     880                                                        -220  -11.62    0.00  1.0000
 -23  -5   0      59     650                                                        -280  -11.65    0.00  1.0000
 -23   5   0     724     580                                                         370  -11.62    0.00  1.0000
  23   5   0      59     590                                                        -140  -11.65    0.00  1.0000
 -23   5   0    1164     760                                                         700  -11.62    0.00  1.0000
  23   5   0    1035     570                                                         600  -11.65    0.00  1.0000
  23   5   0     821     770                                                         440  -11.65    0.00  1.0000
  25  -5   0      25     900                                                        -750    7.64    0.00  1.0000
 -25  -5   0    1503     800                                                        1140    7.57    0.00  1.0000
 -25  -5   0      25     580                                                        -120    7.57    0.00  1.0000
 -25  -5   0      25     670                                                        -440    7.57    0.00  1.0000
  25   5   0      25     890                                                       -1420    7.57    0.00  1.0000
  25   5   0     366     580                                                         200    7.57    0.00  1.0000
 -25   5   0     836     750                                                         570    7.64    0.00  1.0000
 -25   5   0     860     600                                                         590    7.64    0.00  1.0000
 -27  -5   0      79     580                                                        -470  -13.48    0.00  1.0000
 -27  -5   0     528     830                                                        1010  -13.48    0.00  1.0000
 -27  -5   0     360     700                                                         770  -13.48    0.00  1.0000
  27  -5   0      80     930                                                        -600  -13.57    0.00  1.0000
  27   5   0      79     590                                                        -260  -13.48    0.00  1.0000
 -27   5   0      80     600                                                        -130  -13.57    0.00  1.0000
  27   5   0      79     600                                                       -1150  -13.48    0.00  1.0000
 -27   5   0     710     770                                                        1260  -13.57    0.00  1.0000
 -29  -5   0      50     630                                                         -30  -10.73    0.00  1.0000
 -29  -5   0      50     750                                                         -50  -10.73    0.00  1.0000
  29  -5   0      51     950                                                       -1110  -10.78    0.00  1.0000
 -29  -5   0      50     890                                                        -610  -10.73    0.00  1.0000
 -29   5   0    2131     780                                                        1530  -10.78    0.00  1.0000
  29   5   0      50     650                                                        -320  -10.73    0.00  1.0000
  29   5   0      50     610                                                         -30  -10.73    0.00  1.0000
 -29   5   0     746     640                                                         410  -10.78    0.00  1.0000
 -31  -5   0     331     670                                                         230   -4.62    0.00  1.0000
 -31  -5   0       9     920                                                        -630   -4.62    0.00  1.0000
 -31  -5   0       9     780                                                        -230   -4.62    0.00  1.0000
  31  -5   0       9    1000                                                       -1840   -4.66    0.00  1.0000
  31   5   0       9     640                                                       -1700   -4.62    0.00  1.0000
 -31   5   0    1280     670                                                        1070   -4.66    0.00  1.0000
  31   5   0       9     620                                                        -490   -4.62    0.00  1.0000
 -31   5   0    1466     790                                                        1240   -4.66    0.00  1.0000
 -33  -5   0    1542     770                                                        1900   -6.55    0.00  1.0000
 -33  -5   0    1659    1040                                                        2030   -6.55    0.00  1.0000
 -33  -5   0     246     770                                                         400   -6.55    0.00  1.0000
  33  -5   0     395    1100                                                         580   -6.37    0.00  1.0000
 -33   5   0    1969     770                                                        2360   -6.37    0.00  1.0000
 -33   5   0    2281     870                                                        2700   -6.37    0.00  1.0000
  33   5   0    1237     730                                                        1560   -6.55    0.00  1.0000
  35  -5   0      52    1120                                                       -3020   10.89    0.00  1.0000
 -35  -5   0      26    1080                                                         150   10.86    0.00  1.0000
 -35  -5   0      51     780                                                        -900   10.86    0.00  1.0000
 -35  -5   0      51     790                                                        -330   10.86    0.00  1.0000
 -35   5   0      52     760                                                         -20   10.89    0.00  1.0000
 -35   5   0     401     850                                                         740   10.89    0.00  1.0000
 -37  -5   0       2     850                                                        -670   -2.39    0.00  1.0000
 -37  -5   0       2     780                                                       -1030   -2.39    0.00  1.0000
 -37  -5   0       2    1120                                                       -1360   -2.39    0.00  1.0000
  37  -5   0       2    1180                                                       -3380   -2.21    0.00  1.0000
 -37   5   0       2     880                                                         -50   -2.21    0.00  1.0000
 -37   5   0       2    1410                                                       -1430   -2.21    0.00  1.0000
   0  -6   0    1324     470                                                          30   63.16    0.00  1.0000
   0  -6   0    1739     610                                                         -70   63.16    0.00  1.0000
   0  -6   0     789     360                                                         200   63.16    0.00  1.0000
   0   6   0    1739     680                                                         -90   63.16    0.00  1.0000
   0   6   0    1739     490                                                        -360   63.16    0.00  1.0000
   2  -6   0     118     640                                                         670  -22.76    0.00  1.0000
  -2  -6   0    1327     660                                                        2650  -22.80    0.00  1.0000
  -2  -6   0     500     410                                                        1400  -22.80    0.00  1.0000
   2  -6   0      61     450                                                         520  -22.76    0.00  1.0000
   2  -6   0     106     370                                                         640  -22.76    0.00  1.0000
   2   6   0       0     390                                                         240  -22.80    0.00  1.0000
   2   6   0     782     720                                                        1850  -22.80    0.00  1.0000
   2   6   0     561     530                                                        1500  -22.80    0.00  1.0000
  -2   6   0       6     480                                                         160  -22.76    0.00  1.0000
  -2   6   0     135     710                                                         710  -22.76    0.00  1.0000
  -4  -6   0    2416     570                                                        6269   45.52    0.00  1.0000
  -4  -6   0    2566     690                                                        6509   45.52    0.00  1.0000
   4  -6   0    2112     880                                                        5769   45.49    0.00  1.0000
   4  -6   0    2215     710                                                        5939   45.49    0.00  1.0000
  -4  -6   0    2585     820                                                        6539   45.52    0.00  1.0000
   4  -6   0    2118     590                                                        5779   45.49    0.00  1.0000
  -4   6   0    4002     970                                                        8699   45.49    0.00  1.0000
   4   6   0    1918     550                                                        5449   45.52    0.00  1.0000
   4   6   0    2903     670                                                        7039   45.52    0.00  1.0000
   4   6   0    2201     880                                                        5919   45.52    0.00  1.0000
  -6  -6   0     775     660                                                         500   -8.31    0.00  1.0000
  -6  -6   0    1116     550                                                         780   -8.31    0.00  1.0000
   6  -6   0     326     740                                                         160   -8.18    0.00  1.0000
  -6  -6   0     385     430                                                         200   -8.31    0.00  1.0000
   6  -6   0      29     400                                                        -550   -8.18    0.00  1.0000
  -6   6   0    1134     740                                                         800   -8.18    0.00  1.0000
   6   6   0     947     500                                                         640   -8.31    0.00  1.0000
  -6   6   0     720     500                                                         460   -8.18    0.00  1.0000
   6   6   0     480     400                                                         270   -8.31    0.00  1.0000
   6   6   0     825     740                                                         540   -8.31    0.00  1.0000
   8  -6   0     290     370                                                         270    1.03    0.00  1.0000
  -8  -6   0       1     460                                                        -490    1.17    0.00  1.0000
  -8  -6   0     603     570                                                         570    1.17    0.00  1.0000
   8  -6   0     957     730                                                         920    1.03    0.00  1.0000
  -8  -6   0      38     610                                                          30    1.17    0.00  1.0000
  -8   6   0     599     750                                                         570    1.03    0.00  1.0000
   8   6   0       1     410                                                        -240    1.17    0.00  1.0000
   8   6   0     220     470                                                         200    1.17    0.00  1.0000
  -8   6   0     373     500                                                         350    1.03    0.00  1.0000
   8   6   0       1     690                                                        -460    1.17    0.00  1.0000
 -10  -6   0     619     490                                                         810   -5.46    0.00  1.0000
 -10  -6   0     532     380                                                         710   -5.46    0.00  1.0000
  10  -6   0     754     800                                                         960   -5.38    0.00  1.0000
 -10  -6   0     804     740                                                        1020   -5.46    0.00  1.0000
 -10  -6   0     663     620                                                         860   -5.46    0.00  1.0000
  10   6   0     558     480                                                         740   -5.46    0.00  1.0000
  10   6   0    1399     740                                                        1680   -5.46    0.00  1.0000
  10   6   0     593     440                                                         780   -5.46    0.00  1.0000
 -10   6   0    1293     800                                                        1560   -5.38    0.00  1.0000
 -10   6   0    1540     500                                                        1830   -5.38    0.00  1.0000
 -12  -6   0    1259     560                                                        1690    8.53    0.00  1.0000
  12  -6   0    2416     870                                                        3000    8.52    0.00  1.0000
 -12  -6   0    1285     420                                                        1720    8.53    0.00  1.0000
 -12  -6   0    2192     690                                                        2750    8.53    0.00  1.0000
 -12   6   0    3057     810                                                        3710    8.52    0.00  1.0000
  12   6   0    1643     520                                                        2130    8.53    0.00  1.0000
  12   6   0    1952     500                                                        2480    8.53    0.00  1.0000
  12   6   0    1669     600                                                        2160    8.53    0.00  1.0000
  12   6   0     759     780                                                        1100    8.53    0.00  1.0000
 -14  -6   0    1139     700                                                        1000   -3.26    0.00  1.0000
 -14  -6   0     534     590                                                         440   -3.26    0.00  1.0000
 -14  -6   0     523     430                                                         430   -3.26    0.00  1.0000
 -14   6   0    1143     510                                                        1000   -3.34    0.00  1.0000
  14   6   0       5     460                                                        -320   -3.26    0.00  1.0000
  14   6   0      85     470                                                          50   -3.26    0.00  1.0000
  14   6   0    1235     800                                                        1090   -3.26    0.00  1.0000
  14   6   0       5     570                                                        -100   -3.26    0.00  1.0000
 -16  -6   0       3     730                                                         820   42.80    0.00  1.0000
 -16  -6   0     121     750                                                         300   42.80    0.00  1.0000
 -16  -6   0      66     460                                                         410   42.80    0.00  1.0000
  16  -6   0     162     890                                                        1680   43.06    0.00  1.0000
 -16   6   0     159     560                                                        1670   43.06    0.00  1.0000
  16   6   0       3     530                                                         830   42.80    0.00  1.0000
  16   6   0       7     960                                                         920   42.80    0.00  1.0000
 -16   6   0      68     850                                                        1330   43.06    0.00  1.0000
  16   6   0     799     570                                                        -360   42.80    0.00  1.0000
  16   6   0      46     510                                                        1210   42.80    0.00  1.0000
 -18  -6   0      96     510                                                         320   12.42    0.00  1.0000
 -18  -6   0     597     770                                                        1060   12.42    0.00  1.0000
 -18  -6   0      67     650                                                        -180   12.42    0.00  1.0000
  18  -6   0      68     870                                                        -750   12.46    0.00  1.0000
 -18   6   0      68     770                                                         -80   12.46    0.00  1.0000
  18   6   0      67     580                                                        -320   12.42    0.00  1.0000
  18   6   0      67     500                                                        -430   12.42    0.00  1.0000
 -18   6   0     377     550                                                         760   12.46    0.00  1.0000
  18   6   0     235     940                                                         550   12.42    0.00  1.0000
  18   6   0      67     520                                                        -540   12.42    0.00  1.0000
 -18   6   0      68     550                                                        -320   12.46    0.00  1.0000
 -20  -6   0     383     640                                                         560   -6.21    0.00  1.0000
 -20  -6   0      17     740                                                        -560   -6.21    0.00  1.0000
  20  -6   0      17     920                                                        -110   -6.32    0.00  1.0000
 -20  -6   0       2     500                                                          30   -6.21    0.00  1.0000
  20   6   0     137     620                                                         250   -6.21    0.00  1.0000
  20   6   0      17     800                                                        -140   -6.21    0.00  1.0000
 -20   6   0      17     780                                                        -470   -6.32    0.00  1.0000
 -20   6   0     823     610                                                        1080   -6.32    0.00  1.0000
  20   6   0     101     540                                                         200   -6.21    0.00  1.0000
 -20   6   0     355     560                                                         530   -6.32    0.00  1.0000
  22  -6   0     258     860                                                       -1960   24.33    0.00  1.0000
 -22  -6   0     320     560                                                        1140   24.22    0.00  1.0000
 -22  -6   0      37     690                                                         100   24.22    0.00  1.0000
 -22  -6   0     256     790                                                        -140   24.22    0.00  1.0000
 -22   6   0     872     600                                                        2070   24.33    0.00  1.0000
  22   6   0      69     570                                                         580   24.22    0.00  1.0000
 -22   6   0     350     620                                                        1200   24.33    0.00  1.0000
 -22   6   0      85     800                                                         630   24.33    0.00  1.0000
  22   6   0     774     870                                                        1910   24.22    0.00  1.0000
  22   6   0       5     610                                                         310   24.22    0.00  1.0000
 -24  -6   0      54     550                                                        -230  -11.15    0.00  1.0000
  24  -6   0      56     910                                                        -410  -11.35    0.00  1.0000
 -24  -6   0      54     710                                                        -170  -11.15    0.00  1.0000
 -24  -6   0    1041     820                                                         620  -11.15    0.00  1.0000
 -24   6   0    1368     620                                                         870  -11.35    0.00  1.0000
 -24   6   0     437     780                                                         180  -11.35    0.00  1.0000
  24   6   0     247     570                                                          70  -11.15    0.00  1.0000
  24   6   0    1156     800                                                         710  -11.15    0.00  1.0000
  24   6   0      54     620                                                         -50  -11.15    0.00  1.0000
 -26  -6   0    1644     610                                                        1480    3.16    0.00  1.0000
 -26  -6   0    2754     890                                                        2540    3.16    0.00  1.0000
  26  -6   0      55    1010                                                          30    2.97    0.00  1.0000
 -26  -6   0    1570     730                                                        1410    3.16    0.00  1.0000
 -26   6   0    1350     660                                                        1210    2.97    0.00  1.0000
  26   6   0     986     640                                                         860    3.16    0.00  1.0000
 -26   6   0     861     810                                                         750    2.97    0.00  1.0000
  26   6   0    1623     880                                                        1460    3.16    0.00  1.0000
  26   6   0    1018     690                                                         890    3.16    0.00  1.0000
 -28  -6   0     409     620                                                         520    3.92    0.00  1.0000
  28  -6   0       7    1010                                                       -1040    3.97    0.00  1.0000
 -28  -6   0       7     900                                                         -90    3.92    0.00  1.0000
 -28  -6   0       7     730                                                        -620    3.92    0.00  1.0000
 -28   6   0     285     830                                                         380    3.97    0.00  1.0000
  28   6   0     634     640                                                         770    3.92    0.00  1.0000
  28   6   0      55     840                                                         100    3.92    0.00  1.0000
  28   6   0       7     690                                                        -290    3.92    0.00  1.0000
 -28   6   0       0     660                                                          10    3.97    0.00  1.0000
 -30  -6   0     647     680                                                         930    7.68    0.00  1.0000
  30  -6   0      24    1710                                                       -3360    7.49    0.00  1.0000
 -30  -6   0     672     790                                                         960    7.68    0.00  1.0000
 -30  -6   0    1264     990                                                        1650    7.68    0.00  1.0000
 -30   6   0    1282     900                                                        1660    7.49    0.00  1.0000
 -30   6   0    1326     750                                                        1710    7.49    0.00  1.0000
  30   6   0    1813     940                                                        2270    7.68    0.00  1.0000
  30   6   0     157     670                                                         310    7.68    0.00  1.0000
 -32  -6   0      33     690                                                        -840    8.76    0.00  1.0000
 -32  -6   0     817    1000                                                         520    8.76    0.00  1.0000
 -32  -6   0      33     770                                                        -370    8.76    0.00  1.0000
 -32   6   0      34     750                                                        -180    8.79    0.00  1.0000
 -32   6   0      34     840                                                        -850    8.79    0.00  1.0000
  32   6   0      33     670                                                        -240    8.76    0.00  1.0000
  32   6   0      33     900                                                         -20    8.76    0.00  1.0000
 -34  -6   0      50    1480                                                       -1680  -10.69    0.00  1.0000
 -34  -6   0     355    1150                                                         670  -10.69    0.00  1.0000
 -34  -6   0      77     870                                                         250  -10.69    0.00  1.0000
  34   6   0      50     970                                                        -980  -10.69    0.00  1.0000
 -34   6   0     730     900                                                        1160  -10.71    0.00  1.0000
 -34   6   0      50     730                                                        -610  -10.71    0.00  1.0000
 -36  -6   0     227     880                                                         400   -7.48    0.00  1.0000
 -36  -6   0      24     780                                                        -960   -7.48    0.00  1.0000
 -36   6   0     789     890                                                        1080   -7.25    0.00  1.0000
 -36   6   0    1126     830                                                        1470   -7.25    0.00  1.0000
  36   6   0     788    1060                                                        1090   -7.48    0.00  1.0000
   1  -7   0      10     740                                                         110  -11.04    0.00  1.0000
  -1  -7   0     114     440                                                         320  -10.97    0.00  1.0000
  -1  -7   0      52     680                                                        -580  -10.97    0.00  1.0000
  -1  -7   0     138     560                                                         360  -10.97    0.00  1.0000
   1  -7   0     119     560                                                         330  -11.04    0.00  1.0000
   1  -7   0      53     700                                                        -130  -11.04    0.00  1.0000
  -1   7   0       8     590                                                         100  -11.04    0.00  1.0000
   1   7   0     673     840                                                        1100  -10.97    0.00  1.0000
  -1   7   0     412     800                                                         760  -11.04    0.00  1.0000
   1   7   0      52     590                                                        -300  -10.97    0.00  1.0000
   3  -7   0    2190     430                                                         770  -28.84    0.00  1.0000
   3  -7   0    3397     770                                                        1540  -28.84    0.00  1.0000
  -3  -7   0    2487     730                                                         950  -28.85    0.00  1.0000
  -3  -7   0     900     450                                                         120  -28.85    0.00  1.0000
   3  -7   0    2290     520                                                         830  -28.84    0.00  1.0000
  -3  -7   0    3128     620                                                        1360  -28.85    0.00  1.0000
   3   7   0    1696     600                                                         490  -28.85    0.00  1.0000
   3   7   0    1525     800                                                         400  -28.85    0.00  1.0000
  -3   7   0    2105     580                                                         720  -28.84    0.00  1.0000
   3   7   0    1621     440                                                         450  -28.85    0.00  1.0000
  -3   7   0    3836     800                                                        1840  -28.84    0.00  1.0000
  -5  -7   0    5052     790                                                        6609   15.50    0.00  1.0000
   5  -7   0    5205    1010                                                        6789   15.54    0.00  1.0000
  -5  -7   0    6346     870                                                        8079   15.50    0.00  1.0000
  -5  -7   0    5455     950                                                        7069   15.50    0.00  1.0000
   5  -7   0    4690     670                                                        6199   15.54    0.00  1.0000
   5  -7   0    5934     780                                                        7619   15.54    0.00  1.0000
   5   7   0    5052     750                                                        6609   15.50    0.00  1.0000
  -5   7   0    5661     770                                                        7309   15.54    0.00  1.0000
  -5   7   0    4551     980                                                        6039   15.54    0.00  1.0000
   5   7   0    5481    1020                                                        7099   15.50    0.00  1.0000
   5   7   0    5218     660                                                        6799   15.50    0.00  1.0000
   7  -7   0    1072     480                                                         780   -7.30    0.00  1.0000
   7  -7   0      23     840                                                         -40   -7.30    0.00  1.0000
  -7  -7   0      24     720                                                        -100   -7.38    0.00  1.0000
  -7  -7   0    1435     680                                                        1090   -7.38    0.00  1.0000
  -7  -7   0    1561     490                                                        1200   -7.38    0.00  1.0000
   7   7   0    1204     580                                                         890   -7.38    0.00  1.0000
  -7   7   0    1705     560                                                        1330   -7.30    0.00  1.0000
   7   7   0    1629     850                                                        1260   -7.38    0.00  1.0000
  -7   7   0    1739     840                                                        1360   -7.30    0.00  1.0000
   7   7   0    1052     510                                                         760   -7.38    0.00  1.0000
  -9  -7   0    1160     520                                                         810    8.54    0.00  1.0000
   9  -7   0      33     820                                                        -140    8.66    0.00  1.0000
  -9  -7   0     942     680                                                         630    8.54    0.00  1.0000
  -9  -7   0    1573     690                                                        1160    8.54    0.00  1.0000
   9  -7   0    1057     460                                                         720    8.66    0.00  1.0000
   9   7   0     955     550                                                         640    8.54    0.00  1.0000
   9   7   0     655     490                                                         400    8.54    0.00  1.0000
   9   7   0    1003     830                                                         680    8.54    0.00  1.0000
  -9   7   0    1237     610                                                         870    8.66    0.00  1.0000
  -9   7   0    2086     860                                                        1600    8.66    0.00  1.0000
 -11  -7   0       5     680                                                        -600   -3.21    0.00  1.0000
 -11  -7   0     310     530                                                         240   -3.21    0.00  1.0000
 -11  -7   0       5     720                                                        -630   -3.21    0.00  1.0000
  11  -7   0     230     420                                                         170   -3.22    0.00  1.0000
  11  -7   0     171     850                                                         120   -3.22    0.00  1.0000
  11   7   0    1245     520                                                        1100   -3.21    0.00  1.0000
  11   7   0     241     810                                                         180   -3.21    0.00  1.0000
  11   7   0     903     530                                                         780   -3.21    0.00  1.0000
 -11   7   0       5     790                                                        -340   -3.22    0.00  1.0000
 -13  -7   0     124     890                                                       -1090  -16.87    0.00  1.0000
 -13  -7   0    1341     430                                                         650  -16.87    0.00  1.0000
  13  -7   0     127     870                                                        -180  -17.06    0.00  1.0000
 -13  -7   0     124     720                                                        -440  -16.87    0.00  1.0000
  13   7   0     305     510                                                          40  -16.87    0.00  1.0000
 -13   7   0     127     820                                                        -140  -17.06    0.00  1.0000
 -13   7   0    2485     600                                                        1490  -17.06    0.00  1.0000
  13   7   0     547     840                                                         150  -16.87    0.00  1.0000
  13   7   0    1137     510                                                         510  -16.87    0.00  1.0000
 -15  -7   0     114     740                                                         270   -8.70    0.00  1.0000
 -15  -7   0      10     420                                                          80   -8.70    0.00  1.0000
 -15  -7   0      33     600                                                        -290   -8.70    0.00  1.0000
  15  -7   0      33     890                                                        -490   -8.74    0.00  1.0000
  15   7   0      77     500                                                         210   -8.70    0.00  1.0000
  15   7   0      33     820                                                        -130   -8.70    0.00  1.0000
  15   7   0      33     520                                                        -630   -8.70    0.00  1.0000
 -15   7   0      33     850                                                        -180   -8.74    0.00  1.0000
 -15   7   0     298     580                                                         530   -8.74    0.00  1.0000
  17  -7   0       6     940                                                         190  -17.37    0.00  1.0000
 -17  -7   0     467     490                                                        1090  -17.31    0.00  1.0000
 -17  -7   0    1162     820                                                        2070  -17.31    0.00  1.0000
 -17  -7   0     587     680                                                        1270  -17.31    0.00  1.0000
 -17   7   0     565     860                                                        1240  -17.37    0.00  1.0000
 -17   7   0     653     610                                                        1370  -17.37    0.00  1.0000
  17   7   0     540     560                                                        1200  -17.31    0.00  1.0000
  17   7   0     991     590                                                        1840  -17.31    0.00  1.0000
  17   7   0     817     880                                                        1600  -17.31    0.00  1.0000
 -19  -7   0       0     660                                                        -740   -0.75    0.00  1.0000
 -19  -7   0       0     800                                                        -560   -0.75    0.00  1.0000
  19  -7   0       0     930                                                       -1260   -0.99    0.00  1.0000
 -19  -7   0       0     480                                                        -580   -0.75    0.00  1.0000
  19   7   0      35     880                                                          40   -0.75    0.00  1.0000
 -19   7   0       0     580                                                        -270   -0.99    0.00  1.0000
  19   7   0       0     540                                                        -290   -0.75    0.00  1.0000
  19   7   0       0     530                                                        -460   -0.75    0.00  1.0000
 -19   7   0       0     850                                                        -410   -0.99    0.00  1.0000
 -19   7   0    1046     590                                                        1080   -0.99    0.00  1.0000
 -21  -7   0      24     680                                                       -1600   -7.34    0.00  1.0000
 -21  -7   0     111     850                                                         230   -7.34    0.00  1.0000
  21  -7   0      23     950                                                       -1470   -7.31    0.00  1.0000
 -21  -7   0      24     510                                                        -950   -7.34    0.00  1.0000
 -21   7   0      23     610                                                         -90   -7.31    0.00  1.0000
  21   7   0      24     650                                                        -590   -7.34    0.00  1.0000
  21   7   0      24     840                                                        -900   -7.34    0.00  1.0000
 -21   7   0     710     870                                                         980   -7.31    0.00  1.0000
 -21   7   0      65     650                                                         160   -7.31    0.00  1.0000
  21   7   0      24     660                                                        -850   -7.34    0.00  1.0000
 -23  -7   0     196     570                                                         680   18.30    0.00  1.0000
 -23  -7   0      37     860                                                         330   18.30    0.00  1.0000
 -23  -7   0      51     760                                                         370   18.30    0.00  1.0000
  23  -7   0    1019    1040                                                        1930   18.20    0.00  1.0000
 -23   7   0    1277     910                                                        2280   18.20    0.00  1.0000
  23   7   0     146     590                                                        -740   18.30    0.00  1.0000
 -23   7   0    1627     720                                                        2740   18.20    0.00  1.0000
  23   7   0     146     900                                                       -1560   18.30    0.00  1.0000
 -25  -7   0     271     730                                                         210    2.97    0.00  1.0000
  25  -7   0       4    1080                                                         -50    2.87    0.00  1.0000
 -25  -7   0    1139     600                                                        1010    2.97    0.00  1.0000
 -25  -7   0    1000     950                                                         880    2.97    0.00  1.0000
  25   7   0    2565     970                                                        2370    2.97    0.00  1.0000
 -25   7   0    2340     930                                                        2160    2.87    0.00  1.0000
 -25   7   0    1155     690                                                        1030    2.87    0.00  1.0000
 -25   7   0    3149     760                                                        2940    2.87    0.00  1.0000
  25   7   0    1834     640                                                        1670    2.97    0.00  1.0000
 -27  -7   0      35     780                                                        -990    8.97    0.00  1.0000
 -27  -7   0      35     590                                                        -860    8.97    0.00  1.0000
  27  -7   0      35    1060                                                       -2290    8.91    0.00  1.0000
 -27  -7   0      35     950                                                        -260    8.97    0.00  1.0000
  27   7   0      35     660                                                        -670    8.97    0.00  1.0000
 -27   7   0      35     710                                                         -70    8.91    0.00  1.0000
 -27   7   0     124     880                                                         290    8.91    0.00  1.0000
 -27   7   0     736     770                                                        1090    8.91    0.00  1.0000
  27   7   0     198     960                                                         400    8.97    0.00  1.0000
  29  -7   0       1    1140                                                       -1680    1.32    0.00  1.0000
 -29  -7   0       1     690                                                        -260    1.35    0.00  1.0000
 -29  -7   0     185    1040                                                         210    1.35    0.00  1.0000
 -29  -7   0      13     820                                                          20    1.35    0.00  1.0000
  29   7   0     176     990                                                         200    1.35    0.00  1.0000
 -29   7   0     289     910                                                         320    1.32    0.00  1.0000
  29   7   0       1     650                                                       -1010    1.35    0.00  1.0000
 -29   7   0     185     790                                                         210    1.32    0.00  1.0000
 -29   7   0     790     720                                                         840    1.32    0.00  1.0000
 -31  -7   0      12     820                                                         -20    5.26    0.00  1.0000
  31  -7   0      11    1160                                                       -2390    5.03    0.00  1.0000
 -31  -7   0     855    1120                                                        1070    5.26    0.00  1.0000
 -31  -7   0      12     910                                                         -70    5.26    0.00  1.0000
 -31   7   0     972     950                                                        1190    5.03    0.00  1.0000
  31   7   0     590    1080                                                         770    5.26    0.00  1.0000
 -31   7   0    1163     850                                                        1400    5.03    0.00  1.0000
 -31   7   0     492     790                                                         650    5.03    0.00  1.0000
 -33  -7   0     420     870                                                       -1100   31.04    0.00  1.0000
  33  -7   0     423    1180                                                       -2380   31.15    0.00  1.0000
 -33  -7   0     420     730                                                       -1290   31.04    0.00  1.0000
 -33  -7   0     107    1730                                                         950   31.04    0.00  1.0000
  33   7   0       4    1080                                                         340   31.04    0.00  1.0000
 -33   7   0     166     980                                                        1120   31.15    0.00  1.0000
 -33   7   0      15     830                                                         280   31.15    0.00  1.0000
 -33   7   0      28     880                                                         670   31.15    0.00  1.0000
   0  -8   0     169     750                                                        -660  -19.69    0.00  1.0000
   0  -8   0     169     450                                                        -970  -19.69    0.00  1.0000
   0  -8   0      80     610                                                         480  -19.69    0.00  1.0000
   0   8   0     169     630                                                       -1120  -19.69    0.00  1.0000
   0   8   0     169     830                                                       -1540  -19.69    0.00  1.0000
  -2  -8   0    1049     790                                                         930   -2.88    0.00  1.0000
   2  -8   0     577     600                                                         490   -2.84    0.00  1.0000
  -2  -8   0       4     770                                                        -180   -2.88    0.00  1.0000
   2  -8   0     457     750                                                         380   -2.84    0.00  1.0000
   2  -8   0       4     460                                                        -390   -2.84    0.00  1.0000
  -2  -8   0       4     470                                                        -170   -2.88    0.00  1.0000
  -2   8   0     663     670                                                         570   -2.84    0.00  1.0000
  -2   8   0     141     820                                                         100   -2.84    0.00  1.0000
   2   8   0     900     900                                                         790   -2.88    0.00  1.0000
   2   8   0     578     480                                                         490   -2.88    0.00  1.0000
   2   8   0     815     680                                                         710   -2.88    0.00  1.0000
  -4  -8   0     279     790                                                         380    4.23    0.00  1.0000
   4  -8   0     339     470                                                         450    4.27    0.00  1.0000
   4  -8   0    1152     580                                                        1350    4.27    0.00  1.0000
  -4  -8   0     814     680                                                         980    4.23    0.00  1.0000
  -4  -8   0     723     510                                                         880    4.23    0.00  1.0000
   4  -8   0       8     780                                                         -20    4.27    0.00  1.0000
  -4   8   0    1041     650                                                        1230    4.27    0.00  1.0000
   4   8   0     305     490                                                         410    4.23    0.00  1.0000
   4   8   0    1107     910                                                        1300    4.23    0.00  1.0000
   4   8   0     623     660                                                         770    4.23    0.00  1.0000
  -4   8   0     830     870                                                        1000    4.27    0.00  1.0000
   6  -8   0     104     540                                                         290  -10.32    0.00  1.0000
  -6  -8   0     632     520                                                        1020  -10.31    0.00  1.0000
   6  -8   0     117     850                                                         310  -10.32    0.00  1.0000
  -6  -8   0      46     760                                                        -190  -10.31    0.00  1.0000
  -6  -8   0     181     700                                                         410  -10.31    0.00  1.0000
   6   8   0      70     640                                                         230  -10.31    0.00  1.0000
  -6   8   0     758     660                                                        1180  -10.32    0.00  1.0000
  -6   8   0      46     890                                                         -50  -10.32    0.00  1.0000
   6   8   0     807     920                                                        1240  -10.31    0.00  1.0000
   6   8   0     277     500                                                         550  -10.31    0.00  1.0000
   8  -8   0     509     520                                                         580    2.30    0.00  1.0000
  -8  -8   0    1584     550                                                        1710    2.35    0.00  1.0000
  -8  -8   0    1028     760                                                        1130    2.35    0.00  1.0000
  -8  -8   0    1373     750                                                        1490    2.35    0.00  1.0000
   8  -8   0    1847     940                                                        1980    2.30    0.00  1.0000
   8   8   0    1104     950                                                        1210    2.35    0.00  1.0000
  -8   8   0    1876     660                                                        2010    2.30    0.00  1.0000
  -8   8   0     537     890                                                         610    2.30    0.00  1.0000
   8   8   0     734     520                                                         820    2.35    0.00  1.0000
   8   8   0     942     620                                                        1040    2.35    0.00  1.0000
 -10  -8   0     491     720                                                         680    5.96    0.00  1.0000
 -10  -8   0      15     730                                                        -630    5.96    0.00  1.0000
 -10  -8   0     267     530                                                         410    5.96    0.00  1.0000
  10  -8   0     926     930                                                        1180    5.94    0.00  1.0000
  10  -8   0     560     500                                                         760    5.94    0.00  1.0000
 -10   8   0      15     870                                                        -100    5.94    0.00  1.0000
  10   8   0      15     580                                                         -70    5.96    0.00  1.0000
  10   8   0      15     900                                                        -630    5.96    0.00  1.0000
  10   8   0      15     510                                                        -100    5.96    0.00  1.0000
 -10   8   0     142     690                                                         250    5.94    0.00  1.0000
 -12  -8   0       7     760                                                        -170    3.95    0.00  1.0000
 -12  -8   0     511     580                                                         400    3.95    0.00  1.0000
  12  -8   0       7     450                                                         -70    3.99    0.00  1.0000
  12  -8   0       7     900                                                        -180    3.99    0.00  1.0000
 -12  -8   0    1193     720                                                        1020    3.95    0.00  1.0000
  12   8   0       7     520                                                        -310    3.95    0.00  1.0000
 -12   8   0       7     860                                                        -830    3.99    0.00  1.0000
 -12   8   0     591     680                                                         470    3.99    0.00  1.0000
  12   8   0     245     550                                                         170    3.95    0.00  1.0000
  12   8   0       7     910                                                         -40    3.95    0.00  1.0000
 -14  -8   0     233     790                                                         -50   23.13    0.00  1.0000
  14  -8   0     233     910                                                        -570   23.11    0.00  1.0000
 -14  -8   0     199     610                                                         860   23.13    0.00  1.0000
 -14   8   0      94     880                                                         620   23.11    0.00  1.0000
  14   8   0      52     540                                                         500   23.13    0.00  1.0000
 -14   8   0     355     690                                                        1160   23.11    0.00  1.0000
  14   8   0       2     560                                                         260   23.13    0.00  1.0000
  14   8   0      61     900                                                         530   23.13    0.00  1.0000
 -16  -8   0      29     640                                                         430  -23.38    0.00  1.0000
  16  -8   0     342    1120                                                        1150  -23.39    0.00  1.0000
 -16  -8   0     998     870                                                        2210  -23.38    0.00  1.0000
 -16  -8   0     299     480                                                        1070  -23.38    0.00  1.0000
 -16   8   0       1     930                                                         260  -23.39    0.00  1.0000
  16   8   0     152     550                                                         770  -23.38    0.00  1.0000
 -16   8   0     472     680                                                        1380  -23.39    0.00  1.0000
  16   8   0      58     890                                                         530  -23.38    0.00  1.0000
 -18  -8   0       3     680                                                        -700   -2.74    0.00  1.0000
 -18  -8   0      64     460                                                          40   -2.74    0.00  1.0000
  18  -8   0       3     970                                                       -1050   -2.78    0.00  1.0000
 -18  -8   0       3     870                                                        -670   -2.74    0.00  1.0000
 -18   8   0     272     930                                                         220   -2.78    0.00  1.0000
  18   8   0       3     550                                                        -160   -2.74    0.00  1.0000
  18   8   0       3     560                                                       -1050   -2.74    0.00  1.0000
  18   8   0       3     910                                                         -40   -2.74    0.00  1.0000
 -18   8   0      51     660                                                          30   -2.78    0.00  1.0000
  20  -8   0       1    1010                                                        -850   -1.29    0.00  1.0000
 -20  -8   0       1     470                                                        -200   -1.27    0.00  1.0000
 -20  -8   0       1     710                                                         -40   -1.27    0.00  1.0000
 -20  -8   0       1     870                                                       -1250   -1.27    0.00  1.0000
 -20   8   0     967     720                                                        1020   -1.29    0.00  1.0000
  20   8   0       1     590                                                         -50   -1.27    0.00  1.0000
  20   8   0     168     940                                                         190   -1.27    0.00  1.0000
 -20   8   0     482     940                                                         520   -1.29    0.00  1.0000
  20   8   0       1     580                                                        -170   -1.27    0.00  1.0000
 -22  -8   0    1223     980                                                         700  -12.90    0.00  1.0000
 -22  -8   0      73     750                                                       -1420  -12.90    0.00  1.0000
 -22  -8   0     264     550                                                          60  -12.90    0.00  1.0000
  22  -8   0      71     990                                                       -1890  -12.75    0.00  1.0000
 -22   8   0     750     730                                                         360  -12.75    0.00  1.0000
  22   8   0    1301     990                                                         760  -12.90    0.00  1.0000
 -22   8   0      71     660                                                        -340  -12.75    0.00  1.0000
 -22   8   0    1766     960                                                        1130  -12.75    0.00  1.0000
  22   8   0      73     630                                                        -780  -12.90    0.00  1.0000
  24  -8   0      24    1120                                                       -1260   -7.41    0.00  1.0000
 -24  -8   0      24     780                                                        -530   -7.47    0.00  1.0000
 -24  -8   0      24    1010                                                        -720   -7.47    0.00  1.0000
 -24  -8   0      24     610                                                        -120   -7.47    0.00  1.0000
 -24   8   0     715     760                                                        1000   -7.41    0.00  1.0000
  24   8   0     537    1040                                                         790   -7.47    0.00  1.0000
  24   8   0      24     650                                                        -920   -7.47    0.00  1.0000
 -24   8   0     572     990                                                         830   -7.41    0.00  1.0000
 -24   8   0      86     730                                                         200   -7.41    0.00  1.0000
 -26  -8   0      50     650                                                         110   -5.17    0.00  1.0000
 -26  -8   0      64    1090                                                         130   -5.17    0.00  1.0000
 -26  -8   0      12     800                                                        -640   -5.17    0.00  1.0000
  26   8   0      12    1070                                                        -940   -5.17    0.00  1.0000
 -26   8   0    2560    1020                                                        2920   -5.21    0.00  1.0000
 -28  -8   0       1     850                                                        -350   -1.62    0.00  1.0000
  28  -8   0       1    1200                                                       -1210   -1.59    0.00  1.0000
 -28  -8   0     491    1120                                                         540   -1.62    0.00  1.0000
 -28  -8   0     769     900                                                         830   -1.62    0.00  1.0000
 -28   8   0     646     780                                                         700   -1.59    0.00  1.0000
  28   8   0     914    1160                                                         980   -1.62    0.00  1.0000
 -28   8   0    1469    1050                                                        1550   -1.59    0.00  1.0000
 -28   8   0     935     890                                                        1000   -1.59    0.00  1.0000
 -30  -8   0     966     910                                                        2330  -26.11    0.00  1.0000
 -30  -8   0       7     730                                                         220  -26.11    0.00  1.0000
 -30  -8   0     227    1430                                                        1040  -26.11    0.00  1.0000
 -30   8   0     137    1000                                                         840  -26.25    0.00  1.0000
 -30   8   0      16     930                                                         180  -26.25    0.00  1.0000
  30   8   0     776    1190                                                        2030  -26.11    0.00  1.0000
 -30   8   0      31     810                                                         520  -26.25    0.00  1.0000
  -1  -9   0      21     790                                                        -950   -6.89    0.00  1.0000
  -1  -9   0      21     480                                                       -1210   -6.89    0.00  1.0000
   1  -9   0      20     670                                                        -300   -6.81    0.00  1.0000
   1  -9   0      20     510                                                        -850   -6.81    0.00  1.0000
  -1  -9   0      35     690                                                         110   -6.89    0.00  1.0000
   1  -9   0      20     790                                                        -700   -6.81    0.00  1.0000
   1   9   0      21     710                                                        -550   -6.89    0.00  1.0000
   1   9   0      21     930                                                        -450   -6.89    0.00  1.0000
   1   9   0     563     510                                                         800   -6.89    0.00  1.0000
  -1   9   0      20     840                                                       -1580   -6.81    0.00  1.0000
  -1   9   0      20     720                                                        -120   -6.81    0.00  1.0000
   3  -9   0     141     640                                                        -580   18.01    0.00  1.0000
  -3  -9   0      96     730                                                         470   18.04    0.00  1.0000
   3  -9   0     141     820                                                        -620   18.01    0.00  1.0000
  -3  -9   0     142     520                                                        -440   18.04    0.00  1.0000
  -3  -9   0      58     830                                                         380   18.04    0.00  1.0000
   3  -9   0     141     500                                                        -570   18.01    0.00  1.0000
   3   9   0       0     510                                                         150   18.04    0.00  1.0000
  -3   9   0     141     890                                                        -470   18.01    0.00  1.0000
   3   9   0     142     940                                                        -850   18.04    0.00  1.0000
  -3   9   0      11     740                                                         230   18.01    0.00  1.0000
   3   9   0     142     700                                                        -530   18.04    0.00  1.0000
   5  -9   0       7    1610                                                        -250   -4.12    0.00  1.0000
  -5  -9   0       7     550                                                        -100   -4.02    0.00  1.0000
   5  -9   0     708     620                                                         860   -4.12    0.00  1.0000
  -5  -9   0       7     770                                                        -130   -4.02    0.00  1.0000
  -5  -9   0     344     810                                                         450   -4.02    0.00  1.0000
  -5   9   0       7     940                                                        -470   -4.12    0.00  1.0000
  -5   9   0     351     740                                                         460   -4.12    0.00  1.0000
   5   9   0     116     710                                                         180   -4.02    0.00  1.0000
   5   9   0     344     930                                                         450   -4.02    0.00  1.0000
   5   9   0     793     980                                                         950   -4.02    0.00  1.0000
   7  -9   0     320     580                                                        -750   27.09    0.00  1.0000
   7  -9   0     320     880                                                        -620   27.09    0.00  1.0000
  -7  -9   0      64     830                                                         670   27.04    0.00  1.0000
  -7  -9   0     216     560                                                        1060   27.04    0.00  1.0000
  -7  -9   0     311     800                                                        1260   27.04    0.00  1.0000
  -7   9   0     320     940                                                        -770   27.09    0.00  1.0000
  -7   9   0      64     700                                                         670   27.09    0.00  1.0000
   7   9   0     319     960                                                        -230   27.04    0.00  1.0000
   7   9   0      54     670                                                         110   27.04    0.00  1.0000
   7   9   0     133     650                                                          40   27.04    0.00  1.0000
   9  -9   0      61     570                                                         240  -11.64    0.00  1.0000
  -9  -9   0     679     820                                                        1140  -11.67    0.00  1.0000
   9  -9   0       0     930                                                          60  -11.64    0.00  1.0000
  -9  -9   0     157     790                                                         410  -11.67    0.00  1.0000
  -9  -9   0     475     570                                                         870  -11.67    0.00  1.0000
  -9   9   0      59     990                                                        -150  -11.64    0.00  1.0000
   9   9   0     572     580                                                        1000  -11.67    0.00  1.0000
   9   9   0     151     650                                                         400  -11.67    0.00  1.0000
  -9   9   0     680     740                                                        1140  -11.64    0.00  1.0000
   9   9   0     409    1010                                                         780  -11.67    0.00  1.0000
 -11  -9   0      23     580                                                         -30    7.31    0.00  1.0000
 -11  -9   0      23     810                                                       -1270    7.31    0.00  1.0000
  11  -9   0     320     550                                                         520    7.46    0.00  1.0000
  11  -9   0     205     970                                                         370    7.46    0.00  1.0000
 -11  -9   0      67     780                                                         170    7.31    0.00  1.0000
 -11   9   0      24    1010                                                        -580    7.46    0.00  1.0000
  11   9   0      49     570                                                         140    7.31    0.00  1.0000
  11   9   0      23     620                                                         -50    7.31    0.00  1.0000
 -11   9   0     840     720                                                        1150    7.46    0.00  1.0000
  11   9   0      27    1010                                                         100    7.31    0.00  1.0000
 -13  -9   0     134     610                                                         390  -12.48    0.00  1.0000
  13  -9   0      67     510                                                       -1240  -12.37    0.00  1.0000
 -13  -9   0     760     890                                                        1280  -12.48    0.00  1.0000
  13  -9   0      67    1000                                                       -1270  -12.37    0.00  1.0000
 -13   9   0      67     920                                                       -1140  -12.37    0.00  1.0000
  13   9   0      40     610                                                         210  -12.48    0.00  1.0000
  13   9   0      68     580                                                       -1000  -12.48    0.00  1.0000
  13   9   0       8    1030                                                         120  -12.48    0.00  1.0000
 -13   9   0       2     790                                                          90  -12.37    0.00  1.0000
 -15  -9   0     473     650                                                         980   14.47    0.00  1.0000
  15  -9   0      92    1010                                                        -320   14.52    0.00  1.0000
 -15  -9   0     205     910                                                         570   14.47    0.00  1.0000
  15   9   0     205    1030                                                         570   14.47    0.00  1.0000
  15   9   0      41     590                                                          10   14.47    0.00  1.0000
 -15   9   0      92     950                                                        -490   14.52    0.00  1.0000
  15   9   0       7     620                                                         150   14.47    0.00  1.0000
 -15   9   0     486     800                                                        1000   14.52    0.00  1.0000
  17  -9   0    1136    1040                                                         830   -7.41    0.00  1.0000
 -17  -9   0      24     680                                                         -30   -7.49    0.00  1.0000
 -17  -9   0      24     950                                                        -320   -7.49    0.00  1.0000
  17   9   0      24     650                                                        -600   -7.49    0.00  1.0000
  17   9   0      24    1010                                                        -310   -7.49    0.00  1.0000
  17   9   0    1314     610                                                         980   -7.49    0.00  1.0000
 -17   9   0     506    1070                                                         310   -7.41    0.00  1.0000
 -17   9   0    2094     830                                                        1670   -7.41    0.00  1.0000
 -19  -9   0     457    1010                                                         510   -1.81    0.00  1.0000
  19  -9   0       1    1080                                                        -840   -1.77    0.00  1.0000
 -19  -9   0       1     690                                                        -880   -1.81    0.00  1.0000
 -19   9   0    2023     830                                                        2130   -1.77    0.00  1.0000
  19   9   0       1     630                                                       -1040   -1.81    0.00  1.0000
  19   9   0     810     640                                                         880   -1.81    0.00  1.0000
 -19   9   0    1062    1060                                                        1140   -1.77    0.00  1.0000
  19   9   0       1    1080                                                        -530   -1.81    0.00  1.0000
 -21  -9   0     120     540                                                         390   13.34    0.00  1.0000
 -21  -9   0     318    1060                                                         710   13.34    0.00  1.0000
 -21  -9   0      32     760                                                         210   13.34    0.00  1.0000
  21  -9   0     900    1140                                                        1510   13.42    0.00  1.0000
 -21   9   0     816     860                                                        1400   13.42    0.00  1.0000
  21   9   0     259     650                                                         620   13.34    0.00  1.0000
  21   9   0      78    1100                                                        -590   13.34    0.00  1.0000
 -23  -9   0     323    1130                                                         230    4.25    0.00  1.0000
 -23  -9   0       8     760                                                       -1070    4.25    0.00  1.0000
 -23   9   0     507     840                                                         390    4.20    0.00  1.0000
 -23   9   0       8     740                                                        -120    4.20    0.00  1.0000
 -23   9   0     677    1050                                                         540    4.20    0.00  1.0000
  23   9   0       8    1080                                                       -1500    4.25    0.00  1.0000
 -25  -9   0     565     610                                                         430   -4.61    0.00  1.0000
 -25  -9   0       9     820                                                       -1820   -4.61    0.00  1.0000
 -25  -9   0       9    1130                                                       -1890   -4.61    0.00  1.0000
 -25   9   0     776     900                                                         620   -4.47    0.00  1.0000
  25   9   0       9    1180                                                        -810   -4.61    0.00  1.0000
 -25   9   0       9    1860                                                        -910   -4.47    0.00  1.0000
 -25   9   0       9     930                                                        -570   -4.47    0.00  1.0000
   0 -10   0      28     910                                                         -50    7.95    0.00  1.0000
   0 -10   0      28     590                                                       -1140    7.95    0.00  1.0000
   0 -10   0      28     760                                                        -150    7.95    0.00  1.0000
   0  10   0      28     810                                                        -830    7.95    0.00  1.0000
   0  10   0      28     540                                                         -60    7.95    0.00  1.0000
   0  10   0      28    1000                                                       -1410    7.95    0.00  1.0000
   2 -10   0      67     550                                                        -200  -12.40    0.00  1.0000
   2 -10   0     253     780                                                         580  -12.40    0.00  1.0000
  -2 -10   0      36     810                                                         200  -12.38    0.00  1.0000
  -2 -10   0     440     940                                                         850  -12.38    0.00  1.0000
   2 -10   0      89     930                                                         310  -12.40    0.00  1.0000
  -2 -10   0     973     620                                                        1550  -12.38    0.00  1.0000
   2  10   0      73     820                                                         280  -12.38    0.00  1.0000
  -2  10   0      67    1020                                                       -1110  -12.40    0.00  1.0000
   2  10   0      54    1040                                                         240  -12.38    0.00  1.0000
   2  10   0     240     550                                                         560  -12.38    0.00  1.0000
  -2  10   0      49     990                                                         230  -12.40    0.00  1.0000
   4 -10   0      95     920                                                        -530  -14.75    0.00  1.0000
  -4 -10   0     325     870                                                         770  -14.75    0.00  1.0000
  -4 -10   0     126     910                                                         440  -14.75    0.00  1.0000
  -4 -10   0      95     580                                                        -460  -14.75    0.00  1.0000
   4 -10   0      95     720                                                        -320  -14.75    0.00  1.0000
  -4  10   0      95    1030                                                        -290  -14.75    0.00  1.0000
   4  10   0     438     590                                                         940  -14.75    0.00  1.0000
   4  10   0     431    1070                                                         930  -14.75    0.00  1.0000
   4  10   0      95     800                                                        -540  -14.75    0.00  1.0000
  -4  10   0     121     830                                                         430  -14.75    0.00  1.0000
  -6 -10   0     183     930                                                         730  -20.44    0.00  1.0000
   6 -10   0     184     840                                                        -990  -20.53    0.00  1.0000
  -6 -10   0     182     580                                                        -880  -20.44    0.00  1.0000
  -6 -10   0       2     880                                                         150  -20.44    0.00  1.0000
   6 -10   0     184     910                                                       -1500  -20.53    0.00  1.0000
   6  10   0       9    1120                                                         270  -20.44    0.00  1.0000
   6  10   0      24     610                                                         340  -20.44    0.00  1.0000
   6  10   0      15     770                                                         300  -20.44    0.00  1.0000
  -6  10   0      29     830                                                         360  -20.53    0.00  1.0000
  -6  10   0     184    1100                                                       -1210  -20.53    0.00  1.0000
   8 -10   0      15     920                                                       -1380   -5.92    0.00  1.0000
  -8 -10   0     530     910                                                         730   -6.07    0.00  1.0000
   8 -10   0      15     660                                                        -910   -5.92    0.00  1.0000
  -8 -10   0      16     590                                                        -970   -6.07    0.00  1.0000
  -8 -10   0     216     850                                                         350   -6.07    0.00  1.0000
  -8  10   0     416     810                                                         590   -5.92    0.00  1.0000
   8  10   0      16     730                                                         -40   -6.07    0.00  1.0000
   8  10   0      16    1110                                                        -490   -6.07    0.00  1.0000
  -8  10   0      15    1030                                                       -2770   -5.92    0.00  1.0000
   8  10   0      16     630                                                        -430   -6.07    0.00  1.0000
 -10 -10   0    1179     920                                                         510  -17.87    0.00  1.0000
 -10 -10   0     139     860                                                         -30  -17.87    0.00  1.0000
  10 -10   0     140     960                                                       -1830  -17.94    0.00  1.0000
 -10 -10   0     139     600                                                        -720  -17.87    0.00  1.0000
  10 -10   0     140     630                                                       -1270  -17.94    0.00  1.0000
 -10  10   0     383     840                                                          60  -17.94    0.00  1.0000
  10  10   0     139    1120                                                        -410  -17.87    0.00  1.0000
  10  10   0     139     710                                                        -270  -17.87    0.00  1.0000
 -10  10   0     140    1090                                                        -850  -17.94    0.00  1.0000
  10  10   0     139     630                                                       -1020  -17.87    0.00  1.0000
 -12 -10   0       0     940                                                        -930    0.04    0.00  1.0000
  12 -10   0       0     600                                                       -1720   -0.10    0.00  1.0000
 -12 -10   0       0     620                                                        -100    0.04    0.00  1.0000
 -12 -10   0       0     830                                                         -50    0.04    0.00  1.0000
  12 -10   0       0    1020                                                       -1510   -0.10    0.00  1.0000
  12  10   0       0     670                                                        -750    0.04    0.00  1.0000
 -12  10   0     557     840                                                         560   -0.10    0.00  1.0000
  12  10   0      50    1170                                                          50    0.04    0.00  1.0000
  12  10   0       0     610                                                       -1740    0.04    0.00  1.0000
 -12  10   0       0    1030                                                       -1010   -0.10    0.00  1.0000
 -14 -10   0     452    1100                                                        1600  -28.38    0.00  1.0000
  14  10   0     351     680                                                        -460  -28.38    0.00  1.0000
 -14  10   0     127    1170                                                         900  -28.37    0.00  1.0000
 -14  10   0    1136     890                                                        2750  -28.37    0.00  1.0000
  14  10   0     351    1200                                                        -190  -28.38    0.00  1.0000
 -16 -10   0     960    1090                                                         820   -3.56    0.00  1.0000
 -16 -10   0      75     680                                                          40   -3.56    0.00  1.0000
  16  10   0       6    1200                                                        -650   -3.56    0.00  1.0000
 -16  10   0    3246     970                                                        2970   -3.75    0.00  1.0000
  16  10   0       6     680                                                         -70   -3.56    0.00  1.0000
 -16  10   0     683    1210                                                         560   -3.75    0.00  1.0000
 -18 -10   0      26    1100                                                        -920   -7.69    0.00  1.0000
 -18 -10   0      26     720                                                        -130   -7.69    0.00  1.0000
  18  10   0     409    1260                                                         640   -7.69    0.00  1.0000
  18  10   0      26     660                                                        -130   -7.69    0.00  1.0000
 -18  10   0     171    1320                                                         330   -7.71    0.00  1.0000
 -18  10   0     122     950                                                         260   -7.71    0.00  1.0000
 -20 -10   0      91    1130                                                       -1020  -14.47    0.00  1.0000
 -20 -10   0      91     740                                                        -110  -14.47    0.00  1.0000
 -20  10   0    1499    1010                                                         870  -14.35    0.00  1.0000
  20  10   0      91    1250                                                        -190  -14.47    0.00  1.0000
 -20  10   0      90    1190                                                        -210  -14.35    0.00  1.0000
   1 -11   0       0     890                                                          20    7.31    0.00  1.0000
   1 -11   0      23     610                                                        -380    7.31    0.00  1.0000
  -1 -11   0      24     920                                                        -650    7.47    0.00  1.0000
  -1 -11   0      24     630                                                        -370    7.47    0.00  1.0000
  -1  11   0      23    1190                                                       -2200    7.31    0.00  1.0000
  -1  11   0     171     950                                                         320    7.31    0.00  1.0000
   1  11   0      24    1140                                                       -2940    7.47    0.00  1.0000
   1  11   0      24     910                                                       -1150    7.47    0.00  1.0000
  -3 -11   0      45     930                                                        -630   10.16    0.00  1.0000
  -3 -11   0      45     630                                                        -550   10.16    0.00  1.0000
   3 -11   0      45     830                                                        -990   10.11    0.00  1.0000
   3  11   0      45    1160                                                       -1120   10.16    0.00  1.0000
  -3  11   0     984     960                                                         610   10.11    0.00  1.0000
  -3  11   0      45    1390                                                       -2640   10.11    0.00  1.0000
   3  11   0      45     940                                                        -490   10.16    0.00  1.0000
   5 -11   0      30     840                                                         -40   -8.35    0.00  1.0000
  -5 -11   0      30     680                                                        -990   -8.30    0.00  1.0000
  -5 -11   0      30     970                                                        -370   -8.30    0.00  1.0000
  -5  11   0     386     970                                                         200   -8.35    0.00  1.0000
   5  11   0    1270    1260                                                         910   -8.30    0.00  1.0000
  -7 -11   0     125     620                                                        -920   16.91    0.00  1.0000
  -7 -11   0     381    1010                                                          70   16.91    0.00  1.0000
   7 -11   0     123     810                                                        -780   16.77    0.00  1.0000
  -7  11   0     423     970                                                          90   16.77    0.00  1.0000
   7  11   0     125     960                                                         -50   16.91    0.00  1.0000
   7  11   0     125    1270                                                        -790   16.91    0.00  1.0000
  -7  11   0     123    1280                                                       -1580   16.77    0.00  1.0000
  -9 -11   0     875    1080                                                         830   -1.18    0.00  1.0000
  -9 -11   0       1     670                                                       -1290   -1.18    0.00  1.0000
   9 -11   0       1    1150                                                       -1460   -1.15    0.00  1.0000
  -9  11   0     710     960                                                         670   -1.15    0.00  1.0000
   9  11   0       1     820                                                        -270   -1.18    0.00  1.0000
  -9  11   0       1    1240                                                       -1700   -1.15    0.00  1.0000
   9  11   0       1    1310                                                        -640   -1.18    0.00  1.0000
 -11 -11   0     113    1070                                                         530   18.79    0.00  1.0000
  11 -11   0      85     750                                                          10   18.73    0.00  1.0000
 -11 -11   0     154     670                                                        -350   18.79    0.00  1.0000
 -11  11   0     153    1120                                                       -2140   18.73    0.00  1.0000
  11  11   0     154    1290                                                       -1060   18.79    0.00  1.0000
 -11  11   0     153     910                                                        -720   18.73    0.00  1.0000
  11  11   0     154     790                                                         -20   18.79    0.00  1.0000
  41  -1  -1     327     700                                                       -1740   27.39    0.00  1.0000
  41  -1  -1     531     930                                                        1690   27.39    0.00  1.0000
 -41  -1   1     327    1040                                                       -2340  -27.37    0.00  1.0000
 -41  -1   1     327     840                                                        -940  -27.37    0.00  1.0000
  41   1  -1     327     800                                                        -800  -27.37    0.00  1.0000
 -41   1   1     327     810                                                       -1300   27.39    0.00  1.0000
 -41   1   1       2     990                                                         370   27.39    0.00  1.0000
  41   1  -1     105     830                                                         800  -27.37    0.00  1.0000
 -39  -1   1    1646     860                                                        2230  -10.10    0.00  1.0000
 -39  -1   1    2580    1050                                                        3300  -10.10    0.00  1.0000
  39  -1  -1    1817     890                                                        2430   10.11    0.00  1.0000
  39  -1  -1    1012     710                                                        1480   10.11    0.00  1.0000
  39  -1  -1      45     690                                                        -160   10.11    0.00  1.0000
  39   1  -1    2430     860                                                        3130  -10.10    0.00  1.0000
 -39   1   1     414     790                                                         730   10.11    0.00  1.0000
 -39   1   1    2341     960                                                        3030   10.11    0.00  1.0000
  39   1  -1     767     720                                                        1180  -10.10    0.00  1.0000
  39   1  -1      44     690                                                        -860  -10.10    0.00  1.0000
  37  -1  -1    1853     830                                                        2020   -2.88    0.00  1.0000
  37  -1  -1       4     640                                                        -160   -2.88    0.00  1.0000
  37  -1  -1    1901     670                                                        2070   -2.88    0.00  1.0000
 -37  -1   1       4     770                                                        -110    2.87    0.00  1.0000
 -37  -1   1      90     900                                                         130    2.87    0.00  1.0000
 -37   1   1      66     710                                                         100   -2.88    0.00  1.0000
  37   1  -1       4     680                                                        -680    2.87    0.00  1.0000
  37   1  -1     247     640                                                         310    2.87    0.00  1.0000
 -37   1   1     428     830                                                         510   -2.88    0.00  1.0000
 -35  -1   1     571     740                                                         480   -3.01    0.00  1.0000
  35  -1  -1    1219     610                                                        1080    3.10    0.00  1.0000
 -35  -1   1     927     890                                                         810   -3.01    0.00  1.0000
  35  -1  -1    3145     820                                                        2920    3.10    0.00  1.0000
  35   1  -1       4     640                                                           0   -3.01    0.00  1.0000
  35   1  -1    1784     730                                                        1620   -3.01    0.00  1.0000
 -35   1   1    1240     690                                                        1100    3.10    0.00  1.0000
 -35   1   1    2271     830                                                        2080    3.10    0.00  1.0000
  35   1  -1    2056    1140                                                        1880   -3.01    0.00  1.0000
 -33  -1   1      96     820                                                         330   12.69    0.00  1.0000
  33  -1  -1       4     570                                                         110  -12.79    0.00  1.0000
  33  -1  -1     732     690                                                        1260  -12.79    0.00  1.0000
 -33  -1   1      70     700                                                         280   12.69    0.00  1.0000
  33  -1  -1      71     530                                                       -1270  -12.79    0.00  1.0000
  33   1  -1      70     570                                                         -90   12.69    0.00  1.0000
 -33   1   1      71     710                                                        -960  -12.79    0.00  1.0000
  33   1  -1     107     660                                                         350   12.69    0.00  1.0000
  33   1  -1      70     620                                                         -60   12.69    0.00  1.0000
 -33   1   1      69     600                                                         280  -12.79    0.00  1.0000
  31  -1  -1    1503     600                                                        2530  -17.46    0.00  1.0000
  31  -1  -1    2790     790                                                        4140  -17.46    0.00  1.0000
 -31  -1   1     535     730                                                        1200   17.43    0.00  1.0000
 -31  -1   1    1707     840                                                        2790   17.43    0.00  1.0000
  31  -1  -1     615     640                                                        1320  -17.46    0.00  1.0000
  31   1  -1     685     630                                                        1420   17.43    0.00  1.0000
 -31   1   1    2471     790                                                        3750  -17.46    0.00  1.0000
  31   1  -1    1466     710                                                        2480   17.43    0.00  1.0000
 -31   1   1    1154     700                                                        2070  -17.46    0.00  1.0000
  31   1  -1     934     620                                                        1770   17.43    0.00  1.0000
 -29  -1   1   28240    1970                                                       31037  -12.31    0.00  1.0000
 -29  -1   1   26191    1970                                                       28887  -12.31    0.00  1.0000
  29  -1  -1   27103    1820                                                       29827   12.23    0.00  1.0000
  29  -1  -1   26303    1880                                                       28987   12.23    0.00  1.0000
  29  -1  -1   27485    1720                                                       30227   12.23    0.00  1.0000
  29   1  -1   27563    1780                                                       30327  -12.31    0.00  1.0000
 -29   1   1   29909    1900                                                       32767   12.23    0.00  1.0000
  29   1  -1   24365    1860                                                       26967  -12.31    0.00  1.0000
  29   1  -1   26629    1780                                                       29347  -12.31    0.00  1.0000
 -29   1   1   23278    1760                                                       25807   12.23    0.00  1.0000
 -29   1   1   24371    1920                                                       26957   12.23    0.00  1.0000
  27  -1  -1       7     510                                                          60   -8.08    0.00  1.0000
  27  -1  -1     652     540                                                         950   -8.08    0.00  1.0000
 -27  -1   1      24     720                                                         100    7.92    0.00  1.0000
 -27  -1   1     674     640                                                         970    7.92    0.00  1.0000
  27  -1  -1     323     620                                                         540   -8.08    0.00  1.0000
 -27   1   1      28     640                                                        -660   -8.08    0.00  1.0000
 -27   1   1     180     570                                                         350   -8.08    0.00  1.0000
  27   1  -1     303     580                                                         510    7.92    0.00  1.0000
  27   1  -1      27     540                                                        -470    7.92    0.00  1.0000
 -27   1   1      28     570                                                        -120   -8.08    0.00  1.0000
  27   1  -1      27     500                                                        -910    7.92    0.00  1.0000
  25  -1  -1     264     500                                                         100    9.62    0.00  1.0000
 -25  -1   1      41     660                                                        -210   -9.68    0.00  1.0000
 -25  -1   1     502     590                                                         260   -9.68    0.00  1.0000
  25  -1  -1      40     600                                                         -40    9.62    0.00  1.0000
  25  -1  -1     231     800                                                          80    9.62    0.00  1.0000
 -25   1   1      40     550                                                        -280    9.62    0.00  1.0000
  25   1  -1      41     510                                                        -200   -9.68    0.00  1.0000
  25   1  -1     833     510                                                         510   -9.68    0.00  1.0000
 -25   1   1     714     550                                                         420    9.62    0.00  1.0000
 -25   1   1    1288     590                                                         880    9.62    0.00  1.0000
 -23  -1   1    4496     690                                                        4900   -4.48    0.00  1.0000
  23  -1  -1    5552     580                                                        6029    4.75    0.00  1.0000
 -23  -1   1    5387     780                                                        5829   -4.48    0.00  1.0000
  23  -1  -1    3927     610                                                        4330    4.75    0.00  1.0000
  23   1  -1    5435     670                                                        5879   -4.48    0.00  1.0000
  23   1  -1    4323     610                                                        4720   -4.48    0.00  1.0000
 -23   1   1    4575     660                                                        5009    4.75    0.00  1.0000
 -23   1   1    3908     660                                                        4310    4.75    0.00  1.0000
 -23   1   1    5427     670                                                        5899    4.75    0.00  1.0000
  23   1  -1    5233     640                                                        5669   -4.48    0.00  1.0000
  21  -1  -1    2576     870                                                        7949  -58.18    0.00  1.0000
  21  -1  -1    3769     960                                                        9959  -58.18    0.00  1.0000
  21  -1  -1    2097     810                                                        7089  -58.18    0.00  1.0000
 -21  -1   1    2116     710                                                        7109   58.05    0.00  1.0000
 -21  -1   1    2973     790                                                        8619   58.05    0.00  1.0000
  21   1  -1    2432     670                                                        7679   58.05    0.00  1.0000
 -21   1   1    3158     840                                                        8949  -58.18    0.00  1.0000
 -21   1   1    1946     700                                                        6809  -58.18    0.00  1.0000
 -21   1   1    2840     710                                                        8409  -58.18    0.00  1.0000
  21   1  -1    2856     840                                                        8419   58.05    0.00  1.0000
  21   1  -1    1654     650                                                        6239   58.05    0.00  1.0000
 -19  -1   1    9995    1060                                                       10639   -4.80    0.00  1.0000
  19  -1  -1    9292     910                                                        9919    4.85    0.00  1.0000
  19  -1  -1   10164    1140                                                       10819    4.85    0.00  1.0000
 -19  -1   1   11577    1040                                                       12269   -4.80    0.00  1.0000
  19  -1  -1    9970     840                                                       10619    4.85    0.00  1.0000
 -19   1   1    9379     920                                                       10009    4.85    0.00  1.0000
  19   1  -1    7625     800                                                        8189   -4.80    0.00  1.0000
  19   1  -1   10150     880                                                       10799   -4.80    0.00  1.0000
  19   1  -1   11451     970                                                       12139   -4.80    0.00  1.0000
 -19   1   1    9195     990                                                        9819    4.85    0.00  1.0000
 -19   1   1   10522     930                                                       11189    4.85    0.00  1.0000
 -17  -1   1   65305    3800                                                       75772   29.87    0.00  1.0000
 -17  -1   1   70269    3800                                                       81112   29.87    0.00  1.0000
  17  -1  -1   67311    3710                                                       77892  -29.76    0.00  1.0000
  17  -1  -1   72458    3760                                                       83422  -29.76    0.00  1.0000
  17  -1  -1   68957    3780                                                       79662  -29.76    0.00  1.0000
  17   1  -1   69376    3790                                                       80152   29.87    0.00  1.0000
  17   1  -1   65853    3750                                                       76362   29.87    0.00  1.0000
 -17   1   1   69795    3790                                                       80562  -29.76    0.00  1.0000
 -17   1   1   74220    3760                                                       85311  -29.76    0.00  1.0000
 -17   1   1   61845    3730                                                       72003  -29.76    0.00  1.0000
  15  -1  -1  101541    4650                                                      102480    2.23    0.00  1.0000
  15  -1  -1  100098    4670                                                      101030    2.23    0.00  1.0000
 -15  -1   1   94332    4670                                                       95250   -2.26    0.00  1.0000
 -15  -1   1  100114    4680                                                      101060   -2.26    0.00  1.0000
  15  -1  -1   95012    4590                                                       95920    2.23    0.00  1.0000
  15   1  -1   96581    4630                                                       97510   -2.26    0.00  1.0000
  15   1  -1   99627    4670                                                      100570   -2.26    0.00  1.0000
 -15   1   1   91330    4610                                                       92221    2.23    0.00  1.0000
 -15   1   1   97331    4670                                                       98250    2.23    0.00  1.0000
 -15   1   1  108060    4660                                                      109029    2.23    0.00  1.0000
  13  -1  -1   19324     530                                                        2070  144.21    0.00  1.0000
 -13  -1   1   18178     460                                                        1700 -144.15    0.00  1.0000
 -13  -1   1   20302     520                                                        2410 -144.15    0.00  1.0000
  13  -1  -1   20870     420                                                        2610  144.21    0.00  1.0000
 -13   1   1   19234     510                                                        2040  144.21    0.00  1.0000
  13   1  -1   18679     430                                                        1860 -144.15    0.00  1.0000
  13   1  -1   20330     460                                                        2420 -144.15    0.00  1.0000
 -13   1   1   20953     450                                                        2640  144.21    0.00  1.0000
  11  -1  -1   62494    4210                                                       92901  -83.01    0.00  1.0000
  11  -1  -1   63471    4200                                                       94091  -83.01    0.00  1.0000
 -11  -1   1   59234    4210                                                       88921   83.02    0.00  1.0000
  11  -1  -1   55982    4150                                                       84922  -83.01    0.00  1.0000
 -11  -1   1   60107    4200                                                       89991   83.02    0.00  1.0000
  11   1  -1   57449    4190                                                       86731   83.02    0.00  1.0000
 -11   1   1   61510    4200                                                       91701  -83.01    0.00  1.0000
 -11   1   1   63347    4200                                                       93941  -83.01    0.00  1.0000
  11   1  -1   64510    4200                                                       95360   83.02    0.00  1.0000
 -11   1   1   54919    4160                                                       83612  -83.01    0.00  1.0000
   9  -1  -1      85     860                                                       14699  171.99    0.00  1.0000
  -9  -1   1     344     940                                                       17228 -171.88    0.00  1.0000
   9  -1  -1      65     960                                                       14359  171.99    0.00  1.0000
   9  -1  -1     308     930                                                       16978  171.99    0.00  1.0000
  -9  -1   1     141     950                                                       15418 -171.88    0.00  1.0000
  -9   1   1      79     870                                                       14599  171.99    0.00  1.0000
   9   1  -1     452     940                                                       17968 -171.88    0.00  1.0000
  -9   1   1     288     930                                                       16818  171.99    0.00  1.0000
   9   1  -1     159     930                                                       15618 -171.88    0.00  1.0000
  -9   1   1     232     940                                                       16348  171.99    0.00  1.0000
   7  -1  -1  191943    5789                                                      137846 -101.24    0.00  1.0000
  -7  -1   1  171284    5769                                                      120378  101.35    0.00  1.0000
  -7  -1   1  172977    5789                                                      121798  101.35    0.00  1.0000
  -7   1   1  180905    5769                                                      128517 -101.24    0.00  1.0000
   7   1  -1  165908    5769                                                      115878  101.35    0.00  1.0000
   7   1  -1  176228    5819                                                      124528  101.35    0.00  1.0000
  -7   1   1  194478    5789                                                      139996 -101.24    0.00  1.0000
  -5  -1   1    9371     360                                                        6109   28.24    0.00  1.0000
   5  -1  -1    8393     320                                                        5339  -28.10    0.00  1.0000
  -5   1   1    9846     360                                                        6509  -28.10    0.00  1.0000
  -5   1   1    9439     400                                                        6179  -28.10    0.00  1.0000
   5   1  -1    9036     380                                                        5839   28.24    0.00  1.0000
   3  -1  -1    4428      30                                                         -10 -100.78    0.00  1.0000
   3   1  -1    4432      50                                                         -30  100.83    0.00  1.0000
   1  -1  -1  658627      30                                                         -80-1229.15    0.00  1.0000
   1   1  -1  658419      30                                                         -30 1228.96    0.00  1.0000
   1   1  -1  658419      40                                                         -80 1228.96    0.00  1.0000
  -1  -1  -1  300911      40                                                         -90  830.82    0.00  1.0000
  -1   1  -1  301048      40                                                         -20 -831.01    0.00  1.0000
   1   1   1  305832      50                                                          20  830.82    0.00  1.0000
  -3  -1  -1    9200     500                                                       10189  297.74    0.00  1.0000
  -3  -1  -1   11129     490                                                        8339  297.74    0.00  1.0000
   3   1   1    8921     490                                                       10489  297.74    0.00  1.0000
  -3   1  -1   10467     500                                                        8939 -297.78    0.00  1.0000
  -5  -1  -1     223     340                                                        3560  112.80    0.00  1.0000
  -5  -1  -1     273     350                                                        3370  112.80    0.00  1.0000
   5  -1   1      23     460                                                        4940 -112.99    0.00  1.0000
   5   1   1     296     330                                                        3290  112.80    0.00  1.0000
   5   1   1     105     350                                                        4150  112.80    0.00  1.0000
  -5   1  -1     131     380                                                        4010 -112.99    0.00  1.0000
  -5   1  -1     174     350                                                        3790 -112.99    0.00  1.0000
  -7  -1  -1   43330     250                                                         530  348.59    0.00  1.0000
  -7  -1  -1   43504     250                                                         510  348.59    0.00  1.0000
   7  -1   1   46422     340                                                         230 -348.29    0.00  1.0000
   7  -1   1   47462     230                                                         160 -348.29    0.00  1.0000
  -7  -1  -1   45738     240                                                         290  348.59    0.00  1.0000
   7   1   1   46237     240                                                         250  348.59    0.00  1.0000
   7   1   1   44949     250                                                         360  348.59    0.00  1.0000
  -7   1  -1   46422     250                                                         230 -348.29    0.00  1.0000
  -7   1  -1   47629     310                                                         150 -348.29    0.00  1.0000
  -9  -1  -1  128109    2710                                                       57404 -179.24    0.00  1.0000
   9  -1   1  127477    2740                                                       56994  179.20    0.00  1.0000
   9  -1   1  125965    2640                                                       55984  179.20    0.00  1.0000
   9  -1   1  128702    2750                                                       57814  179.20    0.00  1.0000
  -9  -1  -1  129273    2750                                                       58184 -179.24    0.00  1.0000
  -9   1  -1  127806    2740                                                       57214  179.20    0.00  1.0000
  -9   1  -1  123485    2660                                                       54335  179.20    0.00  1.0000
   9   1   1  129661    2740                                                       58444 -179.24    0.00  1.0000
  -9   1  -1  127208    2720                                                       56814  179.20    0.00  1.0000
   9   1   1  131875    2710                                                       59934 -179.24    0.00  1.0000
  11  -1   1   57617    1740                                                       32047  -92.45    0.00  1.0000
 -11  -1  -1   60980    1760                                                       34527   92.61    0.00  1.0000
  11  -1   1   57376    1590                                                       31867  -92.45    0.00  1.0000
  11  -1   1   57859    1740                                                       32227  -92.45    0.00  1.0000
 -11   1  -1   54018    1690                                                       29377  -92.45    0.00  1.0000
  11   1   1   62901    1700                                                       35976   92.61    0.00  1.0000
 -11   1  -1   57228    1640                                                       31757  -92.45    0.00  1.0000
 -11   1  -1   56893    1740                                                       31507  -92.45    0.00  1.0000
  11   1   1   62001    1740                                                       35296   92.61    0.00  1.0000
  13  -1   1   51715    4140                                                       93501 -118.71    0.00  1.0000
 -13  -1  -1   45222    4160                                                       84752  118.86    0.00  1.0000
  13  -1   1   47860    4170                                                       88291 -118.71    0.00  1.0000
 -13  -1  -1   46150    4140                                                       86021  118.86    0.00  1.0000
  13  -1   1   46926    4050                                                       87021 -118.71    0.00  1.0000
 -13   1  -1   45972    4090                                                       85721 -118.71    0.00  1.0000
  13   1   1   46854    4120                                                       86981  118.86    0.00  1.0000
  13   1   1   47986    4160                                                       88521  118.86    0.00  1.0000
 -13   1  -1   47271    4170                                                       87491 -118.71    0.00  1.0000
 -13   1  -1   49439    4110                                                       90431 -118.71    0.00  1.0000
  15  -1   1   43896    2230                                                       43666   -0.83    0.00  1.0000
  15  -1   1   45650    2190                                                       45415   -0.83    0.00  1.0000
  15  -1   1   40688    2090                                                       40466   -0.83    0.00  1.0000
 -15  -1  -1   43878    2260                                                       43676    0.73    0.00  1.0000
 -15  -1  -1   42344    2200                                                       42146    0.73    0.00  1.0000
  15   1   1   42946    2160                                                       42746    0.73    0.00  1.0000
 -15   1  -1   41690    2140                                                       41466   -0.83    0.00  1.0000
 -15   1  -1   45900    2170                                                       45665   -0.83    0.00  1.0000
 -15   1  -1   45539    2250                                                       45305   -0.83    0.00  1.0000
  15   1   1   42013    2220                                                       41816    0.73    0.00  1.0000
  17  -1   1   26849    1050                                                       20238  -32.78    0.00  1.0000
 -17  -1  -1   24248    1190                                                       17928   33.12    0.00  1.0000
 -17  -1  -1   19995    1240                                                       14299   33.12    0.00  1.0000
  17  -1   1   24085    1150                                                       17848  -32.78    0.00  1.0000
  17  -1   1   24352    1230                                                       18078  -32.78    0.00  1.0000
 -17   1  -1   21752    1230                                                       15848  -32.78    0.00  1.0000
  17   1   1   23060    1210                                                       16908   33.12    0.00  1.0000
 -17   1  -1   23632    1120                                                       17458  -32.78    0.00  1.0000
  17   1   1   21819    1050                                                       15848   33.12    0.00  1.0000
  17   1   1   25131    1130                                                       18688   33.12    0.00  1.0000
  19  -1   1   22629    1440                                                       25347  -13.29    0.00  1.0000
 -19  -1  -1   21317    1500                                                       23988   13.44    0.00  1.0000
  19  -1   1   22658    1510                                                       25377  -13.29    0.00  1.0000
 -19  -1  -1   21119    1560                                                       23778   13.44    0.00  1.0000
  19  -1   1   20592    1340                                                       23188  -13.29    0.00  1.0000
 -19   1  -1   22083    1530                                                       24768  -13.29    0.00  1.0000
 -19   1  -1   24218    1410                                                       27027  -13.29    0.00  1.0000
  19   1   1   22195    1400                                                       24918   13.44    0.00  1.0000
  19   1   1   22025    1500                                                       24738   13.44    0.00  1.0000
  19   1   1   21044    1370                                                       23698   13.44    0.00  1.0000
 -19   1  -1   22092    1420                                                       24778  -13.29    0.00  1.0000
 -21  -1  -1     473     530                                                         110  -18.93    0.00  1.0000
  21  -1   1     155     530                                                        -280   18.86    0.00  1.0000
  21  -1   1     320     390                                                          40   18.86    0.00  1.0000
  21  -1   1     155     430                                                        -720   18.86    0.00  1.0000
 -21  -1  -1     156     540                                                        -100  -18.93    0.00  1.0000
  21   1   1     669     430                                                         220  -18.93    0.00  1.0000
 -21   1  -1     860     480                                                         340   18.86    0.00  1.0000
  21   1   1     156     440                                                        -320  -18.93    0.00  1.0000
  21   1   1     156     440                                                        -610  -18.93    0.00  1.0000
 -21   1  -1     547     490                                                         150   18.86    0.00  1.0000
 -21   1  -1     155     490                                                        -430   18.86    0.00  1.0000
 -23  -1  -1    8197     740                                                        5329   26.57    0.00  1.0000
 -23  -1  -1    8494     750                                                        5569   26.57    0.00  1.0000
  23  -1   1    7559     650                                                        4830  -26.42    0.00  1.0000
  23  -1   1    8415     740                                                        5519  -26.42    0.00  1.0000
  23  -1   1    7258     560                                                        4590  -26.42    0.00  1.0000
 -23   1  -1    7182     670                                                        4530  -26.42    0.00  1.0000
 -23   1  -1    6600     660                                                        4070  -26.42    0.00  1.0000
 -23   1  -1    7534     650                                                        4810  -26.42    0.00  1.0000
  23   1   1    8135     660                                                        5279   26.57    0.00  1.0000
  23   1   1    7613     620                                                        4860   26.57    0.00  1.0000
  23   1   1    8839     630                                                        5849   26.57    0.00  1.0000
 -25  -1  -1    3764     770                                                        4830   12.35    0.00  1.0000
 -25  -1  -1    2482     720                                                        3360   12.35    0.00  1.0000
  25  -1   1    2895     590                                                        3840  -12.36    0.00  1.0000
  25  -1   1    3034     670                                                        4000  -12.36    0.00  1.0000
  25  -1   1    4632     740                                                        5809  -12.36    0.00  1.0000
  25   1   1    2766     610                                                        3690   12.35    0.00  1.0000
  25   1   1    2766     650                                                        3690   12.35    0.00  1.0000
 -25   1  -1    2860     690                                                        3800  -12.36    0.00  1.0000
 -25   1  -1    4009     720                                                        5109  -12.36    0.00  1.0000
  25   1   1    4001     640                                                        5099   12.35    0.00  1.0000
 -25   1  -1    3709     670                                                        4770  -12.36    0.00  1.0000
 -27  -1  -1    4782     800                                                        3960    9.43    0.00  1.0000
  27  -1   1    5511     630                                                        4630   -9.39    0.00  1.0000
 -27  -1  -1    5537    1100                                                        4650    9.43    0.00  1.0000
  27  -1   1    7147     820                                                        6139   -9.39    0.00  1.0000
  27  -1   1    5358     690                                                        4490   -9.39    0.00  1.0000
 -27   1  -1    6260     710                                                        5319   -9.39    0.00  1.0000
  27   1   1    5744     690                                                        4840    9.43    0.00  1.0000
 -27   1  -1    4909     780                                                        4080   -9.39    0.00  1.0000
  27   1   1    5624     700                                                        4730    9.43    0.00  1.0000
  27   1   1    7368     820                                                        6339    9.43    0.00  1.0000
 -27   1  -1    4876     720                                                        4050   -9.39    0.00  1.0000
  29  -1   1       1     600                                                        -170   -1.46    0.00  1.0000
 -29  -1  -1     199     770                                                         230    1.61    0.00  1.0000
  29  -1   1    1028     730                                                        1090   -1.46    0.00  1.0000
  29  -1   1       1     510                                                        -580   -1.46    0.00  1.0000
 -29  -1  -1       1     680                                                        -210    1.61    0.00  1.0000
 -29   1  -1       1     640                                                         -50   -1.46    0.00  1.0000
  29   1   1       1     540                                                        -630    1.61    0.00  1.0000
  29   1   1       1     580                                                        -280    1.61    0.00  1.0000
 -29   1  -1      12     710                                                          20   -1.46    0.00  1.0000
 -29   1  -1     573     620                                                         620   -1.46    0.00  1.0000
  29   1   1     973     640                                                        1040    1.61    0.00  1.0000
  31  -1   1    3913     720                                                        4050   -1.65    0.00  1.0000
 -31  -1  -1    4808     940                                                        4940    1.44    0.00  1.0000
 -31  -1  -1    4699     830                                                        4830    1.44    0.00  1.0000
  31  -1   1    5201     660                                                        5359   -1.65    0.00  1.0000
  31   1   1    6644     810                                                        6799    1.44    0.00  1.0000
 -31   1  -1    7134     870                                                        7319   -1.65    0.00  1.0000
  31   1   1    4670     780                                                        4800    1.44    0.00  1.0000
  31   1   1    4601     750                                                        4730    1.44    0.00  1.0000
 -31   1  -1    5635     840                                                        5799   -1.65    0.00  1.0000
  33  -1   1     547    1060                                                         270  -10.66    0.00  1.0000
  33  -1   1      50     550                                                        -790  -10.66    0.00  1.0000
  33  -1   1    1920     750                                                        1360  -10.66    0.00  1.0000
 -33  -1  -1      49     730                                                        -310   10.62    0.00  1.0000
 -33  -1  -1      49     820                                                        -920   10.62    0.00  1.0000
  33   1   1     657     660                                                         350   10.62    0.00  1.0000
  33   1   1      49     570                                                        -780   10.62    0.00  1.0000
 -33   1  -1      50     610                                                        -260  -10.66    0.00  1.0000
 -33   1  -1     575     750                                                         290  -10.66    0.00  1.0000
 -35  -1  -1       1     720                                                        -450   -1.58    0.00  1.0000
 -35  -1  -1       1     880                                                        -140   -1.58    0.00  1.0000
  35  -1   1    2065     810                                                        2150    1.41    0.00  1.0000
  35  -1   1     613     620                                                         660    1.41    0.00  1.0000
  35  -1   1     288     580                                                         320    1.41    0.00  1.0000
 -35   1  -1    1575     750                                                        1650    1.41    0.00  1.0000
  35   1   1       1     610                                                        -170   -1.58    0.00  1.0000
  35   1   1       1     590                                                       -1240   -1.58    0.00  1.0000
  35   1   1    1459     740                                                        1540   -1.58    0.00  1.0000
  37  -1   1    1697     840                                                        1060  -13.09    0.00  1.0000
 -37  -1  -1    2167     820                                                        1440   13.04    0.00  1.0000
  37  -1   1      75     650                                                           0  -13.09    0.00  1.0000
 -37  -1  -1      74     910                                                        -580   13.04    0.00  1.0000
  37  -1   1      75     600                                                        -950  -13.09    0.00  1.0000
  37   1   1      74     660                                                        -270   13.04    0.00  1.0000
 -37   1  -1      75     740                                                        -570  -13.09    0.00  1.0000
  37   1   1    2130     730                                                        1410   13.04    0.00  1.0000
  37   1   1      74     740                                                       -1810   13.04    0.00  1.0000
 -37   1  -1      75     850                                                        -650  -13.09    0.00  1.0000
 -39  -1  -1     943    1060                                                        2030   21.74    0.00  1.0000
 -39  -1  -1       9     860                                                         300   21.74    0.00  1.0000
  39  -1   1     824     930                                                        1840  -21.49    0.00  1.0000
  39   1   1    1590     840                                                        2940   21.74    0.00  1.0000
 -39   1  -1    1558     990                                                        2880  -21.49    0.00  1.0000
  39   1   1       0     730                                                         200   21.74    0.00  1.0000
 -41  -1  -1      40    1070                                                        -510    9.62    0.00  1.0000
  41  -1   1      41     690                                                       -2040   -9.68    0.00  1.0000
 -41  -1  -1      40     870                                                       -1770    9.62    0.00  1.0000
  41  -1   1     519     990                                                         850   -9.68    0.00  1.0000
  41   1   1      40     740                                                       -1500    9.62    0.00  1.0000
 -41   1  -1      30     970                                                         140   -9.68    0.00  1.0000
  41   1   1     761     860                                                        1150    9.62    0.00  1.0000
 -41   1  -1      41     840                                                       -1640   -9.68    0.00  1.0000
 -42  -2   1      16     850                                                       -1500    6.13    0.00  1.0000
  42  -2  -1      16    1060                                                        -340   -6.12    0.00  1.0000
 -42  -2   1      16    1110                                                        -210    6.13    0.00  1.0000
  42  -2  -1      16     700                                                       -1530   -6.12    0.00  1.0000
 -42   2   1      16     850                                                       -1030   -6.12    0.00  1.0000
  42   2  -1    1755     900                                                        2110    6.13    0.00  1.0000
 -42   2   1     192     970                                                         320   -6.12    0.00  1.0000
 -40  -2   1    1196    1090                                                         620   14.67    0.00  1.0000
  40  -2  -1    1290     960                                                         690  -14.62    0.00  1.0000
  40  -2  -1      93     680                                                       -2020  -14.62    0.00  1.0000
  40  -2  -1      93     690                                                        -360  -14.62    0.00  1.0000
 -40  -2   1      94     840                                                        -820   14.67    0.00  1.0000
 -40   2   1      93     920                                                        -630  -14.62    0.00  1.0000
 -40   2   1    1532     840                                                         870  -14.62    0.00  1.0000
  40   2  -1      94     800                                                        -870   14.67    0.00  1.0000
  40   2  -1    2066     820                                                        1280   14.67    0.00  1.0000
  38  -2  -1    2283     940                                                        1830   -7.60    0.00  1.0000
 -38  -2   1    1545     810                                                        1170    7.75    0.00  1.0000
  38  -2  -1    2193     700                                                        1750   -7.60    0.00  1.0000
 -38  -2   1    1430     990                                                        1070    7.75    0.00  1.0000
  38  -2  -1      25     640                                                        -780   -7.60    0.00  1.0000
  38   2  -1    1126     750                                                         810    7.75    0.00  1.0000
 -38   2   1    2528     930                                                        2050   -7.60    0.00  1.0000
 -38   2   1     650     760                                                         420   -7.60    0.00  1.0000
  38   2  -1    2605     760                                                        2110    7.75    0.00  1.0000
  38   2  -1      26     650                                                        -110    7.75    0.00  1.0000
  36  -2  -1     199     870                                                         200    0.06    0.00  1.0000
  36  -2  -1     209     620                                                         210    0.06    0.00  1.0000
 -36  -2   1       0     740                                                         -90   -0.12    0.00  1.0000
  36  -2  -1       0     570                                                       -1490    0.06    0.00  1.0000
 -36  -2   1     178     910                                                         180   -0.12    0.00  1.0000
 -36   2   1     778     700                                                         780    0.06    0.00  1.0000
  36   2  -1       0     620                                                        -440   -0.12    0.00  1.0000
  36   2  -1    1105     680                                                        1110   -0.12    0.00  1.0000
 -36   2   1       0     800                                                         -20    0.06    0.00  1.0000
 -36   2   1       0     680                                                        -840    0.06    0.00  1.0000
  34  -2  -1    4210     880                                                        3350   10.63    0.00  1.0000
 -34  -2   1    2264     750                                                        1640  -10.75    0.00  1.0000
  34  -2  -1    2455     600                                                        1810   10.63    0.00  1.0000
 -34  -2   1    2695     950                                                        2010  -10.75    0.00  1.0000
  34  -2  -1    2906     660                                                        2200   10.63    0.00  1.0000
  34   2  -1    1437     680                                                         950  -10.75    0.00  1.0000
 -34   2   1    3146     710                                                        2410   10.63    0.00  1.0000
  34   2  -1    2486    1080                                                        1830  -10.75    0.00  1.0000
 -34   2   1    2617     710                                                        1950   10.63    0.00  1.0000
 -34   2   1    4052     770                                                        3210   10.63    0.00  1.0000
  34   2  -1    4209     710                                                        3340  -10.75    0.00  1.0000
  32  -2  -1    1445     770                                                         770   15.61    0.00  1.0000
 -32  -2   1     106     670                                                        -550  -15.63    0.00  1.0000
  32  -2  -1     391     560                                                          90   15.61    0.00  1.0000
 -32  -2   1     370     820                                                          80  -15.63    0.00  1.0000
  32  -2  -1     106     510                                                        -380   15.61    0.00  1.0000
  32   2  -1    1756     650                                                        1000  -15.63    0.00  1.0000
  32   2  -1     106     600                                                        -810  -15.63    0.00  1.0000
 -32   2   1     916     640                                                         400   15.61    0.00  1.0000
 -32   2   1    1065     650                                                         500   15.61    0.00  1.0000
  32   2  -1     276     580                                                          40  -15.63    0.00  1.0000
 -32   2   1    1622     670                                                         900   15.61    0.00  1.0000
  30  -2  -1   15439    1450                                                       16458    6.11    0.00  1.0000
  30  -2  -1   15100    1190                                                       16108    6.11    0.00  1.0000
 -30  -2   1   14019    1530                                                       14988   -6.09    0.00  1.0000
 -30  -2   1   14619    1640                                                       15608   -6.09    0.00  1.0000
  30  -2  -1   14384    1450                                                       15368    6.11    0.00  1.0000
  30   2  -1   14406    1330                                                       15388   -6.09    0.00  1.0000
 -30   2   1   16641    1520                                                       17698    6.11    0.00  1.0000
  30   2  -1   12474    1430                                                       13389   -6.09    0.00  1.0000
 -30   2   1   14839    1360                                                       15838    6.11    0.00  1.0000
  30   2  -1   10595    1350                                                       11439   -6.09    0.00  1.0000
 -30   2   1   13177    1330                                                       14119    6.11    0.00  1.0000
 -28  -2   1   19993    1680                                                       20208    1.15    0.00  1.0000
 -28  -2   1   17964    1560                                                       18168    1.15    0.00  1.0000
  28  -2  -1   18503    1490                                                       18688   -1.03    0.00  1.0000
  28  -2  -1   16722    1540                                                       16898   -1.03    0.00  1.0000
 -28   2   1   17020    1430                                                       17198   -1.03    0.00  1.0000
  28   2  -1   16970    1490                                                       17168    1.15    0.00  1.0000
 -28   2   1   18125    1390                                                       18308   -1.03    0.00  1.0000
 -28   2   1   17976    1530                                                       18158   -1.03    0.00  1.0000
  28   2  -1   16721    1390                                                       16918    1.15    0.00  1.0000
  28   2  -1   16751    1350                                                       16948    1.15    0.00  1.0000
 -26  -2   1    2676     620                                                         960   31.50    0.00  1.0000
  26  -2  -1    4579     560                                                        2200  -31.53    0.00  1.0000
  26  -2  -1    2909     480                                                        1100  -31.53    0.00  1.0000
 -26  -2   1     433     710                                                        -450   31.50    0.00  1.0000
  26  -2  -1    2086     710                                                         620  -31.53    0.00  1.0000
 -26   2   1    3054     600                                                        1190  -31.53    0.00  1.0000
  26   2  -1     433     540                                                         -10   31.50    0.00  1.0000
  26   2  -1     916     560                                                          90   31.50    0.00  1.0000
 -26   2   1    2510     630                                                         860  -31.53    0.00  1.0000
 -26   2   1    3292     580                                                        1340  -31.53    0.00  1.0000
 -24  -2   1     416     580                                                         930  -15.49    0.00  1.0000
  24  -2  -1     251     450                                                         670   15.42    0.00  1.0000
  24  -2  -1      31     500                                                         240   15.42    0.00  1.0000
  24  -2  -1      27     690                                                         230   15.42    0.00  1.0000
 -24  -2   1      12     670                                                         180  -15.49    0.00  1.0000
 -24   2   1     147     580                                                         490   15.42    0.00  1.0000
 -24   2   1      54     530                                                         300   15.42    0.00  1.0000
 -24   2   1       2     530                                                         110   15.42    0.00  1.0000
  24   2  -1       3     530                                                          80  -15.49    0.00  1.0000
  24   2  -1     105     510                                                        -100  -15.49    0.00  1.0000
  22  -2  -1      28     650                                                         460   25.72    0.00  1.0000
  22  -2  -1     146     410                                                         820   25.72    0.00  1.0000
  22  -2  -1     226     490                                                        1000   25.72    0.00  1.0000
 -22  -2   1     189     620                                                         920  -25.74    0.00  1.0000
 -22  -2   1      50     620                                                         550  -25.74    0.00  1.0000
  22   2  -1     289     470                                                        -150  -25.74    0.00  1.0000
 -22   2   1     194     520                                                         930   25.72    0.00  1.0000
 -22   2   1       8     570                                                         330   25.72    0.00  1.0000
 -22   2   1      75     480                                                         630   25.72    0.00  1.0000
  22   2  -1       7     510                                                         310  -25.74    0.00  1.0000
  20  -2  -1    1147     350                                                         330   78.47    0.00  1.0000
  20  -2  -1     144     700                                                        1710   78.47    0.00  1.0000
 -20  -2   1    2075     550                                                          40  -78.49    0.00  1.0000
 -20  -2   1     756     460                                                         610  -78.49    0.00  1.0000
  20  -2  -1     873     420                                                         510   78.47    0.00  1.0000
  20   2  -1    1643     460                                                         130  -78.49    0.00  1.0000
 -20   2   1    1544     490                                                         160   78.47    0.00  1.0000
 -20   2   1     446     450                                                         980   78.47    0.00  1.0000
 -20   2   1     983     420                                                         430   78.47    0.00  1.0000
  20   2  -1     300     450                                                        1250  -78.49    0.00  1.0000
  18  -2  -1   50713    1900                                                       35526   55.63    0.00  1.0000
  18  -2  -1   52740    1930                                                       37226   55.63    0.00  1.0000
  18  -2  -1   47165    1750                                                       32567   55.63    0.00  1.0000
 -18  -2   1   48772    1890                                                       33907  -55.62    0.00  1.0000
 -18  -2   1   50806    1930                                                       35606  -55.62    0.00  1.0000
 -18   2   1   52906    1890                                                       37366   55.63    0.00  1.0000
 -18   2   1   50641    1860                                                       35466   55.63    0.00  1.0000
  18   2  -1   50818    1880                                                       35616  -55.62    0.00  1.0000
  18   2  -1   49348    1870                                                       34387  -55.62    0.00  1.0000
 -18   2   1   49050    1790                                                       34137   55.63    0.00  1.0000
  16  -2  -1    9649     420                                                        3250  -62.46    0.00  1.0000
  16  -2  -1    9337     480                                                        3070  -62.46    0.00  1.0000
 -16  -2   1   11459     590                                                        4320   62.61    0.00  1.0000
 -16  -2   1   10147     530                                                        3530   62.61    0.00  1.0000
  16  -2  -1   11713     660                                                        4490  -62.46    0.00  1.0000
  16   2  -1   10350     530                                                        3650   62.61    0.00  1.0000
  16   2  -1   10062     500                                                        3480   62.61    0.00  1.0000
 -16   2   1   10564     450                                                        3790  -62.46    0.00  1.0000
 -16   2   1    8503     480                                                        2600  -62.46    0.00  1.0000
 -16   2   1   10564     600                                                        3790  -62.46    0.00  1.0000
  14  -2  -1   18060    1160                                                       13089   30.27    0.00  1.0000
 -14  -2   1   16685    1060                                                       11899  -30.44    0.00  1.0000
  14  -2  -1   18542    1030                                                       13499   30.27    0.00  1.0000
 -14  -2   1   19414    1130                                                       14219  -30.44    0.00  1.0000
  14  -2  -1   16480     840                                                       11749   30.27    0.00  1.0000
 -14   2   1   18588    1090                                                       13539   30.27    0.00  1.0000
  14   2  -1   19145    1040                                                       13989  -30.44    0.00  1.0000
 -14   2   1   18013    1030                                                       13049   30.27    0.00  1.0000
  14   2  -1   16175    1040                                                       11469  -30.44    0.00  1.0000
 -14   2   1   15673     860                                                       11069   30.27    0.00  1.0000
 -12  -2   1   63870    3370                                                       69603  -16.81    0.00  1.0000
 -12  -2   1   67742    3420                                                       73643  -16.81    0.00  1.0000
 -12  -2   1   66208    3330                                                       72043  -16.81    0.00  1.0000
  12  -2  -1   62913    3280                                                       68613   16.84    0.00  1.0000
  12  -2  -1   67579    3360                                                       73483   16.84    0.00  1.0000
 -12   2   1   60089    3270                                                       65663   16.84    0.00  1.0000
  12   2  -1   65652    3380                                                       71463  -16.81    0.00  1.0000
 -12   2   1   68395    3370                                                       74333   16.84    0.00  1.0000
  12   2  -1   63831    3360                                                       69563  -16.81    0.00  1.0000
  10  -2  -1    5435     270                                                         480  144.83    0.00  1.0000
  10  -2  -1    5089     600                                                         590  144.83    0.00  1.0000
 -10  -2   1    4043     370                                                        1030 -144.90    0.00  1.0000
 -10  -2   1    7029     350                                                         140 -144.90    0.00  1.0000
 -10  -2   1    4639     480                                                         760 -144.90    0.00  1.0000
 -10   2   1    5272     370                                                         530  144.83    0.00  1.0000
  10   2  -1    6050     410                                                         320 -144.90    0.00  1.0000
  10   2  -1    2951     380                                                        1710 -144.90    0.00  1.0000
 -10   2   1    9144     550                                                        -380  144.83    0.00  1.0000
 -10   2   1    9144     240                                                         -80  144.83    0.00  1.0000
   8  -2  -1   31237     560                                                        1320  320.21    0.00  1.0000
  -8  -2   1   30682     450                                                        1440 -320.12    0.00  1.0000
  -8  -2   1   32869     310                                                         990 -320.12    0.00  1.0000
  -8  -2   1   35764     300                                                         540 -320.12    0.00  1.0000
   8   2  -1   31405     330                                                        1280 -320.12    0.00  1.0000
   8   2  -1   33490     380                                                         880 -320.12    0.00  1.0000
  -8   2   1   44698     520                                                        -400  320.21    0.00  1.0000
   6  -2  -1     130     460                                                        1600   77.72    0.00  1.0000
  -6  -2   1     448     230                                                         910  -77.69    0.00  1.0000
  -6  -2   1     507     340                                                         830  -77.69    0.00  1.0000
  -6  -2   1     256     240                                                        1250  -77.69    0.00  1.0000
   6   2  -1     628     380                                                         690  -77.69    0.00  1.0000
  -6   2   1     395     440                                                         990   77.72    0.00  1.0000
  -6   2   1     765     230                                                         560   77.72    0.00  1.0000
   6   2  -1     279     250                                                        1200  -77.69    0.00  1.0000
   6   2  -1     284     310                                                        1190  -77.69    0.00  1.0000
   6   2  -1     600     210                                                         720  -77.69    0.00  1.0000
  -4  -2   1   18307    3430                                                       76772 -214.85    0.00  1.0000
   4  -2  -1   15441    3430                                                       70793  214.91    0.00  1.0000
  -4  -2   1   17531    3410                                                       75172 -214.85    0.00  1.0000
  -4  -2   1   16169    3370                                                       72323 -214.85    0.00  1.0000
  -4  -2   1   16754    3380                                                       73553 -214.85    0.00  1.0000
   4  -2  -1   15717    3380                                                       71383  214.91    0.00  1.0000
  -4   2   1   13854    3430                                                       67343  214.91    0.00  1.0000
   4   2  -1   17777    3430                                                       75682 -214.85    0.00  1.0000
   4   2  -1   19270    3410                                                       78732 -214.85    0.00  1.0000
   4   2  -1   17734    3390                                                       75592 -214.85    0.00  1.0000
   4   2  -1   18142    3370                                                       76432 -214.85    0.00  1.0000
  -4   2   1   17059    3390                                                       74213  214.91    0.00  1.0000
  -2  -2   1  140275     350                                                        1130  618.12    0.00  1.0000
  -2  -2   1  137052     210                                                        1440  618.12    0.00  1.0000
   2  -2  -1  136788     330                                                        1470 -618.18    0.00  1.0000
  -2  -2   1  139187     150                                                        1230  618.12    0.00  1.0000
   2  -2  -1  141444     180                                                        1030 -618.18    0.00  1.0000
   2   2  -1  134544     280                                                        1710  618.12    0.00  1.0000
   2   2  -1  142868     160                                                         910  618.12    0.00  1.0000
   2   2  -1  138455     200                                                        1300  618.12    0.00  1.0000
  -2   2   1  142771     200                                                         920 -618.18    0.00  1.0000
  -2   2   1  136981     290                                                        1450 -618.18    0.00  1.0000
   0  -2   1   21493    1840                                                       41986   88.33    0.00  1.0000
   0  -2  -1   17531    1840                                                       36416  -88.51    0.00  1.0000
   0  -2   1   19771    1820                                                       39566   88.33    0.00  1.0000
   0  -2  -1   21206    1900                                                       41636  -88.51    0.00  1.0000
   0   2   1   17288    1880                                                       36066  -88.51    0.00  1.0000
   0   2  -1   20693    1830                                                       40866   88.33    0.00  1.0000
   0   2   1   18576    1860                                                       37916  -88.51    0.00  1.0000
   0   2  -1   20573    1830                                                       40696   88.33    0.00  1.0000
   0   2  -1   21214    1900                                                       41596   88.33    0.00  1.0000
   2  -2   1   46041    3490                                                       79122 -101.04    0.00  1.0000
  -2  -2  -1   41683    3440                                                       73363  101.01    0.00  1.0000
  -2  -2  -1   43709    3430                                                       76042  101.01    0.00  1.0000
  -2  -2  -1   44232    3460                                                       76732  101.01    0.00  1.0000
  -2  -2  -1   42393    3440                                                       74303  101.01    0.00  1.0000
   2   2   1   40442    3460                                                       71713  101.01    0.00  1.0000
  -2   2  -1   39308    3470                                                       70213 -101.04    0.00  1.0000
  -2   2  -1   42783    3420                                                       74833 -101.04    0.00  1.0000
   2   2   1   46402    3440                                                       79582  101.01    0.00  1.0000
   2   2   1   43443    3450                                                       75692  101.01    0.00  1.0000
   4  -2   1     784    1280                                                       24368  194.16    0.00  1.0000
  -4  -2  -1     844    1230                                                       24688 -194.10    0.00  1.0000
  -4  -2  -1     507    1190                                                       22668 -194.10    0.00  1.0000
  -4  -2  -1     810    1230                                                       24498 -194.10    0.00  1.0000
  -4  -2  -1     622    1220                                                       23408 -194.10    0.00  1.0000
   4   2   1     650    1240                                                       23578 -194.10    0.00  1.0000
   4   2   1     702    1200                                                       23888 -194.10    0.00  1.0000
  -4   2  -1     504    1260                                                       22658  194.16    0.00  1.0000
   4   2   1     761    1210                                                       24228 -194.10    0.00  1.0000
   4   2   1     857    1210                                                       24758 -194.10    0.00  1.0000
  -6  -2  -1   21269     380                                                        3690  129.09    0.00  1.0000
  -6  -2  -1   21293     400                                                        3700  129.09    0.00  1.0000
  -6  -2  -1   20614     430                                                        3420  129.09    0.00  1.0000
   6   2   1   19334     380                                                        2910  129.09    0.00  1.0000
   6   2   1   20785     370                                                        3490  129.09    0.00  1.0000
   6   2   1   19692     380                                                        3050  129.09    0.00  1.0000
   6   2   1   19539     460                                                        2990  129.09    0.00  1.0000
   8  -2   1    1316     600                                                        2650  -23.59    0.00  1.0000
  -8  -2  -1     703     440                                                        1740   23.64    0.00  1.0000
  -8  -2  -1     567     410                                                        1520   23.64    0.00  1.0000
  -8  -2  -1     722     410                                                        1770   23.64    0.00  1.0000
  -8   2  -1     686     600                                                        1710  -23.59    0.00  1.0000
   8   2   1     591     400                                                        1560   23.64    0.00  1.0000
   8   2   1     194     390                                                         840   23.64    0.00  1.0000
  -8   2  -1     259     410                                                         970  -23.59    0.00  1.0000
   8   2   1     549     400                                                        1490   23.64    0.00  1.0000
 -10  -2  -1   30582     950                                                       10259 -111.52    0.00  1.0000
 -10  -2  -1   34252     980                                                       12429 -111.52    0.00  1.0000
  10   2   1   32104     940                                                       11149 -111.52    0.00  1.0000
  10   2   1   32730     950                                                       11519 -111.52    0.00  1.0000
  12  -2   1   70562    4500                                                       95310   65.27    0.00  1.0000
 -12  -2  -1   70582    4490                                                       95370  -65.36    0.00  1.0000
  12  -2   1   74519    4520                                                       99900   65.27    0.00  1.0000
 -12  -2  -1   70720    4480                                                       95530  -65.36    0.00  1.0000
 -12  -2  -1   64871    4480                                                       88711  -65.36    0.00  1.0000
 -12   2  -1   73397    4500                                                       98600   65.27    0.00  1.0000
 -12   2  -1   77382    4510                                                      103210   65.27    0.00  1.0000
  12   2   1   65367    4470                                                       89291  -65.36    0.00  1.0000
  12   2   1   69921    4490                                                       94601  -65.36    0.00  1.0000
  14  -2   1   52481    1870                                                       37406   54.04    0.00  1.0000
 -14  -2  -1   45902    1830                                                       31907  -53.95    0.00  1.0000
 -14  -2  -1   47291    1800                                                       33067  -53.95    0.00  1.0000
 -14  -2  -1   47375    1850                                                       33137  -53.95    0.00  1.0000
  14  -2   1   46454    1820                                                       32347   54.04    0.00  1.0000
 -14   2  -1   50570    1820                                                       35796   54.04    0.00  1.0000
 -14   2  -1   48690    1860                                                       34217   54.04    0.00  1.0000
  14   2   1   50378    1860                                                       35656  -53.95    0.00  1.0000
  14   2   1   48915    1850                                                       34427  -53.95    0.00  1.0000
 -14   2  -1   46730    1680                                                       32577   54.04    0.00  1.0000
  16  -2   1     466     440                                                         870   12.34    0.00  1.0000
 -16  -2  -1      42     410                                                         200  -12.24    0.00  1.0000
 -16  -2  -1     368     430                                                         730  -12.24    0.00  1.0000
  16  -2   1      18     280                                                         140   12.34    0.00  1.0000
 -16  -2  -1      65     470                                                         -10  -12.24    0.00  1.0000
  16  -2   1     760     570                                                        1260   12.34    0.00  1.0000
 -16   2  -1     118     340                                                         350   12.34    0.00  1.0000
  16   2   1      65     410                                                           0  -12.24    0.00  1.0000
 -16   2  -1     223     400                                                         520   12.34    0.00  1.0000
 -16   2  -1     160     470                                                         420   12.34    0.00  1.0000
  16   2   1     225     420                                                         520  -12.24    0.00  1.0000
 -18  -2  -1    4904     590                                                        3480   16.74    0.00  1.0000
 -18  -2  -1    4090     530                                                        2800   16.74    0.00  1.0000
  18  -2   1    4036     360                                                        2760  -16.67    0.00  1.0000
  18  -2   1    4157     490                                                        2860  -16.67    0.00  1.0000
  18  -2   1    4553     640                                                        3190  -16.67    0.00  1.0000
 -18  -2  -1    4571     490                                                        3200   16.74    0.00  1.0000
  18   2   1    4571     500                                                        3200   16.74    0.00  1.0000
  18   2   1    4006     520                                                        2730   16.74    0.00  1.0000
 -18   2  -1    4362     510                                                        3030  -16.67    0.00  1.0000
 -18   2  -1    4696     560                                                        3310  -16.67    0.00  1.0000
 -18   2  -1    4036     430                                                        2760  -16.67    0.00  1.0000
  20  -2   1    2568     740                                                        4870   28.95    0.00  1.0000
  20  -2   1    2025     580                                                        4110   28.95    0.00  1.0000
 -20  -2  -1    2424     680                                                        4690  -29.16    0.00  1.0000
  20  -2   1    2359     450                                                        4580   28.95    0.00  1.0000
 -20  -2  -1    2309     590                                                        4530  -29.16    0.00  1.0000
 -20  -2  -1    1971     630                                                        4050  -29.16    0.00  1.0000
  20   2   1    2338     580                                                        4570  -29.16    0.00  1.0000
  20   2   1    1512     570                                                        3380  -29.16    0.00  1.0000
 -20   2  -1    3171     540                                                        5689   28.95    0.00  1.0000
 -20   2  -1    2166     600                                                        4310   28.95    0.00  1.0000
 -20   2  -1    2273     650                                                        4460   28.95    0.00  1.0000
 -22  -2  -1       0     490                                                        -140   -0.50    0.00  1.0000
  22  -2   1     542     690                                                         530    0.50    0.00  1.0000
  22  -2   1     602     510                                                         590    0.50    0.00  1.0000
  22  -2   1       0     380                                                        -210    0.50    0.00  1.0000
 -22  -2  -1     299     550                                                         290   -0.50    0.00  1.0000
 -22  -2  -1       0     610                                                       -1030   -0.50    0.00  1.0000
 -22   2  -1     126     480                                                         120    0.50    0.00  1.0000
 -22   2  -1       0     510                                                        -520    0.50    0.00  1.0000
  22   2   1       0     500                                                        -370   -0.50    0.00  1.0000
 -22   2  -1       0     560                                                        -220    0.50    0.00  1.0000
  22   2   1     360     490                                                         350   -0.50    0.00  1.0000
  24  -2   1     365     410                                                        -370   28.95    0.00  1.0000
  24  -2   1     365     690                                                       -1040   28.95    0.00  1.0000
 -24  -2  -1     131     610                                                          60  -29.00    0.00  1.0000
  24  -2   1       5     530                                                         300   28.95    0.00  1.0000
 -24   2  -1      44     530                                                         650   28.95    0.00  1.0000
 -24   2  -1      61     570                                                         130   28.95    0.00  1.0000
 -24   2  -1     365     530                                                        -860   28.95    0.00  1.0000
  24   2   1       8     530                                                         280  -29.00    0.00  1.0000
  24   2   1     367     550                                                        -770  -29.00    0.00  1.0000
  26  -2   1   18913    1550                                                       19408    2.71    0.00  1.0000
 -26  -2  -1   22967    1610                                                       23488   -2.59    0.00  1.0000
  26  -2   1   17472    1520                                                       17948    2.71    0.00  1.0000
  26  -2   1   17502    1240                                                       17978    2.71    0.00  1.0000
 -26  -2  -1   18391    1570                                                       18858   -2.59    0.00  1.0000
 -26   2  -1   18785    1390                                                       19278    2.71    0.00  1.0000
  26   2   1   17651    1520                                                       18108   -2.59    0.00  1.0000
  26   2   1   17680    1770                                                       18138   -2.59    0.00  1.0000
 -26   2  -1   19920    1460                                                       20428    2.71    0.00  1.0000
  26   2   1   18520    1460                                                       18988   -2.59    0.00  1.0000
 -26   2  -1   18716    1570                                                       19208    2.71    0.00  1.0000
 -28  -2  -1    8644    1010                                                        9579    7.42    0.00  1.0000
 -28  -2  -1    5789     880                                                        6559    7.42    0.00  1.0000
  28  -2   1    6168     820                                                        6949   -7.31    0.00  1.0000
  28  -2   1    9610    1290                                                       10579   -7.31    0.00  1.0000
  28   2   1    5357     790                                                        6099    7.42    0.00  1.0000
  28   2   1    6231     820                                                        7029    7.42    0.00  1.0000
 -28   2  -1    7396     880                                                        8249   -7.31    0.00  1.0000
 -30  -2  -1     364     660                                                         280   -3.56    0.00  1.0000
  30  -2   1       6     480                                                        -490    3.66    0.00  1.0000
  30  -2   1     800     770                                                         670    3.66    0.00  1.0000
 -30  -2  -1       6     770                                                        -360   -3.56    0.00  1.0000
  30  -2   1    1286     600                                                        1120    3.66    0.00  1.0000
 -30   2  -1    1114     630                                                         960    3.66    0.00  1.0000
  30   2   1       6     570                                                        -350   -3.56    0.00  1.0000
  30   2   1     883     610                                                         750   -3.56    0.00  1.0000
 -30   2  -1       6     660                                                        -140    3.66    0.00  1.0000
  30   2   1     329     570                                                         250   -3.56    0.00  1.0000
 -30   2  -1     887     650                                                         750    3.66    0.00  1.0000
  32  -2   1     803     820                                                         900    2.51    0.00  1.0000
 -32  -2  -1     505     710                                                         580   -2.43    0.00  1.0000
  32  -2   1       3     510                                                        -660    2.51    0.00  1.0000
  32  -2   1      70     600                                                         100    2.51    0.00  1.0000
 -32  -2  -1     338     820                                                         400   -2.43    0.00  1.0000
 -32   2  -1       3     630                                                        -230    2.51    0.00  1.0000
  32   2   1       3     600                                                        -690   -2.43    0.00  1.0000
  32   2   1     977     620                                                        1080   -2.43    0.00  1.0000
  32   2   1     320     690                                                         380   -2.43    0.00  1.0000
 -32   2  -1     784     650                                                         880    2.51    0.00  1.0000
 -32   2  -1       3     690                                                        -360    2.51    0.00  1.0000
  34  -2   1     297     610                                                         180   -5.80    0.00  1.0000
  34  -2   1      15     550                                                        -250   -5.80    0.00  1.0000
  34  -2   1    1975     850                                                        1650   -5.80    0.00  1.0000
 -34  -2  -1     590     880                                                         420    5.77    0.00  1.0000
 -34  -2  -1     649     750                                                         470    5.77    0.00  1.0000
 -34  -2  -1      15     620                                                        -270    5.77    0.00  1.0000
  34   2   1      15     580                                                       -1010    5.77    0.00  1.0000
 -34   2  -1    1189     650                                                         940   -5.80    0.00  1.0000
 -34   2  -1     163     720                                                          80   -5.80    0.00  1.0000
  34   2   1    1400     640                                                        1130    5.77    0.00  1.0000
  34   2   1      15    1050                                                        -990    5.77    0.00  1.0000
 -34   2  -1     544     700                                                         380   -5.80    0.00  1.0000
  36  -2   1    1696     910                                                        1450   -4.71    0.00  1.0000
 -36  -2  -1     579     660                                                         440    4.70    0.00  1.0000
  36  -2   1    1588     680                                                        1350   -4.71    0.00  1.0000
 -36  -2  -1    1717     810                                                        1470    4.70    0.00  1.0000
 -36  -2  -1    1997     970                                                        1730    4.70    0.00  1.0000
 -36   2  -1    1107     830                                                         910   -4.71    0.00  1.0000
  36   2   1    1051     660                                                         860    4.70    0.00  1.0000
  36   2   1    2787     750                                                        2470    4.70    0.00  1.0000
 -36   2  -1    1173     680                                                         970   -4.71    0.00  1.0000
  36   2   1      10     670                                                        -470    4.70    0.00  1.0000
 -36   2  -1     660     740                                                         510   -4.71    0.00  1.0000
 -38  -2  -1       2    1020                                                        -570   -1.95    0.00  1.0000
 -38  -2  -1       2     830                                                         -50   -1.95    0.00  1.0000
  38  -2   1     681     950                                                         610    2.12    0.00  1.0000
  38  -2   1       2     600                                                        -750    2.12    0.00  1.0000
  38  -2   1    1724     710                                                        1610    2.12    0.00  1.0000
  38   2   1    1156     870                                                        1070   -1.95    0.00  1.0000
 -38   2  -1     849     900                                                         770    2.12    0.00  1.0000
 -38   2  -1     285     780                                                         240    2.12    0.00  1.0000
  38   2   1    2579     830                                                        2450   -1.95    0.00  1.0000
  38   2   1       2     700                                                        -450   -1.95    0.00  1.0000
  40  -2   1     102     650                                                       -1360  -15.28    0.00  1.0000
 -40  -2  -1     696    1100                                                        1330   15.29    0.00  1.0000
 -40  -2  -1       2     910                                                         130   15.29    0.00  1.0000
  40  -2   1     179    1030                                                         550  -15.28    0.00  1.0000
  40   2   1     102     770                                                        -460   15.29    0.00  1.0000
 -40   2  -1      32     970                                                          20  -15.28    0.00  1.0000
  40   2   1    1972     910                                                        2970   15.29    0.00  1.0000
 -40   2  -1     262     950                                                         690  -15.28    0.00  1.0000
 -41  -3   1    1695    1170                                                        1710   -0.27    0.00  1.0000
  41  -3  -1       0     660                                                       -1300   -0.02    0.00  1.0000
  41  -3  -1    1551    1350                                                        1550   -0.02    0.00  1.0000
 -41  -3   1     492     920                                                         500   -0.27    0.00  1.0000
  41   3  -1    2442     860                                                        2460   -0.27    0.00  1.0000
 -41   3   1       0    1500                                                        -350   -0.02    0.00  1.0000
 -41   3   1     901     840                                                         900   -0.02    0.00  1.0000
  39  -3  -1     212    1040                                                         390    7.96    0.00  1.0000
  39  -3  -1      28     640                                                        -570    7.96    0.00  1.0000
 -39  -3   1     156     710                                                         310   -7.86    0.00  1.0000
 -39  -3   1      27    1080                                                        -240   -7.86    0.00  1.0000
 -39  -3   1      75     830                                                         190   -7.86    0.00  1.0000
  39  -3  -1      28     670                                                         -80    7.96    0.00  1.0000
  39   3  -1     930     770                                                        1270   -7.86    0.00  1.0000
 -39   3   1     875     800                                                        1210    7.96    0.00  1.0000
 -39   3   1      28     770                                                         -20    7.96    0.00  1.0000
 -39   3   1      28     900                                                        -520    7.96    0.00  1.0000
  37  -3  -1       9     590                                                        -540    4.52    0.00  1.0000
 -37  -3   1     428     800                                                         560   -4.53    0.00  1.0000
 -37  -3   1     436     650                                                         570   -4.53    0.00  1.0000
  37  -3  -1    1195     680                                                        1410    4.52    0.00  1.0000
  37  -3  -1     730     950                                                         900    4.52    0.00  1.0000
 -37  -3   1     757    1040                                                         930   -4.53    0.00  1.0000
  37   3  -1    2295     780                                                        2590   -4.53    0.00  1.0000
 -37   3   1    1630     820                                                        1880    4.52    0.00  1.0000
 -37   3   1     875     830                                                        1060    4.52    0.00  1.0000
  37   3  -1       9     750                                                        -490   -4.53    0.00  1.0000
 -37   3   1    1297     780                                                        1520    4.52    0.00  1.0000
  37   3  -1       9     670                                                         -50   -4.53    0.00  1.0000
 -35  -3   1     448     960                                                         460    0.41    0.00  1.0000
  35  -3  -1    2025     950                                                        2050   -0.41    0.00  1.0000
 -35  -3   1    1271     760                                                        1290    0.41    0.00  1.0000
 -35  -3   1    2284     680                                                        2310    0.41    0.00  1.0000
  35  -3  -1       0     560                                                        -480   -0.41    0.00  1.0000
  35  -3  -1     963     650                                                         980   -0.41    0.00  1.0000
 -35   3   1    1797     760                                                        1820   -0.41    0.00  1.0000
  35   3  -1    2065     720                                                        2090    0.41    0.00  1.0000
  35   3  -1       0     680                                                        -620    0.41    0.00  1.0000
  35   3  -1    1251     680                                                        1270    0.41    0.00  1.0000
 -35   3   1     824     770                                                         840   -0.41    0.00  1.0000
 -35   3   1    1171     740                                                        1190   -0.41    0.00  1.0000
  33  -3  -1     970     890                                                        1100   -3.07    0.00  1.0000
  33  -3  -1       4     510                                                        -270   -3.07    0.00  1.0000
  33  -3  -1     387     610                                                         470   -3.07    0.00  1.0000
  33   3  -1    1105     650                                                        1250    3.21    0.00  1.0000
 -33   3   1    1814     710                                                        1990   -3.07    0.00  1.0000
 -33   3   1     774     680                                                         890   -3.07    0.00  1.0000
 -33   3   1     830     690                                                         950   -3.07    0.00  1.0000
 -31  -3   1    4530     810                                                        4390    1.59    0.00  1.0000
  31  -3  -1    4547     780                                                        4410   -1.55    0.00  1.0000
  31  -3  -1    7222     790                                                        7049   -1.55    0.00  1.0000
 -31  -3   1    6903     760                                                        6729    1.59    0.00  1.0000
 -31  -3   1    9139    1060                                                        8939    1.59    0.00  1.0000
  31  -3  -1    7879    1030                                                        7699   -1.55    0.00  1.0000
 -31   3   1    6341     870                                                        6179   -1.55    0.00  1.0000
 -31   3   1    7191     790                                                        7019   -1.55    0.00  1.0000
 -31   3   1    6067     820                                                        5909   -1.55    0.00  1.0000
  31   3  -1    5514     780                                                        5359    1.59    0.00  1.0000
  31   3  -1    5099     790                                                        4950    1.59    0.00  1.0000
 -29  -3   1     205     820                                                         380    8.25    0.00  1.0000
  29  -3  -1      57     460                                                         160   -8.21    0.00  1.0000
  29  -3  -1     502     840                                                         760   -8.21    0.00  1.0000
 -29  -3   1       7     640                                                          10    8.25    0.00  1.0000
  29  -3  -1       9     590                                                          60   -8.21    0.00  1.0000
 -29  -3   1     632     570                                                         920    8.25    0.00  1.0000
 -29   3   1      29     590                                                         -20   -8.21    0.00  1.0000
 -29   3   1     366     690                                                         590   -8.21    0.00  1.0000
 -29   3   1    1361     610                                                        1770   -8.21    0.00  1.0000
  29   3  -1      30     630                                                        -150    8.25    0.00  1.0000
  29   3  -1      30     580                                                        -980    8.25    0.00  1.0000
 -27  -3   1     621     560                                                         790    4.83    0.00  1.0000
  27  -3  -1    1401     470                                                        1650   -4.85    0.00  1.0000
 -27  -3   1    1081     650                                                        1300    4.83    0.00  1.0000
  27  -3  -1    1687     840                                                        1960   -4.85    0.00  1.0000
  27  -3  -1    1089     600                                                        1310   -4.85    0.00  1.0000
 -27  -3   1     926     790                                                        1130    4.83    0.00  1.0000
  27   3  -1    1236     640                                                        1470    4.83    0.00  1.0000
 -27   3   1    1808     600                                                        2090   -4.85    0.00  1.0000
  27   3  -1      10     580                                                         -70    4.83    0.00  1.0000
 -27   3   1     419     590                                                         560   -4.85    0.00  1.0000
 -27   3   1    1244     710                                                        1480   -4.85    0.00  1.0000
  25  -3  -1     207     430                                                        -170   21.77    0.00  1.0000
  25  -3  -1     207     770                                                        -170   21.77    0.00  1.0000
 -25  -3   1     209     560                                                        -280  -21.90    0.00  1.0000
  25  -3  -1     207     530                                                        -210   21.77    0.00  1.0000
 -25  -3   1    1423     730                                                         550  -21.90    0.00  1.0000
 -25  -3   1    1407     510                                                         540  -21.90    0.00  1.0000
  25   3  -1     209     590                                                         -20  -21.90    0.00  1.0000
 -25   3   1     207     650                                                        -150   21.77    0.00  1.0000
 -25   3   1     512     510                                                          70   21.77    0.00  1.0000
  25   3  -1     209     520                                                        -120  -21.90    0.00  1.0000
 -25   3   1    1544     560                                                         630   21.77    0.00  1.0000
  23  -3  -1    1550     470                                                        2940  -22.50    0.00  1.0000
  23  -3  -1    2280     610                                                        3920  -22.50    0.00  1.0000
  23  -3  -1    2868     880                                                        4680  -22.50    0.00  1.0000
 -23  -3   1    2583     650                                                        4310   22.46    0.00  1.0000
 -23  -3   1    2746     780                                                        4520   22.46    0.00  1.0000
 -23  -3   1    2101     590                                                        3680   22.46    0.00  1.0000
  23   3  -1    1787     600                                                        3260   22.46    0.00  1.0000
 -23   3   1    2174     620                                                        3780  -22.50    0.00  1.0000
  23   3  -1    2622     670                                                        4360   22.46    0.00  1.0000
 -23   3   1    1821     550                                                        3310  -22.50    0.00  1.0000
 -23   3   1    2280     720                                                        3920  -22.50    0.00  1.0000
 -21  -3   1    4102     710                                                        3330    9.65    0.00  1.0000
  21  -3  -1    4686     800                                                        3870   -9.50    0.00  1.0000
  21  -3  -1    3868     430                                                        3130   -9.50    0.00  1.0000
  21  -3  -1    3990     550                                                        3240   -9.50    0.00  1.0000
 -21  -3   1    4357     600                                                        3560    9.65    0.00  1.0000
 -21  -3   1    4457     590                                                        3650    9.65    0.00  1.0000
 -21   3   1    4697     480                                                        3880   -9.50    0.00  1.0000
  21   3  -1    4191     580                                                        3410    9.65    0.00  1.0000
 -21   3   1    4432     700                                                        3640   -9.50    0.00  1.0000
 -21   3   1    3332     670                                                        2650   -9.50    0.00  1.0000
  21   3  -1    4699     600                                                        3870    9.65    0.00  1.0000
 -19  -3   1     191     570                                                         910   24.83    0.00  1.0000
  19  -3  -1      20     650                                                         430  -24.82    0.00  1.0000
  19  -3  -1       1     400                                                         270  -24.82    0.00  1.0000
 -19  -3   1     269     780                                                        -170   24.83    0.00  1.0000
 -19  -3   1     269     450                                                         -10   24.83    0.00  1.0000
  19   3  -1     269     470                                                        -130   24.83    0.00  1.0000
  19   3  -1     102     440                                                          40   24.83    0.00  1.0000
 -19   3   1      64     560                                                         590  -24.82    0.00  1.0000
 -19   3   1     269     430                                                        -140  -24.82    0.00  1.0000
 -17  -3   1   35955    2220                                                       44786   33.35    0.00  1.0000
 -17  -3   1   34988    2190                                                       43706   33.35    0.00  1.0000
  17  -3  -1   36096    2480                                                       44956  -33.40    0.00  1.0000
 -17  -3   1   32871    2310                                                       41336   33.35    0.00  1.0000
 -17   3   1   35971    2220                                                       44816  -33.40    0.00  1.0000
 -17   3   1   31667    2060                                                       39996  -33.40    0.00  1.0000
  17   3  -1   33415    2220                                                       41946   33.35    0.00  1.0000
 -17   3   1   35514    2260                                                       44306  -33.40    0.00  1.0000
  17   3  -1   35005    2230                                                       43726   33.35    0.00  1.0000
  15  -3  -1    7381    1070                                                        9659   18.73    0.00  1.0000
 -15  -3   1    6372     790                                                        8499  -18.73    0.00  1.0000
 -15  -3   1    6044     820                                                        8119  -18.73    0.00  1.0000
 -15  -3   1    6911     850                                                        9119  -18.73    0.00  1.0000
  15   3  -1    5639     700                                                        7649  -18.73    0.00  1.0000
 -15   3   1    7128    1010                                                        9369   18.73    0.00  1.0000
 -15   3   1    7819     910                                                       10159   18.73    0.00  1.0000
  15   3  -1    8233    1050                                                       10629  -18.73    0.00  1.0000
 -13  -3   1    5770     450                                                        3060  -31.29    0.00  1.0000
 -13  -3   1    4877     440                                                        2420  -31.29    0.00  1.0000
 -13  -3   1    5480     590                                                        2850  -31.29    0.00  1.0000
  13  -3  -1    6272     680                                                        3430   31.27    0.00  1.0000
 -13   3   1    5199     450                                                        2650   31.27    0.00  1.0000
 -13   3   1    5864     650                                                        3130   31.27    0.00  1.0000
  13   3  -1    5521     440                                                        2880  -31.29    0.00  1.0000
  13   3  -1    5075     490                                                        2560  -31.29    0.00  1.0000
 -11  -3   1   23298    1190                                                       19218   21.22    0.00  1.0000
 -11  -3   1   24156    1240                                                       19998   21.22    0.00  1.0000
 -11  -3   1   24091    1340                                                       19938   21.22    0.00  1.0000
  11  -3  -1   28888    1440                                                       24318  -21.24    0.00  1.0000
  11   3  -1   25189    1290                                                       20938   21.22    0.00  1.0000
  11   3  -1   23783    1260                                                       19658   21.22    0.00  1.0000
 -11   3   1   25028    1250                                                       20788  -21.24    0.00  1.0000
 -11   3   1   24556    1380                                                       20358  -21.24    0.00  1.0000
  -9  -3   1      16     450                                                        4370  105.22    0.00  1.0000
   9  -3  -1       5     510                                                        4710 -105.01    0.00  1.0000
  -9  -3   1       6     610                                                        4710  105.22    0.00  1.0000
   9  -3  -1      52     720                                                        5799 -105.01    0.00  1.0000
  -9  -3   1       5     480                                                        4750  105.22    0.00  1.0000
   9   3  -1      60     670                                                        5909  105.22    0.00  1.0000
  -9   3   1     119     730                                                        6399 -105.01    0.00  1.0000
   9   3  -1      20     560                                                        5369  105.22    0.00  1.0000
   9   3  -1      26     440                                                        4210  105.22    0.00  1.0000
   9   3  -1      10     490                                                        4510  105.22    0.00  1.0000
  -9   3   1      58     480                                                        5869 -105.01    0.00  1.0000
  -7  -3   1   49601    2580                                                       53385   12.64    0.00  1.0000
  -7  -3   1   51191    2610                                                       55034   12.64    0.00  1.0000
  -7  -3   1   51799    2680                                                       55664   12.64    0.00  1.0000
   7  -3  -1   50030    2730                                                       53845  -12.69    0.00  1.0000
  -7   3   1   50281    2600                                                       54105  -12.69    0.00  1.0000
   7   3  -1   50691    2640                                                       54515   12.64    0.00  1.0000
   7   3  -1   53516    2720                                                       57444   12.64    0.00  1.0000
  -7   3   1   48132    2720                                                       51875  -12.69    0.00  1.0000
   7   3  -1   51876    2620                                                       55744   12.64    0.00  1.0000
   7   3  -1   52503    2580                                                       56394   12.64    0.00  1.0000
  -5  -3   1   27537    1260                                                       20928   32.28    0.00  1.0000
  -5  -3   1   25824    1150                                                       19438   32.28    0.00  1.0000
   5  -3  -1   31310    1380                                                       24218  -32.35    0.00  1.0000
  -5  -3   1   27904    1310                                                       21248   32.28    0.00  1.0000
   5  -3  -1   25839    1130                                                       19438  -32.35    0.00  1.0000
  -5  -3   1   25016    1160                                                       18738   32.28    0.00  1.0000
   5   3  -1   28271    1150                                                       21568   32.28    0.00  1.0000
  -5   3   1   26749    1190                                                       20228  -32.35    0.00  1.0000
  -5   3   1   29487    1400                                                       22618  -32.35    0.00  1.0000
   5   3  -1   27847    1350                                                       21198   32.28    0.00  1.0000
   5   3  -1   29642    1190                                                       22768   32.28    0.00  1.0000
   5   3  -1   27973    1240                                                       21308   32.28    0.00  1.0000
   3  -3  -1     485     610                                                        1090   17.00    0.00  1.0000
  -3  -3   1     402     410                                                         960  -16.91    0.00  1.0000
  -3  -3   1     219     530                                                         660  -16.91    0.00  1.0000
   3   3  -1     743     370                                                        1460  -16.91    0.00  1.0000
   3   3  -1     582     550                                                        1230  -16.91    0.00  1.0000
   3   3  -1     651     360                                                        1330  -16.91    0.00  1.0000
  -3   3   1    1511     610                                                        2490   17.00    0.00  1.0000
   1  -3  -1   11606    2520                                                       50505  177.36    0.00  1.0000
  -1  -3   1   13922    2520                                                       55214 -177.32    0.00  1.0000
  -1  -3   1   12190    2480                                                       51705 -177.32    0.00  1.0000
   1  -3  -1   14179    2650                                                       55734  177.36    0.00  1.0000
  -1  -3   1   12384    2610                                                       52105 -177.32    0.00  1.0000
   1   3  -1   13627    2510                                                       54625 -177.32    0.00  1.0000
   1   3  -1   11630    2630                                                       50545 -177.32    0.00  1.0000
  -1   3   1   11559    2630                                                       50405  177.36    0.00  1.0000
  -1   3   1   13533    2570                                                       54445  177.36    0.00  1.0000
   1   3  -1   14594    2520                                                       56544 -177.32    0.00  1.0000
   1  -3   1   10143     340                                                        1210  -99.86    0.00  1.0000
  -1  -3  -1   10686     530                                                        1400   99.91    0.00  1.0000
  -1  -3  -1   14040     400                                                        2760   99.91    0.00  1.0000
  -1  -3  -1   11120     390                                                        1560   99.91    0.00  1.0000
   1  -3   1   13692     600                                                        2610  -99.86    0.00  1.0000
   1   3   1    8070     330                                                         570   99.91    0.00  1.0000
  -1   3  -1   13715     620                                                        2620  -99.86    0.00  1.0000
   1   3   1   11489     440                                                        1700   99.91    0.00  1.0000
  -1   3  -1    7552     330                                                         440  -99.86    0.00  1.0000
   1   3   1   12785     580                                                        2220   99.91    0.00  1.0000
  -3  -3  -1    7069     410                                                        1040  -78.53    0.00  1.0000
   3  -3   1    7332     290                                                        1150   78.35    0.00  1.0000
   3  -3   1    8204     570                                                        1510   78.35    0.00  1.0000
  -3  -3  -1    7452     500                                                        1190  -78.53    0.00  1.0000
  -3  -3  -1    7276     390                                                        1120  -78.53    0.00  1.0000
   3   3   1    5538     340                                                         510  -78.53    0.00  1.0000
  -3   3  -1    5354     290                                                         460   78.35    0.00  1.0000
   3   3   1    8501     420                                                        1630  -78.53    0.00  1.0000
   3   3   1    7552     540                                                        1230  -78.53    0.00  1.0000
  -3   3  -1   10488     590                                                        2570   78.35    0.00  1.0000
  -5  -3  -1   21097    1520                                                       27207   29.86    0.00  1.0000
  -5  -3  -1   20552    1570                                                       26587   29.86    0.00  1.0000
  -5  -3  -1   20288    1450                                                       26287   29.86    0.00  1.0000
  -5  -3  -1   21961    1510                                                       28187   29.86    0.00  1.0000
   5   3   1   23040    1510                                                       29407   29.86    0.00  1.0000
   5   3   1   22067    1560                                                       28307   29.86    0.00  1.0000
  -5   3  -1   25374    1620                                                       32077  -30.03    0.00  1.0000
  -5   3  -1   20072    1400                                                       26077  -30.03    0.00  1.0000
   5   3   1   22438    1490                                                       28727   29.86    0.00  1.0000
  -7  -3  -1    5574     920                                                       12589  -56.86    0.00  1.0000
   7  -3   1    6506    1100                                                       13959   56.78    0.00  1.0000
  -7  -3  -1    5190     970                                                       12009  -56.86    0.00  1.0000
  -7  -3  -1    5210     970                                                       12039  -56.86    0.00  1.0000
  -7  -3  -1    5574    1000                                                       12589  -56.86    0.00  1.0000
   7   3   1    5243     940                                                       12089  -56.86    0.00  1.0000
   7   3   1    5587    1050                                                       12609  -56.86    0.00  1.0000
   7   3   1    6131     960                                                       13419  -56.86    0.00  1.0000
   7   3   1    5561     950                                                       12569  -56.86    0.00  1.0000
   9  -3   1   39478    1400                                                       23548  -68.63    0.00  1.0000
  -9  -3  -1   32000    1210                                                       17858   68.65    0.00  1.0000
  -9  -3  -1   35976    1240                                                       20858   68.65    0.00  1.0000
  -9  -3  -1   36278    1280                                                       21088   68.65    0.00  1.0000
   9   3   1   34368    1220                                                       19638   68.65    0.00  1.0000
   9   3   1   35345    1250                                                       20378   68.65    0.00  1.0000
   9   3   1   31612    1250                                                       17568   68.65    0.00  1.0000
   9   3   1   33268    1300                                                       18808   68.65    0.00  1.0000
  -9   3  -1   37490    1340                                                       22018  -68.63    0.00  1.0000
  11  -3   1   71615    5229                                                      111249  -99.86    0.00  1.0000
 -11  -3  -1   69224    5169                                                      108289   99.92    0.00  1.0000
 -11  -3  -1   71570    5179                                                      111219   99.92    0.00  1.0000
 -11  -3  -1   67834    5189                                                      106549   99.92    0.00  1.0000
  11   3   1   75696    5169                                                      116348   99.92    0.00  1.0000
  11   3   1   70889    5189                                                      110369   99.92    0.00  1.0000
  11   3   1   66678    5249                                                      105099   99.92    0.00  1.0000
  11   3   1   74383    5189                                                      114719   99.92    0.00  1.0000
 -11   3  -1   75467    5229                                                      116038  -99.86    0.00  1.0000
 -11   3  -1   75798    5209                                                      116448  -99.86    0.00  1.0000
 -13  -3  -1   11025     990                                                       13309   15.71    0.00  1.0000
 -13  -3  -1   11135    1080                                                       13429   15.71    0.00  1.0000
  13  -3   1   11259    1150                                                       13539  -15.54    0.00  1.0000
 -13  -3  -1   11135    1040                                                       13429   15.71    0.00  1.0000
 -13   3  -1   10440    1080                                                       12639  -15.54    0.00  1.0000
  13   3   1   10144    1010                                                       12339   15.71    0.00  1.0000
 -13   3  -1   10822    1010                                                       13059  -15.54    0.00  1.0000
 -15  -3  -1   31923    1560                                                       26367   24.67    0.00  1.0000
 -15  -3  -1   34317    1590                                                       28547   24.67    0.00  1.0000
  15  -3   1   33339    1690                                                       27657  -24.67    0.00  1.0000
 -15  -3  -1   34898    1650                                                       29077   24.67    0.00  1.0000
  15   3   1   34668    1600                                                       28867   24.67    0.00  1.0000
 -15   3  -1   36122    1650                                                       30197  -24.67    0.00  1.0000
  15   3   1   31581    1570                                                       26057   24.67    0.00  1.0000
 -15   3  -1   35509    1630                                                       29637  -24.67    0.00  1.0000
  17  -3   1     652     440                                                        1660  -23.10    0.00  1.0000
 -17  -3  -1     707     570                                                        1750   23.15    0.00  1.0000
 -17  -3  -1     613     480                                                        1600   23.15    0.00  1.0000
 -17  -3  -1    1084     490                                                        2320   23.15    0.00  1.0000
  17  -3   1     715    1120                                                        1760  -23.10    0.00  1.0000
  17   3   1     558     500                                                        1510   23.15    0.00  1.0000
 -17   3  -1     523     590                                                        1450  -23.10    0.00  1.0000
 -17   3  -1     565     450                                                        1520  -23.10    0.00  1.0000
  17   3   1     619     480                                                        1610   23.15    0.00  1.0000
  19  -3   1    2147     540                                                        2330    2.94    0.00  1.0000
 -19  -3  -1    2820     670                                                        3040   -3.09    0.00  1.0000
 -19  -3  -1    1956     660                                                        2140   -3.09    0.00  1.0000
 -19  -3  -1    2502     570                                                        2710   -3.09    0.00  1.0000
  19  -3   1    2917     770                                                        3130    2.94    0.00  1.0000
  19   3   1    2272     570                                                        2470   -3.09    0.00  1.0000
  19   3   1    1157     500                                                        1300   -3.09    0.00  1.0000
 -19   3  -1    2407     650                                                        2600    2.94    0.00  1.0000
 -21  -3  -1    1249     590                                                        1180   -1.51    0.00  1.0000
  21  -3   1    1370     520                                                        1300    1.46    0.00  1.0000
  21  -3   1    2597     800                                                        2500    1.46    0.00  1.0000
 -21  -3  -1    2233     580                                                        2140   -1.51    0.00  1.0000
 -21  -3  -1    1977     720                                                        1890   -1.51    0.00  1.0000
 -21   3  -1    1760     540                                                        1680    1.46    0.00  1.0000
  21   3   1    2253     590                                                        2160   -1.51    0.00  1.0000
 -21   3  -1    2138     660                                                        2050    1.46    0.00  1.0000
  21   3   1    2315     540                                                        2220   -1.51    0.00  1.0000
 -23  -3  -1     113     620                                                        -150   16.07    0.00  1.0000
  23  -3   1    1422     790                                                         760  -15.90    0.00  1.0000
  23  -3   1    1571     370                                                         870  -15.90    0.00  1.0000
 -23  -3  -1     113     710                                                        -100   16.07    0.00  1.0000
  23  -3   1    1000     550                                                         460  -15.90    0.00  1.0000
 -23  -3  -1     223     590                                                          20   16.07    0.00  1.0000
 -23   3  -1    1299     630                                                         670  -15.90    0.00  1.0000
  23   3   1     113     540                                                           0   16.07    0.00  1.0000
  23   3   1     113     540                                                        -180   16.07    0.00  1.0000
 -23   3  -1    1326     550                                                         690  -15.90    0.00  1.0000
  25  -3   1     222     410                                                         340    5.68    0.00  1.0000
 -25  -3  -1      15     660                                                        -820   -5.79    0.00  1.0000
 -25  -3  -1    1322     680                                                        1600   -5.79    0.00  1.0000
 -25  -3  -1     845     750                                                        1070   -5.79    0.00  1.0000
  25  -3   1      69     590                                                         140    5.68    0.00  1.0000
  25  -3   1      14     850                                                        -300    5.68    0.00  1.0000
 -25   3  -1     159     590                                                         260    5.68    0.00  1.0000
 -25   3  -1    1327     520                                                        1600    5.68    0.00  1.0000
 -25   3  -1      14     790                                                       -1070    5.68    0.00  1.0000
  25   3   1     651     590                                                         850   -5.79    0.00  1.0000
  25   3   1     351     580                                                         500   -5.79    0.00  1.0000
 -27  -3  -1   13165    1470                                                       14099   -6.06    0.00  1.0000
  27  -3   1    9662     970                                                       10449    5.95    0.00  1.0000
  27  -3   1   11125    1460                                                       11969    5.95    0.00  1.0000
 -27  -3  -1   10667    1340                                                       11509   -6.06    0.00  1.0000
 -27  -3  -1   14673    1450                                                       15658   -6.06    0.00  1.0000
 -27   3  -1   12621    1290                                                       13519    5.95    0.00  1.0000
  27   3   1    8678    1000                                                        9439   -6.06    0.00  1.0000
 -27   3  -1   12370    1110                                                       13259    5.95    0.00  1.0000
  27   3   1   11389    1280                                                       12259   -6.06    0.00  1.0000
 -27   3  -1   13830    1420                                                       14769    5.95    0.00  1.0000
  29  -3   1    2727     900                                                        2820   -1.33    0.00  1.0000
 -29  -3  -1    1201     750                                                        1260    1.26    0.00  1.0000
 -29  -3  -1    3037     850                                                        3130    1.26    0.00  1.0000
 -29  -3  -1    1769     690                                                        1840    1.26    0.00  1.0000
  29  -3   1    1101     620                                                        1160   -1.33    0.00  1.0000
  29   3   1     531     620                                                         570    1.26    0.00  1.0000
[truncated: 7,417,636 more chars]
