# Supplementary material for: Direct observation of electron transfer in solids through X-ray crystallography
Source: Nat Commun. 2024 May 23;15:4412. doi: 10.1038/s41467-024-48599-1 (PMC11116525; doi:10.1038/s41467-024-48599-1)
Supplement: Supplementary file 20 — Supplementary data file 17 [file 41467_2024_48599_MOESM20_ESM.cif]

 
data_220921_Zn4L8_Fer_0m_sqd_sqd
# start Validation Reply Form         
_vrf_THETM01_220921_Zn4L8_Fer_0m_sqd_sqd            
;
PROBLEM: THETM01_ALERT_3_A The value of sine(theta_max)/wavelength is less than 0.550
RESPONSE: Despite long exposure times and rapid sample handling, few 
reflections at greater than 0.97 angstroms resolution were observed.
;
_vrf_PLAT084_220921_Zn4L8_Fer_0m_sqd_sqd         
;
PROBLEM: High wR2 Value (i.e. > 0.25) 
RESPONSE: The diffraction data of the crystals are not well observed 
and Fc molecules are weakly trapped in the crystals, giving the large 
thermal ellipsoids. As a result, the R1 and wR2 values are high.
;
_vrf_PLAT230_220921_Zn4L8_Fer_0m_sqd_sqd           
;
PROBLEM: PLAT230_ALERT_2_B Hirshfeld Test Diff for O1 --C68 . 16.3 s.u. 
RESPONSE: This alert is because the relative positions of LA and LA=O 
in [(Zn2+)4(LA)4(LA=O)4]n are partially replaced. However, these have no 
significant impact on the double wall structure.
; 
_vrf_PLAT242_220921_Zn4L8_Fer_0m_sqd_sqd           
;
PROBLEM: PLAT242_ALERT_2_B Low 'MainMol' Ueq as Compared to Neighbors of C68 Check
RESPONSE: This alert is because ethyl groups of the ligands are partially 
disordered by thermal vibration or the relative positions of LA and LA=O 
in [(Zn2+)4(LA)4(LA=O)4]n are partially replaced. However, these have no 
significant impact on the double wall structure.
; 
_vrf_PLAT341_220921_Zn4L8_Fer_0m_sqd_sqd 
;
PROBLEM: Low Bond Precision on C-C Bonds ............... 0.01989 Ang.   
RESPONSE: The low bond precision arises from the limited resolution 
of the data.
;
_audit_creation_method            'SHELXL-2019/1'
_shelx_SHELXL_version_number      '2019/1'
_chemical_name_systematic         ?
_chemical_name_common             ?
_chemical_melting_point           ?
_chemical_formula_moiety          ?
_chemical_formula_sum
 'C228.40 H176.40 F12 Fe0.84 N40 O16 S4 Zn4' 
_chemical_formula_weight          4401.92

loop_
 _atom_type_symbol
 _atom_type_description
 _atom_type_scat_dispersion_real
 _atom_type_scat_dispersion_imag
 _atom_type_scat_source
 'C'  'C'   0.0033   0.0016
 'International Tables Vol C Tables 4.2.6.8 and 6.1.1.4'
 'H'  'H'   0.0000   0.0000
 'International Tables Vol C Tables 4.2.6.8 and 6.1.1.4'
 'F'  'F'   0.0171   0.0103
 'International Tables Vol C Tables 4.2.6.8 and 6.1.1.4'
 'Fe'  'Fe'   0.3463   0.8444
 'International Tables Vol C Tables 4.2.6.8 and 6.1.1.4'
 'N'  'N'   0.0061   0.0033
 'International Tables Vol C Tables 4.2.6.8 and 6.1.1.4'
 'O'  'O'   0.0106   0.0060
 'International Tables Vol C Tables 4.2.6.8 and 6.1.1.4'
 'S'  'S'   0.1246   0.1234
 'International Tables Vol C Tables 4.2.6.8 and 6.1.1.4'
 'Zn'  'Zn'   0.2839   1.4301
 'International Tables Vol C Tables 4.2.6.8 and 6.1.1.4'
 
_space_group_crystal_system       monoclinic
_space_group_IT_number            15
_space_group_name_H-M_alt         'C 2/c'
_space_group_name_Hall            '-C 2yc'
 
_shelx_space_group_comment
;
The symmetry employed for this shelxl refinement is uniquely defined
by the following loop, which should always be used as a source of
symmetry information in preference to the above space-group names.
They are only intended as comments.
;
 
loop_
 _space_group_symop_operation_xyz
 'x, y, z'
 '-x, y, -z+1/2'
 'x+1/2, y+1/2, z'
 '-x+1/2, y+1/2, -z+1/2'
 '-x, -y, -z'
 'x, -y, z-1/2'
 '-x+1/2, -y+1/2, -z'
 'x+1/2, -y+1/2, z-1/2'
 
_cell_length_a                    56.597(2)
_cell_length_b                    13.6900(6)
_cell_length_c                    38.8777(15)
_cell_angle_alpha                 90
_cell_angle_beta                  117.327(2)
_cell_angle_gamma                 90
_cell_volume                      26761(2)
_cell_formula_units_Z             4
_cell_measurement_temperature     90(2)
_cell_measurement_reflns_used     9933
_cell_measurement_theta_min       2.1588
_cell_measurement_theta_max       19.9735
 
_exptl_crystal_description        block
_exptl_crystal_colour             orange
_exptl_crystal_density_meas       ?
_exptl_crystal_density_method     'not measured'
_exptl_crystal_density_diffrn     1.093          
_exptl_crystal_F_000              9075
_exptl_transmission_factor_min    0.658900
_exptl_transmission_factor_max    0.744700
_exptl_crystal_size_max           0.395
_exptl_crystal_size_mid           0.238
_exptl_crystal_size_min           0.152
_exptl_absorpt_coefficient_mu     0.496
_shelx_estimated_absorpt_T_min    ?
_shelx_estimated_absorpt_T_max    ?
_exptl_absorpt_correction_type    Multi-Scan
_exptl_absorpt_correction_T_min   ?
_exptl_absorpt_correction_T_max   ?
_exptl_absorpt_process_details    ?
_exptl_absorpt_special_details    ?
_diffrn_ambient_temperature       90(2)
_diffrn_radiation_wavelength      0.71073
_diffrn_radiation_type            MoK\a
_diffrn_source                    ?
_diffrn_measurement_device_type   'Bruker D8 goniometer'
_diffrn_measurement_method        ?
_diffrn_detector_area_resol_mean  ?
_diffrn_reflns_number             105479
_diffrn_reflns_av_unetI/netI      0.0546
_diffrn_reflns_av_R_equivalents   0.0648
_diffrn_reflns_limit_h_min        -58
_diffrn_reflns_limit_h_max        58
_diffrn_reflns_limit_k_min        -14
_diffrn_reflns_limit_k_max        14
_diffrn_reflns_limit_l_min        -40
_diffrn_reflns_limit_l_max        40
_diffrn_reflns_theta_min          1.716
_diffrn_reflns_theta_max          21.653
_diffrn_reflns_theta_full         21.653
_diffrn_measured_fraction_theta_max   0.997
_diffrn_measured_fraction_theta_full  0.997
_diffrn_reflns_Laue_measured_fraction_max    0.997
_diffrn_reflns_Laue_measured_fraction_full   0.997
_diffrn_reflns_point_group_measured_fraction_max   0.997
_diffrn_reflns_point_group_measured_fraction_full  0.997
_reflns_number_total              15643
_reflns_number_gt                 8519
_reflns_threshold_expression      'I > 2\s(I)'
_reflns_Friedel_coverage          0.000
_reflns_Friedel_fraction_max      .
_reflns_Friedel_fraction_full     .
 
_reflns_special_details
;
 Reflections were merged by SHELXL according to the crystal
 class for the calculation of statistics and refinement.
 
 _reflns_Friedel_fraction is defined as the number of unique
 Friedel pairs measured divided by the number that would be
 possible theoretically, ignoring centric projections and
 systematic absences.
;
 
_computing_data_collection        ?
_computing_cell_refinement        ?
_computing_data_reduction         ?
_computing_structure_solution     ?
_computing_structure_refinement 'SHELXL-2019/1 (Sheldrick, 2019)'
_computing_molecular_graphics     ?
_computing_publication_material   ?
_refine_special_details           ?
_refine_ls_structure_factor_coef  Fsqd
_refine_ls_matrix_type            full
_refine_ls_weighting_scheme       calc
_refine_ls_weighting_details
'w=1/[\s^2^(Fo^2^)+(0.2000P)^2^] where P=(Fo^2^+2Fc^2^)/3'
_atom_sites_solution_primary      ?
_atom_sites_solution_secondary    ?
_atom_sites_solution_hydrogens    geom
_refine_ls_hydrogen_treatment     constr
_refine_ls_extinction_method      none
_refine_ls_extinction_coef        .
_refine_ls_number_reflns          15643
_refine_ls_number_parameters      1442
_refine_ls_number_restraints      391
_refine_ls_R_factor_all           0.1758
_refine_ls_R_factor_gt            0.1309
_refine_ls_wR_factor_ref          0.3881
_refine_ls_wR_factor_gt           0.3591
_refine_ls_goodness_of_fit_ref    1.329
_refine_ls_restrained_S_all       1.337
_refine_ls_shift/su_max           0.001
_refine_ls_shift/su_mean          0.000
 
loop_
 _atom_site_label
 _atom_site_type_symbol
 _atom_site_fract_x
 _atom_site_fract_y
 _atom_site_fract_z
 _atom_site_U_iso_or_equiv
 _atom_site_adp_type
 _atom_site_occupancy
 _atom_site_site_symmetry_order  
 _atom_site_calc_flag
 _atom_site_refinement_flags_posn
 _atom_site_refinement_flags_adp
 _atom_site_refinement_flags_occupancy
 _atom_site_disorder_assembly
 _atom_site_disorder_group
C1A C 0.4266(5) 0.434(2) 0.1026(7) 0.153(10) Uani 0.420(10) 1 d D U P . .
H1A H 0.412921 0.460969 0.079611 0.183 Uiso 0.420(10) 1 calc R U P . .
C1B C 0.4618(11) 0.553(6) 0.210(2) 0.40(3) Uani 0.420(10) 1 d D U P . .
H1B H 0.479181 0.575032 0.216079 0.477 Uiso 0.420(10) 1 calc R U P . .
C2A C 0.4234(4) 0.3545(18) 0.1239(7) 0.114(8) Uani 0.420(10) 1 d D U P . .
H2A H 0.407263 0.326365 0.121226 0.136 Uiso 0.420(10) 1 calc R U P . .
C2B C 0.4554(16) 0.473(6) 0.2280(11) 0.38(3) Uani 0.420(10) 1 d D U P . .
H2B H 0.467638 0.438835 0.250243 0.451 Uiso 0.420(10) 1 calc R U P . .
C3A C 0.4508(6) 0.3267(18) 0.1510(8) 0.169(11) Uani 0.420(10) 1 d D U P . .
H3A H 0.455735 0.269549 0.166624 0.202 Uiso 0.420(10) 1 calc R U P . .
C3B C 0.4273(18) 0.454(5) 0.207(2) 0.38(3) Uani 0.420(10) 1 d D U P . .
H3B H 0.418225 0.396612 0.208115 0.457 Uiso 0.420(10) 1 calc R U P . .
C4A C 0.4687(4) 0.397(2) 0.1503(7) 0.134(9) Uani 0.420(10) 1 d D U P . .
H4A H 0.487401 0.398768 0.166393 0.161 Uiso 0.420(10) 1 calc R U P . .
C4B C 0.4163(10) 0.538(7) 0.1843(19) 0.38(3) Uani 0.420(10) 1 d D U P . .
H4B H 0.398020 0.555397 0.172434 0.454 Uiso 0.420(10) 1 calc R U P . .
C5A C 0.4534(6) 0.466(2) 0.1209(8) 0.174(11) Uani 0.420(10) 1 d D U P . .
H5A H 0.459963 0.523382 0.114679 0.209 Uiso 0.420(10) 1 calc R U P . .
C5B C 0.4372(19) 0.593(3) 0.182(2) 0.42(3) Uani 0.420(10) 1 d D U P . .
H5B H 0.435015 0.646471 0.165180 0.503 Uiso 0.420(10) 1 calc R U P . .
Fe1 Fe 0.4419(3) 0.4589(13) 0.1640(5) 0.411(10) Uani 0.420(10) 1 d D U P . .
F1 F 0.3934(2) 0.5358(6) 0.2750(3) 0.192(3) Uani 1 1 d . . . . .
Zn1 Zn 0.38570(2) -0.08460(10) 0.26743(3) 0.1070(5) Uani 1 1 d . . . . .
S1 S 0.42467(8) 0.5481(4) 0.34856(14) 0.1601(15) Uani 1 1 d . U . . .
C1C C 0.3988(3) 0.4902(13) 0.3117(6) 0.157(5) Uani 1 1 d . U . . .
O1 O 0.2920(4) 0.127(2) 0.0678(5) 0.360(15) Uani 1 1 d . . . . .
N1 N 0.6842(3) 0.2158(8) 0.5549(3) 0.123(3) Uani 1 1 d . . . . .
C1 C 0.6415(6) -0.020(2) 0.4747(8) 0.380(19) Uani 1 1 d D . . . .
H1D H 0.631076 -0.055185 0.450358 0.456 Uiso 1 1 calc R U . . .
H1E H 0.653614 -0.065940 0.494238 0.456 Uiso 1 1 calc R U . . .
H1C H 0.629432 0.008335 0.483750 0.456 Uiso 1 1 calc R U . . .
Zn2 Zn 0.68167(14) 0.3122(6) 0.5939(2) 0.0816(17) Uani 0.420(10) 1 d . . P A 1
Zn2A Zn 0.69006(18) 0.2875(8) 0.5985(2) 0.162(3) Uani 0.580(10) 1 d . . P A 2
F2 F 0.37648(16) 0.5061(6) 0.3140(2) 0.155(2) Uani 1 1 d . . . . .
S2 S 0.28469(7) 0.4746(3) 0.26441(8) 0.1227(11) Uani 1 1 d . . . . .
C2C C 0.2940(4) 0.3575(16) 0.2818(6) 0.186(6) Uani 1 1 d . . . . .
O2 O 0.35794(16) 0.2417(6) 0.1107(2) 0.123(2) Uani 1 1 d . . . . .
N2 N 0.6728(2) 0.1107(8) 0.5061(3) 0.145(4) Uani 1 1 d D . . . .
C2 C 0.6574(4) 0.0602(15) 0.4683(6) 0.284(14) Uani 1 1 d D . . . .
H2C H 0.669630 0.032237 0.459095 0.341 Uiso 1 1 calc R U . . .
H2D H 0.645341 0.106837 0.448561 0.341 Uiso 1 1 calc R U . . .
F3 F 0.40012(18) 0.4006(7) 0.3047(3) 0.188(4) Uani 1 1 d . . . . .
O3 O 0.4470(2) 0.5250(9) 0.3370(5) 0.269(8) Uani 1 1 d . . . . .
N3 N 0.5047(2) 0.3016(8) 0.4144(4) 0.131(3) Uani 1 1 d . . . . .
C3 C 0.6990(4) 0.1013(10) 0.5250(5) 0.159(5) Uani 1 1 d . . . . .
H3 H 0.710258 0.059521 0.519518 0.191 Uiso 1 1 calc R U . . .
O4 O 0.42748(17) 0.4950(8) 0.3802(3) 0.181(4) Uani 1 1 d . . . . .
F4 F 0.2771(3) 0.2840(8) 0.2564(3) 0.220(4) Uani 1 1 d . . . . .
N4 N 0.38214(19) -0.0291(7) 0.2174(3) 0.111(3) Uani 1 1 d . . . . .
C4 C 0.7059(3) 0.1706(12) 0.5558(3) 0.131(4) Uani 1 1 d . . . . .
H4 H 0.723640 0.183540 0.574709 0.158 Uiso 1 1 calc R U . . .
O5 O 0.41897(16) 0.6492(6) 0.3486(3) 0.147(3) Uani 1 1 d . . . . .
F5 F 0.2983(2) 0.3460(8) 0.3175(3) 0.213(4) Uani 1 1 d . . . . .
N5 N 0.3948(2) 0.0546(10) 0.1818(4) 0.152(4) Uani 1 1 d . . . . .
C5 C 0.6640(3) 0.1759(10) 0.5236(3) 0.113(4) Uani 1 1 d . . . . .
N6 N 0.6941(2) 0.2137(10) 0.6403(3) 0.154(4) Uani 1 1 d . . . . .
F6 F 0.3187(3) 0.3319(9) 0.2828(3) 0.254(5) Uani 1 1 d . . . . .
O6 O 0.3038(2) 0.5405(8) 0.2906(3) 0.187(4) Uani 1 1 d . . . . .
C6 C 0.6362(3) 0.2024(9) 0.5094(3) 0.115(4) Uani 1 1 d . . . . .
O7 O 0.26004(15) 0.4731(7) 0.2655(2) 0.145(3) Uani 1 1 d . . . . .
N7 N 0.6918(2) 0.0772(12) 0.6700(3) 0.187(6) Uani 1 1 d D . . . .
C7 C 0.6137(3) 0.2194(8) 0.4947(3) 0.110(3) Uani 1 1 d . . . . .
O8 O 0.28513(18) 0.4702(5) 0.2276(2) 0.136(3) Uani 1 1 d . . . . .
N8 N 0.5177(2) 0.1790(10) 0.5085(3) 0.171(4) Uani 1 1 d D U . . .
C8 C 0.5868(3) 0.2395(10) 0.4768(3) 0.110(3) Uani 1 1 d . . . . .
N9 N 0.41841(17) -0.1682(8) 0.2867(3) 0.116(3) Uani 1 1 d . . . . .
C9 C 0.5745(3) 0.3138(10) 0.4876(3) 0.125(4) Uani 1 1 d . . . . .
H9 H 0.585235 0.352736 0.509513 0.151 Uiso 1 1 calc R U . . .
C10 C 0.5474(3) 0.3332(10) 0.4677(4) 0.131(4) Uani 1 1 d . . . . .
H10 H 0.540089 0.383293 0.476811 0.157 Uiso 1 1 calc R U . . .
N10 N 0.4566(2) -0.2385(12) 0.3183(5) 0.176(6) Uani 1 1 d D . . . .
C11 C 0.5309(3) 0.2810(9) 0.4348(4) 0.109(3) Uani 1 1 d . . . . .
N11 N 0.35612(15) -0.1756(6) 0.2592(2) 0.102(3) Uani 1 1 d . U . . .
C12 C 0.5423(2) 0.2017(9) 0.4228(4) 0.112(4) Uani 1 1 d . . . . .
N12 N 0.31670(16) -0.2341(7) 0.2451(3) 0.133(3) Uani 1 1 d . U . . .
C13 C 0.5705(2) 0.1838(8) 0.4448(3) 0.103(3) Uani 1 1 d . . . . .
H13 H 0.578142 0.131896 0.437101 0.124 Uiso 1 1 calc R U . . .
N13 N 0.27753(16) 0.3482(6) 0.1152(2) 0.102(3) Uani 1 1 d . . . . .
H13A H 0.273300 0.398560 0.125347 0.122 Uiso 1 1 calc R U . . .
C14 C 0.5267(2) 0.1397(11) 0.3887(3) 0.138(5) Uani 1 1 d . . . . .
H14A H 0.533367 0.086198 0.380252 0.165 Uiso 1 1 calc R U . . .
N14 N 0.28461(19) 0.3979(8) -0.1138(2) 0.139(4) Uani 1 1 d . . . . .
C15 C 0.4989(2) 0.1747(8) 0.3699(3) 0.103(3) Uani 1 1 d . U . . .
N15 N 0.25881(15) 0.5185(7) -0.1159(2) 0.095(2) Uani 1 1 d . . . . .
C16 C 0.4900(3) 0.2503(9) 0.3837(4) 0.114(3) Uani 1 1 d . U . . .
N16 N 0.38643(14) 0.0070(9) 0.3072(2) 0.106(3) Uani 1 1 d . . . . .
C18 C 0.4461(3) 0.2283(10) 0.3289(4) 0.126(4) Uani 1 1 d . U . . .
H18 H 0.428151 0.248953 0.314986 0.151 Uiso 1 1 calc R U . . .
N18 N 0.3348(3) 0.5010(6) 0.1313(3) 0.168(5) Uani 1 1 d . . . . .
H18A H 0.328934 0.557013 0.135375 0.201 Uiso 1 1 calc R U . . .
C17 C 0.4616(3) 0.2745(10) 0.3606(4) 0.133(4) Uani 1 1 d . U . . .
H17 H 0.454265 0.325862 0.369128 0.159 Uiso 1 1 calc R U . . .
N17 N 0.38056(18) 0.1300(8) 0.3386(3) 0.114(3) Uani 1 1 d . U . . .
C19 C 0.4546(2) 0.1506(9) 0.3146(4) 0.107(3) Uani 1 1 d . U . . .
N19 N 0.3455(2) 0.3845(9) -0.0879(3) 0.135(4) Uani 1 1 d . . . . .
C20 C 0.4809(2) 0.1256(7) 0.3360(3) 0.095(3) Uani 1 1 d . U . . .
H20 H 0.487474 0.071975 0.327321 0.114 Uiso 1 1 calc R U . . .
N20 N 0.3792(3) 0.5026(10) -0.0634(4) 0.177(5) Uani 1 1 d D U . . .
C22 C 0.4209(3) 0.0714(8) 0.2508(4) 0.099(3) Uani 1 1 d . . . . .
C21 C 0.4369(2) 0.1050(8) 0.2800(4) 0.100(3) Uani 1 1 d . . . . .
C23 C 0.4005(2) 0.0334(10) 0.2180(4) 0.116(4) Uani 1 1 d . . . . .
C24 C 0.3648(2) -0.0482(11) 0.1794(4) 0.143(5) Uani 1 1 d . . . . .
H24 H 0.349709 -0.089850 0.170105 0.171 Uiso 1 1 calc R U . . .
C25 C 0.3732(3) 0.0025(15) 0.1582(4) 0.174(7) Uani 1 1 d . . . . .
H25 H 0.365242 0.002197 0.130693 0.208 Uiso 1 1 calc R U . . .
C26 C 0.4101(3) 0.1274(15) 0.1700(5) 0.194(7) Uani 1 1 d . . . . .
H26A H 0.398126 0.177420 0.152114 0.233 Uiso 1 1 calc R U . . .
H26B H 0.424205 0.160349 0.192934 0.233 Uiso 1 1 calc R U . . .
C27 C 0.4219(5) 0.064(2) 0.1502(8) 0.292(11) Uani 1 1 d . U . . .
H27A H 0.432318 0.105084 0.141441 0.438 Uiso 1 1 calc R U . . .
H27B H 0.433454 0.015116 0.168441 0.438 Uiso 1 1 calc R U . . .
H27C H 0.407576 0.032055 0.127937 0.438 Uiso 1 1 calc R U . . .
C28 C 0.6923(3) -0.0678(12) 0.7083(5) 0.204(7) Uani 1 1 d D . . . .
H28A H 0.679245 -0.116410 0.707217 0.245 Uiso 1 1 calc R U . . .
H28B H 0.706853 -0.100590 0.705956 0.245 Uiso 1 1 calc R U . . .
H28C H 0.699344 -0.032905 0.733063 0.245 Uiso 1 1 calc R U . . .
C29 C 0.6800(3) -0.0016(16) 0.6781(5) 0.247(12) Uani 1 1 d D . . . .
H29A H 0.672259 -0.041405 0.654142 0.297 Uiso 1 1 calc R U . . .
H29B H 0.664833 0.025531 0.680949 0.297 Uiso 1 1 calc R U . . .
C30 C 0.7188(3) 0.0987(16) 0.6859(4) 0.209(8) Uani 1 1 d . . . . .
H30 H 0.733425 0.063948 0.705173 0.251 Uiso 1 1 calc R U . . .
C32 C 0.6773(3) 0.1470(13) 0.6420(4) 0.153(6) Uani 1 1 d . . . . .
C31 C 0.7191(3) 0.1826(15) 0.6668(4) 0.184(7) Uani 1 1 d . . . . .
H31 H 0.734951 0.216162 0.671354 0.221 Uiso 1 1 calc R U . . .
C33 C 0.6498(3) 0.1446(13) 0.6189(4) 0.160(6) Uani 1 1 d . . . . .
C34 C 0.6259(4) 0.1491(10) 0.5982(3) 0.135(5) Uani 1 1 d . . . . .
C35 C 0.5985(3) 0.1579(10) 0.5763(3) 0.115(4) Uani 1 1 d D U . . .
C36 C 0.5837(3) 0.2283(10) 0.5838(4) 0.134(4) Uani 1 1 d D . . . .
H36 H 0.592388 0.272808 0.604635 0.161 Uiso 1 1 calc R U . . .
C37 C 0.5570(3) 0.2338(11) 0.5617(4) 0.152(5) Uani 1 1 d D . . . .
H37 H 0.547156 0.281768 0.567263 0.182 Uiso 1 1 calc R U . . .
C38 C 0.5439(3) 0.1699(11) 0.5307(3) 0.133(4) Uani 1 1 d D U . . .
C39 C 0.5583(2) 0.0983(10) 0.5229(3) 0.121(4) Uani 1 1 d D . . . .
C41 C 0.5453(2) 0.0258(11) 0.4918(4) 0.153(5) Uani 1 1 d D . . . .
H41A H 0.554488 -0.026931 0.487290 0.184 Uiso 1 1 calc R U . . .
C40 C 0.5856(2) 0.0938(9) 0.5456(3) 0.136(4) Uani 1 1 d D U . . .
H40 H 0.595674 0.046217 0.540160 0.163 Uiso 1 1 calc R U . . .
C42 C 0.5041(3) 0.1183(11) 0.4780(4) 0.142(5) Uani 1 1 d D U . . .
C43 C 0.4761(3) 0.1351(10) 0.4555(5) 0.173(6) Uani 1 1 d D . . . .
H43 H 0.467138 0.183750 0.462496 0.208 Uiso 1 1 calc R U . . .
C44 C 0.4629(3) 0.0780(12) 0.4236(5) 0.163(6) Uani 1 1 d D . . . .
H44 H 0.444571 0.089857 0.407413 0.195 Uiso 1 1 calc R U . . .
C45 C 0.4753(2) 0.0029(11) 0.4138(4) 0.153(6) Uani 1 1 d D . . . .
C46 C 0.5027(2) -0.0164(9) 0.4370(3) 0.133(4) Uani 1 1 d D . . . .
H46 H 0.511189 -0.069184 0.431294 0.160 Uiso 1 1 calc R U . . .
C47 C 0.5165(2) 0.0443(11) 0.4683(4) 0.141(5) Uani 1 1 d D . . . .
C48 C 0.4616(3) -0.0597(12) 0.3778(6) 0.145(6) Uani 1 1 d . . . . .
C49 C 0.4512(3) -0.1092(13) 0.3498(6) 0.137(6) Uani 1 1 d . U . . .
C59 C 0.33057(19) -0.1588(8) 0.2398(3) 0.108(3) Uani 1 1 d . U . . .
C58 C 0.3585(2) -0.2621(9) 0.2768(3) 0.115(4) Uani 1 1 d . U . . .
H58 H 0.375103 -0.291833 0.292997 0.138 Uiso 1 1 calc R U . . .
C57 C 0.3359(3) -0.3003(9) 0.2694(4) 0.143(5) Uani 1 1 d . U . . .
H57 H 0.332860 -0.360950 0.278603 0.172 Uiso 1 1 calc R U . . .
C56 C 0.2856(3) -0.2267(10) 0.2375(4) 0.156(6) Uani 1 1 d D U . . .
H56A H 0.281518 -0.265379 0.255661 0.187 Uiso 1 1 calc R U . . .
H56B H 0.278465 -0.159436 0.234345 0.187 Uiso 1 1 calc R U . . .
C55 C 0.2801(4) -0.2749(12) 0.2025(5) 0.189(6) Uani 1 1 d D U . . .
H55A H 0.260938 -0.285498 0.187505 0.227 Uiso 1 1 calc R U . . .
H55B H 0.286369 -0.234561 0.187445 0.227 Uiso 1 1 calc R U . . .
H55C H 0.289348 -0.337958 0.208249 0.227 Uiso 1 1 calc R U . . .
C54 C 0.5028(5) -0.240(3) 0.3335(12) 0.48(2) Uani 1 1 d D U . . .
H54D H 0.520628 -0.261877 0.352036 0.727 Uiso 1 1 calc R U . . .
H54E H 0.498151 -0.267600 0.307941 0.727 Uiso 1 1 calc R U . . .
H54F H 0.502610 -0.168317 0.331871 0.727 Uiso 1 1 calc R U . . .
C53 C 0.4826(3) -0.2735(13) 0.3470(7) 0.287(14) Uani 1 1 d D U . . .
H53A H 0.482567 -0.345600 0.348722 0.344 Uiso 1 1 calc R U . . .
H53B H 0.487047 -0.245857 0.372763 0.344 Uiso 1 1 calc R U . . .
C52 C 0.4436(3) -0.2888(12) 0.2832(7) 0.169(6) Uani 1 1 d . . . . .
H52 H 0.449928 -0.341526 0.273719 0.203 Uiso 1 1 calc R U . . .
C51 C 0.4187(3) -0.2405(13) 0.2653(6) 0.161(6) Uani 1 1 d . . . . .
H51 H 0.404366 -0.258420 0.241144 0.193 Uiso 1 1 calc R U . . .
C50 C 0.4414(2) -0.1672(11) 0.3194(5) 0.131(5) Uani 1 1 d . U . . .
C63 C 0.30129(17) 0.0942(6) 0.1415(2) 0.083(2) Uani 1 1 d . . . . .
H63 H 0.306561 0.039500 0.131636 0.100 Uiso 1 1 calc R U . . .
C62 C 0.30187(17) 0.0897(7) 0.1781(3) 0.086(3) Uani 1 1 d . . . . .
C61 C 0.31103(17) -0.0004(8) 0.1999(3) 0.088(3) Uani 1 1 d . . . . .
C60 C 0.31944(17) -0.0752(8) 0.2179(3) 0.098(3) Uani 1 1 d . . . . .
C88 C 0.3628(2) 0.2143(8) 0.2448(3) 0.099(3) Uani 1 1 d . . . . .
C89 C 0.3547(2) 0.2892(10) 0.2151(3) 0.117(4) Uani 1 1 d . . . . .
C90 C 0.35586(19) 0.2671(7) 0.1804(3) 0.098(3) Uani 1 1 d . . . . .
H90 H 0.360820 0.203349 0.176505 0.118 Uiso 1 1 calc R U . . .
C91 C 0.3498(2) 0.3380(7) 0.1518(3) 0.092(3) Uani 1 1 d . . . . .
C92 C 0.3402(3) 0.4270(9) 0.1567(4) 0.138(4) Uani 1 1 d . . . . .
C93 C 0.3373(3) 0.4473(9) 0.1924(4) 0.139(4) Uani 1 1 d . . . . .
H93 H 0.329471 0.506493 0.194841 0.167 Uiso 1 1 calc R U . . .
C94 C 0.3461(2) 0.3806(9) 0.2209(4) 0.126(4) Uani 1 1 d . . . . .
H94 H 0.346386 0.395471 0.244979 0.151 Uiso 1 1 calc R U . . .
C95 C 0.3520(2) 0.3227(8) 0.1166(3) 0.103(3) Uani 1 1 d . . . . .
C96 C 0.3466(2) 0.4020(7) 0.0906(3) 0.106(3) Uani 1 1 d . . . . .
C97 C 0.3502(2) 0.3955(7) 0.0585(3) 0.104(3) Uani 1 1 d . . . . .
H97 H 0.355970 0.335693 0.052536 0.125 Uiso 1 1 calc R U . . .
C98 C 0.3455(3) 0.4753(11) 0.0345(4) 0.140(4) Uani 1 1 d . . . . .
C99 C 0.3379(4) 0.5637(12) 0.0431(5) 0.187(7) Uani 1 1 d . . . . .
H99 H 0.336464 0.620130 0.028034 0.224 Uiso 1 1 calc R U . . .
C100 C 0.3327(4) 0.5682(11) 0.0733(4) 0.180(7) Uani 1 1 d . . . . .
H100 H 0.324905 0.625427 0.077602 0.216 Uiso 1 1 calc R U . . .
C101 C 0.3386(3) 0.4893(8) 0.0984(4) 0.132(4) Uani 1 1 d . . . . .
C102 C 0.3499(3) 0.4642(9) -0.0014(4) 0.149(5) Uani 1 1 d . . . . .
C103 C 0.3533(3) 0.4544(11) -0.0297(4) 0.169(6) Uani 1 1 d . . . . .
C104 C 0.3597(4) 0.4445(14) -0.0593(5) 0.155(5) Uani 1 1 d . . . . .
C105 C 0.3570(4) 0.3975(12) -0.1141(5) 0.162(6) Uani 1 1 d . . . . .
H10A H 0.351513 0.366264 -0.138416 0.194 Uiso 1 1 calc R U . . .
C106 C 0.3782(5) 0.4660(17) -0.0964(6) 0.212(8) Uani 1 1 d . . . . .
H10C H 0.390088 0.483749 -0.106396 0.254 Uiso 1 1 calc R U . . .
C107 C 0.3988(4) 0.5683(14) -0.0353(6) 0.228(8) Uani 1 1 d D U . . .
H10E H 0.400886 0.553191 -0.009141 0.274 Uiso 1 1 calc R U . . .
H10F H 0.392438 0.636493 -0.041551 0.274 Uiso 1 1 calc R U . . .
C108 C 0.4259(4) 0.5592(19) -0.0350(7) 0.283(10) Uani 1 1 d D U . . .
H10H H 0.438578 0.604367 -0.015788 0.424 Uiso 1 1 calc R U . . .
H10I H 0.432477 0.492153 -0.028280 0.424 Uiso 1 1 calc R U . . .
H10J H 0.424033 0.575413 -0.060674 0.424 Uiso 1 1 calc R U . . .
C87 C 0.36967(19) 0.1628(8) 0.2716(3) 0.102(3) Uani 1 1 d . . . . .
C86 C 0.37910(18) 0.1001(9) 0.3049(3) 0.093(3) Uani 1 1 d . . . . .
C85 C 0.3938(2) -0.0228(10) 0.3446(4) 0.106(3) Uani 1 1 d . . . . .
H85 H 0.400817 -0.084677 0.355663 0.127 Uiso 1 1 calc R U . . .
C84 C 0.3894(2) 0.0496(13) 0.3615(4) 0.126(4) Uani 1 1 d . . . . .
H84 H 0.392023 0.047538 0.387389 0.152 Uiso 1 1 calc R U . . .
C83 C 0.3751(3) 0.2322(12) 0.3473(4) 0.149(4) Uani 1 1 d . U . . .
H83A H 0.370262 0.274337 0.324291 0.179 Uiso 1 1 calc R U . . .
H83B H 0.360007 0.231788 0.353531 0.179 Uiso 1 1 calc R U . . .
C82 C 0.3984(4) 0.2702(11) 0.3795(5) 0.183(6) Uani 1 1 d . U . . .
H82A H 0.394896 0.336780 0.385182 0.220 Uiso 1 1 calc R U . . .
H82B H 0.403008 0.228632 0.402184 0.220 Uiso 1 1 calc R U . . .
H82C H 0.413237 0.271072 0.373019 0.220 Uiso 1 1 calc R U . . .
C81 C 0.2620(4) 0.6769(14) -0.0833(6) 0.233(9) Uani 1 1 d . . . . .
H81A H 0.251422 0.722169 -0.076559 0.349 Uiso 1 1 calc R U . . .
H81B H 0.277417 0.654732 -0.059690 0.349 Uiso 1 1 calc R U . . .
H81C H 0.268212 0.710245 -0.100056 0.349 Uiso 1 1 calc R U . . .
C80 C 0.2449(2) 0.5881(9) -0.1050(3) 0.121(3) Uani 1 1 d . . . . .
H80A H 0.238354 0.555843 -0.088127 0.146 Uiso 1 1 calc R U . . .
H80B H 0.229154 0.611324 -0.128469 0.146 Uiso 1 1 calc R U . . .
C79 C 0.2617(2) 0.5191(11) -0.1505(3) 0.124(4) Uani 1 1 d . . . . .
H79 H 0.253923 0.564804 -0.171110 0.148 Uiso 1 1 calc R U . . .
C78 C 0.2764(2) 0.4487(13) -0.1489(3) 0.151(6) Uani 1 1 d . . . . .
H78 H 0.281205 0.432045 -0.168536 0.182 Uiso 1 1 calc R U . . .
C77 C 0.2732(2) 0.4427(9) -0.0955(2) 0.109(3) Uani 1 1 d . . . . .
C76 C 0.27526(19) 0.4187(8) -0.0589(3) 0.106(3) Uani 1 1 d . . . . .
C75 C 0.2749(2) 0.3968(9) -0.0285(3) 0.119(4) Uani 1 1 d . . . . .
C74 C 0.2767(2) 0.3567(7) 0.0796(3) 0.099(3) Uani 1 1 d . . . . .
C73 C 0.2686(2) 0.4448(8) 0.0598(3) 0.131(5) Uani 1 1 d . . . . .
H73 H 0.262283 0.495071 0.070310 0.157 Uiso 1 1 calc R U . . .
C72 C 0.2695(2) 0.4615(9) 0.0255(3) 0.125(4) Uani 1 1 d . . . . .
H72 H 0.265655 0.524401 0.013852 0.150 Uiso 1 1 calc R U . . .
C71 C 0.2760(2) 0.3850(8) 0.0082(3) 0.101(3) Uani 1 1 d . . . . .
C70 C 0.28320(19) 0.2975(9) 0.0253(2) 0.103(3) Uani 1 1 d . . . . .
H70 H 0.287731 0.246324 0.012875 0.123 Uiso 1 1 calc R U . . .
C69 C 0.28410(18) 0.2803(7) 0.0634(2) 0.086(3) Uani 1 1 d . . . . .
C68 C 0.2919(3) 0.1907(8) 0.0836(3) 0.100(4) Uani 1 1 d . . . . .
C67 C 0.29418(18) 0.1705(7) 0.1925(3) 0.085(3) Uani 1 1 d . . . . .
H67 H 0.294474 0.166824 0.217052 0.102 Uiso 1 1 calc R U . . .
C66 C 0.28629(19) 0.2543(7) 0.1715(3) 0.090(3) Uani 1 1 d . . . . .
H66 H 0.281579 0.309375 0.181912 0.108 Uiso 1 1 calc R U . . .
C65 C 0.28502(18) 0.2605(7) 0.1355(2) 0.088(3) Uani 1 1 d . . . . .
C64 C 0.29284(18) 0.1805(7) 0.1199(3) 0.085(3) Uani 1 1 d . . . . .
 
loop_
 _atom_site_aniso_label
 _atom_site_aniso_U_11
 _atom_site_aniso_U_22
 _atom_site_aniso_U_33
 _atom_site_aniso_U_23
 _atom_site_aniso_U_13
 _atom_site_aniso_U_12
C1A 0.154(16) 0.161(17) 0.140(15) -0.056(13) 0.064(13) 0.008(13)
C1B 0.39(3) 0.39(3) 0.40(3) -0.029(17) 0.173(18) 0.013(17)
C2A 0.133(14) 0.127(15) 0.101(13) -0.022(11) 0.071(11) 0.013(12)
C2B 0.38(3) 0.38(3) 0.38(3) 0.003(10) 0.177(14) 0.000(10)
C3A 0.185(17) 0.174(17) 0.172(17) -0.029(14) 0.103(13) 0.009(14)
C3B 0.38(3) 0.38(3) 0.38(3) -0.009(17) 0.175(19) -0.001(17)
C4A 0.134(15) 0.137(15) 0.131(15) -0.058(12) 0.061(12) 0.018(12)
C4B 0.37(3) 0.38(3) 0.38(3) -0.018(17) 0.172(18) -0.007(17)
C5A 0.182(17) 0.162(17) 0.170(17) -0.042(14) 0.074(13) 0.016(14)
C5B 0.42(3) 0.41(3) 0.41(3) -0.020(17) 0.178(19) 0.015(17)
Fe1 0.369(15) 0.441(16) 0.407(16) -0.128(13) 0.164(12) 0.032(12)
F1 0.293(11) 0.144(6) 0.169(7) 0.017(6) 0.133(8) 0.013(6)
Zn1 0.0732(8) 0.1333(11) 0.0997(9) 0.0442(7) 0.0271(6) 0.0055(6)
S1 0.129(3) 0.164(4) 0.172(4) 0.061(3) 0.056(3) 0.039(3)
C1C 0.118(11) 0.124(12) 0.240(17) 0.047(12) 0.091(11) 0.023(9)
O1 0.31(2) 0.61(5) 0.138(13) 0.027(19) 0.082(13) -0.14(3)
N1 0.121(8) 0.155(9) 0.088(7) 0.010(6) 0.044(7) -0.036(7)
C1 0.35(3) 0.34(3) 0.33(3) -0.19(3) 0.06(2) -0.09(3)
Zn2 0.066(3) 0.116(3) 0.056(2) 0.0010(17) 0.022(2) 0.011(3)
Zn2A 0.121(5) 0.297(9) 0.069(3) -0.030(4) 0.045(3) -0.097(4)
F2 0.130(6) 0.174(7) 0.150(6) 0.028(5) 0.054(5) 0.022(5)
S2 0.145(3) 0.144(3) 0.0803(19) -0.0041(17) 0.0523(19) -0.024(2)
C2C 0.247(12) 0.203(14) 0.149(9) 0.051(8) 0.127(9) 0.081(9)
O2 0.156(6) 0.103(6) 0.120(6) 0.027(5) 0.071(5) 0.017(5)
N2 0.105(8) 0.129(9) 0.142(10) -0.033(7) 0.006(7) 0.008(7)
C2 0.21(2) 0.22(2) 0.30(2) -0.18(2) 0.019(18) 0.018(14)
F3 0.199(8) 0.113(6) 0.273(11) 0.024(6) 0.127(8) 0.038(5)
O3 0.155(9) 0.225(11) 0.48(2) 0.163(14) 0.188(12) 0.076(8)
N3 0.103(7) 0.138(8) 0.138(9) 0.004(7) 0.044(7) 0.022(6)
C3 0.216(19) 0.123(11) 0.141(13) 0.002(10) 0.083(13) -0.010(11)
O4 0.127(7) 0.234(10) 0.139(7) 0.086(8) 0.025(5) 0.036(7)
F4 0.302(10) 0.198(9) 0.202(8) 0.027(7) 0.152(8) 0.061(8)
N4 0.095(6) 0.134(7) 0.093(7) 0.041(5) 0.032(5) 0.013(5)
C4 0.113(10) 0.181(13) 0.081(8) -0.001(8) 0.028(7) -0.035(9)
O5 0.137(6) 0.108(6) 0.164(7) -0.007(5) 0.042(5) 0.009(5)
F5 0.263(9) 0.256(9) 0.176(7) 0.081(6) 0.150(7) 0.089(8)
N5 0.102(8) 0.254(13) 0.116(9) 0.081(9) 0.064(7) 0.010(8)
C5 0.122(11) 0.108(9) 0.074(7) -0.001(6) 0.015(8) -0.031(8)
N6 0.112(8) 0.266(13) 0.065(6) -0.003(7) 0.024(6) -0.051(9)
F6 0.296(10) 0.322(12) 0.201(8) 0.129(8) 0.164(8) 0.166(9)
O6 0.207(9) 0.239(10) 0.124(6) -0.051(7) 0.082(6) -0.137(9)
C6 0.111(10) 0.148(10) 0.064(7) -0.011(6) 0.022(7) -0.031(9)
O7 0.102(5) 0.251(10) 0.097(5) -0.053(5) 0.059(4) -0.030(5)
N7 0.113(9) 0.300(17) 0.105(8) 0.072(10) 0.013(7) -0.064(9)
C7 0.115(10) 0.103(8) 0.086(8) 0.007(6) 0.025(8) -0.019(8)
O8 0.221(8) 0.125(6) 0.104(5) 0.000(4) 0.110(6) 0.003(5)
N8 0.146(9) 0.233(11) 0.106(8) 0.050(7) 0.034(7) -0.006(8)
C8 0.124(10) 0.129(10) 0.066(7) 0.017(7) 0.035(7) -0.012(9)
N9 0.071(6) 0.106(8) 0.146(9) 0.041(6) 0.029(6) 0.003(5)
C9 0.175(14) 0.119(10) 0.087(8) 0.001(7) 0.064(10) 0.001(9)
C10 0.140(11) 0.152(11) 0.109(10) 0.015(9) 0.064(9) 0.017(10)
N10 0.077(8) 0.163(12) 0.232(16) 0.059(11) 0.024(9) -0.002(9)
C11 0.135(11) 0.107(9) 0.095(8) -0.007(7) 0.059(8) 0.004(8)
N11 0.086(6) 0.088(6) 0.119(6) 0.062(5) 0.036(5) 0.016(4)
C12 0.092(8) 0.126(10) 0.121(9) 0.066(8) 0.052(8) 0.021(7)
N12 0.081(6) 0.119(7) 0.161(8) 0.070(6) 0.022(5) -0.015(5)
C13 0.129(10) 0.107(8) 0.091(8) 0.010(6) 0.064(7) 0.004(7)
N13 0.158(7) 0.100(6) 0.066(5) 0.019(4) 0.066(5) 0.049(5)
C14 0.069(7) 0.205(12) 0.093(8) 0.030(8) -0.002(6) -0.042(8)
N14 0.147(8) 0.219(11) 0.067(5) 0.061(6) 0.064(6) 0.075(7)
C15 0.116(8) 0.089(7) 0.112(7) 0.003(6) 0.060(6) 0.002(6)
N15 0.082(5) 0.139(7) 0.061(5) 0.041(5) 0.029(4) 0.014(5)
C16 0.138(8) 0.105(8) 0.110(8) 0.012(7) 0.065(7) 0.000(7)
N16 0.063(5) 0.157(9) 0.091(6) 0.036(6) 0.029(4) 0.007(5)
C18 0.098(7) 0.132(9) 0.136(9) 0.002(7) 0.043(7) 0.003(7)
N18 0.351(16) 0.059(6) 0.141(8) 0.036(6) 0.154(10) 0.080(7)
C17 0.112(8) 0.156(9) 0.137(9) 0.029(8) 0.063(7) 0.016(7)
N17 0.127(7) 0.128(8) 0.084(6) 0.035(7) 0.045(5) 0.006(6)
C19 0.091(7) 0.109(8) 0.134(8) 0.034(7) 0.062(6) 0.017(6)
N19 0.150(9) 0.182(11) 0.093(7) 0.053(7) 0.074(7) 0.080(8)
C20 0.101(7) 0.091(6) 0.113(7) 0.011(5) 0.066(6) 0.008(5)
N20 0.261(14) 0.169(11) 0.174(11) -0.002(8) 0.162(11) -0.035(9)
C22 0.077(8) 0.115(9) 0.116(10) 0.037(8) 0.054(8) 0.006(7)
C21 0.074(7) 0.107(8) 0.113(9) 0.022(7) 0.037(7) 0.001(6)
C23 0.083(8) 0.148(10) 0.126(11) 0.056(8) 0.056(8) 0.011(7)
C24 0.094(8) 0.223(14) 0.105(10) 0.039(10) 0.041(9) 0.002(8)
C25 0.103(11) 0.30(2) 0.101(10) 0.059(12) 0.031(9) 0.011(12)
C26 0.140(12) 0.290(19) 0.156(12) 0.084(12) 0.070(10) 0.024(12)
C27 0.281(18) 0.349(19) 0.315(19) 0.014(14) 0.197(15) -0.020(13)
C28 0.188(15) 0.201(16) 0.145(13) 0.027(12) 0.009(11) -0.010(12)
C29 0.160(14) 0.28(2) 0.179(16) 0.112(17) -0.023(12) -0.084(15)
C30 0.112(10) 0.36(2) 0.102(10) 0.053(11) 0.001(8) -0.102(11)
C32 0.115(11) 0.252(17) 0.075(8) 0.008(9) 0.028(8) -0.072(12)
C31 0.110(10) 0.34(2) 0.095(9) 0.023(10) 0.037(8) -0.079(11)
C33 0.125(11) 0.273(18) 0.070(8) 0.050(9) 0.032(8) -0.046(11)
C34 0.160(13) 0.169(11) 0.062(7) 0.023(7) 0.037(8) -0.058(10)
C35 0.098(9) 0.154(11) 0.068(7) 0.048(7) 0.017(7) -0.025(8)
C36 0.137(12) 0.156(12) 0.100(9) 0.039(8) 0.047(10) 0.004(10)
C37 0.139(13) 0.203(14) 0.084(9) 0.028(9) 0.026(8) -0.031(11)
C38 0.107(9) 0.188(12) 0.092(9) 0.053(9) 0.033(8) 0.005(10)
C39 0.094(9) 0.161(12) 0.073(8) 0.055(8) 0.008(7) -0.001(8)
C41 0.115(10) 0.211(14) 0.092(9) 0.082(10) 0.012(7) -0.028(9)
C40 0.110(9) 0.180(11) 0.095(8) 0.070(8) 0.028(7) -0.029(7)
C42 0.120(11) 0.176(13) 0.106(10) 0.056(9) 0.031(9) -0.011(9)
C43 0.111(11) 0.156(12) 0.183(13) 0.066(10) 0.007(9) -0.018(8)
C44 0.083(9) 0.186(15) 0.177(13) 0.074(10) 0.022(8) -0.003(8)
C45 0.103(11) 0.162(14) 0.136(12) 0.073(11) 0.004(10) -0.052(10)
C46 0.081(8) 0.164(11) 0.109(9) 0.055(8) 0.004(7) -0.021(7)
C47 0.102(10) 0.172(14) 0.099(10) 0.052(9) 0.005(8) -0.027(9)
C48 0.079(9) 0.125(12) 0.188(17) 0.088(12) 0.024(10) -0.005(8)
C49 0.073(9) 0.147(14) 0.152(15) 0.047(11) 0.018(10) -0.026(8)
C59 0.065(6) 0.119(8) 0.112(7) 0.057(7) 0.018(5) 0.015(6)
C58 0.071(7) 0.132(9) 0.113(8) 0.044(7) 0.017(6) 0.005(6)
C57 0.106(9) 0.117(9) 0.158(10) 0.080(8) 0.020(7) -0.010(7)
C56 0.136(11) 0.103(9) 0.156(12) 0.033(8) 0.005(9) -0.008(7)
C55 0.241(19) 0.152(13) 0.193(17) 0.021(13) 0.117(15) -0.012(13)
C54 0.19(2) 0.49(4) 0.70(5) 0.20(4) 0.14(3) 0.04(3)
C53 0.077(10) 0.163(14) 0.49(3) 0.053(18) 0.022(14) 0.010(9)
C52 0.097(11) 0.150(13) 0.25(2) 0.034(13) 0.073(12) 0.042(10)
C51 0.120(12) 0.124(12) 0.232(18) 0.030(13) 0.076(11) -0.005(10)
C50 0.050(8) 0.113(11) 0.181(14) 0.045(9) 0.011(9) -0.001(7)
C63 0.093(6) 0.076(6) 0.071(6) 0.015(5) 0.029(5) 0.019(5)
C62 0.079(6) 0.094(7) 0.069(6) 0.040(6) 0.019(5) 0.008(5)
C61 0.068(5) 0.115(8) 0.077(6) 0.024(6) 0.030(5) -0.002(5)
C60 0.063(5) 0.115(8) 0.105(7) 0.053(7) 0.027(5) 0.009(5)
C88 0.112(8) 0.101(7) 0.085(7) 0.026(6) 0.046(6) -0.010(6)
C89 0.119(8) 0.131(11) 0.100(8) 0.043(8) 0.048(7) 0.000(7)
C90 0.119(8) 0.082(7) 0.091(7) 0.026(6) 0.046(6) 0.010(5)
C91 0.138(8) 0.045(6) 0.091(7) 0.017(5) 0.050(6) 0.019(5)
C92 0.225(14) 0.101(10) 0.113(9) 0.038(8) 0.098(10) 0.012(9)
C93 0.213(14) 0.088(8) 0.153(11) 0.022(8) 0.115(10) 0.039(8)
C94 0.182(11) 0.086(8) 0.132(9) 0.048(7) 0.093(9) 0.060(8)
C95 0.156(9) 0.051(6) 0.106(8) 0.012(6) 0.064(7) 0.018(6)
C96 0.170(10) 0.072(7) 0.088(7) 0.040(6) 0.070(7) 0.036(6)
C97 0.143(9) 0.088(7) 0.088(7) 0.035(6) 0.058(6) 0.017(6)
C98 0.210(13) 0.131(11) 0.111(9) 0.030(8) 0.102(9) 0.039(9)
C99 0.32(2) 0.147(13) 0.164(13) 0.074(10) 0.175(15) 0.085(13)
C100 0.288(19) 0.156(12) 0.160(12) 0.086(10) 0.157(14) 0.098(12)
C101 0.236(14) 0.074(8) 0.121(9) 0.046(7) 0.111(9) 0.044(8)
C102 0.208(14) 0.120(10) 0.148(12) 0.046(8) 0.105(11) 0.037(9)
C103 0.250(17) 0.192(14) 0.118(10) 0.030(9) 0.131(12) 0.054(12)
C104 0.183(15) 0.195(16) 0.114(11) 0.018(11) 0.090(12) 0.020(12)
C105 0.219(17) 0.187(15) 0.142(12) 0.047(10) 0.137(13) 0.049(10)
C106 0.26(2) 0.24(2) 0.185(16) 0.044(13) 0.145(16) 0.013(13)
C107 0.314(18) 0.170(13) 0.231(15) -0.020(11) 0.153(14) -0.091(13)
C108 0.307(18) 0.33(2) 0.228(19) 0.027(18) 0.140(15) -0.071(15)
C87 0.096(7) 0.119(8) 0.090(7) 0.024(7) 0.042(6) -0.014(6)
C86 0.070(6) 0.113(9) 0.093(9) 0.024(7) 0.035(5) 0.000(6)
C85 0.104(8) 0.117(9) 0.103(9) 0.037(8) 0.053(7) 0.012(7)
C84 0.121(9) 0.165(13) 0.095(8) 0.046(10) 0.051(7) 0.016(9)
C83 0.161(10) 0.176(12) 0.102(8) 0.034(9) 0.054(7) -0.001(10)
C82 0.254(18) 0.154(12) 0.150(13) 0.000(10) 0.100(13) -0.041(12)
C81 0.205(17) 0.228(16) 0.26(2) -0.053(14) 0.096(15) -0.073(13)
C80 0.119(9) 0.145(10) 0.098(8) 0.034(7) 0.048(7) 0.024(7)
C79 0.101(8) 0.212(13) 0.058(6) 0.042(7) 0.036(6) 0.030(8)
C78 0.120(9) 0.273(17) 0.075(8) 0.060(9) 0.057(7) 0.100(11)
C77 0.117(8) 0.175(10) 0.038(5) 0.041(6) 0.038(6) 0.035(7)
C76 0.100(7) 0.139(9) 0.079(7) 0.034(6) 0.040(6) 0.047(6)
C75 0.115(8) 0.163(10) 0.093(8) 0.072(7) 0.061(6) 0.076(7)
C74 0.141(8) 0.097(7) 0.076(6) 0.037(6) 0.065(6) 0.059(6)
C73 0.203(12) 0.125(9) 0.104(8) 0.072(7) 0.104(8) 0.106(8)
C72 0.180(11) 0.131(9) 0.090(7) 0.049(7) 0.085(8) 0.088(8)
C71 0.123(8) 0.130(9) 0.062(6) 0.060(6) 0.052(6) 0.063(7)
C70 0.105(7) 0.158(10) 0.052(5) 0.020(6) 0.041(5) 0.042(7)
C69 0.108(7) 0.081(6) 0.074(6) 0.032(5) 0.045(5) 0.035(5)
C68 0.136(9) 0.091(8) 0.058(7) -0.004(6) 0.033(7) 0.010(6)
C67 0.103(7) 0.087(7) 0.076(6) 0.021(5) 0.050(5) 0.023(5)
C66 0.124(7) 0.083(7) 0.080(6) 0.019(5) 0.061(6) 0.032(6)
C65 0.110(7) 0.090(7) 0.065(6) 0.032(5) 0.041(5) 0.034(5)
C64 0.099(6) 0.088(7) 0.070(6) 0.024(5) 0.041(5) 0.011(5)
 
_geom_special_details
;
 All esds (except the esd in the dihedral angle between two l.s. planes)
 are estimated using the full covariance matrix.  The cell esds are taken
 into account individually in the estimation of esds in distances, angles
 and torsion angles; correlations between esds in cell parameters are only
 used when they are defined by crystal symmetry.  An approximate (isotropic)
 treatment of cell esds is used for estimating esds involving l.s. planes.
;
 
loop_
 _geom_bond_atom_site_label_1
 _geom_bond_atom_site_label_2
 _geom_bond_distance
 _geom_bond_site_symmetry_2
 _geom_bond_publ_flag
C1A C5A 1.413(18) . ?
C1A C2A 1.428(18) . ?
C1A Fe1 2.16(2) . ?
C1A H1A 0.9500 . ?
C1B C2B 1.42(2) . ?
C1B C5B 1.43(2) . ?
C1B Fe1 2.08(4) . ?
C1B H1B 0.9500 . ?
C2A C3A 1.472(18) . ?
C2A Fe1 2.02(2) . ?
C2A H2A 0.9500 . ?
C2B C3B 1.44(2) . ?
C2B Fe1 2.25(4) . ?
C2B H2B 0.9500 . ?
C3A C4A 1.408(18) . ?
C3A Fe1 2.00(3) . ?
C3A H3A 0.9500 . ?
C3B C4B 1.41(2) . ?
C3B Fe1 2.18(4) . ?
C3B H3B 0.9500 . ?
C4A C5A 1.427(18) . ?
C4A Fe1 2.01(2) . ?
C4A H4A 0.9500 . ?
C4B C5B 1.44(2) . ?
C4B Fe1 2.23(4) . ?
C4B H4B 0.9500 . ?
C5A Fe1 2.06(3) . ?
C5A H5A 0.9500 . ?
C5B Fe1 2.03(4) . ?
C5B H5B 0.9500 . ?
F1 C1C 1.457(17) . ?
Zn1 N16 1.975(10) . ?
Zn1 N11 1.991(8) . ?
Zn1 N9 2.006(9) . ?
Zn1 N4 2.009(8) . ?
S1 O4 1.373(9) . ?
S1 O5 1.422(9) . ?
S1 O3 1.555(12) . ?
S1 C1C 1.702(18) . ?
C1C F3 1.266(16) . ?
C1C F2 1.322(15) . ?
O1 C68 1.06(3) . ?
N1 C5 1.344(13) . ?
N1 C4 1.363(16) . ?
N1 Zn2A 1.854(13) . ?
N1 Zn2 2.062(14) . ?
C1 C2 1.515(19) . ?
C1 H1D 0.9800 . ?
C1 H1E 0.9800 . ?
C1 H1C 0.9800 . ?
Zn2 N19 1.753(15) 2_655 ?
Zn2 N14 2.064(13) 2_655 ?
Zn2 N6 2.099(14) . ?
Zn2A N6 1.835(13) . ?
Zn2A N14 1.978(12) 2_655 ?
Zn2A N19 2.285(17) 2_655 ?
S2 O7 1.416(7) . ?
S2 O6 1.419(8) . ?
S2 O8 1.444(7) . ?
S2 C2C 1.724(19) . ?
C2C F5 1.305(17) . ?
C2C F4 1.42(2) . ?
C2C F6 1.425(19) . ?
O2 C95 1.212(10) . ?
N2 C3 1.326(19) . ?
N2 C5 1.344(15) . ?
N2 C2 1.493(15) . ?
C2 H2C 0.9900 . ?
C2 H2D 0.9900 . ?
N3 C16 1.305(14) . ?
N3 C11 1.351(15) . ?
C3 C4 1.435(17) . ?
C3 H3 0.9500 . ?
N4 C23 1.339(13) . ?
N4 C24 1.374(14) . ?
C4 H4 0.9500 . ?
N5 C23 1.324(14) . ?
N5 C25 1.348(18) . ?
N5 C26 1.525(18) . ?
C5 C6 1.456(19) . ?
N6 C32 1.342(15) . ?
N6 C31 1.380(17) . ?
C6 C7 1.156(17) . ?
N7 C29 1.378(17) . ?
N7 C30 1.391(16) . ?
N7 C32 1.396(18) . ?
C7 C8 1.380(18) . ?
N8 C38 1.335(12) . ?
N8 C42 1.362(13) . ?
C8 C13 1.389(14) . ?
C8 C9 1.399(16) . ?
N9 C51 1.299(18) . ?
N9 C50 1.339(16) . ?
C9 C10 1.391(16) . ?
C9 H9 0.9500 . ?
C10 C11 1.386(16) . ?
C10 H10 0.9500 . ?
N10 C50 1.316(18) . ?
N10 C52 1.40(2) . ?
N10 C53 1.458(14) . ?
C11 C12 1.447(15) . ?
N11 C59 1.308(11) . ?
N11 C58 1.343(12) . ?
C12 C13 1.441(14) . ?
C12 C14 1.479(17) . ?
N12 C59 1.366(12) . ?
N12 C57 1.398(13) . ?
N12 C56 1.651(17) . ?
C13 H13 0.9500 . ?
N13 C74 1.367(10) . ?
N13 C65 1.392(11) . ?
N13 H13A 0.8800 . ?
C14 C15 1.478(15) . ?
C14 H14A 0.9500 . ?
N14 C77 1.310(12) . ?
N14 C78 1.406(13) . ?
C15 C16 1.362(15) . ?
C15 C20 1.413(14) . ?
N15 C77 1.333(12) . ?
N15 C80 1.422(13) . ?
N15 C79 1.428(12) . ?
C16 C17 1.476(17) . ?
N16 C86 1.330(12) . ?
N16 C85 1.380(12) . ?
C18 C17 1.299(16) . ?
C18 C19 1.384(16) . ?
C18 H18 0.9500 . ?
N18 C92 1.350(13) . ?
N18 C101 1.397(13) . ?
N18 H18A 0.8800 . ?
C17 H17 0.9500 . ?
N17 C86 1.337(13) . ?
N17 C84 1.359(14) . ?
N17 C83 1.504(17) . ?
C19 C20 1.378(14) . ?
C19 C21 1.401(17) . ?
N19 C104 1.316(18) . ?
N19 C105 1.451(15) . ?
C20 H20 0.9500 . ?
N20 C106 1.35(2) . ?
N20 C104 1.427(19) . ?
N20 C107 1.46(2) . ?
C22 C21 1.172(16) . ?
C22 C23 1.371(18) . ?
C24 C25 1.320(17) . ?
C24 H24 0.9500 . ?
C25 H25 0.9500 . ?
C26 C27 1.50(3) . ?
C26 H26A 0.9900 . ?
C26 H26B 0.9900 . ?
C27 H27A 0.9800 . ?
C27 H27B 0.9800 . ?
C27 H27C 0.9800 . ?
C28 C29 1.391(14) . ?
C28 H28A 0.9800 . ?
C28 H28B 0.9800 . ?
C28 H28C 0.9800 . ?
C29 H29A 0.9900 . ?
C29 H29B 0.9900 . ?
C30 C31 1.37(2) . ?
C30 H30 0.9500 . ?
C32 C33 1.396(19) . ?
C31 H31 0.9500 . ?
C33 C34 1.216(19) . ?
C34 C35 1.391(19) . ?
C35 C40 1.388(13) . ?
C35 C36 1.394(13) . ?
C36 C37 1.354(13) . ?
C36 H36 0.9500 . ?
C37 C38 1.396(13) . ?
C37 H37 0.9500 . ?
C38 C39 1.394(13) . ?
C39 C40 1.388(12) . ?
C39 C41 1.474(17) . ?
C41 C47 1.479(16) . ?
C41 H41A 0.9500 . ?
C40 H40 0.9500 . ?
C42 C47 1.382(13) . ?
C42 C43 1.433(13) . ?
C43 C44 1.362(14) . ?
C43 H43 0.9500 . ?
C44 C45 1.391(14) . ?
C44 H44 0.9500 . ?
C45 C46 1.414(13) . ?
C45 C48 1.52(2) . ?
C46 C47 1.382(13) . ?
C46 H46 0.9500 . ?
C48 C49 1.18(2) . ?
C49 C50 1.32(2) . ?
C59 C60 1.393(14) . ?
C58 C57 1.287(13) . ?
C58 H58 0.9500 . ?
C57 H57 0.9500 . ?
C56 C55 1.413(14) . ?
C56 H56A 0.9900 . ?
C56 H56B 0.9900 . ?
C55 H55A 0.9800 . ?
C55 H55B 0.9800 . ?
C55 H55C 0.9800 . ?
C54 C53 1.533(18) . ?
C54 H54D 0.9800 . ?
C54 H54E 0.9800 . ?
C54 H54F 0.9800 . ?
C53 H53A 0.9900 . ?
C53 H53B 0.9900 . ?
C52 C51 1.417(18) . ?
C52 H52 0.9500 . ?
C51 H51 0.9500 . ?
C63 C64 1.400(11) . ?
C63 C62 1.409(12) . ?
C63 H63 0.9500 . ?
C62 C67 1.395(12) . ?
C62 C61 1.452(14) . ?
C61 C60 1.208(12) . ?
C88 C87 1.170(13) . ?
C88 C89 1.452(15) . ?
C89 C94 1.399(15) . ?
C89 C90 1.412(14) . ?
C90 C91 1.396(12) . ?
C90 H90 0.9500 . ?
C91 C92 1.384(15) . ?
C91 C95 1.443(13) . ?
C92 C93 1.493(16) . ?
C93 C94 1.344(15) . ?
C93 H93 0.9500 . ?
C94 H94 0.9500 . ?
C95 C96 1.419(13) . ?
C96 C97 1.353(13) . ?
C96 C101 1.362(13) . ?
C97 C98 1.381(14) . ?
C97 H97 0.9500 . ?
C98 C99 1.377(17) . ?
C98 C102 1.533(19) . ?
C99 C100 1.337(17) . ?
C99 H99 0.9500 . ?
C100 C101 1.390(15) . ?
C100 H100 0.9500 . ?
C102 C103 1.208(17) . ?
C103 C104 1.36(2) . ?
C105 C106 1.43(2) . ?
C105 H10A 0.9500 . ?
C106 H10C 0.9500 . ?
C107 C108 1.533(17) . ?
C107 H10E 0.9900 . ?
C107 H10F 0.9900 . ?
C108 H10H 0.9800 . ?
C108 H10I 0.9800 . ?
C108 H10J 0.9800 . ?
C87 C86 1.436(15) . ?
C85 C84 1.274(15) . ?
C85 H85 0.9500 . ?
C84 H84 0.9500 . ?
C83 C82 1.436(18) . ?
C83 H83A 0.9900 . ?
C83 H83B 0.9900 . ?
C82 H82A 0.9800 . ?
C82 H82B 0.9800 . ?
C82 H82C 0.9800 . ?
C81 C80 1.542(18) . ?
C81 H81A 0.9800 . ?
C81 H81B 0.9800 . ?
C81 H81C 0.9800 . ?
C80 H80A 0.9900 . ?
C80 H80B 0.9900 . ?
C79 C78 1.255(15) . ?
C79 H79 0.9500 . ?
C78 H78 0.9500 . ?
C77 C76 1.412(14) . ?
C76 C75 1.229(13) . ?
C75 C71 1.409(14) . ?
C74 C69 1.383(12) . ?
C74 C73 1.390(12) . ?
C73 C72 1.379(13) . ?
C73 H73 0.9500 . ?
C72 C71 1.382(13) . ?
C72 H72 0.9500 . ?
C71 C70 1.340(13) . ?
C70 C69 1.477(12) . ?
C70 H70 0.9500 . ?
C69 C68 1.415(15) . ?
C68 C64 1.395(14) . ?
C67 C66 1.360(11) . ?
C67 H67 0.9500 . ?
C66 C65 1.369(11) . ?
C66 H66 0.9500 . ?
C65 C64 1.418(12) . ?
 
loop_
 _geom_angle_atom_site_label_1
 _geom_angle_atom_site_label_2
 _geom_angle_atom_site_label_3
 _geom_angle
 _geom_angle_site_symmetry_1
 _geom_angle_site_symmetry_3
 _geom_angle_publ_flag
C5A C1A C2A 109.7(16) . . ?
C5A C1A Fe1 66.5(13) . . ?
C2A C1A Fe1 64.7(12) . . ?
C5A C1A H1A 125.1 . . ?
C2A C1A H1A 125.1 . . ?
Fe1 C1A H1A 135.9 . . ?
C2B C1B C5B 106.8(19) . . ?
C2B C1B Fe1 78(2) . . ?
C5B C1B Fe1 68(2) . . ?
C2B C1B H1B 126.6 . . ?
C5B C1B H1B 126.6 . . ?
Fe1 C1B H1B 119.5 . . ?
C1A C2A C3A 103.7(16) . . ?
C1A C2A Fe1 75.5(13) . . ?
C3A C2A Fe1 68.0(12) . . ?
C1A C2A H2A 128.2 . . ?
C3A C2A H2A 128.2 . . ?
Fe1 C2A H2A 120.4 . . ?
C1B C2B C3B 109.3(18) . . ?
C1B C2B Fe1 64(2) . . ?
C3B C2B Fe1 68(2) . . ?
C1B C2B H2B 125.4 . . ?
C3B C2B H2B 125.4 . . ?
Fe1 C2B H2B 134.1 . . ?
C4A C3A C2A 110.0(16) . . ?
C4A C3A Fe1 69.6(13) . . ?
C2A C3A Fe1 69.0(12) . . ?
C4A C3A H3A 125.0 . . ?
C2A C3A H3A 125.0 . . ?
Fe1 C3A H3A 128.0 . . ?
C4B C3B C2B 105(2) . . ?
C4B C3B Fe1 73(2) . . ?
C2B C3B Fe1 74(2) . . ?
C4B C3B H3B 127.5 . . ?
C2B C3B H3B 127.5 . . ?
Fe1 C3B H3B 117.8 . . ?
C3A C4A C5A 106.7(16) . . ?
C3A C4A Fe1 69.3(14) . . ?
C5A C4A Fe1 71.3(13) . . ?
C3A C4A H4A 126.6 . . ?
C5A C4A H4A 126.6 . . ?
Fe1 C4A H4A 124.4 . . ?
C3B C4B C5B 109.1(18) . . ?
C3B C4B Fe1 70(2) . . ?
C5B C4B Fe1 63(2) . . ?
C3B C4B H4B 125.4 . . ?
C5B C4B H4B 125.4 . . ?
Fe1 C4B H4B 133.7 . . ?
C1A C5A C4A 108.5(17) . . ?
C1A C5A Fe1 74.5(14) . . ?
C4A C5A Fe1 67.6(13) . . ?
C1A C5A H5A 125.8 . . ?
C4A C5A H5A 125.8 . . ?
Fe1 C5A H5A 123.7 . . ?
C1B C5B C4B 107(2) . . ?
C1B C5B Fe1 71(2) . . ?
C4B C5B Fe1 78(2) . . ?
C1B C5B H5B 126.6 . . ?
C4B C5B H5B 126.6 . . ?
Fe1 C5B H5B 116.7 . . ?
C3A Fe1 C4A 41.1(6) . . ?
C3A Fe1 C2A 42.9(6) . . ?
C4A Fe1 C2A 71.7(8) . . ?
C3A Fe1 C5B 174(3) . . ?
C4A Fe1 C5B 135(3) . . ?
C2A Fe1 C5B 144(3) . . ?
C3A Fe1 C5A 68.1(10) . . ?
C4A Fe1 C5A 41.1(6) . . ?
C2A Fe1 C5A 69.5(9) . . ?
C5B Fe1 C5A 112(2) . . ?
C3A Fe1 C1B 133(3) . . ?
C4A Fe1 C1B 108(2) . . ?
C2A Fe1 C1B 173(3) . . ?
C5B Fe1 C1B 40.8(8) . . ?
C5A Fe1 C1B 115(2) . . ?
C3A Fe1 C1A 66.3(9) . . ?
C4A Fe1 C1A 67.0(9) . . ?
C2A Fe1 C1A 39.8(6) . . ?
C5B Fe1 C1A 118(2) . . ?
C5A Fe1 C1A 39.1(6) . . ?
C1B Fe1 C1A 147(3) . . ?
C3A Fe1 C3B 113(2) . . ?
C4A Fe1 C3B 142(3) . . ?
C2A Fe1 C3B 109(2) . . ?
C5B Fe1 C3B 66.8(12) . . ?
C5A Fe1 C3B 176(3) . . ?
C1B Fe1 C3B 66.4(12) . . ?
C1A Fe1 C3B 138(3) . . ?
C3A Fe1 C4B 144(3) . . ?
C4A Fe1 C4B 173(2) . . ?
C2A Fe1 C4B 115(2) . . ?
C5B Fe1 C4B 39.2(8) . . ?
C5A Fe1 C4B 140(3) . . ?
C1B Fe1 C4B 64.7(13) . . ?
C1A Fe1 C4B 118.3(19) . . ?
C3B Fe1 C4B 37.3(7) . . ?
C3A Fe1 C2B 111(2) . . ?
C4A Fe1 C2B 115(2) . . ?
C2A Fe1 C2B 135(3) . . ?
C5B Fe1 C2B 64.4(13) . . ?
C5A Fe1 C2B 145(3) . . ?
C1B Fe1 C2B 38.1(7) . . ?
C1A Fe1 C2B 175(3) . . ?
C3B Fe1 C2B 37.8(7) . . ?
C4B Fe1 C2B 60.6(12) . . ?
N16 Zn1 N11 103.7(4) . . ?
N16 Zn1 N9 112.7(5) . . ?
N11 Zn1 N9 105.5(4) . . ?
N16 Zn1 N4 118.3(4) . . ?
N11 Zn1 N4 112.2(4) . . ?
N9 Zn1 N4 104.0(4) . . ?
O4 S1 O5 116.5(7) . . ?
O4 S1 O3 112.1(7) . . ?
O5 S1 O3 114.4(7) . . ?
O4 S1 C1C 102.0(8) . . ?
O5 S1 C1C 110.3(7) . . ?
O3 S1 C1C 99.4(10) . . ?
F3 C1C F2 109.1(13) . . ?
F3 C1C F1 102.0(15) . . ?
F2 C1C F1 102.5(12) . . ?
F3 C1C S1 121.3(12) . . ?
F2 C1C S1 110.4(14) . . ?
F1 C1C S1 109.7(10) . . ?
C5 N1 C4 102.6(12) . . ?
C5 N1 Zn2A 140.1(12) . . ?
C4 N1 Zn2A 115.8(10) . . ?
C5 N1 Zn2 127.7(12) . . ?
C4 N1 Zn2 129.5(10) . . ?
C2 C1 H1D 109.5 . . ?
C2 C1 H1E 109.5 . . ?
H1D C1 H1E 109.5 . . ?
C2 C1 H1C 109.5 . . ?
H1D C1 H1C 109.5 . . ?
H1E C1 H1C 109.5 . . ?
N19 Zn2 N1 128.0(6) 2_655 . ?
N19 Zn2 N14 109.4(6) 2_655 2_655 ?
N1 Zn2 N14 106.1(5) . 2_655 ?
N19 Zn2 N6 113.8(7) 2_655 . ?
N1 Zn2 N6 96.5(5) . . ?
N14 Zn2 N6 98.9(5) 2_655 . ?
N6 Zn2A N1 114.6(7) . . ?
N6 Zn2A N14 112.1(6) . 2_655 ?
N1 Zn2A N14 118.7(5) . 2_655 ?
N6 Zn2A N19 102.8(6) . 2_655 ?
N1 Zn2A N19 111.6(6) . 2_655 ?
N14 Zn2A N19 93.9(6) 2_655 2_655 ?
O7 S2 O6 115.2(6) . . ?
O7 S2 O8 119.7(5) . . ?
O6 S2 O8 112.5(5) . . ?
O7 S2 C2C 95.9(8) . . ?
O6 S2 C2C 108.4(10) . . ?
O8 S2 C2C 102.1(7) . . ?
F5 C2C F4 113.0(18) . . ?
F5 C2C F6 103.8(15) . . ?
F4 C2C F6 100.5(14) . . ?
F5 C2C S2 113.8(14) . . ?
F4 C2C S2 113.5(13) . . ?
F6 C2C S2 111.0(14) . . ?
C3 N2 C5 111.3(12) . . ?
C3 N2 C2 119.8(16) . . ?
C5 N2 C2 128.5(13) . . ?
N2 C2 C1 107.2(18) . . ?
N2 C2 H2C 110.3 . . ?
C1 C2 H2C 110.3 . . ?
N2 C2 H2D 110.3 . . ?
C1 C2 H2D 110.3 . . ?
H2C C2 H2D 108.5 . . ?
C16 N3 C11 119.5(11) . . ?
N2 C3 C4 101.7(14) . . ?
N2 C3 H3 129.1 . . ?
C4 C3 H3 129.1 . . ?
C23 N4 C24 107.8(10) . . ?
C23 N4 Zn1 119.5(9) . . ?
C24 N4 Zn1 132.5(10) . . ?
N1 C4 C3 112.5(13) . . ?
N1 C4 H4 123.8 . . ?
C3 C4 H4 123.8 . . ?
C23 N5 C25 108.2(11) . . ?
C23 N5 C26 124.6(14) . . ?
C25 N5 C26 127.2(14) . . ?
N2 C5 N1 111.8(13) . . ?
N2 C5 C6 124.1(11) . . ?
N1 C5 C6 124.1(15) . . ?
C32 N6 C31 105.0(13) . . ?
C32 N6 Zn2A 128.0(9) . . ?
C31 N6 Zn2A 119.9(10) . . ?
C32 N6 Zn2 121.0(10) . . ?
C31 N6 Zn2 131.6(10) . . ?
C7 C6 C5 173.1(13) . . ?
C29 N7 C30 127.7(14) . . ?
C29 N7 C32 122.6(12) . . ?
C30 N7 C32 109.6(13) . . ?
C6 C7 C8 179.4(14) . . ?
C38 N8 C42 121.4(13) . . ?
C7 C8 C13 117.9(13) . . ?
C7 C8 C9 125.2(13) . . ?
C13 C8 C9 116.8(12) . . ?
C51 N9 C50 108.8(13) . . ?
C51 N9 Zn1 118.6(10) . . ?
C50 N9 Zn1 132.6(12) . . ?
C10 C9 C8 123.0(12) . . ?
C10 C9 H9 118.5 . . ?
C8 C9 H9 118.5 . . ?
C11 C10 C9 121.3(13) . . ?
C11 C10 H10 119.3 . . ?
C9 C10 H10 119.3 . . ?
C50 N10 C52 109.8(13) . . ?
C50 N10 C53 131.6(19) . . ?
C52 N10 C53 118.5(18) . . ?
N3 C11 C10 121.9(13) . . ?
N3 C11 C12 120.0(11) . . ?
C10 C11 C12 118.1(13) . . ?
C59 N11 C58 105.9(8) . . ?
C59 N11 Zn1 127.5(7) . . ?
C58 N11 Zn1 126.1(7) . . ?
C13 C12 C11 118.2(12) . . ?
C13 C12 C14 118.6(12) . . ?
C11 C12 C14 123.2(11) . . ?
C59 N12 C57 105.6(8) . . ?
C59 N12 C56 124.5(9) . . ?
C57 N12 C56 126.4(9) . . ?
C8 C13 C12 122.5(12) . . ?
C8 C13 H13 118.8 . . ?
C12 C13 H13 118.8 . . ?
C74 N13 C65 120.5(8) . . ?
C74 N13 H13A 119.7 . . ?
C65 N13 H13A 119.7 . . ?
C15 C14 C12 108.7(12) . . ?
C15 C14 H14A 125.7 . . ?
C12 C14 H14A 125.7 . . ?
C77 N14 C78 105.5(9) . . ?
C77 N14 Zn2A 131.6(7) . 2_655 ?
C78 N14 Zn2A 122.8(8) . 2_655 ?
C77 N14 Zn2 131.5(7) . 2_655 ?
C78 N14 Zn2 118.9(8) . 2_655 ?
C16 C15 C20 119.5(11) . . ?
C16 C15 C14 123.6(12) . . ?
C20 C15 C14 116.9(11) . . ?
C77 N15 C80 128.0(8) . . ?
C77 N15 C79 105.1(9) . . ?
C80 N15 C79 126.7(9) . . ?
N3 C16 C15 125.0(13) . . ?
N3 C16 C17 119.7(13) . . ?
C15 C16 C17 115.3(13) . . ?
C86 N16 C85 106.6(10) . . ?
C86 N16 Zn1 131.5(8) . . ?
C85 N16 Zn1 121.7(10) . . ?
C17 C18 C19 123.3(13) . . ?
C17 C18 H18 118.3 . . ?
C19 C18 H18 118.3 . . ?
C92 N18 C101 120.5(9) . . ?
C92 N18 H18A 119.7 . . ?
C101 N18 H18A 119.7 . . ?
C18 C17 C16 122.6(14) . . ?
C18 C17 H17 118.7 . . ?
C16 C17 H17 118.7 . . ?
C86 N17 C84 103.3(11) . . ?
C86 N17 C83 125.4(10) . . ?
C84 N17 C83 131.2(12) . . ?
C20 C19 C18 115.2(12) . . ?
C20 C19 C21 124.4(12) . . ?
C18 C19 C21 120.3(11) . . ?
C104 N19 C105 102.8(14) . . ?
C104 N19 Zn2 128.4(11) . 2_655 ?
C105 N19 Zn2 128.7(13) . 2_655 ?
C104 N19 Zn2A 131.3(10) . 2_655 ?
C105 N19 Zn2A 125.9(12) . 2_655 ?
Zn2 N19 Zn2A 2.9(5) 2_655 2_655 ?
C19 C20 C15 124.1(11) . . ?
C19 C20 H20 118.0 . . ?
C15 C20 H20 118.0 . . ?
C106 N20 C104 101.7(16) . . ?
C106 N20 C107 128.6(16) . . ?
C104 N20 C107 128.5(15) . . ?
C21 C22 C23 174.7(12) . . ?
C22 C21 C19 175.5(13) . . ?
N5 C23 N4 108.2(12) . . ?
N5 C23 C22 126.6(12) . . ?
N4 C23 C22 125.1(11) . . ?
C25 C24 N4 106.8(13) . . ?
C25 C24 H24 126.6 . . ?
N4 C24 H24 126.6 . . ?
C24 C25 N5 109.0(13) . . ?
C24 C25 H25 125.5 . . ?
N5 C25 H25 125.5 . . ?
C27 C26 N5 103.1(17) . . ?
C27 C26 H26A 111.1 . . ?
N5 C26 H26A 111.1 . . ?
C27 C26 H26B 111.1 . . ?
N5 C26 H26B 111.1 . . ?
H26A C26 H26B 109.1 . . ?
C26 C27 H27A 109.5 . . ?
C26 C27 H27B 109.5 . . ?
H27A C27 H27B 109.5 . . ?
C26 C27 H27C 109.5 . . ?
H27A C27 H27C 109.5 . . ?
H27B C27 H27C 109.5 . . ?
C29 C28 H28A 109.5 . . ?
C29 C28 H28B 109.5 . . ?
H28A C28 H28B 109.5 . . ?
C29 C28 H28C 109.5 . . ?
H28A C28 H28C 109.5 . . ?
H28B C28 H28C 109.5 . . ?
N7 C29 C28 126.7(14) . . ?
N7 C29 H29A 105.6 . . ?
C28 C29 H29A 105.6 . . ?
N7 C29 H29B 105.6 . . ?
C28 C29 H29B 105.6 . . ?
H29A C29 H29B 106.1 . . ?
C31 C30 N7 102.7(14) . . ?
C31 C30 H30 128.7 . . ?
N7 C30 H30 128.7 . . ?
N6 C32 C33 126.1(15) . . ?
N6 C32 N7 109.2(12) . . ?
C33 C32 N7 124.7(13) . . ?
C30 C31 N6 113.6(12) . . ?
C30 C31 H31 123.2 . . ?
N6 C31 H31 123.2 . . ?
C34 C33 C32 175.6(18) . . ?
C33 C34 C35 176.5(17) . . ?
C40 C35 C34 118.0(13) . . ?
C40 C35 C36 119.2(11) . . ?
C34 C35 C36 122.7(13) . . ?
C37 C36 C35 120.5(13) . . ?
C37 C36 H36 119.7 . . ?
C35 C36 H36 119.7 . . ?
C36 C37 C38 120.8(13) . . ?
C36 C37 H37 119.6 . . ?
C38 C37 H37 119.6 . . ?
N8 C38 C39 120.9(12) . . ?
N8 C38 C37 119.5(15) . . ?
C39 C38 C37 119.6(12) . . ?
C40 C39 C38 119.1(12) . . ?
C40 C39 C41 118.8(13) . . ?
C38 C39 C41 122.1(10) . . ?
C39 C41 C47 112.5(12) . . ?
C39 C41 H41A 123.7 . . ?
C47 C41 H41A 123.7 . . ?
C35 C40 C39 120.7(12) . . ?
C35 C40 H40 119.6 . . ?
C39 C40 H40 119.6 . . ?
N8 C42 C47 122.0(12) . . ?
N8 C42 C43 117.3(15) . . ?
C47 C42 C43 120.7(13) . . ?
C44 C43 C42 116.9(14) . . ?
C44 C43 H43 121.5 . . ?
C42 C43 H43 121.5 . . ?
C43 C44 C45 122.7(13) . . ?
C43 C44 H44 118.7 . . ?
C45 C44 H44 118.7 . . ?
C44 C45 C46 120.3(14) . . ?
C44 C45 C48 124.2(12) . . ?
C46 C45 C48 115.4(15) . . ?
C47 C46 C45 117.5(12) . . ?
C47 C46 H46 121.2 . . ?
C45 C46 H46 121.2 . . ?
C46 C47 C42 121.7(12) . . ?
C46 C47 C41 117.4(14) . . ?
C42 C47 C41 120.8(12) . . ?
C49 C48 C45 179.2(18) . . ?
C48 C49 C50 175.7(17) . . ?
N11 C59 N12 109.9(8) . . ?
N11 C59 C60 124.5(9) . . ?
N12 C59 C60 125.6(9) . . ?
C57 C58 N11 112.8(9) . . ?
C57 C58 H58 123.6 . . ?
N11 C58 H58 123.6 . . ?
C58 C57 N12 105.7(9) . . ?
C58 C57 H57 127.1 . . ?
N12 C57 H57 127.1 . . ?
C55 C56 N12 83.4(14) . . ?
C55 C56 H56A 114.7 . . ?
N12 C56 H56A 114.7 . . ?
C55 C56 H56B 114.7 . . ?
N12 C56 H56B 114.7 . . ?
H56A C56 H56B 111.8 . . ?
C56 C55 H55A 109.5 . . ?
C56 C55 H55B 109.5 . . ?
H55A C55 H55B 109.5 . . ?
C56 C55 H55C 109.5 . . ?
H55A C55 H55C 109.5 . . ?
H55B C55 H55C 109.5 . . ?
C53 C54 H54D 109.5 . . ?
C53 C54 H54E 109.5 . . ?
H54D C54 H54E 109.5 . . ?
C53 C54 H54F 109.5 . . ?
H54D C54 H54F 109.5 . . ?
H54E C54 H54F 109.5 . . ?
N10 C53 C54 106.9(18) . . ?
N10 C53 H53A 110.3 . . ?
C54 C53 H53A 110.3 . . ?
N10 C53 H53B 110.3 . . ?
C54 C53 H53B 110.3 . . ?
H53A C53 H53B 108.6 . . ?
N10 C52 C51 101.9(15) . . ?
N10 C52 H52 129.0 . . ?
C51 C52 H52 129.0 . . ?
N9 C51 C52 110.2(17) . . ?
N9 C51 H51 124.9 . . ?
C52 C51 H51 124.9 . . ?
N10 C50 C49 117.7(14) . . ?
N10 C50 N9 109.1(16) . . ?
C49 C50 N9 133.2(16) . . ?
C64 C63 C62 119.0(8) . . ?
C64 C63 H63 120.5 . . ?
C62 C63 H63 120.5 . . ?
C67 C62 C63 120.2(8) . . ?
C67 C62 C61 122.2(9) . . ?
C63 C62 C61 117.6(9) . . ?
C60 C61 C62 177.8(9) . . ?
C61 C60 C59 176.7(11) . . ?
C87 C88 C89 172.0(12) . . ?
C94 C89 C90 121.2(9) . . ?
C94 C89 C88 120.6(11) . . ?
C90 C89 C88 118.2(11) . . ?
C91 C90 C89 120.7(10) . . ?
C91 C90 H90 119.7 . . ?
C89 C90 H90 119.7 . . ?
C92 C91 C90 118.1(10) . . ?
C92 C91 C95 118.0(9) . . ?
C90 C91 C95 123.9(9) . . ?
N18 C92 C91 121.9(11) . . ?
N18 C92 C93 117.3(11) . . ?
C91 C92 C93 120.6(10) . . ?
C94 C93 C92 119.0(10) . . ?
C94 C93 H93 120.5 . . ?
C92 C93 H93 120.5 . . ?
C93 C94 C89 119.9(11) . . ?
C93 C94 H94 120.1 . . ?
C89 C94 H94 120.1 . . ?
O2 C95 C96 123.5(10) . . ?
O2 C95 C91 117.7(9) . . ?
C96 C95 C91 118.8(9) . . ?
C97 C96 C101 117.9(9) . . ?
C97 C96 C95 122.3(10) . . ?
C101 C96 C95 119.7(10) . . ?
C96 C97 C98 120.5(10) . . ?
C96 C97 H97 119.7 . . ?
C98 C97 H97 119.7 . . ?
C99 C98 C97 121.0(11) . . ?
C99 C98 C102 120.5(11) . . ?
C97 C98 C102 118.5(12) . . ?
C100 C99 C98 118.3(12) . . ?
C100 C99 H99 120.9 . . ?
C98 C99 H99 120.9 . . ?
C99 C100 C101 120.1(13) . . ?
C99 C100 H100 120.0 . . ?
C101 C100 H100 120.0 . . ?
C96 C101 C100 121.6(11) . . ?
C96 C101 N18 120.7(9) . . ?
C100 C101 N18 117.6(11) . . ?
C103 C102 C98 179.2(18) . . ?
C102 C103 C104 174(2) . . ?
N19 C104 C103 118.7(17) . . ?
N19 C104 N20 117.1(13) . . ?
C103 C104 N20 123.8(18) . . ?
C106 C105 N19 106.8(16) . . ?
C106 C105 H10A 126.6 . . ?
N19 C105 H10A 126.6 . . ?
N20 C106 C105 111.1(18) . . ?
N20 C106 H10C 124.4 . . ?
C105 C106 H10C 124.4 . . ?
N20 C107 C108 111.8(17) . . ?
N20 C107 H10E 109.3 . . ?
C108 C107 H10E 109.3 . . ?
N20 C107 H10F 109.3 . . ?
C108 C107 H10F 109.3 . . ?
H10E C107 H10F 107.9 . . ?
C107 C108 H10H 109.5 . . ?
C107 C108 H10I 109.5 . . ?
H10H C108 H10I 109.5 . . ?
C107 C108 H10J 109.5 . . ?
H10H C108 H10J 109.5 . . ?
H10I C108 H10J 109.5 . . ?
C88 C87 C86 178.0(10) . . ?
N16 C86 N17 110.7(10) . . ?
N16 C86 C87 127.4(11) . . ?
N17 C86 C87 121.9(12) . . ?
C84 C85 N16 106.0(11) . . ?
C84 C85 H85 127.0 . . ?
N16 C85 H85 127.0 . . ?
C85 C84 N17 113.3(12) . . ?
C85 C84 H84 123.4 . . ?
N17 C84 H84 123.4 . . ?
C82 C83 N17 109.3(13) . . ?
C82 C83 H83A 109.8 . . ?
N17 C83 H83A 109.8 . . ?
C82 C83 H83B 109.8 . . ?
N17 C83 H83B 109.8 . . ?
H83A C83 H83B 108.3 . . ?
C83 C82 H82A 109.5 . . ?
C83 C82 H82B 109.5 . . ?
H82A C82 H82B 109.5 . . ?
C83 C82 H82C 109.5 . . ?
H82A C82 H82C 109.5 . . ?
H82B C82 H82C 109.5 . . ?
C80 C81 H81A 109.5 . . ?
C80 C81 H81B 109.5 . . ?
H81A C81 H81B 109.5 . . ?
C80 C81 H81C 109.5 . . ?
H81A C81 H81C 109.5 . . ?
H81B C81 H81C 109.5 . . ?
N15 C80 C81 113.1(12) . . ?
N15 C80 H80A 109.0 . . ?
C81 C80 H80A 109.0 . . ?
N15 C80 H80B 109.0 . . ?
C81 C80 H80B 109.0 . . ?
H80A C80 H80B 107.8 . . ?
C78 C79 N15 107.9(10) . . ?
C78 C79 H79 126.0 . . ?
N15 C79 H79 126.0 . . ?
C79 C78 N14 110.2(10) . . ?
C79 C78 H78 124.9 . . ?
N14 C78 H78 124.9 . . ?
N14 C77 N15 111.2(8) . . ?
N14 C77 C76 127.2(10) . . ?
N15 C77 C76 121.6(10) . . ?
C75 C76 C77 174.9(11) . . ?
C76 C75 C71 171.8(14) . . ?
N13 C74 C69 121.4(8) . . ?
N13 C74 C73 119.0(9) . . ?
C69 C74 C73 119.6(8) . . ?
C72 C73 C74 122.2(9) . . ?
C72 C73 H73 118.9 . . ?
C74 C73 H73 118.9 . . ?
C73 C72 C71 118.8(9) . . ?
C73 C72 H72 120.6 . . ?
C71 C72 H72 120.6 . . ?
C70 C71 C72 121.6(8) . . ?
C70 C71 C75 117.9(10) . . ?
C72 C71 C75 120.5(9) . . ?
C71 C70 C69 120.2(9) . . ?
C71 C70 H70 119.9 . . ?
C69 C70 H70 119.9 . . ?
C74 C69 C68 119.0(9) . . ?
C74 C69 C70 117.4(8) . . ?
C68 C69 C70 123.6(9) . . ?
O1 C68 C64 119.8(18) . . ?
O1 C68 C69 117.8(18) . . ?
C64 C68 C69 120.4(9) . . ?
C66 C67 C62 120.4(8) . . ?
C66 C67 H67 119.8 . . ?
C62 C67 H67 119.8 . . ?
C67 C66 C65 120.9(8) . . ?
C67 C66 H66 119.6 . . ?
C65 C66 H66 119.6 . . ?
C66 C65 N13 119.5(9) . . ?
C66 C65 C64 120.6(8) . . ?
N13 C65 C64 119.8(8) . . ?
C68 C64 C63 122.3(9) . . ?
C68 C64 C65 118.8(8) . . ?
C63 C64 C65 118.9(8) . . ?
 
_refine_diff_density_max    1.086
_refine_diff_density_min   -0.561
_refine_diff_density_rms    0.102

_shelx_res_file
;
TITL 220921_Zn4L8_Fer_0m_a.res in C2/c
    220921_Zn4L8_Fer_0m_sqd_sqd.res
    created by SHELXL-2019/1 at 09:56:27 on 01-May-2023
REM Old TITL 220921_Zn4L8_Fer_0m in C2/c
REM SHELXT solution in C2/c
REM R1 0.453,  Rweak 0.066,  Alpha 0.116,  Orientation as input
REM Formula found by SHELXT:  C227 F18 N69 O22 S4 Zn4
CELL  0.71073  56.5974  13.6900  38.8777   90.000  117.327   90.000
ZERR    4.000   0.0023   0.0006   0.0015    0.000    0.002    0.000
LATT  7
SYMM -X, Y, 1/2-Z
SFAC C H F FE N O S ZN
UNIT 913.60 705.60 48 3.36 160 64 16 16
TEMP -183
L.S. 20
BOND $H
LIST 6
FMAP 2
PLAN 100
ACTA 50
DFIX 1.51 0.02 C107 C108 C1 C2 C54 C53
DANG 2.44 0.04 N20 C108 N2 C1 N10 C54
DFIX 1.47 0.02 N10 C53 N2 C2
RIGU C1 C2
WGHT    0.200000
FVAR       0.27213   0.41999
C1A   1    0.426632    0.433838    0.102608    21.00000    0.15363    0.16062 =
         0.14021   -0.05595    0.06390    0.00771
AFIX  43
H1A   2    0.412921    0.460969    0.079611    21.00000   -1.20000
AFIX   0
C1B   1    0.461841    0.552983    0.210308    21.00000    0.39405    0.39029 =
         0.39817   -0.02914    0.17317    0.01316
AFIX  43
H1B   2    0.479181    0.575032    0.216079    21.00000   -1.20000
AFIX   0
C2A   1    0.423364    0.354517    0.123911    21.00000    0.13265    0.12745 =
         0.10079   -0.02214    0.07069    0.01302
AFIX  43
H2A   2    0.407263    0.326365    0.121226    21.00000   -1.20000
AFIX   0
C2B   1    0.455370    0.473476    0.228024    21.00000    0.37536    0.37791 =
         0.37830    0.00279    0.17692    0.00012
AFIX  43
H2B   2    0.467638    0.438835    0.250243    21.00000   -1.20000
AFIX   0
C3A   1    0.450817    0.326666    0.151003    21.00000    0.18470    0.17389 =
         0.17194   -0.02891    0.10337    0.00882
AFIX  43
H3A   2    0.455735    0.269549    0.166624    21.00000   -1.20000
AFIX   0
C3B   1    0.427338    0.453845    0.206991    21.00000    0.38160    0.38407 =
         0.37804   -0.00898    0.17525   -0.00101
AFIX  43
H3B   2    0.418225    0.396612    0.208115    21.00000   -1.20000
AFIX   0
C4A   1    0.468714    0.397202    0.150345    21.00000    0.13424    0.13670 =
         0.13100   -0.05799    0.06135    0.01758
AFIX  43
H4A   2    0.487401    0.398768    0.166393    21.00000   -1.20000
AFIX   0
C4B   1    0.416310    0.538010    0.184331    21.00000    0.37115    0.38098 =
         0.38078   -0.01811    0.17182   -0.00665
AFIX  43
H4B   2    0.398020    0.555397    0.172434    21.00000   -1.20000
AFIX   0
C5A   1    0.453350    0.465852    0.120917    21.00000    0.18244    0.16241 =
         0.17045   -0.04248    0.07412    0.01573
AFIX  43
H5A   2    0.459963    0.523382    0.114679    21.00000   -1.20000
AFIX   0
C5B   1    0.437180    0.593362    0.182104    21.00000    0.42104    0.40777 =
         0.41298   -0.01970    0.17810    0.01469
AFIX  43
H5B   2    0.435015    0.646471    0.165180    21.00000   -1.20000
AFIX   0
FE1   4    0.441936    0.458851    0.164007    21.00000    0.36935    0.44098 =
         0.40736   -0.12815    0.16421    0.03151
DFIX 2.04 0.04 Fe1 C1A Fe1 C2A Fe1 C3A Fe1 C4A Fe1 C5A
DFIX 2.04 0.04 Fe1 C1B Fe1 C2B Fe1 C3B Fe1 C4B Fe1 C5B
DANG 2.30 0.04 C1A C3A C2A C4A C3A C5A C4A C1A C5A C2A
DANG 2.30 0.04 C1B C3B C2B C4B C3B C5B C4B C1B C5B C2B
DFIX 1.42 0.02 C1A C2A C2A C3A C3A C4A C4A C5A C5A C1A
DFIX 1.42 0.02 C1B C2B C2B C3B C3B C4B C4B C5B C5B C1B
SIMU C1A C2A C3A C4A C5A C1B C2B C3B C4B C5B
ISOR 0.02 C1A C2A C3A C4A C5A C1B C2B C3B C4B C5B FE1
ISOR 0.01 C2B C27
F1    3    0.393394    0.535750    0.274990    11.00000    0.29328    0.14381 =
         0.16942    0.01706    0.13264    0.01263
ZN1   8    0.385698   -0.084597    0.267433    11.00000    0.07324    0.13334 =
         0.09971    0.04417    0.02709    0.00553
SIMU S1 C1C
S1    7    0.424674    0.548060    0.348555    11.00000    0.12939    0.16366 =
         0.17246    0.06064    0.05647    0.03907
C1C   1    0.398794    0.490179    0.311749    11.00000    0.11759    0.12399 =
         0.23973    0.04701    0.09069    0.02316
O1    6    0.291974    0.127465    0.067759    11.00000    0.30672    0.61017 =
         0.13813    0.02702    0.08177   -0.13513
N1    5    0.684161    0.215840    0.554870    11.00000    0.12124    0.15524 =
         0.08826    0.00974    0.04398   -0.03629
C1    1    0.641473   -0.020252    0.474722    11.00000    0.35038    0.33807 =
         0.33455   -0.18863    0.05672   -0.08693
AFIX  33
H1D   2    0.631076   -0.055185    0.450358    11.00000   -1.20000
H1E   2    0.653614   -0.065940    0.494238    11.00000   -1.20000
H1C   2    0.629432    0.008335    0.483750    11.00000   -1.20000
AFIX   0
PART  1
ZN2   8    0.681674    0.312198    0.593854    21.00000    0.06618    0.11570 =
         0.05639    0.00096    0.02244    0.01106
PART  2
ZN2A  8    0.690058    0.287529    0.598532   -21.00000    0.12130    0.29670 =
         0.06865   -0.02952    0.04476   -0.09747
PART  0
F2    3    0.376481    0.506059    0.313952    11.00000    0.13000    0.17404 =
         0.14992    0.02774    0.05391    0.02163
S2    7    0.284693    0.474551    0.264406    11.00000    0.14483    0.14367 =
         0.08032   -0.00408    0.05230   -0.02434
C2C   1    0.293964    0.357494    0.281769    11.00000    0.24694    0.20286 =
         0.14929    0.05124    0.12680    0.08115
RIGU C2C F6 C2C F5 C2C F4
O2    6    0.357943    0.241693    0.110722    11.00000    0.15600    0.10289 =
         0.12045    0.02710    0.07121    0.01682
N2    5    0.672766    0.110716    0.506142    11.00000    0.10499    0.12890 =
         0.14205   -0.03288    0.00597    0.00776
C2    1    0.657386    0.060171    0.468261    11.00000    0.21116    0.22161 =
         0.30493   -0.17584    0.01935    0.01761
AFIX  23
H2C   2    0.669630    0.032237    0.459095    11.00000   -1.20000
H2D   2    0.645341    0.106837    0.448561    11.00000   -1.20000
AFIX   0
F3    3    0.400115    0.400648    0.304654    11.00000    0.19943    0.11257 =
         0.27263    0.02370    0.12704    0.03800
O3    6    0.447014    0.525041    0.337022    11.00000    0.15498    0.22523 =
         0.47602    0.16275    0.18814    0.07577
N3    5    0.504703    0.301555    0.414446    11.00000    0.10315    0.13816 =
         0.13842    0.00386    0.04388    0.02197
C3    1    0.698995    0.101263    0.524984    11.00000    0.21559    0.12282 =
         0.14059    0.00211    0.08326   -0.01001
AFIX  43
H3    2    0.710258    0.059521    0.519518    11.00000   -1.20000
AFIX   0
O4    6    0.427484    0.494997    0.380178    11.00000    0.12687    0.23409 =
         0.13922    0.08575    0.02508    0.03552
F4    3    0.277116    0.283975    0.256429    11.00000    0.30243    0.19820 =
         0.20152    0.02681    0.15243    0.06090
N4    5    0.382138   -0.029110    0.217431    11.00000    0.09497    0.13389 =
         0.09251    0.04142    0.03215    0.01263
C4    1    0.705900    0.170599    0.555787    11.00000    0.11338    0.18055 =
         0.08118   -0.00103    0.02830   -0.03485
AFIX  43
H4    2    0.723640    0.183540    0.574709    11.00000   -1.20000
AFIX   0
O5    6    0.418966    0.649211    0.348624    11.00000    0.13698    0.10828 =
         0.16383   -0.00749    0.04168    0.00925
F5    3    0.298293    0.346024    0.317514    11.00000    0.26309    0.25578 =
         0.17634    0.08091    0.14992    0.08872
N5    5    0.394764    0.054647    0.181812    11.00000    0.10153    0.25400 =
         0.11633    0.08105    0.06380    0.00997
C5    1    0.664037    0.175863    0.523556    11.00000    0.12220    0.10785 =
         0.07417   -0.00087    0.01459   -0.03130
N6    5    0.694101    0.213731    0.640293    11.00000    0.11160    0.26631 =
         0.06531   -0.00312    0.02366   -0.05138
F6    3    0.318701    0.331883    0.282831    11.00000    0.29641    0.32245 =
         0.20100    0.12870    0.16440    0.16630
O6    6    0.303839    0.540499    0.290601    11.00000    0.20683    0.23931 =
         0.12375   -0.05070    0.08236   -0.13679
C6    1    0.636212    0.202429    0.509439    11.00000    0.11133    0.14791 =
         0.06422   -0.01088    0.02160   -0.03078
O7    6    0.260042    0.473119    0.265545    11.00000    0.10238    0.25130 =
         0.09745   -0.05317    0.05916   -0.03040
N7    5    0.691838    0.077174    0.669983    11.00000    0.11287    0.30031 =
         0.10484    0.07179    0.01315   -0.06375
C7    1    0.613684    0.219422    0.494719    11.00000    0.11542    0.10298 =
         0.08587    0.00703    0.02515   -0.01932
O8    6    0.285133    0.470242    0.227583    11.00000    0.22087    0.12453 =
         0.10386   -0.00027    0.10997    0.00318
N8    5    0.517687    0.179016    0.508545    11.00000    0.14622    0.23288 =
         0.10591    0.04958    0.03413   -0.00638
C8    1    0.586792    0.239547    0.476799    11.00000    0.12402    0.12870 =
         0.06643    0.01731    0.03483   -0.01177
N9    5    0.418405   -0.168155    0.286696    11.00000    0.07071    0.10607 =
         0.14641    0.04091    0.02928    0.00325
C9    1    0.574546    0.313813    0.487600    11.00000    0.17521    0.11942 =
         0.08667    0.00064    0.06428    0.00124
AFIX  43
H9    2    0.585235    0.352736    0.509513    11.00000   -1.20000
AFIX   0
C10   1    0.547422    0.333228    0.467697    11.00000    0.14011    0.15172 =
         0.10889    0.01522    0.06380    0.01712
AFIX  43
H10   2    0.540089    0.383293    0.476811    11.00000   -1.20000
AFIX   0
N10   5    0.456606   -0.238542    0.318332    11.00000    0.07680    0.16292 =
         0.23238    0.05855    0.02389   -0.00169
C11   1    0.530882    0.281022    0.434849    11.00000    0.13450    0.10684 =
         0.09477   -0.00674    0.05944    0.00449
N11   5    0.356118   -0.175574    0.259200    11.00000    0.08619    0.08828 =
         0.11869    0.06220    0.03568    0.01576
C12   1    0.542327    0.201695    0.422838    11.00000    0.09194    0.12606 =
         0.12111    0.06602    0.05244    0.02091
N12   5    0.316704   -0.234070    0.245051    11.00000    0.08077    0.11933 =
         0.16063    0.06975    0.02175   -0.01450
C13   1    0.570470    0.183798    0.444804    11.00000    0.12876    0.10692 =
         0.09069    0.01014    0.06437    0.00438
AFIX  43
H13   2    0.578142    0.131896    0.437101    11.00000   -1.20000
AFIX   0
N13   5    0.277529    0.348203    0.115212    11.00000    0.15752    0.09968 =
         0.06556    0.01940    0.06633    0.04945
AFIX  43
H13A  2    0.273300    0.398560    0.125347    11.00000   -1.20000
AFIX   0
C14   1    0.526667    0.139682    0.388708    11.00000    0.06910    0.20512 =
         0.09316    0.02996   -0.00188   -0.04163
AFIX  43
H14A  2    0.533367    0.086198    0.380252    11.00000   -1.20000
AFIX   0
N14   5    0.284610    0.397931   -0.113814    11.00000    0.14728    0.21922 =
         0.06748    0.06106    0.06425    0.07511
SIMU 0.02 C15 C16 C17 C18 C19 C20
C15   1    0.498862    0.174714    0.369935    11.00000    0.11629    0.08937 =
         0.11241    0.00254    0.05989    0.00185
N15   5    0.258814    0.518537   -0.115915    11.00000    0.08201    0.13860 =
         0.06134    0.04145    0.02918    0.01444
C16   1    0.489995    0.250264    0.383688    11.00000    0.13787    0.10462 =
         0.10964    0.01160    0.06487    0.00010
N16   5    0.386430    0.007000    0.307161    11.00000    0.06272    0.15672 =
         0.09058    0.03644    0.02920    0.00651
C18   1    0.446129    0.228335    0.328949    11.00000    0.09755    0.13224 =
         0.13630    0.00170    0.04342    0.00329
AFIX  43
H18   2    0.428151    0.248953    0.314986    11.00000   -1.20000
AFIX   0
N18   5    0.334840    0.501001    0.131261    11.00000    0.35083    0.05870 =
         0.14092    0.03591    0.15394    0.07973
AFIX  43
H18A  2    0.328934    0.557013    0.135375    11.00000   -1.20000
AFIX   0
C17   1    0.461560    0.274490    0.360555    11.00000    0.11184    0.15573 =
         0.13719    0.02903    0.06264    0.01604
AFIX  43
H17   2    0.454265    0.325862    0.369128    11.00000   -1.20000
AFIX   0
N17   5    0.380565    0.130043    0.338575    11.00000    0.12730    0.12778 =
         0.08416    0.03488    0.04541    0.00592
C19   1    0.454553    0.150609    0.314578    11.00000    0.09093    0.10876 =
         0.13420    0.03364    0.06181    0.01732
N19   5    0.345520    0.384531   -0.087869    11.00000    0.15011    0.18201 =
         0.09341    0.05294    0.07419    0.08015
C20   1    0.480933    0.125583    0.335958    11.00000    0.10085    0.09117 =
         0.11253    0.01123    0.06578    0.00827
AFIX  43
H20   2    0.487474    0.071975    0.327321    11.00000   -1.20000
AFIX   0
SIMU N20 C107 C108
N20   5    0.379176    0.502578   -0.063407    11.00000    0.26068    0.16935 =
         0.17413   -0.00154    0.16219   -0.03480
C22   1    0.420909    0.071424    0.250831    11.00000    0.07702    0.11468 =
         0.11629    0.03651    0.05391    0.00604
C21   1    0.436918    0.105021    0.279985    11.00000    0.07403    0.10657 =
         0.11259    0.02220    0.03664    0.00133
C23   1    0.400508    0.033401    0.218024    11.00000    0.08252    0.14835 =
         0.12607    0.05602    0.05623    0.01143
C24   1    0.364808   -0.048197    0.179379    11.00000    0.09410    0.22342 =
         0.10461    0.03918    0.04054    0.00248
AFIX  43
H24   2    0.349709   -0.089850    0.170105    11.00000   -1.20000
AFIX   0
C25   1    0.373165    0.002464    0.158172    11.00000    0.10315    0.29862 =
         0.10086    0.05932    0.03091    0.01141
AFIX  43
H25   2    0.365242    0.002197    0.130693    11.00000   -1.20000
AFIX   0
RIGU C26 C27
C26   1    0.410135    0.127429    0.170007    11.00000    0.14010    0.28971 =
         0.15579    0.08403    0.07017    0.02424
AFIX  23
H26A  2    0.398126    0.177420    0.152114    11.00000   -1.20000
H26B  2    0.424205    0.160349    0.192934    11.00000   -1.20000
AFIX   0
C27   1    0.421887    0.064478    0.150248    11.00000    0.28129    0.34936 =
         0.31482    0.01386    0.19688   -0.01997
AFIX  33
H27A  2    0.432318    0.105084    0.141441    11.00000   -1.50000
H27B  2    0.433454    0.015116    0.168441    11.00000   -1.50000
H27C  2    0.407576    0.032055    0.127937    11.00000   -1.50000
AFIX   0
DFIX 1.51 0.02 C28 C29
DANG 2.44 0.04 N7 C28
C28   1    0.692275   -0.067762    0.708310    11.00000    0.18797    0.20106 =
         0.14516    0.02708    0.00857   -0.01031
AFIX  33
H28A  2    0.679245   -0.116410    0.707217    11.00000   -1.20000
H28B  2    0.706853   -0.100590    0.705956    11.00000   -1.20000
H28C  2    0.699344   -0.032905    0.733063    11.00000   -1.20000
AFIX   0
C29   1    0.680044   -0.001590    0.678067    11.00000    0.16028    0.28493 =
         0.17909    0.11208   -0.02341   -0.08358
AFIX  23
H29A  2    0.672259   -0.041405    0.654142    11.00000   -1.20000
H29B  2    0.664833    0.025531    0.680949    11.00000   -1.20000
AFIX   0
RIGU C30 C31
C30   1    0.718820    0.098692    0.685891    11.00000    0.11232    0.35741 =
         0.10167    0.05301    0.00050   -0.10213
AFIX  43
H30   2    0.733425    0.063948    0.705173    11.00000   -1.20000
AFIX   0
C32   1    0.677321    0.147026    0.642050    11.00000    0.11457    0.25168 =
         0.07480    0.00839    0.02782   -0.07208
C31   1    0.719079    0.182638    0.666781    11.00000    0.10991    0.33683 =
         0.09515    0.02277    0.03716   -0.07926
AFIX  43
H31   2    0.734951    0.216162    0.671354    11.00000   -1.20000
AFIX   0
C33   1    0.649814    0.144603    0.618894    11.00000    0.12478    0.27267 =
         0.06957    0.05023    0.03225   -0.04553
C34   1    0.625932    0.149148    0.598219    11.00000    0.16008    0.16861 =
         0.06167    0.02259    0.03711   -0.05821
DFIX 1.40 0.02 C35 C36 C36 C37 C37 C38 C38 C39 C39 C40 C40 C35
DANG 2.40 0.04 C35 C37 C36 C38 C37 C39 C38 C40 C39 C35 C40 C36
DANG 2.44 0.04 C39 C47 C38 C41 C42 C41
DANG 2.34 0.04 C38 C42
DANG 2.46 0.04 N8 C39 N8 C47
DFIX 1.36 0.02 N8 C38 N8 C42
DFIX 1.40 0.02 C42 C43 C43 C44 C44 C45 C45 C46 C46 C47 C47 C42
DANG 2.40 0.04 C42 C44 C43 C45 C44 C46 C45 C47 C46 C42 C47 C43
C35   1    0.598518    0.157917    0.576305    11.00000    0.09756    0.15404 =
         0.06835    0.04785    0.01685   -0.02514
C36   1    0.583703    0.228327    0.583810    11.00000    0.13684    0.15603 =
         0.09998    0.03865    0.04651    0.00402
AFIX  43
H36   2    0.592388    0.272808    0.604635    11.00000   -1.20000
AFIX   0
C37   1    0.557033    0.233831    0.561658    11.00000    0.13897    0.20251 =
         0.08369    0.02840    0.02561   -0.03064
AFIX  43
H37   2    0.547156    0.281768    0.567263    11.00000   -1.20000
AFIX   0
SIMU 0.02 N8 C38 C42
C38   1    0.543871    0.169858    0.530663    11.00000    0.10668    0.18760 =
         0.09170    0.05255    0.03309    0.00463
C39   1    0.558284    0.098336    0.522886    11.00000    0.09407    0.16057 =
         0.07344    0.05453    0.00789   -0.00071
C41   1    0.545346    0.025837    0.491765    11.00000    0.11480    0.21130 =
         0.09220    0.08151    0.01230   -0.02841
AFIX  43
H41A  2    0.554488   -0.026931    0.487290    11.00000   -1.20000
AFIX   0
SIMU 0.02 C35 C40
C40   1    0.585647    0.093780    0.545642    11.00000    0.10962    0.18022 =
         0.09492    0.06978    0.02763   -0.02852
AFIX  43
H40   2    0.595674    0.046217    0.540160    11.00000   -1.20000
AFIX   0
C42   1    0.504079    0.118321    0.477970    11.00000    0.12049    0.17640 =
         0.10595    0.05647    0.03092   -0.01094
RIGU C43 C44
C43   1    0.476095    0.135056    0.455485    11.00000    0.11067    0.15633 =
         0.18303    0.06564    0.00740   -0.01779
AFIX  43
H43   2    0.467138    0.183750    0.462496    11.00000   -1.20000
AFIX   0
C44   1    0.462936    0.077958    0.423613    11.00000    0.08255    0.18621 =
         0.17650    0.07374    0.02238   -0.00251
AFIX  43
H44   2    0.444571    0.089857    0.407413    11.00000   -1.20000
AFIX   0
C45   1    0.475293    0.002924    0.413816    11.00000    0.10281    0.16237 =
         0.13589    0.07257    0.00402   -0.05186
C46   1    0.502664   -0.016402    0.437002    11.00000    0.08050    0.16439 =
         0.10905    0.05469    0.00357   -0.02126
AFIX  43
H46   2    0.511189   -0.069184    0.431294    11.00000   -1.20000
AFIX   0
C47   1    0.516544    0.044336    0.468262    11.00000    0.10195    0.17201 =
         0.09929    0.05153    0.00450   -0.02721
C48   1    0.461601   -0.059668    0.377781    11.00000    0.07895    0.12469 =
         0.18768    0.08774    0.02432   -0.00539
SIMU C49 C50
C49   1    0.451192   -0.109247    0.349834    11.00000    0.07286    0.14700 =
         0.15228    0.04686    0.01767   -0.02582
C59   1    0.330575   -0.158800    0.239838    11.00000    0.06503    0.11921 =
         0.11205    0.05745    0.01800    0.01539
C58   1    0.358497   -0.262055    0.276807    11.00000    0.07059    0.13249 =
         0.11298    0.04381    0.01669    0.00456
AFIX  43
H58   2    0.375103   -0.291833    0.292997    11.00000   -1.20000
AFIX   0
C57   1    0.335884   -0.300302    0.269412    11.00000    0.10588    0.11725 =
         0.15830    0.08018    0.01964   -0.00956
AFIX  43
H57   2    0.332860   -0.360950    0.278603    11.00000   -1.20000
AFIX   0
DFIX 1.51 0.02 C55 C56
SIMU C55 C56 C57 C58 C59 N12 N11
C56   1    0.285572   -0.226725    0.237497    11.00000    0.13559    0.10349 =
         0.15596    0.03349    0.00484   -0.00778
AFIX  23
H56A  2    0.281518   -0.265379    0.255661    11.00000   -1.20000
H56B  2    0.278465   -0.159436    0.234345    11.00000   -1.20000
AFIX   0
C55   1    0.280141   -0.274875    0.202492    11.00000    0.24150    0.15209 =
         0.19294    0.02078    0.11664   -0.01236
AFIX  33
H55A  2    0.260938   -0.285498    0.187505    11.00000   -1.20000
H55B  2    0.286369   -0.234561    0.187445    11.00000   -1.20000
H55C  2    0.289348   -0.337958    0.208249    11.00000   -1.20000
AFIX   0
C54   1    0.502816   -0.239775    0.333487    11.00000    0.19241    0.49095 =
         0.69851    0.20322    0.14171    0.03671
AFIX  33
H54D  2    0.520628   -0.261877    0.352036    11.00000   -1.50000
H54E  2    0.498151   -0.267600    0.307941    11.00000   -1.50000
H54F  2    0.502610   -0.168317    0.331871    11.00000   -1.50000
AFIX   0
SIMU C53 C54
C53   1    0.482573   -0.273458    0.346958    11.00000    0.07674    0.16313 =
         0.49394    0.05305    0.02190    0.00968
AFIX  23
H53A  2    0.482567   -0.345600    0.348722    11.00000   -1.20000
H53B  2    0.487047   -0.245857    0.372763    11.00000   -1.20000
AFIX   0
C52   1    0.443649   -0.288761    0.283159    11.00000    0.09694    0.15040 =
         0.25270    0.03390    0.07341    0.04235
AFIX  43
H52   2    0.449928   -0.341526    0.273719    11.00000   -1.20000
AFIX   0
C51   1    0.418745   -0.240487    0.265293    11.00000    0.11951    0.12402 =
         0.23237    0.02979    0.07556   -0.00527
AFIX  43
H51   2    0.404366   -0.258420    0.241144    11.00000   -1.20000
AFIX   0
C50   1    0.441396   -0.167153    0.319419    11.00000    0.05010    0.11314 =
         0.18098    0.04498    0.01093   -0.00132
C63   1    0.301293    0.094218    0.141511    11.00000    0.09273    0.07595 =
         0.07095    0.01508    0.02913    0.01884
AFIX  43
H63   2    0.306561    0.039500    0.131636    11.00000   -1.20000
AFIX   0
C62   1    0.301865    0.089740    0.178083    11.00000    0.07861    0.09388 =
         0.06924    0.04007    0.01894    0.00850
C61   1    0.311031   -0.000391    0.199898    11.00000    0.06836    0.11462 =
         0.07715    0.02405    0.02961   -0.00198
C60   1    0.319443   -0.075175    0.217911    11.00000    0.06257    0.11486 =
         0.10457    0.05283    0.02729    0.00886
C88   1    0.362787    0.214276    0.244752    11.00000    0.11182    0.10083 =
         0.08513    0.02582    0.04580   -0.00975
C89   1    0.354699    0.289173    0.215075    11.00000    0.11877    0.13077 =
         0.09958    0.04280    0.04799   -0.00011
C90   1    0.355858    0.267108    0.180391    11.00000    0.11859    0.08174 =
         0.09101    0.02579    0.04601    0.01024
AFIX  43
H90   2    0.360820    0.203349    0.176505    11.00000   -1.20000
AFIX   0
C91   1    0.349789    0.338027    0.151774    11.00000    0.13768    0.04470 =
         0.09138    0.01741    0.05036    0.01858
C92   1    0.340160    0.427033    0.156709    11.00000    0.22518    0.10051 =
         0.11332    0.03844    0.09797    0.01186
C93   1    0.337329    0.447328    0.192362    11.00000    0.21330    0.08764 =
         0.15300    0.02238    0.11460    0.03947
AFIX  43
H93   2    0.329471    0.506493    0.194841    11.00000   -1.20000
AFIX   0
C94   1    0.346069    0.380600    0.220903    11.00000    0.18205    0.08647 =
         0.13199    0.04798    0.09252    0.05994
AFIX  43
H94   2    0.346386    0.395471    0.244979    11.00000   -1.20000
AFIX   0
C95   1    0.351971    0.322717    0.116627    11.00000    0.15628    0.05079 =
         0.10570    0.01154    0.06420    0.01782
C96   1    0.346603    0.401964    0.090566    11.00000    0.16967    0.07235 =
         0.08849    0.03999    0.07000    0.03575
C97   1    0.350197    0.395539    0.058540    11.00000    0.14277    0.08793 =
         0.08821    0.03498    0.05798    0.01724
AFIX  43
H97   2    0.355970    0.335693    0.052536    11.00000   -1.20000
AFIX   0
C98   1    0.345539    0.475290    0.034517    11.00000    0.21015    0.13097 =
         0.11084    0.03026    0.10158    0.03941
C99   1    0.337942    0.563746    0.043137    11.00000    0.32403    0.14718 =
         0.16359    0.07357    0.17535    0.08497
AFIX  43
H99   2    0.336464    0.620130    0.028034    11.00000   -1.20000
AFIX   0
C100  1    0.332698    0.568242    0.073321    11.00000    0.28771    0.15636 =
         0.16001    0.08648    0.15693    0.09782
AFIX  43
H100  2    0.324905    0.625427    0.077602    11.00000   -1.20000
AFIX   0
C101  1    0.338637    0.489336    0.098428    11.00000    0.23576    0.07354 =
         0.12108    0.04562    0.11135    0.04442
C102  1    0.349939    0.464234   -0.001365    11.00000    0.20801    0.11958 =
         0.14807    0.04597    0.10546    0.03699
C103  1    0.353299    0.454438   -0.029684    11.00000    0.25029    0.19236 =
         0.11753    0.03021    0.13057    0.05369
C104  1    0.359660    0.444549   -0.059335    11.00000    0.18260    0.19519 =
         0.11395    0.01772    0.09018    0.01987
RIGU C105 C106
C105  1    0.357028    0.397469   -0.114103    11.00000    0.21859    0.18717 =
         0.14222    0.04653    0.13669    0.04915
AFIX  43
H10A  2    0.351513    0.366264   -0.138416    11.00000   -1.20000
AFIX   0
C106  1    0.378214    0.466048   -0.096375    11.00000    0.26275    0.23595 =
         0.18517    0.04361    0.14458    0.01309
AFIX  43
H10C  2    0.390088    0.483749   -0.106396    11.00000   -1.20000
AFIX   0
RIGU N20 C107 C108
C107  1    0.398839    0.568344   -0.035267    11.00000    0.31418    0.17026 =
         0.23148   -0.01953    0.15263   -0.09143
AFIX  23
H10E  2    0.400886    0.553191   -0.009141    11.00000   -1.20000
H10F  2    0.392438    0.636493   -0.041551    11.00000   -1.20000
AFIX   0
RIGU C107 C108 C53 C54
C108  1    0.425924    0.559249   -0.034976    11.00000    0.30725    0.33328 =
         0.22793    0.02702    0.13986   -0.07063
AFIX  33
H10H  2    0.438578    0.604367   -0.015788    11.00000   -1.50000
H10I  2    0.432477    0.492153   -0.028280    11.00000   -1.50000
H10J  2    0.424033    0.575413   -0.060674    11.00000   -1.50000
AFIX   0
C87   1    0.369675    0.162791    0.271649    11.00000    0.09607    0.11859 =
         0.08990    0.02424    0.04171   -0.01397
C86   1    0.379099    0.100054    0.304935    11.00000    0.06990    0.11272 =
         0.09345    0.02405    0.03550   -0.00048
C85   1    0.393835   -0.022774    0.344640    11.00000    0.10378    0.11686 =
         0.10276    0.03719    0.05269    0.01175
AFIX  43
H85   2    0.400817   -0.084677    0.355663    11.00000   -1.20000
AFIX   0
C84   1    0.389406    0.049600    0.361451    11.00000    0.12118    0.16469 =
         0.09500    0.04614    0.05115    0.01623
AFIX  43
H84   2    0.392023    0.047538    0.387389    11.00000   -1.20000
AFIX   0
C83   1    0.375098    0.232248    0.347263    11.00000    0.16139    0.17604 =
         0.10230    0.03397    0.05425   -0.00127
AFIX  23
H83A  2    0.370262    0.274337    0.324291    11.00000   -1.20000
H83B  2    0.360007    0.231788    0.353531    11.00000   -1.20000
AFIX   0
SIMU 0.02 C83 C82 N17
C82   1    0.398410    0.270195    0.379468    11.00000    0.25395    0.15380 =
         0.15012   -0.00048    0.10013   -0.04141
AFIX  33
H82A  2    0.394896    0.336780    0.385182    11.00000   -1.20000
H82B  2    0.403008    0.228632    0.402184    11.00000   -1.20000
H82C  2    0.413237    0.271072    0.373019    11.00000   -1.20000
AFIX   0
C81   1    0.262043    0.676914   -0.083346    11.00000    0.20486    0.22784 =
         0.25526   -0.05319    0.09648   -0.07306
AFIX  33
H81A  2    0.251422    0.722169   -0.076559    11.00000   -1.50000
H81B  2    0.277417    0.654732   -0.059690    11.00000   -1.50000
H81C  2    0.268212    0.710245   -0.100056    11.00000   -1.50000
AFIX   0
RIGU C80 C81
C80   1    0.244855    0.588145   -0.104957    11.00000    0.11859    0.14498 =
         0.09825    0.03431    0.04802    0.02360
AFIX  23
H80A  2    0.238354    0.555843   -0.088127    11.00000   -1.20000
H80B  2    0.229154    0.611324   -0.128469    11.00000   -1.20000
AFIX   0
C79   1    0.261713    0.519140   -0.150507    11.00000    0.10077    0.21250 =
         0.05754    0.04227    0.03604    0.02989
AFIX  43
H79   2    0.253923    0.564804   -0.171110    11.00000   -1.20000
AFIX   0
C78   1    0.276371    0.448689   -0.148884    11.00000    0.11990    0.27258 =
         0.07548    0.06029    0.05679    0.10046
AFIX  43
H78   2    0.281205    0.432045   -0.168536    11.00000   -1.20000
AFIX   0
C77   1    0.273227    0.442727   -0.095534    11.00000    0.11680    0.17508 =
         0.03813    0.04072    0.03842    0.03534
C76   1    0.275260    0.418747   -0.058938    11.00000    0.09955    0.13861 =
         0.07857    0.03410    0.04041    0.04705
C75   1    0.274885    0.396833   -0.028537    11.00000    0.11547    0.16348 =
         0.09251    0.07188    0.06112    0.07629
C74   1    0.276686    0.356696    0.079644    11.00000    0.14131    0.09660 =
         0.07612    0.03718    0.06494    0.05935
C73   1    0.268609    0.444769    0.059825    11.00000    0.20286    0.12516 =
         0.10371    0.07154    0.10433    0.10607
AFIX  43
H73   2    0.262283    0.495071    0.070310    11.00000   -1.20000
AFIX   0
C72   1    0.269478    0.461491    0.025458    11.00000    0.17967    0.13144 =
         0.08998    0.04901    0.08479    0.08841
AFIX  43
H72   2    0.265655    0.524401    0.013852    11.00000   -1.20000
AFIX   0
C71   1    0.276015    0.385037    0.008197    11.00000    0.12257    0.12985 =
         0.06169    0.06035    0.05163    0.06273
C70   1    0.283201    0.297476    0.025286    11.00000    0.10481    0.15788 =
         0.05205    0.02006    0.04122    0.04163
AFIX  43
H70   2    0.287731    0.246324    0.012875    11.00000   -1.20000
AFIX   0
C69   1    0.284096    0.280304    0.063373    11.00000    0.10762    0.08058 =
         0.07388    0.03245    0.04503    0.03466
C68   1    0.291941    0.190689    0.083641    11.00000    0.13600    0.09126 =
         0.05848   -0.00414    0.03271    0.01034
C67   1    0.294184    0.170468    0.192459    11.00000    0.10251    0.08654 =
         0.07582    0.02117    0.05003    0.02327
AFIX  43
H67   2    0.294474    0.166824    0.217052    11.00000   -1.20000
AFIX   0
C66   1    0.286286    0.254329    0.171482    11.00000    0.12361    0.08339 =
         0.07980    0.01929    0.06079    0.03246
AFIX  43
H66   2    0.281579    0.309375    0.181912    11.00000   -1.20000
AFIX   0
C65   1    0.285023    0.260529    0.135532    11.00000    0.10998    0.09047 =
         0.06538    0.03166    0.04082    0.03360
C64   1    0.292843    0.180535    0.119932    11.00000    0.09893    0.08789 =
         0.07042    0.02439    0.04061    0.01139
HKLF 4


REM  220921_Zn4L8_Fer_0m_a.res in C2/c
REM wR2 = 0.3881, GooF = S = 1.329, Restrained GooF = 1.337 for all data
REM R1 = 0.1309 for 8519 Fo > 4sig(Fo) and 0.1758 for all 15643 data
REM 1442 parameters refined using 391 restraints

END

WGHT      0.2000      0.0000

REM Highest difference peak  1.086,  deepest hole -0.561,  1-sigma level  0.102
Q1    1   0.4657  0.4935  0.2498  11.00000  0.05    1.09
Q2    1   0.3981  0.6013  0.1336  11.00000  0.05    0.79
Q3    1   0.4107  0.5266  0.1994  11.00000  0.05    0.69
Q4    1   0.4282  0.5074  0.0892  11.00000  0.05    0.61
Q5    1   0.3341  0.4153  0.3017  11.00000  0.05    0.58
Q6    1   0.3198  0.4184  0.3372  11.00000  0.05    0.54
Q7    1   0.3013  0.3098  0.2823  11.00000  0.05    0.53
Q8    1   0.4324  0.5930  0.3787  11.00000  0.05    0.53
Q9    1   0.6910 -0.0891  0.6805  11.00000  0.05    0.50
Q10   1   0.2721  0.3816  0.2796  11.00000  0.05    0.50
Q11   1   0.2941  0.3839  0.2698  11.00000  0.05    0.48
Q12   1   0.4402  0.6971  0.1684  11.00000  0.05    0.48
Q13   1   0.4122  0.4091  0.1034  11.00000  0.05    0.47
Q14   1   0.4688  0.3289  0.1717  11.00000  0.05    0.45
Q15   1   0.4396  0.3975  0.1218  11.00000  0.05    0.45
Q16   1   0.4788  0.4741  0.1378  11.00000  0.05    0.44
Q17   1   0.3089  0.4319  0.3032  11.00000  0.05    0.44
Q18   1   0.4140  0.5209  0.3001  11.00000  0.05    0.44
Q19   1   0.4173  0.4157  0.3401  11.00000  0.05    0.43
Q20   1   0.6801 -0.0142  0.7042  11.00000  0.05    0.43
Q21   1   0.4341  0.6548 -0.0130  11.00000  0.05    0.43
Q22   1   0.7002 -0.0241  0.6699  11.00000  0.05    0.37
Q23   1   0.3973  0.0815  0.3777  11.00000  0.05    0.36
Q24   1   0.3070  0.5043  0.3201  11.00000  0.05    0.35
Q25   1   0.4102  0.4759  0.3488  11.00000  0.05    0.35
Q26   1   0.3719  0.2167  0.3282  11.00000  0.05    0.34
Q27   1   0.4485  0.6419  0.3677  11.00000  0.05    0.33
Q28   1   0.6895  0.0689  0.6421  11.00000  0.05    0.32
Q29   1   0.2843  0.4195 -0.0225  11.00000  0.05    0.32
Q30   1   0.4612  0.5257  0.1009  11.00000  0.05    0.32
Q31   1   0.6567  0.0647  0.4973  11.00000  0.05    0.31
Q32   1   0.5013  0.3994  0.1896  11.00000  0.05    0.31
Q33   1   0.6492  0.1015  0.5034  11.00000  0.05    0.31
Q34   1   0.3865 -0.1543  0.2703  11.00000  0.05    0.30
Q35   1   0.5129  0.1280  0.3807  11.00000  0.05    0.30
Q36   1   0.2956  0.0198  0.1016  11.00000  0.05    0.30
Q37   1   0.7210  0.1105  0.5721  11.00000  0.05    0.30
Q38   1   0.4330  0.0985  0.2580  11.00000  0.05    0.30
Q39   1   0.4541  0.5597  0.3787  11.00000  0.05    0.30
Q40   1   0.4271  0.0008  0.2573  11.00000  0.05    0.30
Q41   1   0.2864  0.4645  0.1721  11.00000  0.05    0.29
Q42   1   0.4033  0.5966  0.3467  11.00000  0.05    0.29
Q43   1   0.2928  0.5038  0.1866  11.00000  0.05    0.28
Q44   1   0.4149  0.2681  0.3008  11.00000  0.05    0.28
Q45   1   0.2883  0.4964  0.0001  11.00000  0.05    0.28
Q46   1   0.5386 -0.2108  0.3788  11.00000  0.05    0.28
Q47   1   0.3164  0.5804  0.0496  11.00000  0.05    0.28
Q48   1   0.3558  0.3312  0.3071  11.00000  0.05    0.28
Q49   1   0.5855  0.0808  0.4215  11.00000  0.05    0.28
Q50   1   0.6691 -0.0391  0.6719  11.00000  0.05    0.28
Q51   1   0.4076  0.3110  0.3120  11.00000  0.05    0.28
Q52   1   0.6494  0.0109  0.4796  11.00000  0.05    0.27
Q53   1   0.5867  0.0389  0.5425  11.00000  0.05    0.27
Q54   1   0.6932  0.1967  0.5928  11.00000  0.05    0.27
Q55   1   0.4922  0.4233  0.1803  11.00000  0.05    0.27
Q56   1   0.2841  0.4683  0.3001  11.00000  0.05    0.26
Q57   1   0.6681 -0.1575  0.6950  11.00000  0.05    0.26
Q58   1   0.2775  0.7511 -0.0620  11.00000  0.05    0.26
Q59   1   0.5504  0.0317  0.5105  11.00000  0.05    0.26
Q60   1   0.4207  0.5537  0.3992  11.00000  0.05    0.26
Q61   1   0.5766  0.1648  0.5809  11.00000  0.05    0.26
Q62   1   0.3829 -0.0092  0.2796  11.00000  0.05    0.25
Q63   1   0.3941  0.2795  0.2713  11.00000  0.05    0.25
Q64   1   0.5556  0.1440  0.5495  11.00000  0.05    0.25
Q65   1   0.3405  0.5546  0.1373  11.00000  0.05    0.25
Q66   1   0.3664  0.3567  0.2282  11.00000  0.05    0.25
Q67   1   0.7322  0.0900  0.6709  11.00000  0.05    0.25
Q68   1   0.7028  0.1197  0.6381  11.00000  0.05    0.25
Q69   1   0.2714  0.4834  0.0394  11.00000  0.05    0.24
Q70   1   0.2772  0.4870  0.1916  11.00000  0.05    0.24
Q71   1   0.3644  0.2769  0.2425  11.00000  0.05    0.24
Q72   1   0.4430  0.0215  0.2803  11.00000  0.05    0.24
Q73   1   0.5210  0.3086  0.4317  11.00000  0.05    0.24
Q74   1   0.2759 -0.4255  0.2089  11.00000  0.05    0.24
Q75   1   0.6746  0.1109  0.5361  11.00000  0.05    0.23
Q76   1   0.5038 -0.1923  0.3610  11.00000  0.05    0.23
Q77   1   0.6518 -0.0966  0.6628  11.00000  0.05    0.23
Q78   1   0.6531 -0.1702  0.7006  11.00000  0.05    0.23
Q79   1   0.6770  0.3769  0.5825  11.00000  0.05    0.23
Q80   1   0.5257 -0.1074  0.3495  11.00000  0.05    0.23
Q81   1   0.5692  0.2069  0.5697  11.00000  0.05    0.23
Q82   1   0.5192  0.3557  0.4387  11.00000  0.05    0.23
Q83   1   0.3172  0.5791  0.0133  11.00000  0.05    0.23
Q84   1   0.2758  0.5453  0.1989  11.00000  0.05    0.23
Q85   1   0.3559  0.4196 -0.0981  11.00000  0.05    0.23
Q86   1   0.3427  0.5142  0.1985  11.00000  0.05    0.22
Q87   1   0.3555  0.1251  0.3514  11.00000  0.05    0.22
Q88   1   0.2709 -0.3196  0.2391  11.00000  0.05    0.22
Q89   1   0.4560  0.5223 -0.0197  11.00000  0.05    0.22
Q90   1   0.2912  0.1460  0.1296  11.00000  0.05    0.22
Q91   1   0.3395  0.6302  0.0864  11.00000  0.05    0.22
Q92   1   0.2725  0.5607  0.0118  11.00000  0.05    0.22
Q93   1   0.2554  0.6997 -0.0956  11.00000  0.05    0.22
Q94   1   0.2927  0.3729  0.1909  11.00000  0.05    0.22
Q95   1   0.4199 -0.1077  0.2877  11.00000  0.05    0.22
Q96   1   0.2702 -0.2640  0.2260  11.00000  0.05    0.22
Q97   1   0.2754  0.3200  0.3319  11.00000  0.05    0.21
Q98   1   0.4082  0.6889 -0.0548  11.00000  0.05    0.21
Q99   1   0.6056  0.3175  0.4879  11.00000  0.05    0.21
Q100  1   0.4982  0.3639  0.4215  11.00000  0.05    0.21
;
_shelx_res_checksum   97385

_shelx_hkl_file
;
  -6   0   0     303     334                                                        8535  268.69    0.00  1.0000
   6   0   0     275     334                                                        8383  268.69    0.00  1.0000
   6   0   0     272     333                                                        8366  268.69    0.00  1.0000
  -6   0   0     252     334                                                        8253  268.69    0.00  1.0000
   8   0   0   13540    1407                                                       37342 -275.49    0.00  1.0000
  -8   0   0   11454    1406                                                       33821 -275.49    0.00  1.0000
 -10   0   0    6139    1069                                                       26560  303.36    0.00  1.0000
 -10   0   0    6624    1069                                                       27559  303.36    0.00  1.0000
  10   0   0    6173    1070                                                       26632  303.36    0.00  1.0000
  10   0   0    6462    1069                                                       27227  303.36    0.00  1.0000
  12   0   0   21439     496                                                       12441  125.00    0.00  1.0000
 -12   0   0   21597     497                                                       12562  125.00    0.00  1.0000
 -12   0   0   21579     497                                                       12548  125.00    0.00  1.0000
  12   0   0   21023     497                                                       12125  125.00    0.00  1.0000
  14   0   0   15169     895                                                       22353   94.44    0.00  1.0000
 -14   0   0   15670     894                                                       22960   94.44    0.00  1.0000
 -14   0   0   15021     895                                                       22174   94.44    0.00  1.0000
  14   0   0   15282     894                                                       22490   94.44    0.00  1.0000
 -16   0   0    3461      81                                                        1756   61.05    0.00  1.0000
  16   0   0    3289      79                                                        1634   61.05    0.00  1.0000
 -16   0   0    3086      81                                                        1492   61.05    0.00  1.0000
  18   0   0    5236     157                                                        3591  -44.56    0.00  1.0000
 -18   0   0    5250     157                                                        3603  -44.56    0.00  1.0000
 -18   0   0    5304     157                                                        3647  -44.56    0.00  1.0000
  18   0   0    5338     156                                                        3676  -44.56    0.00  1.0000
 -20   0   0     177      30                                                         142    5.12    0.00  1.0000
 -20   0   0     145      27                                                         114    5.12    0.00  1.0000
  20   0   0     154      31                                                         122    5.12    0.00  1.0000
  20   0   0     108      24                                                          81    5.12    0.00  1.0000
  22   0   0     472      51                                                         567    7.47    0.00  1.0000
  22   0   0     464      51                                                         558    7.47    0.00  1.0000
 -22   0   0     431      49                                                         522    7.47    0.00  1.0000
 -22   0   0     459      55                                                         553    7.47    0.00  1.0000
  24   0   0     205      38                                                         359  -16.63    0.00  1.0000
 -24   0   0     239      44                                                         403  -16.63    0.00  1.0000
  24   0   0     197      43                                                         348  -16.63    0.00  1.0000
 -24   0   0     204      41                                                         357  -16.63    0.00  1.0000
 -26   0   0    5708     258                                                        6383   15.57    0.00  1.0000
 -26   0   0    5354     257                                                        6008   15.57    0.00  1.0000
  26   0   0    5381     255                                                        6037   15.57    0.00  1.0000
 -26   0   0    5084     254                                                        5722   15.57    0.00  1.0000
  26   0   0    5340     258                                                        5993   15.57    0.00  1.0000
  28   0   0    1680      87                                                        1329  -16.25    0.00  1.0000
  28   0   0    1920      91                                                        1543  -16.25    0.00  1.0000
 -28   0   0    1849      90                                                        1480  -16.25    0.00  1.0000
 -28   0   0    1926      87                                                        1549  -16.25    0.00  1.0000
 -28   0   0    1852      92                                                        1482  -16.25    0.00  1.0000
 -30   0   0    8334     344                                                        8622   -5.62    0.00  1.0000
 -30   0   0    7561     342                                                        7836   -5.62    0.00  1.0000
 -30   0   0    7661     340                                                        7938   -5.62    0.00  1.0000
  30   0   0    7895     341                                                        8176   -5.62    0.00  1.0000
  30   0   0    7772     343                                                        8051   -5.62    0.00  1.0000
 -32   0   0     146      42                                                         142    0.62    0.00  1.0000
  32   0   0     136      39                                                         132    0.62    0.00  1.0000
  32   0   0     216      52                                                         211    0.62    0.00  1.0000
 -32   0   0     180      44                                                         175    0.62    0.00  1.0000
 -32   0   0     199      40                                                         194    0.62    0.00  1.0000
 -34   0   0     126      40                                                          80   -8.38    0.00  1.0000
  34   0   0       5      35                                                          -7   -8.38    0.00  1.0000
 -34   0   0      26      38                                                           8   -8.38    0.00  1.0000
 -34   0   0     107      38                                                          65   -8.38    0.00  1.0000
  34   0   0     140      40                                                          91   -8.38    0.00  1.0000
 -36   0   0     530      55                                                         478   -4.18    0.00  1.0000
 -36   0   0     505      59                                                         454   -4.18    0.00  1.0000
 -36   0   0     560      57                                                         506   -4.18    0.00  1.0000
  36   0   0     613      61                                                         557   -4.18    0.00  1.0000
  36   0   0     508      53                                                         457   -4.18    0.00  1.0000
 -38   0   0      97      52                                                         238   19.99    0.00  1.0000
 -38   0   0      78      53                                                         207   19.99    0.00  1.0000
  38   0   0      20      46                                                         100   19.99    0.00  1.0000
  38   0   0      24      74                                                         110   19.99    0.00  1.0000
 -38   0   0      90      47                                                         227   19.99    0.00  1.0000
 -40   0   0     194      62                                                         354  -17.57    0.00  1.0000
 -40   0   0     249      57                                                         427  -17.57    0.00  1.0000
 -40   0   0     210      63                                                         375  -17.57    0.00  1.0000
 -42   0   0     168      57                                                         230    7.88    0.00  1.0000
 -42   0   0      87      56                                                         133    7.88    0.00  1.0000
 -42   0   0     172      53                                                         235    7.88    0.00  1.0000
 -44   0   0      70      61                                                          50   -4.68    0.00  1.0000
 -44   0   0       2      52                                                         -46   -4.68    0.00  1.0000
 -44   0   0      54      59                                                          37   -4.68    0.00  1.0000
 -46   0   0      21      50                                                          27   -2.19    0.00  1.0000
 -46   0   0       0      54                                                         -63   -2.19    0.00  1.0000
 -46   0   0      14      56                                                          19   -2.19    0.00  1.0000
 -48   0   0      27      52                                                          21    2.29    0.00  1.0000
 -48   0   0      22      55                                                          17    2.29    0.00  1.0000
 -48   0   0       0      54                                                         -33    2.29    0.00  1.0000
 -50   0   0       0      60                                                         -34   -2.02    0.00  1.0000
 -50   0   0      88      57                                                          78   -2.02    0.00  1.0000
 -50   0   0     142      65                                                         129   -2.02    0.00  1.0000
 -52   0   0      46      61                                                          37   -2.55    0.00  1.0000
 -52   0   0       1      59                                                         -43   -2.55    0.00  1.0000
  -3   1   0   14020       6                                                          48  399.44    0.00  1.0000
  -3   1   0   13968       5                                                          45  399.44    0.00  1.0000
   5  -1   0    5553      46                                                        1058 -151.23    0.00  1.0000
  -5  -1   0    5841      47                                                        1163 -152.47    0.00  1.0000
  -5  -1   0    5555      46                                                        1037 -152.47    0.00  1.0000
   5  -1   0    5783      46                                                        1160 -151.23    0.00  1.0000
   5  -1   0    5619      48                                                        1087 -151.23    0.00  1.0000
  -5  -1   0    5728      47                                                        1113 -152.47    0.00  1.0000
  -5  -1   0    5527      47                                                        1025 -152.47    0.00  1.0000
  -5   1   0    5456      46                                                        1016 -151.23    0.00  1.0000
   5   1   0    5513      47                                                        1019 -152.47    0.00  1.0000
   5   1   0    5483      47                                                        1006 -152.47    0.00  1.0000
  -5   1   0    5880      46                                                        1204 -151.23    0.00  1.0000
  -5   1   0    5546      48                                                        1055 -151.23    0.00  1.0000
   5   1   0    5599      46                                                        1056 -152.47    0.00  1.0000
   5   1   0    5856      47                                                        1170 -152.47    0.00  1.0000
   7  -1   0   26432     424                                                       10520  215.08    0.00  1.0000
   7  -1   0   27086     424                                                       10934  215.08    0.00  1.0000
   7  -1   0   27091     426                                                       10937  215.08    0.00  1.0000
  -7  -1   0   26520     425                                                       10634  214.06    0.00  1.0000
  -7  -1   0   25783     424                                                       10169  214.06    0.00  1.0000
  -7  -1   0   26346     425                                                       10524  214.06    0.00  1.0000
  -7   1   0   26397     425                                                       10498  215.08    0.00  1.0000
  -7   1   0   26793     424                                                       10748  215.08    0.00  1.0000
   7   1   0   26670     426                                                       10729  214.06    0.00  1.0000
   7   1   0   27302     425                                                       11131  214.06    0.00  1.0000
   7   1   0   26670     425                                                       10729  214.06    0.00  1.0000
   7   1   0   26454     424                                                       10592  214.06    0.00  1.0000
   9  -1   0    5060     120                                                        2889   62.41    0.00  1.0000
  -9  -1   0    5214     122                                                        2989   62.96    0.00  1.0000
  -9  -1   0    4830     121                                                        2700   62.96    0.00  1.0000
   9  -1   0    5212     121                                                        3004   62.41    0.00  1.0000
  -9  -1   0    5018     120                                                        2841   62.96    0.00  1.0000
   9  -1   0    4914     122                                                        2779   62.41    0.00  1.0000
  -9   1   0    5384     121                                                        3135   62.41    0.00  1.0000
   9   1   0    5045     122                                                        2861   62.96    0.00  1.0000
   9   1   0    5254     121                                                        3019   62.96    0.00  1.0000
  -9   1   0    4842     122                                                        2725   62.41    0.00  1.0000
   9   1   0    5125     120                                                        2922   62.96    0.00  1.0000
 -11  -1   0   19846     966                                                       23380  -43.10    0.00  1.0000
  11  -1   0   21305     968                                                       25161  -45.37    0.00  1.0000
  11  -1   0   20775     966                                                       24585  -45.37    0.00  1.0000
 -11  -1   0   20532     967                                                       24124  -43.10    0.00  1.0000
 -11  -1   0   20599     967                                                       24196  -43.10    0.00  1.0000
 -11   1   0   20926     967                                                       24750  -45.37    0.00  1.0000
  11   1   0   20414     967                                                       23996  -43.10    0.00  1.0000
  11   1   0   21524     968                                                       25198  -43.10    0.00  1.0000
 -11   1   0   20318     968                                                       24088  -45.37    0.00  1.0000
 -15  -1   0    7641     384                                                        9188  -30.24    0.00  1.0000
 -15  -1   0    7887     384                                                        9457  -30.24    0.00  1.0000
  15  -1   0    7772     385                                                        9101  -25.94    0.00  1.0000
 -15  -1   0    7536     382                                                        9072  -30.24    0.00  1.0000
  15  -1   0    8335     383                                                        9709  -25.94    0.00  1.0000
  15   1   0    7825     383                                                        9389  -30.24    0.00  1.0000
 -15   1   0    7947     385                                                        9290  -25.94    0.00  1.0000
 -15   1   0    8596     384                                                        9991  -25.94    0.00  1.0000
  15   1   0    8709     391                                                       10355  -30.24    0.00  1.0000
 -17  -1   0    2536      73                                                        1474   42.95    0.00  1.0000
  17  -1   0    2386      70                                                        1361   42.90    0.00  1.0000
  17  -1   0    2490      73                                                        1440   42.90    0.00  1.0000
 -17  -1   0    2214      69                                                        1231   42.95    0.00  1.0000
 -17  -1   0    2290      73                                                        1288   42.95    0.00  1.0000
  17   1   0    2266      71                                                        1270   42.95    0.00  1.0000
 -17   1   0    2483      73                                                        1435   42.90    0.00  1.0000
 -17   1   0    2525      73                                                        1467   42.90    0.00  1.0000
  17   1   0    2600      74                                                        1523   42.95    0.00  1.0000
 -19  -1   0      14      22                                                          60   17.50    0.00  1.0000
 -19  -1   0      16      24                                                          65   17.50    0.00  1.0000
 -19  -1   0      11      28                                                          53   17.50    0.00  1.0000
  19  -1   0       3      40                                                          25   18.19    0.00  1.0000
  19  -1   0       3      27                                                          20   18.19    0.00  1.0000
  19   1   0       3      27                                                          21   17.50    0.00  1.0000
 -19   1   0       3      28                                                          22   18.19    0.00  1.0000
 -19   1   0      26      25                                                          90   18.19    0.00  1.0000
  19   1   0      18      24                                                          70   17.50    0.00  1.0000
  21  -1   0     171      29                                                         220    6.83    0.00  1.0000
 -21  -1   0     156      28                                                         201    6.57    0.00  1.0000
 -21  -1   0     199      33                                                         249    6.57    0.00  1.0000
 -21  -1   0     157      34                                                         202    6.57    0.00  1.0000
  21  -1   0     213      36                                                         267    6.83    0.00  1.0000
  21   1   0     175      29                                                         222    6.57    0.00  1.0000
  21   1   0     192      36                                                         241    6.57    0.00  1.0000
 -21   1   0     164      35                                                         212    6.83    0.00  1.0000
 -21   1   0     177      32                                                         226    6.83    0.00  1.0000
  23  -1   0     514      71                                                        1147   40.20    0.00  1.0000
  23  -1   0     488      72                                                        1108   40.20    0.00  1.0000
 -23  -1   0     532      72                                                        1178   40.41    0.00  1.0000
 -23  -1   0     546      68                                                        1198   40.41    0.00  1.0000
 -23  -1   0     549      75                                                        1203   40.41    0.00  1.0000
 -23   1   0     465      73                                                        1072   40.20    0.00  1.0000
  23   1   0     545      71                                                        1196   40.41    0.00  1.0000
 -23   1   0     532      75                                                        1173   40.20    0.00  1.0000
  23   1   0     593      73                                                        1267   40.41    0.00  1.0000
  25  -1   0     644      60                                                         695   -3.53    0.00  1.0000
 -25  -1   0     574      57                                                         628   -3.94    0.00  1.0000
  25  -1   0     663      60                                                         715   -3.53    0.00  1.0000
 -25  -1   0     628      65                                                         684   -3.94    0.00  1.0000
 -25  -1   0     531      61                                                         583   -3.94    0.00  1.0000
 -25   1   0     627      71                                                         677   -3.53    0.00  1.0000
  25   1   0     623      61                                                         679   -3.94    0.00  1.0000
 -25   1   0     662      65                                                         713   -3.53    0.00  1.0000
  25   1   0     635      60                                                         691   -3.94    0.00  1.0000
  27  -1   0      10      38                                                          58   16.16    0.00  1.0000
 -27  -1   0      34      35                                                         105   15.96    0.00  1.0000
  27  -1   0       8      30                                                          53   16.16    0.00  1.0000
 -27  -1   0      35      38                                                         106   15.96    0.00  1.0000
  27   1   0      12      36                                                          62   15.96    0.00  1.0000
 -27   1   0      20      37                                                         -25   16.16    0.00  1.0000
  27   1   0      16      31                                                          70   15.96    0.00  1.0000
 -27   1   0       6      35                                                          48   16.16    0.00  1.0000
 -29  -1   0       0      35                                                          33   22.14    0.00  1.0000
 -29  -1   0       1      41                                                          28   22.14    0.00  1.0000
 -29  -1   0       0      37                                                          43   22.14    0.00  1.0000
  29  -1   0       3      40                                                          59   22.19    0.00  1.0000
  29  -1   0      38      35                                                         -82   22.19    0.00  1.0000
  29   1   0       6      35                                                          15   22.14    0.00  1.0000
  29   1   0      38      40                                                           0   22.14    0.00  1.0000
 -29   1   0      38      39                                                         -38   22.19    0.00  1.0000
 -29   1   0       6      42                                                          73   22.19    0.00  1.0000
 -31  -1   0     474      54                                                         486    0.96    0.00  1.0000
  31  -1   0     654      68                                                         668    1.01    0.00  1.0000
 -31  -1   0     597      67                                                         610    0.96    0.00  1.0000
  31  -1   0     627      65                                                         641    1.01    0.00  1.0000
 -31  -1   0     654      68                                                         668    0.96    0.00  1.0000
  31   1   0     694      67                                                         708    0.96    0.00  1.0000
  31   1   0     584      69                                                         597    0.96    0.00  1.0000
 -31   1   0     628      74                                                         642    1.01    0.00  1.0000
 -31   1   0     684      67                                                         699    1.01    0.00  1.0000
 -33  -1   0       1      34                                                           3    2.79    0.00  1.0000
  33  -1   0       1      34                                                         -36    2.78    0.00  1.0000
 -33  -1   0       1      36                                                          -7    2.79    0.00  1.0000
  33  -1   0      34      37                                                          44    2.78    0.00  1.0000
 -33  -1   0      11      40                                                          17    2.79    0.00  1.0000
  33   1   0       8      38                                                          13    2.79    0.00  1.0000
 -33   1   0      33      39                                                          43    2.78    0.00  1.0000
  33   1   0       1      34                                                         -60    2.79    0.00  1.0000
 -33   1   0       6      38                                                          11    2.78    0.00  1.0000
  35  -1   0    1731      94                                                        1512    9.76    0.00  1.0000
 -35  -1   0    1646     103                                                        1432    9.80    0.00  1.0000
 -35  -1   0    1649      95                                                        1435    9.80    0.00  1.0000
 -35  -1   0    1559      94                                                        1351    9.80    0.00  1.0000
  35  -1   0    1740      97                                                        1520    9.76    0.00  1.0000
 -35   1   0    1855     103                                                        1628    9.76    0.00  1.0000
 -35   1   0    1756      94                                                        1535    9.76    0.00  1.0000
  35   1   0    1728      96                                                        1508    9.80    0.00  1.0000
  35   1   0    1649      97                                                        1435    9.80    0.00  1.0000
  37  -1   0       0      40                                                         -23   -1.41    0.00  1.0000
  37  -1   0       0      39                                                         -45   -1.41    0.00  1.0000
 -37  -1   0       0      42                                                         -19   -1.26    0.00  1.0000
 -37  -1   0      48      38                                                          53   -1.26    0.00  1.0000
 -37  -1   0      19      42                                                          22   -1.26    0.00  1.0000
 -37   1   0       0      40                                                          -7   -1.41    0.00  1.0000
  37   1   0      28      41                                                          32   -1.26    0.00  1.0000
 -37   1   0      15      41                                                          18   -1.41    0.00  1.0000
 -37   1   0       0      42                                                         -27   -1.41    0.00  1.0000
  37   1   0       0      38                                                          -6   -1.26    0.00  1.0000
 -39  -1   0     310      53                                                         386    7.34    0.00  1.0000
 -39  -1   0     243      54                                                         311    7.34    0.00  1.0000
 -39  -1   0     213      57                                                         277    7.34    0.00  1.0000
  39  -1   0     281      66                                                         354    7.39    0.00  1.0000
 -39   1   0     282      60                                                         355    7.39    0.00  1.0000
 -39   1   0     204      55                                                         267    7.39    0.00  1.0000
 -39   1   0     292      56                                                         366    7.39    0.00  1.0000
 -41  -1   0     173      54                                                         181    1.06    0.00  1.0000
 -41  -1   0     105      54                                                         111    1.06    0.00  1.0000
 -41  -1   0     217      53                                                         226    1.06    0.00  1.0000
 -41   1   0     113      56                                                         122    1.54    0.00  1.0000
 -43  -1   0     119      90                                                         146   -4.23    0.00  1.0000
 -43  -1   0      72      55                                                          93   -4.23    0.00  1.0000
 -43  -1   0      96      50                                                         120   -4.23    0.00  1.0000
 -43   1   0       1      55                                                          -8   -4.22    0.00  1.0000
 -43   1   0     151      59                                                         181   -4.22    0.00  1.0000
 -43   1   0     104      52                                                         129   -4.22    0.00  1.0000
 -45  -1   0     176      59                                                         156    2.82    0.00  1.0000
 -45  -1   0      53      55                                                          42    2.82    0.00  1.0000
 -45  -1   0     158      54                                                         139    2.82    0.00  1.0000
 -45   1   0      77      57                                                          64    2.77    0.00  1.0000
 -45   1   0       1      52                                                          -1    2.77    0.00  1.0000
 -45   1   0      78      52                                                          65    2.77    0.00  1.0000
 -47  -1   0       1      52                                                         -58   -3.66    0.00  1.0000
 -47  -1   0       1      53                                                         -85   -3.66    0.00  1.0000
 -47  -1   0      15      51                                                          24   -3.66    0.00  1.0000
 -47   1   0       1      52                                                         -95   -3.88    0.00  1.0000
 -47   1   0       1      53                                                         -64   -3.88    0.00  1.0000
 -47   1   0       1      53                                                         -11   -3.88    0.00  1.0000
 -49  -1   0      51      51                                                          66    3.54    0.00  1.0000
 -49  -1   0       1      56                                                         -90    3.54    0.00  1.0000
 -49  -1   0       1      54                                                         -36    3.54    0.00  1.0000
 -49   1   0       1      56                                                         -68    3.19    0.00  1.0000
 -49   1   0       1      54                                                         -96    3.19    0.00  1.0000
 -51  -1   0       3      55                                                         -82    6.22    0.00  1.0000
 -51  -1   0      86      60                                                          57    6.22    0.00  1.0000
 -51  -1   0      94      54                                                          63    6.22    0.00  1.0000
 -51   1   0      19      57                                                           7    5.98    0.00  1.0000
 -51   1   0       3      59                                                         -51    5.98    0.00  1.0000
  51   1   0      62      56                                                          38    6.22    0.00  1.0000
   0  -2   0   17136      18                                                         223 -522.56    0.00  1.0000
   0  -2   0   17585      20                                                         175 -522.56    0.00  1.0000
   0   2   0   17261      17                                                         209 -522.56    0.00  1.0000
   0   2   0   17316      21                                                         203 -522.56    0.00  1.0000
   2  -2   0    3083      42                                                         947   92.10    0.00  1.0000
  -2  -2   0    2918      43                                                         861   91.59    0.00  1.0000
  -2  -2   0    3083      43                                                         953   91.59    0.00  1.0000
   2   2   0    3039      44                                                         928   91.59    0.00  1.0000
   2   2   0    3092      43                                                         958   91.59    0.00  1.0000
  -2   2   0    3092      42                                                         952   92.10    0.00  1.0000
   4  -2   0   17027     137                                                        3364  259.76    0.00  1.0000
   4  -2   0   17432     135                                                        3545  259.76    0.00  1.0000
  -4  -2   0   16966     138                                                        3321  260.25    0.00  1.0000
  -4  -2   0   17452     137                                                        3538  260.25    0.00  1.0000
  -4  -2   0   16896     137                                                        3290  260.25    0.00  1.0000
   4  -2   0   16774     138                                                        3252  259.76    0.00  1.0000
   4   2   0   17070     137                                                        3367  260.25    0.00  1.0000
  -4   2   0   17247     135                                                        3462  259.76    0.00  1.0000
  -4   2   0   16842     137                                                        3282  259.76    0.00  1.0000
  -4   2   0   16888     138                                                        3302  259.76    0.00  1.0000
   4   2   0   17025     138                                                        3347  260.25    0.00  1.0000
  -6  -2   0   11838     472                                                       11154   11.43    0.00  1.0000
   6  -2   0   12578     471                                                       11853   11.76    0.00  1.0000
  -6  -2   0   12644     474                                                       11937   11.43    0.00  1.0000
   6  -2   0   13031     473                                                       12293   11.76    0.00  1.0000
  -6  -2   0   13236     473                                                       12513   11.43    0.00  1.0000
   6  -2   0   12660     474                                                       11932   11.76    0.00  1.0000
  -6   2   0   13182     471                                                       12439   11.76    0.00  1.0000
   6   2   0   12288     473                                                       11591   11.43    0.00  1.0000
   6   2   0   12489     473                                                       11787   11.43    0.00  1.0000
  -6   2   0   12730     473                                                       12000   11.76    0.00  1.0000
   6   2   0   12633     472                                                       11927   11.43    0.00  1.0000
   6   2   0   12108     473                                                       11417   11.43    0.00  1.0000
  -6   2   0   12435     474                                                       11714   11.76    0.00  1.0000
   8  -2   0    8797    1032                                                       26349  245.61    0.00  1.0000
   8  -2   0    8799    1031                                                       26351  245.61    0.00  1.0000
  -8  -2   0    9051    1032                                                       26620  243.77    0.00  1.0000
  -8  -2   0    8019    1030                                                       24828  243.77    0.00  1.0000
  -8  -2   0    8931    1031                                                       26413  243.77    0.00  1.0000
   8  -2   0    8871    1030                                                       26477  245.61    0.00  1.0000
   8   2   0    8296    1030                                                       25313  243.77    0.00  1.0000
  -8   2   0    9153    1030                                                       26962  245.61    0.00  1.0000
   8   2   0    8407    1032                                                       25506  243.77    0.00  1.0000
   8   2   0    8842    1031                                                       26261  243.77    0.00  1.0000
  -8   2   0    8555    1032                                                       25928  245.61    0.00  1.0000
   8   2   0    8526    1030                                                       25713  243.77    0.00  1.0000
  -8   2   0    8469    1031                                                       25778  245.61    0.00  1.0000
  10  -2   0     194      43                                                         778  -50.05    0.00  1.0000
  10  -2   0     216      41                                                         821  -50.05    0.00  1.0000
 -10  -2   0      81      45                                                         541  -51.11    0.00  1.0000
  10  -2   0     203      45                                                         795  -50.05    0.00  1.0000
 -10  -2   0     181      47                                                         768  -51.11    0.00  1.0000
 -10  -2   0     158      43                                                         719  -51.11    0.00  1.0000
 -10   2   0     196      46                                                         782  -50.05    0.00  1.0000
  10   2   0     108      45                                                         608  -51.11    0.00  1.0000
 -10   2   0     197      42                                                         784  -50.05    0.00  1.0000
  10   2   0     152      44                                                         706  -51.11    0.00  1.0000
  10   2   0     146      43                                                         694  -51.11    0.00  1.0000
 -10   2   0     206      43                                                         801  -50.05    0.00  1.0000
 -12  -2   0    2047     115                                                        2470   15.98    0.00  1.0000
  12  -2   0    2084     111                                                        2590   18.77    0.00  1.0000
 -12  -2   0    1836     111                                                        2238   15.98    0.00  1.0000
  12  -2   0    2102     115                                                        2610   18.77    0.00  1.0000
  12  -2   0    2326     111                                                        2859   18.77    0.00  1.0000
 -12  -2   0    2338     114                                                        2789   15.98    0.00  1.0000
  12   2   0    2206     112                                                        2644   15.98    0.00  1.0000
  12   2   0    2017     112                                                        2437   15.98    0.00  1.0000
  12   2   0    1899     111                                                        2307   15.98    0.00  1.0000
 -12   2   0    2105     115                                                        2613   18.77    0.00  1.0000
 -12   2   0    2045     112                                                        2546   18.77    0.00  1.0000
 -12   2   0    2357     112                                                        2893   18.77    0.00  1.0000
  12   2   0    1997     115                                                        2415   15.98    0.00  1.0000
 -14  -2   0   13355     477                                                       11576   28.56    0.00  1.0000
  14  -2   0   14016     479                                                       12206   28.34    0.00  1.0000
 -14  -2   0   13563     478                                                       11770   28.56    0.00  1.0000
 -14  -2   0   12826     475                                                       11084   28.56    0.00  1.0000
  14  -2   0   13492     476                                                       11717   28.34    0.00  1.0000
  14  -2   0   13491     476                                                       11716   28.34    0.00  1.0000
 -14   2   0   14059     479                                                       12246   28.34    0.00  1.0000
  14   2   0   13581     475                                                       11787   28.56    0.00  1.0000
 -14   2   0   14001     476                                                       12192   28.34    0.00  1.0000
  14   2   0   13096     476                                                       11335   28.56    0.00  1.0000
  14   2   0   14089     477                                                       12260   28.56    0.00  1.0000
  14   2   0   14577     480                                                       12716   28.56    0.00  1.0000
  16  -2   0     152      24                                                          63  -15.91    0.00  1.0000
 -16  -2   0     216      27                                                          98  -17.39    0.00  1.0000
 -16  -2   0     198      21                                                          86  -17.39    0.00  1.0000
  16  -2   0     196      28                                                          92  -15.91    0.00  1.0000
 -16  -2   0     140      23                                                          49  -17.39    0.00  1.0000
  16  -2   0     200      20                                                          95  -15.91    0.00  1.0000
  16   2   0     222      26                                                         102  -17.39    0.00  1.0000
  16   2   0     166      26                                                          65  -17.39    0.00  1.0000
  16   2   0     175      21                                                          71  -17.39    0.00  1.0000
 -16   2   0     158      28                                                          67  -15.91    0.00  1.0000
 -16   2   0     220      22                                                         109  -15.91    0.00  1.0000
  16   2   0     194      21                                                          83  -17.39    0.00  1.0000
 -18  -2   0    6475     269                                                        6402   -1.64    0.00  1.0000
  18  -2   0    6750     269                                                        6705   -0.98    0.00  1.0000
  18  -2   0    6751     266                                                        6706   -0.98    0.00  1.0000
 -18  -2   0    6363     265                                                        6290   -1.64    0.00  1.0000
 -18  -2   0    6266     268                                                        6194   -1.64    0.00  1.0000
  18  -2   0    6315     270                                                        6272   -0.98    0.00  1.0000
  18   2   0    6601     267                                                        6527   -1.64    0.00  1.0000
  18   2   0    6441     269                                                        6368   -1.64    0.00  1.0000
  18   2   0    6515     267                                                        6441   -1.64    0.00  1.0000
 -18   2   0    6924     267                                                        6878   -0.98    0.00  1.0000
 -18   2   0    6515     269                                                        6471   -0.98    0.00  1.0000
 -20  -2   0     337      53                                                         515  -15.58    0.00  1.0000
 -20  -2   0     360      45                                                         544  -15.58    0.00  1.0000
  20  -2   0     409      50                                                         586  -14.31    0.00  1.0000
 -20  -2   0     336      49                                                         514  -15.58    0.00  1.0000
  20  -2   0     397      55                                                         572  -14.31    0.00  1.0000
  20  -2   0     400      44                                                         576  -14.31    0.00  1.0000
  20   2   0     449      47                                                         652  -15.58    0.00  1.0000
 -20   2   0     419      51                                                         599  -14.31    0.00  1.0000
  20   2   0     355      49                                                         538  -15.58    0.00  1.0000
  20   2   0     366      51                                                         551  -15.58    0.00  1.0000
 -20   2   0     366      51                                                         535  -14.31    0.00  1.0000
 -22  -2   0    8666     388                                                        8981   -6.02    0.00  1.0000
  22  -2   0    9046     389                                                        9368   -6.02    0.00  1.0000
  22  -2   0    9580     389                                                        9912   -6.02    0.00  1.0000
 -22  -2   0    9260     391                                                        9586   -6.02    0.00  1.0000
  22  -2   0    9227     392                                                        9553   -6.02    0.00  1.0000
 -22  -2   0    9009     392                                                        9330   -6.02    0.00  1.0000
  22   2   0    9323     390                                                        9650   -6.02    0.00  1.0000
 -22   2   0    9731     391                                                       10065   -6.02    0.00  1.0000
 -22   2   0    9379     393                                                        9707   -6.02    0.00  1.0000
  22   2   0    8974     390                                                        9295   -6.02    0.00  1.0000
  22   2   0    9280     393                                                        9606   -6.02    0.00  1.0000
  24  -2   0      30      28                                                          62   -8.92    0.00  1.0000
 -24  -2   0      32      35                                                          66   -9.21    0.00  1.0000
 -24  -2   0       1      27                                                          11   -9.21    0.00  1.0000
  24  -2   0      39      32                                                          75   -8.92    0.00  1.0000
 -24  -2   0      12      32                                                          35   -9.21    0.00  1.0000
  24  -2   0      19      30                                                          45   -8.92    0.00  1.0000
  24   2   0      15      34                                                          40   -9.21    0.00  1.0000
  24   2   0       9      31                                                          29   -9.21    0.00  1.0000
 -24   2   0      27      34                                                          57   -8.92    0.00  1.0000
  24   2   0       7      27                                                          25   -9.21    0.00  1.0000
 -24   2   0      42      31                                                          78   -8.92    0.00  1.0000
  26  -2   0    1792     117                                                        2380   23.11    0.00  1.0000
  26  -2   0    2057     120                                                        2684   23.11    0.00  1.0000
  26  -2   0    1879     122                                                        2480   23.11    0.00  1.0000
 -26  -2   0    1711     117                                                        2287   23.14    0.00  1.0000
 -26  -2   0    1857     121                                                        2455   23.14    0.00  1.0000
 -26  -2   0    1929     125                                                        2538   23.14    0.00  1.0000
 -26   2   0    2139     124                                                        2777   23.11    0.00  1.0000
  26   2   0    2057     124                                                        2684   23.14    0.00  1.0000
 -26   2   0    1707     122                                                        2281   23.11    0.00  1.0000
  26   2   0    1802     120                                                        2392   23.14    0.00  1.0000
  26   2   0    1610     118                                                        2170   23.14    0.00  1.0000
 -28  -2   0      92      41                                                         103   -2.03    0.00  1.0000
  28  -2   0     234      37                                                         255   -2.41    0.00  1.0000
 -28  -2   0     175      45                                                         190   -2.03    0.00  1.0000
  28  -2   0     179      45                                                         197   -2.41    0.00  1.0000
  28  -2   0     127      41                                                         143   -2.41    0.00  1.0000
 -28   2   0     165      45                                                         183   -2.41    0.00  1.0000
  28   2   0      96      45                                                         107   -2.03    0.00  1.0000
  28   2   0      63      37                                                          72   -2.03    0.00  1.0000
  28   2   0     155      44                                                         169   -2.03    0.00  1.0000
  30  -2   0     193      47                                                         281   10.30    0.00  1.0000
  30  -2   0     198      40                                                         287   10.30    0.00  1.0000
 -30  -2   0     192      48                                                         279   10.24    0.00  1.0000
 -30  -2   0      75      40                                                         133   10.24    0.00  1.0000
 -30  -2   0      75      44                                                         133   10.24    0.00  1.0000
  30  -2   0     140      42                                                         216   10.30    0.00  1.0000
 -30   2   0      98      41                                                         163   10.30    0.00  1.0000
  30   2   0      90      39                                                         153   10.24    0.00  1.0000
  30   2   0     160      45                                                         241   10.24    0.00  1.0000
 -30   2   0     141      45                                                         217   10.30    0.00  1.0000
  30   2   0     144      47                                                         221   10.24    0.00  1.0000
  32  -2   0      39      33                                                          16    8.31    0.00  1.0000
 -32  -2   0      38      39                                                          15    8.48    0.00  1.0000
  32  -2   0      52      34                                                          24    8.31    0.00  1.0000
 -32  -2   0      48      33                                                          21    8.48    0.00  1.0000
 -32  -2   0      28      39                                                           9    8.48    0.00  1.0000
 -32   2   0     160      40                                                         108    8.31    0.00  1.0000
  32   2   0       6      38                                                         -18    8.48    0.00  1.0000
 -32   2   0      53      36                                                          25    8.31    0.00  1.0000
  32   2   0      93      36                                                          54    8.48    0.00  1.0000
  32   2   0       6      33                                                         -40    8.48    0.00  1.0000
 -34  -2   0       0      38                                                           1   -3.16    0.00  1.0000
  34  -2   0      13      38                                                          20   -3.43    0.00  1.0000
  34  -2   0       1      37                                                         -16   -3.43    0.00  1.0000
  34  -2   0       1      35                                                           4   -3.43    0.00  1.0000
 -34  -2   0       6      40                                                          11   -3.16    0.00  1.0000
 -34  -2   0       1      34                                                         -18   -3.16    0.00  1.0000
 -34   2   0       1      37                                                         -39   -3.43    0.00  1.0000
  34   2   0       7      39                                                          12   -3.16    0.00  1.0000
  34   2   0       1      37                                                         -42   -3.16    0.00  1.0000
 -34   2   0       2      40                                                           6   -3.43    0.00  1.0000
  34   2   0       1      33                                                          -8   -3.16    0.00  1.0000
 -36  -2   0      40      38                                                          36   -1.09    0.00  1.0000
 -36  -2   0      12      44                                                          10   -1.09    0.00  1.0000
  36  -2   0      69      39                                                          64   -1.10    0.00  1.0000
 -36  -2   0      20      40                                                          17   -1.09    0.00  1.0000
  36  -2   0      32      40                                                          29   -1.10    0.00  1.0000
  36  -2   0      78      42                                                          73   -1.10    0.00  1.0000
  36   2   0      66      44                                                          61   -1.09    0.00  1.0000
  36   2   0      30      40                                                          27   -1.09    0.00  1.0000
  36   2   0      24      37                                                          21   -1.09    0.00  1.0000
 -36   2   0      61      43                                                          56   -1.10    0.00  1.0000
 -36   2   0       9      41                                                           7   -1.10    0.00  1.0000
  38  -2   0       6      42                                                         -50   -8.45    0.00  1.0000
 -38  -2   0      14      44                                                          37   -8.66    0.00  1.0000
 -38  -2   0      14      47                                                          38   -8.66    0.00  1.0000
 -38  -2   0      27      41                                                          58   -8.66    0.00  1.0000
  38  -2   0       0      49                                                           3   -8.45    0.00  1.0000
  38   2   0      17      44                                                          43   -8.66    0.00  1.0000
 -38   2   0       6      44                                                         -38   -8.45    0.00  1.0000
 -38   2   0       7      45                                                          25   -8.45    0.00  1.0000
 -40  -2   0      62      45                                                          66    0.93    0.00  1.0000
  40  -2   0       0      47                                                          -6    0.97    0.00  1.0000
 -40  -2   0      71      51                                                          75    0.93    0.00  1.0000
 -40  -2   0      15      49                                                          17    0.93    0.00  1.0000
 -40   2   0      29      51                                                          32    0.97    0.00  1.0000
  40   2   0       1      47                                                           1    0.93    0.00  1.0000
 -40   2   0      90      51                                                          95    0.97    0.00  1.0000
 -42  -2   0     118      50                                                         123    0.76    0.00  1.0000
  42  -2   0       0      45                                                         -70    1.15    0.00  1.0000
 -42  -2   0     114      55                                                         119    0.76    0.00  1.0000
 -42  -2   0      62      58                                                          65    0.76    0.00  1.0000
  42   2   0       0      51                                                         -20    0.76    0.00  1.0000
 -42   2   0       0      49                                                         -66    1.15    0.00  1.0000
 -42   2   0      10      56                                                          12    1.15    0.00  1.0000
 -44  -2   0      68      51                                                          74    1.30    0.00  1.0000
 -44  -2   0     106      55                                                         113    1.30    0.00  1.0000
 -44  -2   0       0      51                                                         -12    1.30    0.00  1.0000
  44  -2   0       0      46                                                         -58    1.44    0.00  1.0000
 -44   2   0       0      49                                                         -48    1.44    0.00  1.0000
 -44   2   0      71      54                                                          78    1.44    0.00  1.0000
  44   2   0      42      50                                                          47    1.30    0.00  1.0000
 -44   2   0      24      54                                                          28    1.44    0.00  1.0000
 -46  -2   0     127      57                                                         144    2.65    0.00  1.0000
 -46  -2   0      35      50                                                          44    2.65    0.00  1.0000
 -46  -2   0       1      56                                                         -25    2.65    0.00  1.0000
 -46   2   0       4      56                                                           8    2.54    0.00  1.0000
  46   2   0       1      48                                                         -48    2.65    0.00  1.0000
 -46   2   0      36      57                                                          45    2.54    0.00  1.0000
 -48  -2   0     194      60                                                         163    4.15    0.00  1.0000
 -48  -2   0     339      70                                                         298    4.15    0.00  1.0000
 -48  -2   0     158      59                                                         130    4.15    0.00  1.0000
  48   2   0     231      56                                                         197    4.15    0.00  1.0000
 -48   2   0     191      63                                                         160    4.20    0.00  1.0000
 -48   2   0     262      65                                                         225    4.20    0.00  1.0000
 -50  -2   0       0      57                                                         -53   -0.45    0.00  1.0000
 -50  -2   0       8      57                                                           9   -0.45    0.00  1.0000
 -50  -2   0      51      55                                                          53   -0.45    0.00  1.0000
 -50   2   0       0      55                                                        -113   -0.43    0.00  1.0000
  50   2   0      62      53                                                          64   -0.45    0.00  1.0000
 -50   2   0      57      60                                                          59   -0.43    0.00  1.0000
  -1  -3   0   11944     789                                                       20670  123.56    0.00  1.0000
  -1  -3   0   10409     788                                                       18634  123.56    0.00  1.0000
   1  -3   0   11951     789                                                       20684  123.61    0.00  1.0000
   1   3   0   10498     789                                                       18753  123.56    0.00  1.0000
  -1   3   0   11357     789                                                       19900  123.61    0.00  1.0000
  -1   3   0   12062     789                                                       20830  123.61    0.00  1.0000
   1   3   0   11205     789                                                       19694  123.56    0.00  1.0000
  -3  -3   0     148     124                                                        3016 -153.50    0.00  1.0000
  -3  -3   0     138     124                                                        2970 -153.50    0.00  1.0000
   3  -3   0     127     123                                                        2925 -153.78    0.00  1.0000
   3   3   0     118     123                                                        2873 -153.50    0.00  1.0000
   3   3   0     115     124                                                        2857 -153.50    0.00  1.0000
  -3   3   0     125     123                                                        2919 -153.78    0.00  1.0000
  -5  -3   0     503      18                                                         137  117.25    0.00  1.0000
  -5  -3   0     455      24                                                         170  117.25    0.00  1.0000
   5  -3   0     535      21                                                         118  117.39    0.00  1.0000
  -5  -3   0     467      21                                                         161  117.25    0.00  1.0000
  -5   3   0     497      22                                                         141  117.39    0.00  1.0000
   5   3   0     495      24                                                         142  117.25    0.00  1.0000
  -5   3   0     500      22                                                         139  117.39    0.00  1.0000
   5   3   0     479      22                                                         153  117.25    0.00  1.0000
   7  -3   0    2202     315                                                        7766 -147.64    0.00  1.0000
  -7  -3   0    2363     319                                                        8049 -147.27    0.00  1.0000
  -7  -3   0    2343     317                                                        8011 -147.27    0.00  1.0000
   7  -3   0    2274     318                                                        7901 -147.64    0.00  1.0000
  -7  -3   0    2103     317                                                        7562 -147.27    0.00  1.0000
   7  -3   0    2240     319                                                        7839 -147.64    0.00  1.0000
  -7   3   0    2210     319                                                        7781 -147.64    0.00  1.0000
  -7   3   0    2277     315                                                        7907 -147.64    0.00  1.0000
   7   3   0    2323     318                                                        7975 -147.27    0.00  1.0000
   7   3   0    2237     318                                                        7814 -147.27    0.00  1.0000
  -7   3   0    2450     318                                                        8226 -147.64    0.00  1.0000
  -9  -3   0       1      22                                                         151   43.30    0.00  1.0000
  -9  -3   0       5      26                                                         204   43.30    0.00  1.0000
   9  -3   0      14      26                                                         246   43.17    0.00  1.0000
   9  -3   0      12      24                                                         237   43.17    0.00  1.0000
  -9  -3   0      25      32                                                         290   43.30    0.00  1.0000
   9   3   0       4      26                                                         197   43.30    0.00  1.0000
   9   3   0      33      29                                                         315   43.30    0.00  1.0000
  -9   3   0      15      28                                                         249   43.17    0.00  1.0000
   9   3   0       2      27                                                         115   43.30    0.00  1.0000
   9   3   0       1      24                                                         135   43.30    0.00  1.0000
  -9   3   0       2      26                                                         177   43.17    0.00  1.0000
  11  -3   0    4838     188                                                        4860   -0.56    0.00  1.0000
 -11  -3   0    4545     189                                                        4606   -1.62    0.00  1.0000
 -11  -3   0    4122     187                                                        4180   -1.62    0.00  1.0000
  11  -3   0    4395     189                                                        4416   -0.56    0.00  1.0000
  11  -3   0    4683     186                                                        4705   -0.56    0.00  1.0000
 -11  -3   0    4564     189                                                        4625   -1.62    0.00  1.0000
 -11   3   0    4666     189                                                        4688   -0.56    0.00  1.0000
 -11   3   0    4544     191                                                        4565   -0.56    0.00  1.0000
  11   3   0    4307     188                                                        4367   -1.62    0.00  1.0000
  11   3   0    4195     187                                                        4254   -1.62    0.00  1.0000
  11   3   0    4518     189                                                        4579   -1.62    0.00  1.0000
 -11   3   0    4649     186                                                        4671   -0.56    0.00  1.0000
  11   3   0    4609     195                                                        4671   -1.62    0.00  1.0000
 -13  -3   0    1382      87                                                        1891   22.65    0.00  1.0000
 -13  -3   0    1335      93                                                        1836   22.65    0.00  1.0000
  13  -3   0    1322      84                                                        1861   24.32    0.00  1.0000
  13  -3   0    1471      96                                                        2038   24.32    0.00  1.0000
 -13  -3   0    1132      83                                                        1597   22.65    0.00  1.0000
  13  -3   0    1304      83                                                        1840   24.32    0.00  1.0000
  13   3   0    1221      85                                                        1702   22.65    0.00  1.0000
  13   3   0    1324      88                                                        1823   22.65    0.00  1.0000
 -13   3   0    1331      89                                                        1872   24.32    0.00  1.0000
 -13   3   0    1243      84                                                        1768   24.32    0.00  1.0000
 -13   3   0    1371      86                                                        1920   24.32    0.00  1.0000
  13   3   0    1328      86                                                        1828   22.65    0.00  1.0000
  13   3   0    1399      85                                                        1911   22.65    0.00  1.0000
 -15  -3   0    1158      60                                                        1073   -4.58    0.00  1.0000
  15  -3   0    1220      65                                                        1121   -5.21    0.00  1.0000
  15  -3   0    1209      60                                                        1110   -5.21    0.00  1.0000
 -15  -3   0    1293      65                                                        1203   -4.58    0.00  1.0000
 -15  -3   0    1284      64                                                        1194   -4.58    0.00  1.0000
 -15  -3   0    1187      62                                                        1101   -4.58    0.00  1.0000
  15  -3   0    1211      64                                                        1112   -5.21    0.00  1.0000
 -15   3   0    1267      61                                                        1166   -5.21    0.00  1.0000
  15   3   0    1221      61                                                        1133   -4.58    0.00  1.0000
  15   3   0    1215      62                                                        1128   -4.58    0.00  1.0000
 -15   3   0    1163      65                                                        1066   -5.21    0.00  1.0000
  15   3   0    1236      64                                                        1148   -4.58    0.00  1.0000
  15   3   0    1219      62                                                        1131   -4.58    0.00  1.0000
 -15   3   0    1092      61                                                         998   -5.21    0.00  1.0000
 -17  -3   0     104      27                                                           7   45.86    0.00  1.0000
 -17  -3   0      74      20                                                          18   45.86    0.00  1.0000
  17  -3   0      95      20                                                           9   45.50    0.00  1.0000
 -17  -3   0      59      24                                                          27   45.86    0.00  1.0000
  17  -3   0     161      24                                                          -8   45.50    0.00  1.0000
  17  -3   0      98      28                                                           8   45.50    0.00  1.0000
 -17   3   0      65      22                                                          22   45.50    0.00  1.0000
  17   3   0      48      22                                                          35   45.86    0.00  1.0000
  17   3   0     164      26                                                         -15   45.86    0.00  1.0000
  17   3   0      31      21                                                          54   45.86    0.00  1.0000
  17   3   0      36      27                                                          48   45.86    0.00  1.0000
 -17   3   0     161      28                                                         -15   45.50    0.00  1.0000
 -19  -3   0      10      28                                                          12    1.37    0.00  1.0000
  19  -3   0      36      26                                                          41    1.58    0.00  1.0000
  19  -3   0      61      24                                                          68    1.58    0.00  1.0000
 -19  -3   0      27      27                                                          31    1.37    0.00  1.0000
  19  -3   0      15      28                                                          19    1.58    0.00  1.0000
 -19  -3   0      91      24                                                          98    1.37    0.00  1.0000
  19   3   0      83      24                                                          90    1.37    0.00  1.0000
  19   3   0      62      29                                                          68    1.37    0.00  1.0000
 -19   3   0       0      24                                                          -1    1.58    0.00  1.0000
  19   3   0      58      24                                                          64    1.37    0.00  1.0000
 -19   3   0      57      31                                                          64    1.58    0.00  1.0000
  19   3   0      80      31                                                          87    1.37    0.00  1.0000
  21  -3   0    1550      60                                                         853   36.45    0.00  1.0000
  21  -3   0    1401      56                                                         743   36.45    0.00  1.0000
 -21  -3   0    1461      60                                                         792   36.15    0.00  1.0000
  21  -3   0    1507      53                                                         821   36.45    0.00  1.0000
 -21  -3   0    1576      65                                                         877   36.15    0.00  1.0000
 -21  -3   0    1258      55                                                         644   36.15    0.00  1.0000
 -21   3   0    1499      61                                                         815   36.45    0.00  1.0000
  21   3   0    1374      57                                                         728   36.15    0.00  1.0000
  21   3   0    1361      57                                                         719   36.15    0.00  1.0000
  21   3   0    1400      59                                                         747   36.15    0.00  1.0000
  21   3   0    1403      54                                                         749   36.15    0.00  1.0000
 -21   3   0    1503      60                                                         818   36.45    0.00  1.0000
 -23  -3   0     393      37                                                         197  -20.78    0.00  1.0000
  23  -3   0     380      30                                                         185  -21.07    0.00  1.0000
  23  -3   0     345      36                                                         161  -21.07    0.00  1.0000
 -23  -3   0     305      34                                                         136  -20.78    0.00  1.0000
 -23  -3   0     261      28                                                         107  -20.78    0.00  1.0000
  23  -3   0     252      32                                                         100  -21.07    0.00  1.0000
 -23   3   0     408      57                                                         205  -21.07    0.00  1.0000
  23   3   0     337      30                                                         158  -20.78    0.00  1.0000
  23   3   0     362      36                                                         175  -20.78    0.00  1.0000
  23   3   0     361      37                                                         174  -20.78    0.00  1.0000
 -23   3   0     260      36                                                         105  -21.07    0.00  1.0000
  25  -3   0    1399      87                                                        1765   16.51    0.00  1.0000
 -25  -3   0    1060      84                                                        1375   16.23    0.00  1.0000
  25  -3   0    1196      89                                                        1536   16.51    0.00  1.0000
  25  -3   0    1214      84                                                        1556   16.51    0.00  1.0000
 -25  -3   0    1167      90                                                        1497   16.23    0.00  1.0000
 -25  -3   0    1282      93                                                        1627   16.23    0.00  1.0000
 -25   3   0    1475      90                                                        1850   16.51    0.00  1.0000
  25   3   0    1067      85                                                        1383   16.23    0.00  1.0000
  25   3   0    1229      91                                                        1567   16.23    0.00  1.0000
  25   3   0    1090      86                                                        1409   16.23    0.00  1.0000
 -25   3   0    1193      90                                                        1532   16.51    0.00  1.0000
  27  -3   0    3475     149                                                        3486   -0.32    0.00  1.0000
 -27  -3   0    3103     153                                                        3126   -0.73    0.00  1.0000
 -27  -3   0    3306     157                                                        3330   -0.73    0.00  1.0000
  27  -3   0    3450     154                                                        3460   -0.32    0.00  1.0000
  27  -3   0    3621     151                                                        3632   -0.32    0.00  1.0000
 -27  -3   0    2724     150                                                        2745   -0.73    0.00  1.0000
  27   3   0    2662     151                                                        2683   -0.73    0.00  1.0000
  27   3   0    3169     151                                                        3192   -0.73    0.00  1.0000
 -27   3   0    3755     154                                                        3766   -0.32    0.00  1.0000
  27   3   0    3073     154                                                        3096   -0.73    0.00  1.0000
 -27   3   0    3280     154                                                        3290   -0.32    0.00  1.0000
 -29  -3   0     338      46                                                         221  -12.58    0.00  1.0000
  29  -3   0     470      49                                                         330  -12.60    0.00  1.0000
  29  -3   0     366      42                                                         244  -12.60    0.00  1.0000
  29  -3   0     469      40                                                         329  -12.60    0.00  1.0000
 -29  -3   0     352      40                                                         233  -12.58    0.00  1.0000
 -29  -3   0     454      47                                                         317  -12.58    0.00  1.0000
  29   3   0     339      47                                                         222  -12.58    0.00  1.0000
 -29   3   0     439      41                                                         304  -12.60    0.00  1.0000
  29   3   0     368      48                                                         246  -12.58    0.00  1.0000
 -29   3   0     402      47                                                         273  -12.60    0.00  1.0000
  29   3   0     387      40                                                         261  -12.58    0.00  1.0000
 -31  -3   0      74      39                                                         108   -6.42    0.00  1.0000
 -31  -3   0      98      42                                                         137   -6.42    0.00  1.0000
  31  -3   0     108      36                                                         150   -6.65    0.00  1.0000
 -31  -3   0      35      39                                                          60   -6.42    0.00  1.0000
  31  -3   0      63      34                                                          96   -6.65    0.00  1.0000
  31  -3   0      66      43                                                         100   -6.65    0.00  1.0000
 -31   3   0     106      38                                                         148   -6.65    0.00  1.0000
 -31   3   0      75      42                                                         111   -6.65    0.00  1.0000
  31   3   0      73      38                                                         107   -6.42    0.00  1.0000
  31   3   0      71      42                                                         104   -6.42    0.00  1.0000
  31   3   0      34      39                                                          58   -6.42    0.00  1.0000
 -33  -3   0       0      40                                                         -27   -0.77    0.00  1.0000
 -33  -3   0       0      32                                                         -25   -0.77    0.00  1.0000
  33  -3   0      25      37                                                          28   -1.09    0.00  1.0000
 -33  -3   0      34      40                                                          36   -0.77    0.00  1.0000
  33  -3   0      18      36                                                          21   -1.09    0.00  1.0000
  33  -3   0       0      33                                                         -44   -1.09    0.00  1.0000
  33   3   0       0      38                                                          -2   -0.77    0.00  1.0000
 -33   3   0      14      39                                                          16   -1.09    0.00  1.0000
 -33   3   0      65      38                                                          70   -1.09    0.00  1.0000
  33   3   0       0      36                                                          -6   -0.77    0.00  1.0000
  33   3   0      31      37                                                          33   -0.77    0.00  1.0000
  35  -3   0       9      68                                                          13    2.51    0.00  1.0000
 -35  -3   0       0      42                                                         -22    2.51    0.00  1.0000
 -35  -3   0      35      37                                                          44    2.51    0.00  1.0000
  35  -3   0      16      39                                                          22    2.51    0.00  1.0000
  35  -3   0      13      40                                                          18    2.51    0.00  1.0000
 -35  -3   0       0      44                                                         -19    2.51    0.00  1.0000
  35   3   0       0      38                                                          -2    2.51    0.00  1.0000
 -35   3   0      30      42                                                          38    2.51    0.00  1.0000
  35   3   0       1      39                                                           2    2.51    0.00  1.0000
 -35   3   0      46      43                                                          56    2.51    0.00  1.0000
  35   3   0       2      38                                                           4    2.51    0.00  1.0000
 -37  -3   0      40      46                                                          53   -3.43    0.00  1.0000
  37  -3   0      45      44                                                          59   -3.60    0.00  1.0000
 -37  -3   0      33      40                                                          45   -3.43    0.00  1.0000
  37  -3   0      54      51                                                          70   -3.60    0.00  1.0000
 -37  -3   0       1      45                                                          -3   -3.43    0.00  1.0000
  37  -3   0      57      44                                                          73   -3.60    0.00  1.0000
 -37   3   0      56      45                                                          72   -3.60    0.00  1.0000
 -37   3   0      70      47                                                          88   -3.60    0.00  1.0000
  37   3   0      96      45                                                         116   -3.43    0.00  1.0000
 -39  -3   0     148      54                                                         189   -5.69    0.00  1.0000
 -39  -3   0     138      47                                                         178   -5.69    0.00  1.0000
  39  -3   0     128      50                                                         167   -5.71    0.00  1.0000
 -39  -3   0     157      54                                                         199   -5.69    0.00  1.0000
  39  -3   0      71      47                                                         100   -5.71    0.00  1.0000
 -39   3   0     196      54                                                         243   -5.71    0.00  1.0000
  39   3   0     210      55                                                         259   -5.69    0.00  1.0000
 -39   3   0     123      53                                                         161   -5.71    0.00  1.0000
 -41  -3   0     514      78                                                         389  -10.57    0.00  1.0000
  41  -3   0     462      58                                                         343  -10.66    0.00  1.0000
 -41  -3   0     414      63                                                         303  -10.57    0.00  1.0000
 -41  -3   0     493      59                                                         371  -10.57    0.00  1.0000
 -41   3   0     567      68                                                         434  -10.66    0.00  1.0000
 -41   3   0     618      63                                                         479  -10.66    0.00  1.0000
  41   3   0     374      58                                                         269  -10.57    0.00  1.0000
 -43  -3   0     137      57                                                         131    0.94    0.00  1.0000
 -43  -3   0      58      48                                                          54    0.94    0.00  1.0000
 -43  -3   0      90      58                                                          85    0.94    0.00  1.0000
  43  -3   0      45      49                                                          42    0.91    0.00  1.0000
 -43   3   0     149      54                                                         143    0.91    0.00  1.0000
  43   3   0      11      52                                                           9    0.94    0.00  1.0000
 -45  -3   0      33      49                                                          48   -4.29    0.00  1.0000
 -45  -3   0      14      56                                                          24   -4.29    0.00  1.0000
 -45  -3   0      35      55                                                          50   -4.29    0.00  1.0000
 -45   3   0       1      52                                                         -18   -4.20    0.00  1.0000
  45   3   0       1      50                                                         -53   -4.29    0.00  1.0000
 -45   3   0       1      55                                                         -47   -4.20    0.00  1.0000
 -47  -3   0      16      56                                                          17    0.41    0.00  1.0000
 -47  -3   0      76      56                                                          78    0.41    0.00  1.0000
 -47  -3   0      41      51                                                          42    0.41    0.00  1.0000
  47   3   0      19      50                                                          20    0.41    0.00  1.0000
 -47   3   0       0      59                                                          -1    0.48    0.00  1.0000
 -47   3   0      19      52                                                          20    0.48    0.00  1.0000
 -49  -3   0       4      57                                                         -17    6.71    0.00  1.0000
 -49  -3   0      21      51                                                          41    6.71    0.00  1.0000
 -49  -3   0      25      59                                                          47    6.71    0.00  1.0000
  49   3   0       6      99                                                          18    6.71    0.00  1.0000
 -49   3   0       3      52                                                         -77    6.56    0.00  1.0000
 -49   3   0      16      62                                                          34    6.56    0.00  1.0000
 -51  -3   0       1      58                                                         -26   -3.98    0.00  1.0000
 -51   3   0       1      62                                                         -94   -3.96    0.00  1.0000
   0  -4   0    8964     242                                                        5954  -62.77    0.00  1.0000
   0   4   0    9071     242                                                        6041  -62.77    0.00  1.0000
   0   4   0    8712     243                                                        5749  -62.77    0.00  1.0000
  -2  -4   0      16      19                                                          14   27.65    0.00  1.0000
   2  -4   0      61      19                                                         -21   27.89    0.00  1.0000
  -2  -4   0       5      20                                                          31   27.65    0.00  1.0000
   2   4   0      45      19                                                           1   27.65    0.00  1.0000
  -2   4   0      61      23                                                         -18   27.89    0.00  1.0000
   2   4   0      60      21                                                          -6   27.65    0.00  1.0000
  -2   4   0      61      19                                                         -40   27.89    0.00  1.0000
  -4  -4   0       3      35                                                         295  -55.90    0.00  1.0000
  -4  -4   0       6      50                                                         317  -55.90    0.00  1.0000
   4  -4   0       1      29                                                         242  -56.29    0.00  1.0000
  -4   4   0       3      29                                                         292  -56.29    0.00  1.0000
  -4   4   0      14      42                                                         373  -56.29    0.00  1.0000
   4   4   0       1      28                                                         266  -55.90    0.00  1.0000
   4   4   0       1      31                                                         259  -55.90    0.00  1.0000
  -6  -4   0     664      43                                                         661    0.24    0.00  1.0000
  -6  -4   0     619      38                                                         616    0.24    0.00  1.0000
   6  -4   0     547      44                                                         545    0.13    0.00  1.0000
  -6  -4   0     638      42                                                         635    0.24    0.00  1.0000
  -6   4   0     638      40                                                         636    0.13    0.00  1.0000
   6   4   0     561      45                                                         558    0.24    0.00  1.0000
   6   4   0     590      42                                                         587    0.24    0.00  1.0000
  -6   4   0     604      42                                                         602    0.13    0.00  1.0000
  -8  -4   0     334      61                                                        1060   51.24    0.00  1.0000
   8  -4   0     527      66                                                        1385   51.20    0.00  1.0000
  -8  -4   0     383      63                                                        1145   51.24    0.00  1.0000
  -8  -4   0     377      61                                                        1136   51.24    0.00  1.0000
   8  -4   0     452      56                                                        1262   51.20    0.00  1.0000
  -8   4   0     446      64                                                        1252   51.20    0.00  1.0000
  -8   4   0     487      62                                                        1320   51.20    0.00  1.0000
   8   4   0     368      63                                                        1119   51.24    0.00  1.0000
   8   4   0     376      65                                                        1134   51.24    0.00  1.0000
  -8   4   0     458      55                                                        1273   51.20    0.00  1.0000
 -10  -4   0      84      30                                                         141    9.78    0.00  1.0000
  10  -4   0      87      19                                                         146    9.84    0.00  1.0000
 -10  -4   0      56      24                                                         104    9.78    0.00  1.0000
  10  -4   0     120      29                                                         188    9.84    0.00  1.0000
  10  -4   0     167      28                                                         245    9.84    0.00  1.0000
 -10  -4   0      41      23                                                          83    9.78    0.00  1.0000
 -10   4   0     149      30                                                         223    9.84    0.00  1.0000
  10   4   0     109      30                                                         174    9.78    0.00  1.0000
  10   4   0      73      26                                                         127    9.78    0.00  1.0000
 -10   4   0     127      19                                                         196    9.84    0.00  1.0000
 -10   4   0     166      28                                                         244    9.84    0.00  1.0000
  12  -4   0    1535      42                                                         608   52.03    0.00  1.0000
 -12  -4   0    1521      46                                                         601   51.90    0.00  1.0000
 -12  -4   0    1308      45                                                         470   51.90    0.00  1.0000
  12  -4   0    1345      40                                                         491   52.03    0.00  1.0000
 -12  -4   0    1579      48                                                         638   51.90    0.00  1.0000
  12  -4   0    1508      47                                                         591   52.03    0.00  1.0000
 -12   4   0    1398      40                                                         523   52.03    0.00  1.0000
 -12   4   0    1631      49                                                         669   52.03    0.00  1.0000
  12   4   0    1413      47                                                         534   51.90    0.00  1.0000
  12   4   0    1466      46                                                         567   51.90    0.00  1.0000
  12   4   0    1313      48                                                         473   51.90    0.00  1.0000
 -12   4   0    1617      44                                                         660   52.03    0.00  1.0000
 -14  -4   0     103      30                                                         121    3.11    0.00  1.0000
 -14  -4   0      39      24                                                          50    3.11    0.00  1.0000
  14  -4   0     107      26                                                         128    3.45    0.00  1.0000
 -14  -4   0      67      25                                                          82    3.11    0.00  1.0000
  14  -4   0      91      29                                                         110    3.45    0.00  1.0000
  14  -4   0      88      20                                                         107    3.45    0.00  1.0000
 -14   4   0      82      30                                                         100    3.45    0.00  1.0000
  14   4   0      86      29                                                         103    3.11    0.00  1.0000
  14   4   0      43      30                                                          55    3.11    0.00  1.0000
 -14   4   0      97      21                                                         117    3.45    0.00  1.0000
 -14   4   0     101      28                                                         121    3.45    0.00  1.0000
  16  -4   0    1080      46                                                         585  -31.12    0.00  1.0000
  16  -4   0     993      48                                                         521  -31.12    0.00  1.0000
 -16  -4   0    1047      53                                                         555  -31.55    0.00  1.0000
  16  -4   0     899      46                                                         454  -31.12    0.00  1.0000
 -16  -4   0    1012      49                                                         529  -31.55    0.00  1.0000
 -16  -4   0    1150      46                                                         630  -31.55    0.00  1.0000
  16   4   0    1112      47                                                         602  -31.55    0.00  1.0000
  16   4   0    1028      48                                                         541  -31.55    0.00  1.0000
  16   4   0    1199      49                                                         667  -31.55    0.00  1.0000
  16   4   0    1129      50                                                         615  -31.55    0.00  1.0000
 -16   4   0    1068      46                                                         576  -31.12    0.00  1.0000
 -16   4   0    1129      52                                                         621  -31.12    0.00  1.0000
 -16   4   0    1116      48                                                         611  -31.12    0.00  1.0000
 -18  -4   0     203      24                                                          30   69.88    0.00  1.0000
 -18  -4   0     200      27                                                          31   69.88    0.00  1.0000
  18  -4   0     127      29                                                          74   69.78    0.00  1.0000
  18  -4   0     180      23                                                          40   69.78    0.00  1.0000
  18  -4   0     218      27                                                          24   69.78    0.00  1.0000
 -18  -4   0     187      30                                                          37   69.88    0.00  1.0000
 -18   4   0     230      29                                                          20   69.78    0.00  1.0000
  18   4   0     167      29                                                          47   69.88    0.00  1.0000
  18   4   0     293      23                                                           6   69.88    0.00  1.0000
 -18   4   0     186      24                                                          37   69.78    0.00  1.0000
  18   4   0     182      25                                                          39   69.88    0.00  1.0000
  18   4   0     154      31                                                          55   69.88    0.00  1.0000
 -18   4   0     137      31                                                          66   69.78    0.00  1.0000
 -20  -4   0      14      28                                                          24    4.45    0.00  1.0000
  20  -4   0       1      28                                                          -5    4.12    0.00  1.0000
  20  -4   0       1      29                                                         -16    4.12    0.00  1.0000
  20  -4   0      37      25                                                          52    4.12    0.00  1.0000
 -20  -4   0      28      25                                                          42    4.45    0.00  1.0000
 -20   4   0      20      32                                                          32    4.12    0.00  1.0000
  20   4   0      11      33                                                          21    4.45    0.00  1.0000
 -20   4   0      51      35                                                          68    4.12    0.00  1.0000
 -20   4   0      60      26                                                          79    4.12    0.00  1.0000
  20   4   0       2      26                                                           0    4.45    0.00  1.0000
  20   4   0      23      31                                                          36    4.45    0.00  1.0000
  20   4   0      38      26                                                          55    4.45    0.00  1.0000
 -22  -4   0    1185      76                                                        1188    0.15    0.00  1.0000
  22  -4   0    1333      75                                                        1342    0.45    0.00  1.0000
 -22  -4   0    1373      81                                                        1376    0.15    0.00  1.0000
  22  -4   0    1246      72                                                        1255    0.45    0.00  1.0000
  22  -4   0    1239      76                                                        1248    0.45    0.00  1.0000
 -22  -4   0    1278      73                                                        1281    0.15    0.00  1.0000
 -22   4   0    1334      76                                                        1343    0.45    0.00  1.0000
  22   4   0    1327      72                                                        1330    0.15    0.00  1.0000
  22   4   0    1244      75                                                        1247    0.15    0.00  1.0000
  22   4   0    1291      75                                                        1294    0.15    0.00  1.0000
  22   4   0    1208      78                                                        1211    0.15    0.00  1.0000
 -22   4   0    1295     115                                                        1304    0.45    0.00  1.0000
 -24  -4   0      56      33                                                         -90   26.83    0.00  1.0000
  24  -4   0       8      31                                                          21   26.77    0.00  1.0000
 -24  -4   0      56      27                                                          -2   26.83    0.00  1.0000
  24  -4   0      30      30                                                           4   26.77    0.00  1.0000
 -24  -4   0       5      33                                                          29   26.83    0.00  1.0000
  24  -4   0       3      27                                                          33   26.77    0.00  1.0000
 -24   4   0       1      35                                                          41   26.77    0.00  1.0000
  24   4   0       6      27                                                          26   26.83    0.00  1.0000
 -24   4   0       0      30                                                          62   26.77    0.00  1.0000
  24   4   0      56      34                                                         -23   26.83    0.00  1.0000
  24   4   0      22      34                                                           8   26.83    0.00  1.0000
  24   4   0      56      27                                                          -4   26.83    0.00  1.0000
  26  -4   0      97      41                                                         253  -21.77    0.00  1.0000
  26  -4   0      61      37                                                         192  -21.77    0.00  1.0000
 -26  -4   0      13      42                                                          93  -21.60    0.00  1.0000
 -26  -4   0      84      40                                                         231  -21.60    0.00  1.0000
 -26  -4   0      24      35                                                         120  -21.60    0.00  1.0000
  26  -4   0      89      34                                                         241  -21.77    0.00  1.0000
  26   4   0      76      34                                                         218  -21.60    0.00  1.0000
 -26   4   0      79      37                                                         224  -21.77    0.00  1.0000
 -26   4   0      57      41                                                         185  -21.77    0.00  1.0000
  26   4   0      27      41                                                         125  -21.60    0.00  1.0000
  26   4   0      66      35                                                         200  -21.60    0.00  1.0000
  26   4   0      14      43                                                          96  -21.60    0.00  1.0000
  28  -4   0     528      53                                                         617    6.68    0.00  1.0000
  28  -4   0     512      60                                                         600    6.68    0.00  1.0000
 -28  -4   0     513      62                                                         602    6.75    0.00  1.0000
 -28  -4   0     538      69                                                         629    6.75    0.00  1.0000
 -28  -4   0     402      57                                                         481    6.75    0.00  1.0000
  28  -4   0     540      60                                                         630    6.68    0.00  1.0000
  28   4   0     346      60                                                         420    6.75    0.00  1.0000
 -28   4   0     635      66                                                         732    6.68    0.00  1.0000
  28   4   0     548      61                                                         640    6.75    0.00  1.0000
  28   4   0     473      57                                                         559    6.75    0.00  1.0000
 -28   4   0     383      54                                                         459    6.68    0.00  1.0000
 -30  -4   0      71      37                                                          34    9.43    0.00  1.0000
  30  -4   0      33      31                                                          10    9.26    0.00  1.0000
 -30  -4   0      28      31                                                           7    9.43    0.00  1.0000
 -30  -4   0      56      39                                                          24    9.43    0.00  1.0000
  30  -4   0      48      32                                                          19    9.26    0.00  1.0000
 -30   4   0       7      34                                                         -37    9.26    0.00  1.0000
 -30   4   0       7      36                                                          -4    9.26    0.00  1.0000
  30   4   0      73      37                                                          35    9.43    0.00  1.0000
  30   4   0       7      38                                                         -12    9.43    0.00  1.0000
  30   4   0       7      32                                                         -23    9.43    0.00  1.0000
  32  -4   0      27      36                                                          30    0.86    0.00  1.0000
  32  -4   0      32      38                                                          35    0.86    0.00  1.0000
 -32  -4   0       0      38                                                           0    0.65    0.00  1.0000
 -32  -4   0       0      38                                                         -76    0.65    0.00  1.0000
  32  -4   0       0      35                                                         -52    0.86    0.00  1.0000
 -32  -4   0       0      40                                                          -5    0.65    0.00  1.0000
  32   4   0      11      37                                                          12    0.65    0.00  1.0000
  32   4   0       4      39                                                           5    0.65    0.00  1.0000
 -32   4   0       0      38                                                         -67    0.86    0.00  1.0000
 -32   4   0      12      39                                                          14    0.86    0.00  1.0000
  32   4   0       0      33                                                         -27    0.65    0.00  1.0000
 -34  -4   0     398      54                                                         335    5.94    0.00  1.0000
 -34  -4   0     407      53                                                         343    5.94    0.00  1.0000
  34  -4   0     509      52                                                         436    6.03    0.00  1.0000
 -34  -4   0     439      47                                                         372    5.94    0.00  1.0000
  34  -4   0     416      49                                                         350    6.03    0.00  1.0000
  34  -4   0     473      55                                                         403    6.03    0.00  1.0000
 -34   4   0     445      54                                                         377    6.03    0.00  1.0000
  34   4   0     367      49                                                         306    5.94    0.00  1.0000
 -34   4   0     380      56                                                         317    6.03    0.00  1.0000
  34   4   0     499      55                                                         428    5.94    0.00  1.0000
  36  -4   0       5      41                                                         -19    7.69    0.00  1.0000
  36  -4   0       8      45                                                          25    7.69    0.00  1.0000
 -36  -4   0       4      45                                                         -33    7.51    0.00  1.0000
 -36  -4   0       4      38                                                         -48    7.51    0.00  1.0000
  36  -4   0       5      39                                                         -64    7.69    0.00  1.0000
 -36  -4   0       4      45                                                          -7    7.51    0.00  1.0000
  36   4   0       4      41                                                        -118    7.51    0.00  1.0000
 -36   4   0       5      43                                                         -47    7.69    0.00  1.0000
 -36   4   0       7      46                                                          23    7.69    0.00  1.0000
 -38  -4   0      85      45                                                          72   -2.56    0.00  1.0000
 -38  -4   0     182      55                                                         163   -2.56    0.00  1.0000
  38  -4   0     128      45                                                         113   -2.48    0.00  1.0000
  38  -4   0      94      49                                                          81   -2.48    0.00  1.0000
 -38  -4   0       1      49                                                         -59   -2.56    0.00  1.0000
 -38   4   0     112      51                                                          98   -2.48    0.00  1.0000
 -38   4   0     161      52                                                         144   -2.48    0.00  1.0000
  38   4   0      63      50                                                          52   -2.56    0.00  1.0000
  40  -4   0     105      47                                                         123   -2.98    0.00  1.0000
  40  -4   0     169      54                                                         191   -2.98    0.00  1.0000
 -40  -4   0      65      48                                                          80   -3.06    0.00  1.0000
 -40  -4   0     221      57                                                         247   -3.06    0.00  1.0000
 -40   4   0     128      54                                                         147   -2.98    0.00  1.0000
  40   4   0      82      55                                                          98   -3.06    0.00  1.0000
 -42  -4   0     194      55                                                         153   -5.57    0.00  1.0000
 -42  -4   0     161      51                                                         124   -5.57    0.00  1.0000
 -42  -4   0     116      56                                                          85   -5.57    0.00  1.0000
  42  -4   0     184      49                                                         146   -5.26    0.00  1.0000
 -42   4   0     187      58                                                         149   -5.26    0.00  1.0000
 -42   4   0     204      91                                                         164   -5.26    0.00  1.0000
  42   4   0      95      54                                                          67   -5.57    0.00  1.0000
 -44  -4   0     129      59                                                         119    1.60    0.00  1.0000
 -44  -4   0     190      52                                                         178    1.60    0.00  1.0000
 -44  -4   0     121      57                                                         111    1.60    0.00  1.0000
 -44   4   0     126      58                                                         114    1.90    0.00  1.0000
 -44   4   0     188      58                                                         174    1.90    0.00  1.0000
  44   4   0      68      54                                                          61    1.60    0.00  1.0000
 -46  -4   0      69      57                                                          80    2.24    0.00  1.0000
 -46  -4   0       0      50                                                         -22    2.24    0.00  1.0000
 -46  -4   0      91      60                                                         103    2.24    0.00  1.0000
  46   4   0       0      53                                                         -63    2.24    0.00  1.0000
 -46   4   0       0      51                                                         -57    2.20    0.00  1.0000
 -46   4   0      66      59                                                          76    2.20    0.00  1.0000
 -48  -4   0       1      55                                                         -33    3.50    0.00  1.0000
 -48  -4   0      30      52                                                          42    3.50    0.00  1.0000
 -48  -4   0       1      53                                                         -54    3.50    0.00  1.0000
 -48   4   0       1      55                                                         -36    3.41    0.00  1.0000
  48   4   0      60      59                                                          76    3.50    0.00  1.0000
 -48   4   0      25      58                                                          35    3.41    0.00  1.0000
 -50  -4   0      31      58                                                          41    2.87    0.00  1.0000
 -50  -4   0      13      53                                                          20    2.87    0.00  1.0000
 -50  -4   0       1      61                                                         -10    2.87    0.00  1.0000
 -50   4   0       1      55                                                         -46    2.69    0.00  1.0000
 -50   4   0       1      59                                                         -61    2.69    0.00  1.0000
  -1  -5   0    4656     309                                                        7795   71.89    0.00  1.0000
   1  -5   0    4326     308                                                        7371   72.00    0.00  1.0000
  -1   5   0    4527     309                                                        7633   72.00    0.00  1.0000
  -1   5   0    4382     310                                                        7444   72.00    0.00  1.0000
   1   5   0    4668     309                                                        7810   71.89    0.00  1.0000
   1   5   0    4293     309                                                        7323   71.89    0.00  1.0000
  -3  -5   0     480      33                                                         301   16.39    0.00  1.0000
   3  -5   0     490      34                                                         305   16.78    0.00  1.0000
  -3  -5   0     635      43                                                         426   16.39    0.00  1.0000
   3   5   0     525      34                                                         337   16.39    0.00  1.0000
   3   5   0     644      46                                                         433   16.39    0.00  1.0000
  -3   5   0     518      39                                                         327   16.78    0.00  1.0000
  -3   5   0     503      35                                                         315   16.78    0.00  1.0000
  -5  -5   0     933     125                                                        2607   73.50    0.00  1.0000
   5  -5   0    1127     125                                                        2930   73.66    0.00  1.0000
  -5  -5   0    1164     126                                                        2985   73.50    0.00  1.0000
  -5  -5   0    1126     121                                                        2923   73.50    0.00  1.0000
   5   5   0    1067     125                                                        2827   73.50    0.00  1.0000
  -5   5   0    1042     130                                                        2792   73.66    0.00  1.0000
  -5   5   0    1120     127                                                        2918   73.66    0.00  1.0000
  -5   5   0    1129     126                                                        2933   73.66    0.00  1.0000
   5   5   0    1022     127                                                        2754   73.50    0.00  1.0000
  -7  -5   0    2312      61                                                        1175   49.48    0.00  1.0000
   7  -5   0    2334      63                                                        1198   49.08    0.00  1.0000
  -7  -5   0    2264      65                                                        1141   49.48    0.00  1.0000
  -7  -5   0    2489      66                                                        1302   49.48    0.00  1.0000
  -7   5   0    2382      66                                                        1233   49.08    0.00  1.0000
  -7   5   0    2341      63                                                        1203   49.08    0.00  1.0000
   7   5   0    2336      68                                                        1192   49.48    0.00  1.0000
   7   5   0    2309      65                                                        1173   49.48    0.00  1.0000
   9  -5   0     291      53                                                         912   47.17    0.00  1.0000
  -9  -5   0     247      55                                                         834   47.18    0.00  1.0000
  -9  -5   0     306      54                                                         939   47.18    0.00  1.0000
  -9  -5   0     277      56                                                         888   47.18    0.00  1.0000
   9   5   0     281      59                                                         895   47.18    0.00  1.0000
  -9   5   0     267      56                                                         870   47.17    0.00  1.0000
   9   5   0     286      55                                                         903   47.18    0.00  1.0000
  -9   5   0     282      54                                                         897   47.17    0.00  1.0000
 -11  -5   0     139      24                                                          81  -10.04    0.00  1.0000
 -11  -5   0     167      29                                                         103  -10.04    0.00  1.0000
  11  -5   0     141      18                                                          79  -10.84    0.00  1.0000
  11  -5   0     191      29                                                         117  -10.84    0.00  1.0000
 -11  -5   0     158      25                                                          96  -10.04    0.00  1.0000
  11  -5   0     156      27                                                          90  -10.84    0.00  1.0000
  11   5   0     104      29                                                          55  -10.04    0.00  1.0000
 -11   5   0     139      17                                                          77  -10.84    0.00  1.0000
  11   5   0     200      28                                                         129  -10.04    0.00  1.0000
 -11   5   0     175      27                                                         105  -10.84    0.00  1.0000
 -11   5   0     148      29                                                          84  -10.84    0.00  1.0000
  13  -5   0    1988      84                                                        1719   11.23    0.00  1.0000
  13  -5   0    1930      87                                                        1665   11.23    0.00  1.0000
  13  -5   0    2038      80                                                        1765   11.23    0.00  1.0000
 -13  -5   0    1886      85                                                        1619   11.46    0.00  1.0000
 -13  -5   0    2065      87                                                        1785   11.46    0.00  1.0000
 -13  -5   0    1952      87                                                        1680   11.46    0.00  1.0000
  13   5   0    1879      88                                                        1613   11.46    0.00  1.0000
 -13   5   0    2055      89                                                        1781   11.23    0.00  1.0000
 -13   5   0    2131      79                                                        1852   11.23    0.00  1.0000
  13   5   0    1900      86                                                        1632   11.46    0.00  1.0000
  13   5   0    1878      87                                                        1612   11.46    0.00  1.0000
 -13   5   0    2011      86                                                        1740   11.23    0.00  1.0000
  15  -5   0      25      20                                                           7   27.22    0.00  1.0000
  15  -5   0       2      28                                                          37   27.22    0.00  1.0000
 -15  -5   0       0      25                                                          49   27.53    0.00  1.0000
 -15  -5   0      18      26                                                          12   27.53    0.00  1.0000
  15  -5   0       2      29                                                          38   27.22    0.00  1.0000
 -15  -5   0       4      29                                                          33   27.53    0.00  1.0000
  15   5   0      59      27                                                         -36   27.53    0.00  1.0000
 -15   5   0       0      32                                                          64   27.22    0.00  1.0000
  15   5   0      25      29                                                           7   27.53    0.00  1.0000
 -15   5   0       0      20                                                          56   27.22    0.00  1.0000
  15   5   0      30      30                                                           5   27.53    0.00  1.0000
 -15   5   0       6      28                                                          26   27.22    0.00  1.0000
 -17  -5   0    2808     141                                                        3096    9.52    0.00  1.0000
  17  -5   0    2957     144                                                        3245    9.27    0.00  1.0000
 -17  -5   0    2896     145                                                        3189    9.52    0.00  1.0000
  17  -5   0    3033     139                                                        3324    9.27    0.00  1.0000
  17  -5   0    2942     141                                                        3229    9.27    0.00  1.0000
 -17  -5   0    2979     145                                                        3276    9.52    0.00  1.0000
  17   5   0    2803     145                                                        3091    9.52    0.00  1.0000
 -17   5   0    3052     139                                                        3344    9.27    0.00  1.0000
  17   5   0    2738     143                                                        3023    9.52    0.00  1.0000
 -17   5   0    2877     143                                                        3161    9.27    0.00  1.0000
  17   5   0    2777     143                                                        3064    9.52    0.00  1.0000
 -17   5   0    2992     147                                                        3281    9.27    0.00  1.0000
  19  -5   0     332      41                                                         389   -5.38    0.00  1.0000
  19  -5   0     354      44                                                         413   -5.38    0.00  1.0000
  19  -5   0     368      46                                                         428   -5.38    0.00  1.0000
 -19  -5   0     282      41                                                         331   -5.03    0.00  1.0000
 -19  -5   0     363      48                                                         419   -5.03    0.00  1.0000
 -19  -5   0     265      37                                                         313   -5.03    0.00  1.0000
  19   5   0     277      38                                                         326   -5.03    0.00  1.0000
  19   5   0     301      44                                                         352   -5.03    0.00  1.0000
  19   5   0     336      50                                                         389   -5.03    0.00  1.0000
 -19   5   0     412      47                                                         475   -5.38    0.00  1.0000
 -19   5   0     324      45                                                         380   -5.38    0.00  1.0000
 -21  -5   0     408      37                                                         275   12.99    0.00  1.0000
  21  -5   0     442      38                                                         301   13.13    0.00  1.0000
 -21  -5   0     297      33                                                         185   12.99    0.00  1.0000
 -21  -5   0     405      42                                                         272   12.99    0.00  1.0000
  21  -5   0     376      38                                                         247   13.13    0.00  1.0000
 -21   5   0     417      50                                                         281   13.13    0.00  1.0000
  21   5   0     395      36                                                         264   12.99    0.00  1.0000
 -21   5   0     431      43                                                         292   13.13    0.00  1.0000
  21   5   0     265      41                                                         160   12.99    0.00  1.0000
 -21   5   0     392      31                                                         260   13.13    0.00  1.0000
  21   5   0     427      41                                                         290   12.99    0.00  1.0000
 -23  -5   0     254      35                                                         258   -0.44    0.00  1.0000
  23  -5   0     241      38                                                         242   -0.09    0.00  1.0000
  23  -5   0     274      33                                                         275   -0.09    0.00  1.0000
  23  -5   0     274      40                                                         275   -0.09    0.00  1.0000
 -23  -5   0     249      39                                                         253   -0.44    0.00  1.0000
 -23   5   0     302      44                                                         303   -0.09    0.00  1.0000
 -23   5   0     341      36                                                         342   -0.09    0.00  1.0000
  23   5   0     294      44                                                         298   -0.44    0.00  1.0000
 -23   5   0     288      46                                                         289   -0.09    0.00  1.0000
  23   5   0     186      42                                                         189   -0.44    0.00  1.0000
  23   5   0     253      36                                                         257   -0.44    0.00  1.0000
  25  -5   0      61      33                                                          31   -7.98    0.00  1.0000
  25  -5   0      65      33                                                          34   -7.98    0.00  1.0000
  25  -5   0      97      29                                                          58   -7.98    0.00  1.0000
 -25  -5   0      80      35                                                          44   -8.25    0.00  1.0000
  25   5   0      79      30                                                          43   -8.25    0.00  1.0000
  25   5   0     135      35                                                          87   -8.25    0.00  1.0000
  25   5   0      85      29                                                          48   -8.25    0.00  1.0000
 -25   5   0      69      37                                                          37   -7.98    0.00  1.0000
  25   5   0      77      66                                                          42   -8.25    0.00  1.0000
 -25   5   0     135      31                                                          88   -7.98    0.00  1.0000
 -27  -5   0     263      53                                                         419   15.35    0.00  1.0000
  27  -5   0     245      49                                                         395   15.25    0.00  1.0000
 -27  -5   0     242      48                                                         392   15.35    0.00  1.0000
  27  -5   0     226      41                                                         371   15.25    0.00  1.0000
  27  -5   0     232      45                                                         378   15.25    0.00  1.0000
  27   5   0     211      42                                                         353   15.35    0.00  1.0000
  27   5   0     343      53                                                         519   15.35    0.00  1.0000
 -27   5   0     386      60                                                         570   15.25    0.00  1.0000
 -27   5   0     225      51                                                         369   15.25    0.00  1.0000
  27   5   0     122      46                                                         234   15.35    0.00  1.0000
  27   5   0     304      54                                                         470   15.35    0.00  1.0000
  29  -5   0     231      37                                                         193    4.75    0.00  1.0000
 -29  -5   0     247      46                                                         208    4.66    0.00  1.0000
  29  -5   0     212      42                                                         175    4.75    0.00  1.0000
  29  -5   0     213      40                                                         176    4.75    0.00  1.0000
 -29  -5   0     226      37                                                         189    4.66    0.00  1.0000
  29   5   0     156      42                                                         125    4.66    0.00  1.0000
 -29   5   0     181      45                                                         147    4.75    0.00  1.0000
 -29   5   0     266      41                                                         225    4.75    0.00  1.0000
  29   5   0     155      37                                                         124    4.66    0.00  1.0000
  29   5   0     204      42                                                         169    4.66    0.00  1.0000
  31  -5   0     401      46                                                         371    2.72    0.00  1.0000
  31  -5   0     334      45                                                         307    2.72    0.00  1.0000
  31  -5   0     311      48                                                         285    2.72    0.00  1.0000
 -31  -5   0     304      48                                                         279    2.65    0.00  1.0000
 -31  -5   0     268      50                                                         244    2.65    0.00  1.0000
  31   5   0     348      50                                                         321    2.65    0.00  1.0000
 -31   5   0     248      48                                                         225    2.72    0.00  1.0000
 -31   5   0     322      46                                                         295    2.72    0.00  1.0000
  31   5   0     242      43                                                         220    2.65    0.00  1.0000
  31   5   0     272      49                                                         248    2.65    0.00  1.0000
  33  -5   0     570     100                                                         734   11.54    0.00  1.0000
  33  -5   0     523      68                                                         681   11.54    0.00  1.0000
 -33  -5   0     385      61                                                         517   11.17    0.00  1.0000
  33  -5   0     364      56                                                         497   11.54    0.00  1.0000
 -33  -5   0     584      70                                                         744   11.17    0.00  1.0000
  33   5   0     419      66                                                         556   11.17    0.00  1.0000
  33   5   0     490      75                                                         638   11.17    0.00  1.0000
 -33   5   0     562      81                                                         725   11.54    0.00  1.0000
 -33   5   0     372      63                                                         506   11.54    0.00  1.0000
  35  -5   0       1      41                                                          33  -17.56    0.00  1.0000
 -35  -5   0       1      46                                                          33  -17.83    0.00  1.0000
 -35  -5   0      11      48                                                          68  -17.83    0.00  1.0000
  35  -5   0      24      41                                                         -14  -17.56    0.00  1.0000
 -35   5   0      24      43                                                         -16  -17.56    0.00  1.0000
 -35   5   0       0      47                                                          19  -17.56    0.00  1.0000
  35   5   0       3      45                                                          11  -17.83    0.00  1.0000
  37  -5   0      86      44                                                          36  -11.68    0.00  1.0000
 -37  -5   0      11      52                                                          -7  -11.90    0.00  1.0000
  37  -5   0      11      45                                                          -9  -11.68    0.00  1.0000
 -37  -5   0      11      49                                                         -15  -11.90    0.00  1.0000
 -37   5   0      86      48                                                          36  -11.68    0.00  1.0000
 -37   5   0      30      48                                                           5  -11.68    0.00  1.0000
  37   5   0      11      48                                                         -13  -11.90    0.00  1.0000
 -39  -5   0     221      58                                                         219    0.25    0.00  1.0000
 -39  -5   0      30      53                                                          29    0.25    0.00  1.0000
  39  -5   0      54      47                                                          52    0.37    0.00  1.0000
  39  -5   0     201      52                                                         198    0.37    0.00  1.0000
 -39   5   0     262      54                                                         259    0.37    0.00  1.0000
  39   5   0       0      53                                                          -8    0.25    0.00  1.0000
 -39   5   0      82      53                                                          80    0.37    0.00  1.0000
 -41  -5   0      41      55                                                          71    7.59    0.00  1.0000
 -41  -5   0      35      55                                                          63    7.59    0.00  1.0000
 -41   5   0     118      54                                                         170    8.05    0.00  1.0000
  41   5   0       1      53                                                           7    7.59    0.00  1.0000
 -43  -5   0      91      58                                                         100    1.88    0.00  1.0000
 -43  -5   0       3      53                                                           5    1.88    0.00  1.0000
 -43   5   0      60      55                                                          68    2.04    0.00  1.0000
 -43   5   0      99      91                                                         109    2.04    0.00  1.0000
  43   5   0      29      53                                                          34    1.88    0.00  1.0000
 -45  -5   0       8      55                                                           9   -0.48    0.00  1.0000
 -45  -5   0      11      49                                                          12   -0.48    0.00  1.0000
 -45  -5   0       0      53                                                         -65   -0.48    0.00  1.0000
 -45   5   0       0      54                                                         -37   -0.49    0.00  1.0000
  45   5   0     132     104                                                         135   -0.48    0.00  1.0000
 -45   5   0      29      55                                                          30   -0.49    0.00  1.0000
 -47  -5   0      77      56                                                          57    4.32    0.00  1.0000
 -47  -5   0      13      59                                                           6    4.32    0.00  1.0000
  47   5   0      38      56                                                          25    4.32    0.00  1.0000
 -47   5   0       1      55                                                         -36    4.25    0.00  1.0000
 -47   5   0       1      59                                                         -32    4.25    0.00  1.0000
   0  -6   0      58      31                                                         148   70.38    0.00  1.0000
   0   6   0      33      32                                                         199   70.38    0.00  1.0000
   0   6   0      68      36                                                         133   70.38    0.00  1.0000
   2  -6   0       4      48                                                         630  -82.68    0.00  1.0000
  -2  -6   0       5      49                                                         628  -82.05    0.00  1.0000
  -2   6   0       4      49                                                         618  -82.68    0.00  1.0000
   2   6   0       2      48                                                         586  -82.05    0.00  1.0000
   2   6   0       0      51                                                         508  -82.05    0.00  1.0000
  -2   6   0      13      63                                                         706  -82.68    0.00  1.0000
  -4  -6   0     647      63                                                        1094   27.46    0.00  1.0000
   4  -6   0     610      62                                                        1056   28.01    0.00  1.0000
  -4   6   0     615      63                                                        1062   28.01    0.00  1.0000
   4   6   0     570      71                                                         993   27.46    0.00  1.0000
   4   6   0     607      64                                                        1042   27.46    0.00  1.0000
  -6  -6   0     666      41                                                         455  -16.07    0.00  1.0000
  -6  -6   0     650      46                                                         442  -16.07    0.00  1.0000
  -6  -6   0     666      52                                                         455  -16.07    0.00  1.0000
   6  -6   0     595      44                                                         393  -16.41    0.00  1.0000
   6   6   0     721      54                                                         501  -16.07    0.00  1.0000
  -6   6   0     573      42                                                         375  -16.41    0.00  1.0000
  -6   6   0     512      39                                                         326  -16.41    0.00  1.0000
   6   6   0     578      41                                                         383  -16.07    0.00  1.0000
  -8  -6   0     214      28                                                         236   -2.68    0.00  1.0000
  -8  -6   0     240      34                                                         264   -2.68    0.00  1.0000
  -8  -6   0     226      36                                                         249   -2.68    0.00  1.0000
   8  -6   0     251      35                                                         272   -2.34    0.00  1.0000
  -8   6   0     234      35                                                         254   -2.34    0.00  1.0000
  -8   6   0     234      37                                                         254   -2.34    0.00  1.0000
   8   6   0     291      38                                                         317   -2.68    0.00  1.0000
   8   6   0     265      38                                                         290   -2.68    0.00  1.0000
 -10  -6   0     160      29                                                          42   22.18    0.00  1.0000
  10  -6   0     243      29                                                          91   21.75    0.00  1.0000
 -10  -6   0     237      25                                                          85   22.18    0.00  1.0000
 -10  -6   0     204      32                                                          66   22.18    0.00  1.0000
 -10   6   0     230      30                                                          83   21.75    0.00  1.0000
  10   6   0     108      33                                                          18   22.18    0.00  1.0000
  10   6   0     276      35                                                         109   22.18    0.00  1.0000
 -10   6   0     181      29                                                          55   21.75    0.00  1.0000
 -12  -6   0     275      54                                                         585   27.34    0.00  1.0000
 -12  -6   0     293      53                                                         612   27.34    0.00  1.0000
 -12  -6   0     295      54                                                         614   27.34    0.00  1.0000
  12  -6   0     344      50                                                         687   27.47    0.00  1.0000
  12   6   0     266      61                                                         572   27.34    0.00  1.0000
 -12   6   0     321      55                                                         654   27.47    0.00  1.0000
  12   6   0     287      59                                                         603   27.34    0.00  1.0000
 -12   6   0     261      50                                                         567   27.47    0.00  1.0000
 -14  -6   0      66      34                                                          67    0.13    0.00  1.0000
  14  -6   0      17      29                                                          17   -0.21    0.00  1.0000
 -14  -6   0      31      31                                                          31    0.13    0.00  1.0000
  14  -6   0      35      21                                                          34   -0.21    0.00  1.0000
 -14  -6   0      49      29                                                          49    0.13    0.00  1.0000
  14   6   0      36      32                                                          36    0.13    0.00  1.0000
  14   6   0      98      34                                                          99    0.13    0.00  1.0000
 -14   6   0      43      39                                                          42   -0.21    0.00  1.0000
 -14   6   0      97      20                                                          96   -0.21    0.00  1.0000
  14   6   0      33      33                                                          33    0.13    0.00  1.0000
 -14   6   0     109      54                                                         108   -0.21    0.00  1.0000
  16  -6   0     127      49                                                         492   39.07    0.00  1.0000
 -16  -6   0     154      54                                                         547   39.38    0.00  1.0000
 -16  -6   0     159      54                                                         557   39.38    0.00  1.0000
  16  -6   0     214      54                                                         651   39.07    0.00  1.0000
 -16  -6   0     173      58                                                         583   39.38    0.00  1.0000
  16  -6   0     183      47                                                         596   39.07    0.00  1.0000
  16   6   0     188      55                                                         610   39.38    0.00  1.0000
 -16   6   0     126      52                                                         489   39.07    0.00  1.0000
 -16   6   0     238      45                                                         693   39.07    0.00  1.0000
  16   6   0     175      54                                                         586   39.38    0.00  1.0000
 -16   6   0     171      58                                                         575   39.07    0.00  1.0000
  16   6   0     171      59                                                         579   39.38    0.00  1.0000
  18  -6   0       4      34                                                         115  -32.48    0.00  1.0000
 -18  -6   0       4      35                                                         116  -32.41    0.00  1.0000
 -18  -6   0       3      29                                                          56  -32.41    0.00  1.0000
  18  -6   0       1      25                                                          73  -32.48    0.00  1.0000
 -18  -6   0       2      32                                                          93  -32.41    0.00  1.0000
  18  -6   0       1      32                                                          75  -32.48    0.00  1.0000
 -18   6   0       6      24                                                         124  -32.48    0.00  1.0000
  18   6   0       1      36                                                          74  -32.41    0.00  1.0000
  18   6   0       1      33                                                          76  -32.41    0.00  1.0000
  18   6   0       4      36                                                         114  -32.41    0.00  1.0000
 -18   6   0      25      34                                                          17  -32.48    0.00  1.0000
 -18   6   0       1      36                                                          89  -32.48    0.00  1.0000
 -20  -6   0     192      33                                                         164    3.70    0.00  1.0000
  20  -6   0     218      28                                                         190    3.49    0.00  1.0000
 -20  -6   0      97      34                                                          78    3.70    0.00  1.0000
 -20  -6   0     232      40                                                         202    3.70    0.00  1.0000
  20  -6   0     197      36                                                         171    3.49    0.00  1.0000
  20  -6   0     173      37                                                         148    3.49    0.00  1.0000
  20   6   0     200      34                                                         172    3.70    0.00  1.0000
 -20   6   0     155      38                                                         132    3.49    0.00  1.0000
 -20   6   0     152      39                                                         129    3.49    0.00  1.0000
 -20   6   0     196      28                                                         170    3.49    0.00  1.0000
  20   6   0     177      38                                                         151    3.70    0.00  1.0000
  20   6   0     122      37                                                         100    3.70    0.00  1.0000
 -22  -6   0     136      56                                                         507   39.24    0.00  1.0000
  22  -6   0     186      53                                                         606   39.62    0.00  1.0000
  22  -6   0     160      53                                                         558   39.62    0.00  1.0000
 -22  -6   0     176      63                                                         583   39.24    0.00  1.0000
  22  -6   0     181      56                                                         598   39.62    0.00  1.0000
 -22  -6   0     142      55                                                         519   39.24    0.00  1.0000
  22   6   0     129      58                                                         495   39.24    0.00  1.0000
 -22   6   0     124      57                                                         488   39.62    0.00  1.0000
  22   6   0     137      56                                                         510   39.24    0.00  1.0000
 -22   6   0     205      53                                                         641   39.62    0.00  1.0000
 -22   6   0      80      53                                                         397   39.62    0.00  1.0000
  24  -6   0     219      36                                                         274    6.29    0.00  1.0000
  24  -6   0     258      43                                                         317    6.29    0.00  1.0000
 -24  -6   0     240      45                                                         296    6.15    0.00  1.0000
  24  -6   0     297      43                                                         361    6.29    0.00  1.0000
 -24  -6   0     276      47                                                         336    6.15    0.00  1.0000
 -24   6   0     300      49                                                         364    6.29    0.00  1.0000
 -24   6   0     254      45                                                         313    6.29    0.00  1.0000
 -24   6   0     247      48                                                         305    6.29    0.00  1.0000
  24   6   0     211      46                                                         264    6.15    0.00  1.0000
  24   6   0     322      49                                                         387    6.15    0.00  1.0000
  24   6   0     388      55                                                         458    6.15    0.00  1.0000
  26  -6   0     536      43                                                         295   21.53    0.00  1.0000
 -26  -6   0     488      48                                                         261   21.31    0.00  1.0000
  26  -6   0     583      55                                                         330   21.53    0.00  1.0000
  26  -6   0     535      39                                                         294   21.53    0.00  1.0000
 -26   6   0     511      39                                                         276   21.53    0.00  1.0000
  26   6   0     408      44                                                         204   21.31    0.00  1.0000
 -26   6   0     503      49                                                         270   21.53    0.00  1.0000
 -26   6   0     436      46                                                         222   21.53    0.00  1.0000
  26   6   0     513      49                                                         280   21.31    0.00  1.0000
  28  -6   0       0      38                                                          12  -10.90    0.00  1.0000
  28  -6   0       9      34                                                          -3  -10.90    0.00  1.0000
  28  -6   0       3      35                                                           2  -10.90    0.00  1.0000
 -28  -6   0      10      40                                                          -2  -11.09    0.00  1.0000
  28   6   0       4      41                                                          26  -11.09    0.00  1.0000
 -28   6   0       8      40                                                          34  -10.90    0.00  1.0000
  28   6   0       1      40                                                          18  -11.09    0.00  1.0000
 -28   6   0       9      34                                                          36  -10.90    0.00  1.0000
  30  -6   0      32      41                                                          71    9.96    0.00  1.0000
  30  -6   0      67      43                                                         120    9.96    0.00  1.0000
 -30  -6   0      38      47                                                          80   10.00    0.00  1.0000
  30  -6   0      35      39                                                          75    9.96    0.00  1.0000
 -30   6   0      63      47                                                         115    9.96    0.00  1.0000
 -30   6   0      54      40                                                         103    9.96    0.00  1.0000
  30   6   0     103      49                                                         167   10.00    0.00  1.0000
  32  -6   0     116      43                                                         131    2.44    0.00  1.0000
  32  -6   0      65      40                                                          76    2.44    0.00  1.0000
 -32  -6   0      80      49                                                          94    2.72    0.00  1.0000
  32  -6   0      35      40                                                          43    2.44    0.00  1.0000
 -32   6   0      92      43                                                         105    2.44    0.00  1.0000
 -32   6   0       0      45                                                          -3    2.44    0.00  1.0000
  32   6   0      56      49                                                          68    2.72    0.00  1.0000
  34  -6   0      46      44                                                          56   -2.43    0.00  1.0000
 -34  -6   0       5      49                                                           8   -2.20    0.00  1.0000
  34  -6   0       0      40                                                         -42   -2.43    0.00  1.0000
  34   6   0      19      51                                                          25   -2.20    0.00  1.0000
 -34   6   0       5      47                                                           8   -2.43    0.00  1.0000
 -34   6   0       0      41                                                          -6   -2.43    0.00  1.0000
  36  -6   0     385      67                                                         386   -0.08    0.00  1.0000
 -36  -6   0     289      58                                                         288    0.14    0.00  1.0000
  36  -6   0     279      52                                                         280   -0.08    0.00  1.0000
 -36   6   0     337      53                                                         338   -0.08    0.00  1.0000
 -36   6   0     260      57                                                         261   -0.08    0.00  1.0000
  36   6   0     259      60                                                         258    0.14    0.00  1.0000
  38  -6   0     351      58                                                         375    2.29    0.00  1.0000
  38  -6   0     442      86                                                         469    2.29    0.00  1.0000
 -38  -6   0     352      66                                                         372    1.87    0.00  1.0000
 -38   6   0     433      59                                                         460    2.29    0.00  1.0000
  38   6   0     372      66                                                         392    1.87    0.00  1.0000
 -38   6   0     330      64                                                         354    2.29    0.00  1.0000
 -40  -6   0     116      58                                                          99   -2.89    0.00  1.0000
  40  -6   0     135      52                                                         116   -2.98    0.00  1.0000
  40   6   0      29      57                                                          21   -2.89    0.00  1.0000
 -40   6   0     240      55                                                         215   -2.98    0.00  1.0000
 -40   6   0     155      56                                                         135   -2.98    0.00  1.0000
 -42  -6   0      40      57                                                          51    2.91    0.00  1.0000
  42   6   0      14      64                                                          21    2.91    0.00  1.0000
 -42   6   0       1      52                                                         -47    3.08    0.00  1.0000
 -42   6   0       1      47                                                         -36    3.08    0.00  1.0000
 -44  -6   0       0      57                                                         -48   -1.68    0.00  1.0000
  44   6   0      44      54                                                          50   -1.68    0.00  1.0000
 -44   6   0       0      52                                                         -51   -1.49    0.00  1.0000
 -44   6   0       0      52                                                          -3   -1.49    0.00  1.0000
 -46  -6   0       0      58                                                         -63   -2.53    0.00  1.0000
 -46   6   0      17      55                                                          23   -2.50    0.00  1.0000
 -46   6   0      16      57                                                          22   -2.50    0.00  1.0000
  46   6   0      55      55                                                          66   -2.53    0.00  1.0000
   1  -7   0      39      32                                                         100   13.52    0.00  1.0000
  -1  -7   0      60      33                                                         133   13.53    0.00  1.0000
   1   7   0      24      33                                                          75   13.53    0.00  1.0000
   1   7   0      40      41                                                         102   13.53    0.00  1.0000
  -1   7   0       9      32                                                          45   13.52    0.00  1.0000
  -1   7   0      67      41                                                         142   13.52    0.00  1.0000
   3  -7   0     704      32                                                          70   65.09    0.00  1.0000
  -3  -7   0     736      31                                                          77   65.77    0.00  1.0000
  -3   7   0     546      33                                                          27   65.09    0.00  1.0000
   3   7   0     914      34                                                         141   65.77    0.00  1.0000
  -3   7   0    1055      42                                                         205   65.09    0.00  1.0000
  -5  -7   0    1612      94                                                        2159  -22.66    0.00  1.0000
  -5  -7   0    1443     101                                                        1963  -22.66    0.00  1.0000
   5  -7   0    1432      99                                                        1959  -23.05    0.00  1.0000
   5   7   0    1405     101                                                        1919  -22.66    0.00  1.0000
   5   7   0    1606     109                                                        2152  -22.66    0.00  1.0000
  -5   7   0    1410     101                                                        1934  -23.05    0.00  1.0000
   7  -7   0     319      35                                                         133   22.66    0.00  1.0000
  -7  -7   0     250      25                                                          89   22.88    0.00  1.0000
  -7  -7   0     350      35                                                         152   22.88    0.00  1.0000
  -7  -7   0     307      36                                                         124   22.88    0.00  1.0000
   7   7   0     288      33                                                         112   22.88    0.00  1.0000
  -7   7   0     504      46                                                         260   22.66    0.00  1.0000
  -7   7   0     203      36                                                          63   22.66    0.00  1.0000
   7   7   0     294      39                                                         116   22.88    0.00  1.0000
  -7   7   0     224      33                                                          75   22.66    0.00  1.0000
   9  -7   0     102      38                                                         263   22.06    0.00  1.0000
  -9  -7   0      75      31                                                         219   22.25    0.00  1.0000
  -9  -7   0      62      38                                                         197   22.25    0.00  1.0000
  -9  -7   0      88      38                                                         241   22.25    0.00  1.0000
   9   7   0      75      38                                                         219   22.25    0.00  1.0000
  -9   7   0     125      41                                                         299   22.06    0.00  1.0000
  -9   7   0     161      50                                                         354   22.06    0.00  1.0000
  -9   7   0      90      38                                                         244   22.06    0.00  1.0000
   9   7   0      54      41                                                         183   22.25    0.00  1.0000
 -11  -7   0      74      27                                                          41    8.49    0.00  1.0000
 -11  -7   0      20      33                                                           5    8.49    0.00  1.0000
  11  -7   0      74      30                                                          41    8.29    0.00  1.0000
 -11  -7   0      98      32                                                          59    8.49    0.00  1.0000
  11   7   0       6      36                                                          -4    8.49    0.00  1.0000
 -11   7   0     107      44                                                          67    8.29    0.00  1.0000
 -11   7   0       5      31                                                         -25    8.29    0.00  1.0000
  11   7   0      26      31                                                           8    8.49    0.00  1.0000
 -11   7   0      16      31                                                           3    8.29    0.00  1.0000
 -13  -7   0     550      37                                                         130   43.23    0.00  1.0000
  13  -7   0     457      31                                                          87   43.26    0.00  1.0000
 -13  -7   0     568      55                                                         139   43.23    0.00  1.0000
  13   7   0     610      37                                                         160   43.23    0.00  1.0000
 -13   7   0     489      34                                                         101   43.26    0.00  1.0000
 -13   7   0     554      36                                                         132   43.26    0.00  1.0000
  13   7   0     410      37                                                          67   43.23    0.00  1.0000
 -13   7   0     656      50                                                         184   43.26    0.00  1.0000
 -15  -7   0      45      30                                                          31   -4.09    0.00  1.0000
 -15  -7   0       1      39                                                         -38   -4.09    0.00  1.0000
  15  -7   0      44      30                                                          30   -4.17    0.00  1.0000
 -15  -7   0      26      33                                                          16   -4.09    0.00  1.0000
  15   7   0      71      36                                                          53   -4.09    0.00  1.0000
  15   7   0      54      33                                                          39   -4.09    0.00  1.0000
 -15   7   0       1      33                                                         -12   -4.17    0.00  1.0000
 -15   7   0       1      34                                                          -3   -4.17    0.00  1.0000
  15   7   0       1      33                                                          -6   -4.09    0.00  1.0000
  17  -7   0     245      29                                                         223   -2.53    0.00  1.0000
 -17  -7   0     269      39                                                         249   -2.28    0.00  1.0000
  17  -7   0     192      37                                                         173   -2.53    0.00  1.0000
 -17  -7   0     254      39                                                         234   -2.28    0.00  1.0000
 -17  -7   0     217      40                                                         199   -2.28    0.00  1.0000
 -17   7   0     200      26                                                         181   -2.53    0.00  1.0000
 -17   7   0     198      42                                                         179   -2.53    0.00  1.0000
  17   7   0     246      41                                                         226   -2.28    0.00  1.0000
  17   7   0     175      41                                                         159   -2.28    0.00  1.0000
 -17   7   0     153      39                                                         136   -2.53    0.00  1.0000
  17   7   0     241      40                                                         222   -2.28    0.00  1.0000
  19  -7   0       1      33                                                           2    0.91    0.00  1.0000
 -19  -7   0      37      33                                                          39    0.54    0.00  1.0000
  19  -7   0       0      26                                                         -19    0.91    0.00  1.0000
 -19  -7   0       8      34                                                           9    0.54    0.00  1.0000
 -19  -7   0       0      32                                                         -30    0.54    0.00  1.0000
  19  -7   0       0      31                                                         -24    0.91    0.00  1.0000
 -19   7   0      10      23                                                          12    0.91    0.00  1.0000
 -19   7   0       0      35                                                          -9    0.91    0.00  1.0000
  19   7   0      18      36                                                          19    0.54    0.00  1.0000
  19   7   0      34      35                                                          36    0.54    0.00  1.0000
  19   7   0       0      32                                                         -26    0.54    0.00  1.0000
 -19   7   0       0      34                                                         -32    0.91    0.00  1.0000
 -21  -7   0       0      37                                                          28  -18.75    0.00  1.0000
  21  -7   0      27      27                                                          -6  -18.64    0.00  1.0000
 -21  -7   0      27      34                                                         -18  -18.75    0.00  1.0000
  21  -7   0      27      34                                                          -6  -18.64    0.00  1.0000
 -21  -7   0       1      34                                                          31  -18.75    0.00  1.0000
  21  -7   0      19      34                                                          89  -18.64    0.00  1.0000
  21   7   0       1      36                                                          21  -18.75    0.00  1.0000
 -21   7   0      27      36                                                         -23  -18.64    0.00  1.0000
  21   7   0      27      35                                                         -31  -18.75    0.00  1.0000
 -21   7   0      11      38                                                          71  -18.64    0.00  1.0000
 -21   7   0      11      26                                                          71  -18.64    0.00  1.0000
  21   7   0      20      40                                                          93  -18.75    0.00  1.0000
 -23  -7   0      31      38                                                          23    2.91    0.00  1.0000
  23  -7   0      48      37                                                          39    2.52    0.00  1.0000
  23  -7   0      14      36                                                           9    2.52    0.00  1.0000
  23  -7   0      16      30                                                          11    2.52    0.00  1.0000
 -23  -7   0       1      37                                                         -26    2.91    0.00  1.0000
 -23  -7   0      68      38                                                          55    2.91    0.00  1.0000
  23   7   0       1      36                                                         -38    2.91    0.00  1.0000
 -23   7   0      19      27                                                          13    2.52    0.00  1.0000
  23   7   0       1      37                                                         -17    2.91    0.00  1.0000
 -23   7   0      58      41                                                          48    2.52    0.00  1.0000
 -23   7   0      64      41                                                          53    2.52    0.00  1.0000
  23   7   0       9      39                                                           5    2.91    0.00  1.0000
  25  -7   0     480      60                                                         648   12.69    0.00  1.0000
  25  -7   0     423      64                                                         581   12.69    0.00  1.0000
  25  -7   0     525      61                                                         700   12.69    0.00  1.0000
 -25  -7   0     495      78                                                         667   12.84    0.00  1.0000
 -25  -7   0     462      65                                                         629   12.84    0.00  1.0000
  25   7   0     516      68                                                         692   12.84    0.00  1.0000
 -25   7   0     479      68                                                         646   12.69    0.00  1.0000
  25   7   0     305      57                                                         443   12.84    0.00  1.0000
  25   7   0     372      60                                                         523   12.84    0.00  1.0000
 -25   7   0     519      72                                                         693   12.69    0.00  1.0000
 -25   7   0     565      71                                                         746   12.69    0.00  1.0000
  27  -7   0      74      41                                                         123    8.99    0.00  1.0000
 -27  -7   0      34      46                                                          69    8.99    0.00  1.0000
  27  -7   0      47      42                                                          87    8.99    0.00  1.0000
  27  -7   0      65      38                                                         112    8.99    0.00  1.0000
 -27   7   0       8      43                                                          29    8.99    0.00  1.0000
 -27   7   0      71      35                                                         120    8.99    0.00  1.0000
  27   7   0      34      39                                                          69    8.99    0.00  1.0000
  27   7   0      73      48                                                         122    8.99    0.00  1.0000
 -27   7   0      71      48                                                         119    8.99    0.00  1.0000
  29  -7   0     137      41                                                          52   16.12    0.00  1.0000
 -29  -7   0     151      49                                                          61   16.10    0.00  1.0000
  29  -7   0     126      40                                                          45   16.12    0.00  1.0000
  29  -7   0      20      39                                                         -10   16.12    0.00  1.0000
 -29   7   0      20      37                                                          -2   16.12    0.00  1.0000
  29   7   0     153      49                                                          62   16.10    0.00  1.0000
 -29   7   0     122      48                                                          43   16.12    0.00  1.0000
 -29   7   0      20      46                                                          -9   16.12    0.00  1.0000
  31  -7   0     172      47                                                         188   -2.10    0.00  1.0000
 -31  -7   0     168      54                                                         182   -1.92    0.00  1.0000
  31  -7   0     168      45                                                         184   -2.10    0.00  1.0000
  31   7   0      98      53                                                         109   -1.92    0.00  1.0000
 -31   7   0     148      43                                                         163   -2.10    0.00  1.0000
 -31   7   0     126      51                                                         140   -2.10    0.00  1.0000
  33  -7   0      11      43                                                         -51  -11.75    0.00  1.0000
 -33  -7   0       5      78                                                           1  -11.47    0.00  1.0000
  33  -7   0       3      43                                                           2  -11.75    0.00  1.0000
  33   7   0       0      51                                                          14  -11.47    0.00  1.0000
 -33   7   0       4      48                                                          29  -11.75    0.00  1.0000
 -33   7   0      11      42                                                         -26  -11.75    0.00  1.0000
  35  -7   0      15      47                                                          26    4.34    0.00  1.0000
 -35  -7   0      33      54                                                          49    4.68    0.00  1.0000
 -35   7   0      50      50                                                          68    4.34    0.00  1.0000
  35   7   0      39      54                                                          57    4.68    0.00  1.0000
 -35   7   0      11      46                                                          21    4.34    0.00  1.0000
  37  -7   0       5      54                                                         -43   -7.70    0.00  1.0000
 -37  -7   0      80      56                                                         124   -7.90    0.00  1.0000
  37   7   0      27      54                                                          55   -7.90    0.00  1.0000
 -37   7   0       0      66                                                           3   -7.70    0.00  1.0000
 -37   7   0      73      48                                                         114   -7.70    0.00  1.0000
  39  -7   0      42      51                                                          57   -3.71    0.00  1.0000
 -39  -7   0     105      58                                                         128   -3.92    0.00  1.0000
 -39   7   0     108      56                                                         130   -3.71    0.00  1.0000
 -39   7   0      57      52                                                          74   -3.71    0.00  1.0000
 -41  -7   0       1      55                                                         -52   -3.11    0.00  1.0000
  41  -7   0       1      54                                                         -25   -2.98    0.00  1.0000
 -41   7   0      42      51                                                          54   -2.98    0.00  1.0000
  41   7   0      42      59                                                          54   -3.11    0.00  1.0000
 -41   7   0      63      54                                                          77   -2.98    0.00  1.0000
 -43  -7   0      24      59                                                          44   -6.39    0.00  1.0000
  43   7   0      63      62                                                          94   -6.39    0.00  1.0000
 -43   7   0      33      58                                                          56   -6.39    0.00  1.0000
 -43   7   0      13      58                                                          29   -6.39    0.00  1.0000
 -45  -7   0       2      62                                                           5    2.65    0.00  1.0000
  45   7   0     101      66                                                         116    2.65    0.00  1.0000
 -45   7   0       0      54                                                         -52    2.53    0.00  1.0000
 -45   7   0       2      58                                                           5    2.53    0.00  1.0000
   0  -8   0      15      33                                                          22   23.12    0.00  1.0000
   0   8   0      16      45                                                          41   23.12    0.00  1.0000
   0   8   0      15      34                                                          28   23.12    0.00  1.0000
   2  -8   0      16      34                                                          48   10.53    0.00  1.0000
  -2  -8   0      48      35                                                          97   10.53    0.00  1.0000
  -2   8   0      28      36                                                          68   10.53    0.00  1.0000
  -2   8   0     136      47                                                         213   10.53    0.00  1.0000
   2   8   0      62      44                                                         117   10.53    0.00  1.0000
   2   8   0       7      33                                                          31   10.53    0.00  1.0000
   4  -8   0       1      34                                                          44   21.29    0.00  1.0000
  -4  -8   0      34      26                                                         137   20.99    0.00  1.0000
  -4  -8   0       8      33                                                          74   20.99    0.00  1.0000
   4   8   0       0      34                                                          31   20.99    0.00  1.0000
   4   8   0      62      44                                                         188   20.99    0.00  1.0000
  -4   8   0      69      49                                                         203   21.29    0.00  1.0000
  -4   8   0       6      37                                                          13   21.29    0.00  1.0000
  -6  -8   0      20      34                                                          -5   15.97    0.00  1.0000
  -6  -8   0       6      27                                                          47   15.97    0.00  1.0000
   6  -8   0       8      35                                                          52   16.10    0.00  1.0000
  -6   8   0      98      49                                                         207   16.10    0.00  1.0000
  -6   8   0      44      38                                                         123   16.10    0.00  1.0000
   6   8   0      45      41                                                         124   15.97    0.00  1.0000
  -6   8   0       3      35                                                          37   16.10    0.00  1.0000
   6   8   0      20      34                                                          -2   15.97    0.00  1.0000
   8  -8   0     524      44                                                         335  -16.46    0.00  1.0000
  -8  -8   0     503      38                                                         318  -16.45    0.00  1.0000
  -8  -8   0     549      47                                                         355  -16.45    0.00  1.0000
  -8   8   0     770      56                                                         536  -16.46    0.00  1.0000
  -8   8   0     555      47                                                         360  -16.46    0.00  1.0000
   8   8   0     543      45                                                         350  -16.45    0.00  1.0000
 -10  -8   0       8      38                                                          14   -3.16    0.00  1.0000
  10  -8   0      19      33                                                          26   -2.83    0.00  1.0000
 -10  -8   0       1      39                                                           4   -3.16    0.00  1.0000
 -10  -8   0      14      30                                                          21   -3.16    0.00  1.0000
  10   8   0      33      35                                                          44   -3.16    0.00  1.0000
 -10   8   0      20      35                                                          28   -2.83    0.00  1.0000
  10   8   0      59      39                                                          73   -3.16    0.00  1.0000
 -10   8   0      19      35                                                          26   -2.83    0.00  1.0000
  12  -8   0     123      36                                                         118    0.75    0.00  1.0000
 -12  -8   0      92      39                                                          89    0.64    0.00  1.0000
 -12  -8   0     116      44                                                         112    0.64    0.00  1.0000
 -12  -8   0     103      32                                                          99    0.64    0.00  1.0000
  12   8   0     104      37                                                         100    0.64    0.00  1.0000
 -12   8   0      75      37                                                          71    0.75    0.00  1.0000
 -12   8   0     182      51                                                         176    0.75    0.00  1.0000
  12   8   0     125      43                                                         121    0.64    0.00  1.0000
 -12   8   0      63      37                                                          60    0.75    0.00  1.0000
 -14  -8   0     118      34                                                         124    0.93    0.00  1.0000
  14  -8   0     124      39                                                         128    0.65    0.00  1.0000
 -14  -8   0      13      39                                                          15    0.93    0.00  1.0000
 -14  -8   0      64      37                                                          68    0.93    0.00  1.0000
 -14   8   0     198      54                                                         203    0.65    0.00  1.0000
 -14   8   0      46      38                                                          48    0.65    0.00  1.0000
 -14   8   0      62      36                                                          65    0.65    0.00  1.0000
  14   8   0      87      38                                                          92    0.93    0.00  1.0000
 -16  -8   0      49      37                                                           7   15.56    0.00  1.0000
  16  -8   0      71      44                                                          17   15.46    0.00  1.0000
 -16  -8   0      73      36                                                          18   15.56    0.00  1.0000
 -16  -8   0     149      34                                                          62   15.56    0.00  1.0000
 -16   8   0     132      55                                                          52   15.46    0.00  1.0000
 -16   8   0     128      38                                                          49   15.46    0.00  1.0000
  16   8   0     149      37                                                          62   15.56    0.00  1.0000
 -16   8   0     153      39                                                          65   15.46    0.00  1.0000
  16   8   0      85      38                                                          24   15.56    0.00  1.0000
  16   8   0     112      45                                                          39   15.56    0.00  1.0000
 -18  -8   0       1      34                                                         -42    4.22    0.00  1.0000
 -18  -8   0      14      36                                                          24    4.22    0.00  1.0000
  18  -8   0       2      25                                                         -49    4.42    0.00  1.0000
  18  -8   0      32      35                                                          47    4.42    0.00  1.0000
 -18  -8   0       1      38                                                          -4    4.22    0.00  1.0000
  18   8   0       1      41                                                         -15    4.22    0.00  1.0000
 -18   8   0     110      60                                                         137    4.42    0.00  1.0000
  18   8   0       1      33                                                         -14    4.22    0.00  1.0000
 -18   8   0      13      38                                                          24    4.42    0.00  1.0000
  18   8   0      15      38                                                          26    4.22    0.00  1.0000
 -18   8   0       2      40                                                           0    4.42    0.00  1.0000
 -20  -8   0      14      39                                                         -21   13.57    0.00  1.0000
 -20  -8   0      62      37                                                          17   13.57    0.00  1.0000
 -20  -8   0      14      38                                                         -10   13.57    0.00  1.0000
  20  -8   0      65      36                                                          19   13.35    0.00  1.0000
  20  -8   0      14      28                                                         -22   13.35    0.00  1.0000
  20   8   0      48      41                                                          10   13.57    0.00  1.0000
 -20   8   0      75      40                                                          25   13.35    0.00  1.0000
 -20   8   0      14      37                                                         -66   13.35    0.00  1.0000
  20   8   0      67      41                                                          20   13.57    0.00  1.0000
 -20   8   0      14      24                                                          -1   13.35    0.00  1.0000
  20   8   0      85      37                                                          30   13.57    0.00  1.0000
 -22  -8   0      22      41                                                          87   16.45    0.00  1.0000
 -22  -8   0       4      44                                                          44   16.45    0.00  1.0000
  22  -8   0      11      38                                                          62   16.43    0.00  1.0000
 -22  -8   0      21      39                                                         -23   16.45    0.00  1.0000
 -22   8   0       0      42                                                          21   16.43    0.00  1.0000
 -22   8   0      11      28                                                          62   16.43    0.00  1.0000
 -22   8   0      21      41                                                          -1   16.43    0.00  1.0000
  22   8   0      41      47                                                         121   16.45    0.00  1.0000
  22   8   0      16      44                                                          74   16.45    0.00  1.0000
  24  -8   0      18      38                                                          18    0.34    0.00  1.0000
 -24  -8   0       0      43                                                         -79    0.42    0.00  1.0000
 -24  -8   0       0      38                                                         -46    0.42    0.00  1.0000
  24  -8   0       0      40                                                         -11    0.34    0.00  1.0000
  24  -8   0       0      35                                                          -5    0.34    0.00  1.0000
 -24  -8   0       0      41                                                         -24    0.42    0.00  1.0000
  24   8   0       0      44                                                         -43    0.42    0.00  1.0000
 -24   8   0       0      44                                                          -7    0.34    0.00  1.0000
 -24   8   0       0      30                                                         -14    0.34    0.00  1.0000
 -24   8   0      30      45                                                          29    0.34    0.00  1.0000
  24   8   0      13      42                                                          13    0.42    0.00  1.0000
 -26  -8   0     118      45                                                          76    7.69    0.00  1.0000
  26  -8   0     174      43                                                         123    7.50    0.00  1.0000
  26  -8   0      94      38                                                          58    7.50    0.00  1.0000
  26  -8   0     170      41                                                         120    7.50    0.00  1.0000
 -26  -8   0     179      51                                                         126    7.69    0.00  1.0000
 -26   8   0     113      34                                                          73    7.50    0.00  1.0000
  26   8   0     207      46                                                         150    7.69    0.00  1.0000
 -26   8   0     170      50                                                         120    7.50    0.00  1.0000
  26   8   0     213      52                                                         155    7.69    0.00  1.0000
 -26   8   0      47      48                                                          23    7.50    0.00  1.0000
  28  -8   0     194      42                                                         161    4.39    0.00  1.0000
 -28  -8   0     255      55                                                         217    4.46    0.00  1.0000
  28  -8   0     303      47                                                         262    4.39    0.00  1.0000
 -28   8   0     198      52                                                         165    4.39    0.00  1.0000
 -28   8   0     212      55                                                         178    4.39    0.00  1.0000
  28   8   0     152      52                                                         123    4.46    0.00  1.0000
 -28   8   0     196      37                                                         163    4.39    0.00  1.0000
 -30  -8   0       7      51                                                           5    1.31    0.00  1.0000
  30  -8   0       0      39                                                         -62    1.12    0.00  1.0000
 -30   8   0      44      51                                                          40    1.12    0.00  1.0000
 -30   8   0       0      48                                                         -17    1.12    0.00  1.0000
 -30   8   0      28      36                                                          25    1.12    0.00  1.0000
  30   8   0       0      47                                                         -45    1.31    0.00  1.0000
  32  -8   0      39      45                                                          64    6.37    0.00  1.0000
 -32  -8   0      21      84                                                          40    6.31    0.00  1.0000
  32   8   0      64      53                                                          95    6.31    0.00  1.0000
 -32   8   0      16      37                                                          34    6.37    0.00  1.0000
 -32   8   0       0      49                                                           6    6.37    0.00  1.0000
 -34  -8   0      66      54                                                          52    3.24    0.00  1.0000
  34  -8   0      83      48                                                          68    3.12    0.00  1.0000
 -34   8   0      21      54                                                          14    3.12    0.00  1.0000
  34   8   0      17      55                                                          10    3.24    0.00  1.0000
 -34   8   0       1      39                                                         -18    3.12    0.00  1.0000
  36  -8   0       0      49                                                           1    1.50    0.00  1.0000
 -36  -8   0      90      59                                                          97    1.30    0.00  1.0000
  36   8   0      29      57                                                          33    1.30    0.00  1.0000
 -36   8   0      13      42                                                          16    1.50    0.00  1.0000
 -36   8   0      94      53                                                         102    1.50    0.00  1.0000
 -38  -8   0      10      56                                                         -24   11.60    0.00  1.0000
  38  -8   0      11      48                                                         -62   11.66    0.00  1.0000
 -38   8   0      11      44                                                          -2   11.66    0.00  1.0000
 -38   8   0      11      50                                                         -36   11.66    0.00  1.0000
  38   8   0      10      56                                                         -36   11.60    0.00  1.0000
 -40  -8   0      32      61                                                          36    1.26    0.00  1.0000
  40  -8   0       0      49                                                        -105    1.47    0.00  1.0000
 -40   8   0      58      49                                                          64    1.47    0.00  1.0000
 -40   8   0       0      51                                                         -28    1.47    0.00  1.0000
  40   8   0      39      60                                                          43    1.26    0.00  1.0000
 -42  -8   0       1      60                                                         -15   -4.38    0.00  1.0000
  42   8   0      22      61                                                          12   -4.38    0.00  1.0000
 -42   8   0       2      50                                                         -72   -4.46    0.00  1.0000
 -42   8   0       2      53                                                          -7   -4.46    0.00  1.0000
  -1  -9   0       0      34                                                           3    5.54    0.00  1.0000
   1  -9   0       2      33                                                           9    5.87    0.00  1.0000
   1   9   0       2      36                                                         -24    5.54    0.00  1.0000
  -1   9   0       3      36                                                         -30    5.87    0.00  1.0000
   1   9   0       2      47                                                         -14    5.54    0.00  1.0000
  -1   9   0       4      49                                                          14    5.87    0.00  1.0000
  -3  -9   0      13      35                                                          33   -7.52    0.00  1.0000
   3  -9   0       7      34                                                          22   -7.56    0.00  1.0000
   3   9   0       1      36                                                          10   -7.52    0.00  1.0000
  -3   9   0      86      52                                                         130   -7.56    0.00  1.0000
  -3   9   0      16      38                                                          38   -7.56    0.00  1.0000
   3   9   0       5      47                                                          18   -7.52    0.00  1.0000
  -5  -9   0       1      29                                                          83   29.00    0.00  1.0000
   5  -9   0      13      39                                                         138   29.04    0.00  1.0000
  -5  -9   0       4      38                                                         102   29.00    0.00  1.0000
  -5   9   0       3      40                                                          98   29.04    0.00  1.0000
  -5   9   0       1      40                                                          86   29.04    0.00  1.0000
   5   9   0       6      37                                                          33   29.00    0.00  1.0000
   5   9   0      12      50                                                         132   29.00    0.00  1.0000
  -5   9   0      58      55                                                         248   29.04    0.00  1.0000
   7  -9   0      59      36                                                          53   -1.35    0.00  1.0000
  -7  -9   0      73      31                                                          67   -1.38    0.00  1.0000
  -7  -9   0      61      38                                                          55   -1.38    0.00  1.0000
  -7   9   0       0      38                                                         -22   -1.35    0.00  1.0000
   7   9   0      95      47                                                          88   -1.38    0.00  1.0000
   7   9   0      39      38                                                          34   -1.38    0.00  1.0000
  -7   9   0      26      37                                                          22   -1.35    0.00  1.0000
  -7   9   0     219      55                                                         208   -1.35    0.00  1.0000
  -9  -9   0      57      39                                                         256   30.33    0.00  1.0000
  -9  -9   0      42      43                                                         224   30.33    0.00  1.0000
   9  -9   0      35      42                                                         205   30.08    0.00  1.0000
   9   9   0      44      44                                                         227   30.33    0.00  1.0000
   9   9   0      96      51                                                         334   30.33    0.00  1.0000
  -9   9   0      29      45                                                         190   30.08    0.00  1.0000
  -9   9   0      37      44                                                         210   30.08    0.00  1.0000
  -9   9   0     155      64                                                         434   30.08    0.00  1.0000
  11  -9   0     106      41                                                         197  -13.47    0.00  1.0000
 -11  -9   0      59      37                                                         133  -13.82    0.00  1.0000
 -11  -9   0      44      40                                                         110  -13.82    0.00  1.0000
 -11   9   0      50      43                                                         117  -13.47    0.00  1.0000
 -11   9   0      85      44                                                         168  -13.47    0.00  1.0000
  11   9   0     128      49                                                         230  -13.82    0.00  1.0000
 -11   9   0     198      62                                                         318  -13.47    0.00  1.0000
  11   9   0      56      40                                                         129  -13.82    0.00  1.0000
 -13  -9   0      23      36                                                          29    2.15    0.00  1.0000
 -13  -9   0       1      38                                                           3    2.15    0.00  1.0000
  13  -9   0       1      36                                                           3    1.97    0.00  1.0000
  13   9   0      40      47                                                          48    2.15    0.00  1.0000
  13   9   0       0      38                                                          -6    2.15    0.00  1.0000
 -13   9   0       0      38                                                         -20    1.97    0.00  1.0000
 -13   9   0      66      60                                                          75    1.97    0.00  1.0000
 -13   9   0       0      37                                                         -18    1.97    0.00  1.0000
  15  -9   0     120      42                                                         174   -8.06    0.00  1.0000
 -15  -9   0     107      40                                                         160   -8.20    0.00  1.0000
 -15  -9   0      85      47                                                         132   -8.20    0.00  1.0000
 -15  -9   0      70      43                                                         114   -8.20    0.00  1.0000
 -15   9   0     225      66                                                         298   -8.06    0.00  1.0000
 -15   9   0      74      44                                                         118   -8.06    0.00  1.0000
  15   9   0     102      52                                                         154   -8.20    0.00  1.0000
 -15   9   0      77      42                                                         122   -8.06    0.00  1.0000
  15   9   0      81      43                                                         127   -8.20    0.00  1.0000
  17  -9   0     334      47                                                         305    2.89    0.00  1.0000
 -17  -9   0     205      51                                                         182    2.96    0.00  1.0000
 -17  -9   0     224      50                                                         200    2.96    0.00  1.0000
 -17  -9   0     237      43                                                         212    2.96    0.00  1.0000
  17   9   0     253      48                                                         227    2.96    0.00  1.0000
  17   9   0     280      53                                                         253    2.96    0.00  1.0000
 -17   9   0     479      70                                                         444    2.89    0.00  1.0000
 -17   9   0     222      48                                                         199    2.89    0.00  1.0000
 -17   9   0     260      49                                                         235    2.89    0.00  1.0000
  19  -9   0     221      51                                                         328   11.61    0.00  1.0000
 -19  -9   0     255      51                                                         371   11.76    0.00  1.0000
 -19  -9   0     206      56                                                         311   11.76    0.00  1.0000
 -19   9   0     238      56                                                         348   11.61    0.00  1.0000
 -19   9   0     288      58                                                         409   11.61    0.00  1.0000
  19   9   0     316      59                                                         443   11.76    0.00  1.0000
 -19   9   0     356      73                                                         489   11.61    0.00  1.0000
  19   9   0     191      55                                                         292   11.76    0.00  1.0000
 -21  -9   0       0      48                                                         -45   -1.10    0.00  1.0000
  21  -9   0       8      38                                                          10   -1.06    0.00  1.0000
 -21  -9   0       5      45                                                           6   -1.10    0.00  1.0000
  21   9   0      59      48                                                          64   -1.10    0.00  1.0000
 -21   9   0      17      45                                                          19   -1.06    0.00  1.0000
 -21   9   0       0      45                                                         -32   -1.06    0.00  1.0000
  21   9   0      89      50                                                          95   -1.10    0.00  1.0000
 -21   9   0     113      79                                                         119   -1.06    0.00  1.0000
 -23  -9   0       3      47                                                         -78   -5.85    0.00  1.0000
 -23  -9   0       3      46                                                         -16   -5.85    0.00  1.0000
 -23   9   0       2      45                                                         -38   -5.55    0.00  1.0000
 -23   9   0       2      48                                                           0   -5.55    0.00  1.0000
 -23   9   0       2      29                                                         -19   -5.55    0.00  1.0000
 -23   9   0      85      71                                                          59   -5.55    0.00  1.0000
  23   9   0      15      49                                                           5   -5.85    0.00  1.0000
  23   9   0       3      47                                                         -41   -5.85    0.00  1.0000
 -25  -9   0       0      48                                                        -101   -1.43    0.00  1.0000
 -25  -9   0      36      50                                                          41   -1.43    0.00  1.0000
  25  -9   0      15      38                                                          18   -1.36    0.00  1.0000
 -25   9   0      66      76                                                          72   -1.36    0.00  1.0000
 -25   9   0       0      48                                                          -8   -1.36    0.00  1.0000
  25   9   0       0      47                                                         -57   -1.43    0.00  1.0000
  25   9   0      47      52                                                          53   -1.43    0.00  1.0000
 -25   9   0      23      47                                                          27   -1.36    0.00  1.0000
 -25   9   0      32      32                                                          36   -1.36    0.00  1.0000
 -27  -9   0       3      51                                                         -24   -6.18    0.00  1.0000
  27  -9   0       3      38                                                         -52   -6.50    0.00  1.0000
 -27  -9   0       3      47                                                        -112   -6.18    0.00  1.0000
 -27   9   0       8      49                                                          21   -6.50    0.00  1.0000
 -27   9   0       3      32                                                         -27   -6.50    0.00  1.0000
 -27   9   0       0      51                                                           5   -6.50    0.00  1.0000
  27   9   0       0      51                                                           2   -6.18    0.00  1.0000
  29  -9   0      19      41                                                          15   -1.65    0.00  1.0000
 -29  -9   0     120      55                                                         111   -1.51    0.00  1.0000
 -29   9   0      70      51                                                          63   -1.65    0.00  1.0000
 -29   9   0      58      54                                                          51   -1.65    0.00  1.0000
  29   9   0      65      62                                                          58   -1.51    0.00  1.0000
 -29   9   0      60      35                                                          53   -1.65    0.00  1.0000
 -31  -9   0      43      56                                                          41   -0.43    0.00  1.0000
  31  -9   0      39      44                                                          37   -0.62    0.00  1.0000
  31   9   0       0      54                                                         -23   -0.43    0.00  1.0000
 -31   9   0      46      54                                                          44   -0.62    0.00  1.0000
 -31   9   0      83      39                                                          80   -0.62    0.00  1.0000
  33  -9   0       2      46                                                         -22    4.48    0.00  1.0000
 -33  -9   0      48      56                                                          66    4.38    0.00  1.0000
 -33   9   0       8      57                                                          16    4.48    0.00  1.0000
 -33   9   0      16      39                                                          28    4.48    0.00  1.0000
 -33   9   0      29      54                                                          44    4.48    0.00  1.0000
  33   9   0       3      55                                                           8    4.38    0.00  1.0000
  35  -9   0       3      49                                                          -6    6.45    0.00  1.0000
 -35  -9   0       3      55                                                         -82    6.19    0.00  1.0000
 -35   9   0       3      39                                                         -14    6.45    0.00  1.0000
  35   9   0      31      57                                                          15    6.19    0.00  1.0000
 -35   9   0       3      49                                                         -60    6.45    0.00  1.0000
  37  -9   0       0      52                                                         -80   -1.12    0.00  1.0000
 -37  -9   0       0      57                                                         -44   -1.06    0.00  1.0000
 -37   9   0       0      54                                                         -48   -1.12    0.00  1.0000
  37   9   0       0      59                                                          -2   -1.06    0.00  1.0000
 -37   9   0      41      42                                                          37   -1.12    0.00  1.0000
 -39  -9   0       5      62                                                          10   -3.24    0.00  1.0000
  39  -9   0       1      53                                                         -57   -3.18    0.00  1.0000
 -39   9   0      43      57                                                          55   -3.18    0.00  1.0000
  39   9   0       1      61                                                         -13   -3.24    0.00  1.0000
 -39   9   0      23      46                                                          32   -3.18    0.00  1.0000
   0 -10   0       2      44                                                         -64   -4.97    0.00  1.0000
   0  10   0       2      55                                                          -8   -4.97    0.00  1.0000
   0  10   0       2      38                                                         -37   -4.97    0.00  1.0000
   2 -10   0     156      46                                                          78   13.16    0.00  1.0000
  -2  10   0     163      43                                                          83   13.16    0.00  1.0000
   2  10   0     148      42                                                          71   13.33    0.00  1.0000
   2  10   0     215      58                                                         120   13.33    0.00  1.0000
  -4 -10   0     155      34                                                         224   -8.98    0.00  1.0000
   4 -10   0      49      49                                                          88   -8.64    0.00  1.0000
  -4  10   0     194      63                                                         267   -8.64    0.00  1.0000
  -4  10   0      56      43                                                          98   -8.64    0.00  1.0000
   4  10   0     135      60                                                         200   -8.98    0.00  1.0000
   6 -10   0     133      61                                                          59  -13.74    0.00  1.0000
  -6 -10   0     232      35                                                         129  -13.82    0.00  1.0000
   6  10   0     168      42                                                          83  -13.82    0.00  1.0000
  -6  10   0     194      60                                                         102  -13.74    0.00  1.0000
  -6  10   0     213      46                                                         116  -13.74    0.00  1.0000
   6  10   0     234      55                                                         131  -13.82    0.00  1.0000
  -6  10   0     172      42                                                          86  -13.74    0.00  1.0000
   8  10   0       0      52                                                          71   29.10    0.00  1.0000
   8  10   0       1      41                                                          52   29.10    0.00  1.0000
  -8  10   0       0      44                                                          74   28.91    0.00  1.0000
  -8  10   0       6      41                                                          31   28.91    0.00  1.0000
  -8  10   0      49      65                                                         227   28.91    0.00  1.0000
 -10 -10   0      17      36                                                         -22  -14.75    0.00  1.0000
 -10  10   0      17      62                                                         -56  -14.73    0.00  1.0000
  10  10   0      17      40                                                         -25  -14.75    0.00  1.0000
  10  10   0      17      51                                                          -2  -14.75    0.00  1.0000
 -10  10   0      47      42                                                           8  -14.73    0.00  1.0000
 -10  10   0      17      42                                                         -23  -14.73    0.00  1.0000
 -12 -10   0      51      40                                                          21    9.20    0.00  1.0000
 -12  10   0     137      66                                                          84    9.16    0.00  1.0000
 -12  10   0       7      44                                                         -22    9.16    0.00  1.0000
  12  10   0       7      52                                                         -65    9.20    0.00  1.0000
  12  10   0      66      44                                                          31    9.20    0.00  1.0000
 -12  10   0      56      43                                                          24    9.16    0.00  1.0000
 -14 -10   0     198      45                                                         170    3.77    0.00  1.0000
 -14  10   0     190      48                                                         163    3.71    0.00  1.0000
  14  10   0     187      49                                                         159    3.77    0.00  1.0000
  14  10   0      91      56                                                          72    3.77    0.00  1.0000
 -14  10   0     203      48                                                         175    3.71    0.00  1.0000
 -14  10   0     319      73                                                         283    3.71    0.00  1.0000
 -16 -10   0     131      44                                                          49  -16.02    0.00  1.0000
 -16  10   0     204      51                                                          96  -16.08    0.00  1.0000
  16  10   0     196      55                                                          91  -16.02    0.00  1.0000
 -16  10   0     413     119                                                         251  -16.08    0.00  1.0000
 -16  10   0     240      46                                                         121  -16.08    0.00  1.0000
  16  10   0     192      46                                                          88  -16.02    0.00  1.0000
 -18 -10   0       0      45                                                          22   18.90    0.00  1.0000
  18  10   0       4      54                                                          11   18.90    0.00  1.0000
 -18  10   0      28      47                                                         -19   19.09    0.00  1.0000
 -18  10   0       0      46                                                          30   19.09    0.00  1.0000
 -18  10   0      35      79                                                         126   19.09    0.00  1.0000
  18  10   0       1      46                                                          42   18.90    0.00  1.0000
 -20 -10   0     113      47                                                          79   -6.22    0.00  1.0000
 -20 -10   0       3      55                                                         -30   -6.22    0.00  1.0000
  20  10   0       3      54                                                         -23   -6.22    0.00  1.0000
 -20  10   0      45      49                                                          26   -5.79    0.00  1.0000
  20  10   0       3      45                                                         -35   -6.22    0.00  1.0000
 -20  10   0     110      48                                                          79   -5.79    0.00  1.0000
 -20  10   0     161      79                                                         123   -5.79    0.00  1.0000
 -22 -10   0       0      54                                                         -47   -0.16    0.00  1.0000
 -22 -10   0      71      49                                                          72   -0.16    0.00  1.0000
  22  10   0      34      54                                                          35   -0.16    0.00  1.0000
 -22  10   0      97      52                                                          97    0.07    0.00  1.0000
 -22  10   0     162      75                                                         162    0.07    0.00  1.0000
  22  10   0     156      59                                                         157   -0.16    0.00  1.0000
 -22  10   0      73      49                                                          73    0.07    0.00  1.0000
 -24 -10   0       4      51                                                         -26    7.20    0.00  1.0000
 -24 -10   0       4      53                                                        -132    7.20    0.00  1.0000
 -24  10   0      97      81                                                          61    7.37    0.00  1.0000
 -24  10   0       4      51                                                          -2    7.37    0.00  1.0000
  24  10   0      75      51                                                          44    7.20    0.00  1.0000
 -24  10   0      45      48                                                          22    7.37    0.00  1.0000
  24  10   0       4      52                                                         -24    7.20    0.00  1.0000
 -26 -10   0      28      51                                                          28   -0.09    0.00  1.0000
  26  10   0       0      50                                                         -20   -0.09    0.00  1.0000
 -26  10   0       0      58                                                          -9   -0.23    0.00  1.0000
 -26  10   0      72      84                                                          71   -0.23    0.00  1.0000
  26  10   0       0      50                                                         -53   -0.09    0.00  1.0000
 -26  10   0       0      51                                                         -45   -0.23    0.00  1.0000
 -28 -10   0      11      55                                                         -40   11.89    0.00  1.0000
  28 -10   0       4      41                                                          28   12.02    0.00  1.0000
 -28  10   0      11      90                                                         -65   12.02    0.00  1.0000
  28  10   0      11      54                                                         -18   11.89    0.00  1.0000
 -28  10   0      11      51                                                          -3   12.02    0.00  1.0000
 -28  10   0      40      86                                                          94   12.02    0.00  1.0000
  30 -10   0       0      44                                                         -16   -1.99    0.00  1.0000
 -30 -10   0      16      59                                                          21   -1.96    0.00  1.0000
 -30  10   0      23      35                                                          29   -1.99    0.00  1.0000
  30  10   0      26      57                                                          32   -1.96    0.00  1.0000
 -30  10   0     139      94                                                         152   -1.99    0.00  1.0000
 -30  10   0      28      57                                                          34   -1.99    0.00  1.0000
 -30  10   0      48      53                                                          56   -1.99    0.00  1.0000
  32 -10   0       1      45                                                           2    2.26    0.00  1.0000
 -32 -10   0      89      61                                                         103    2.50    0.00  1.0000
 -32  10   0      93      54                                                         106    2.26    0.00  1.0000
  32  10   0      55      60                                                          66    2.50    0.00  1.0000
 -32  10   0      91      39                                                         103    2.26    0.00  1.0000
 -32  10   0     108      64                                                         121    2.26    0.00  1.0000
 -32  10   0     117      92                                                         131    2.26    0.00  1.0000
  34 -10   0       4      51                                                         -12    6.91    0.00  1.0000
 -34 -10   0      59      64                                                          91    6.72    0.00  1.0000
 -34  10   0      10      39                                                          26    6.91    0.00  1.0000
 -34  10   0       4      56                                                         -38    6.91    0.00  1.0000
 -34  10   0      31      98                                                          56    6.91    0.00  1.0000
 -34  10   0       4      61                                                          -3    6.91    0.00  1.0000
  34  10   0      64      64                                                          98    6.72    0.00  1.0000
 -36 -10   0       3      61                                                          -8    5.76    0.00  1.0000
  36 -10   0       2      51                                                         -53    5.49    0.00  1.0000
 -36  10   0       2      41                                                           8    5.49    0.00  1.0000
 -36  10   0       2     102                                                          -5    5.49    0.00  1.0000
  36  10   0       3      62                                                          11    5.76    0.00  1.0000
 -36  10   0      11      58                                                          23    5.49    0.00  1.0000
   1  11   0      24      46                                                          24    0.05    0.00  1.0000
  -1  11   0       0      47                                                          -1    0.11    0.00  1.0000
  -1  11   0      34      65                                                          34    0.11    0.00  1.0000
   1  11   0     106      65                                                         106    0.05    0.00  1.0000
  -3  11   0      30      69                                                         -23  -19.61    0.00  1.0000
   3  11   0      30      44                                                          -2  -19.49    0.00  1.0000
  -3  11   0      30      45                                                         -46  -19.61    0.00  1.0000
   3  11   0     119      63                                                          30  -19.49    0.00  1.0000
  -5  11   0       6      66                                                         -92    8.71    0.00  1.0000
   5  11   0       6      41                                                         -29    8.92    0.00  1.0000
  -5  11   0       6      44                                                         -41    8.71    0.00  1.0000
  -5  11   0       6      44                                                         -35    8.71    0.00  1.0000
   5  11   0       6      59                                                         -87    8.92    0.00  1.0000
  -7 -11   0     334      50                                                         268   -6.80    0.00  1.0000
   7  11   0     352      69                                                         284   -6.80    0.00  1.0000
  -7  11   0     224      53                                                         171   -6.80    0.00  1.0000
  -7  11   0     221      51                                                         168   -6.80    0.00  1.0000
  -7  11   0     309      75                                                         246   -6.80    0.00  1.0000
   7  11   0     169      49                                                         123   -6.80    0.00  1.0000
  -9 -11   0     184      47                                                         319  -15.40    0.00  1.0000
   9  11   0     164      65                                                         293  -15.40    0.00  1.0000
   9  11   0      84      51                                                         181  -15.40    0.00  1.0000
  -9  11   0     153      54                                                         278  -15.45    0.00  1.0000
  -9  11   0     151      55                                                         276  -15.45    0.00  1.0000
  -9  11   0     211      79                                                         355  -15.45    0.00  1.0000
 -11 -11   0      39      44                                                          93   12.23    0.00  1.0000
  11  11   0      29      60                                                          77   12.23    0.00  1.0000
 -11  11   0      12      48                                                          47   12.05    0.00  1.0000
  11  11   0       1      58                                                          18   12.23    0.00  1.0000
 -11  11   0      92      83                                                         168   12.05    0.00  1.0000
 -11  11   0      11      47                                                         -13   12.05    0.00  1.0000
 -13 -11   0       7      43                                                         -29   -9.24    0.00  1.0000
 -13  11   0       7      45                                                         -25   -9.77    0.00  1.0000
  13  11   0       0      65                                                           6   -9.24    0.00  1.0000
 -13  11   0      19      76                                                          50   -9.77    0.00  1.0000
  13  11   0       9      59                                                          30   -9.24    0.00  1.0000
 -13  11   0       7      45                                                         -74   -9.77    0.00  1.0000
 -15 -11   0      17      45                                                           0   14.80    0.00  1.0000
 -15  11   0      16      46                                                         -23   14.44    0.00  1.0000
  15  11   0     141      59                                                          60   14.80    0.00  1.0000
 -15  11   0      97      77                                                          34   14.44    0.00  1.0000
  15  11   0      17      46                                                         -41   14.80    0.00  1.0000
 -15  11   0      78      51                                                          23   14.44    0.00  1.0000
 -17 -11   0       3      47                                                           4   13.60    0.00  1.0000
 -17  11   0      10      47                                                          48   13.71    0.00  1.0000
  17  11   0       6      56                                                           2   13.60    0.00  1.0000
 -17  11   0       0      75                                                          16   13.71    0.00  1.0000
  17  11   0       7      47                                                          41   13.60    0.00  1.0000
 -19 -11   0      69      50                                                          64    1.06    0.00  1.0000
 -19  11   0      24      67                                                          21    1.13    0.00  1.0000
  19  11   0      29      58                                                          26    1.06    0.00  1.0000
 -19  11   0       0      52                                                         -26    1.13    0.00  1.0000
  19  11   0      28      47                                                          25    1.06    0.00  1.0000
 -19  11   0      82      78                                                          76    1.13    0.00  1.0000
 -21 -11   0       9      50                                                          32    9.80    0.00  1.0000
 -21  11   0      66      82                                                         116    9.57    0.00  1.0000
 -21  11   0      22      54                                                          54    9.57    0.00  1.0000
  21  11   0      54      51                                                         101    9.80    0.00  1.0000
 -21  11   0      12      53                                                          37    9.57    0.00  1.0000
  21  11   0      32      57                                                          71    9.80    0.00  1.0000
 -23 -11   0      28      52                                                          22   -2.03    0.00  1.0000
 -23  11   0      25      54                                                          19   -2.46    0.00  1.0000
 -23  11   0       0      84                                                        -115   -2.46    0.00  1.0000
  23  11   0      41      57                                                          34   -2.03    0.00  1.0000
  23  11   0       0      49                                                         -23   -2.03    0.00  1.0000
 -23  11   0      73      52                                                          62   -2.46    0.00  1.0000
 -25 -11   0       3      56                                                          12   -6.62    0.00  1.0000
  25  11   0      19      52                                                          38   -6.62    0.00  1.0000
 -25  11   0      63      55                                                          95   -6.44    0.00  1.0000
  25  11   0       2      56                                                          10   -6.62    0.00  1.0000
 -25  11   0     104      55                                                         144   -6.44    0.00  1.0000
 -25  11   0      70      90                                                         103   -6.44    0.00  1.0000
 -27 -11   0       0      98                                                         -21   -0.51    0.00  1.0000
 -27  11   0      33      56                                                          35   -0.65    0.00  1.0000
  27  11   0       0      51                                                         -48   -0.51    0.00  1.0000
 -27  11   0      24      87                                                          26   -0.65    0.00  1.0000
 -27  11   0      92      54                                                          96   -0.65    0.00  1.0000
  27  11   0       0      54                                                         -29   -0.51    0.00  1.0000
 -29 -11   0      16      60                                                          38   -7.70    0.00  1.0000
 -29  11   0      28      61                                                          55   -7.65    0.00  1.0000
  29  11   0       5      57                                                         -41   -7.70    0.00  1.0000
 -29  11   0      26      58                                                          52   -7.65    0.00  1.0000
 -29  11   0       1      88                                                           2   -7.65    0.00  1.0000
  29  11   0      10      56                                                          29   -7.70    0.00  1.0000
 -31 -11   0      40      62                                                          82    9.80    0.00  1.0000
 -31  11   0      28      65                                                          67   10.33    0.00  1.0000
 -31  11   0      14      94                                                          43   10.33    0.00  1.0000
 -31  11   0      13      57                                                          42   10.33    0.00  1.0000
  31  11   0       7      60                                                         -23    9.80    0.00  1.0000
   0  12   0     159      74                                                         107   -8.15    0.00  1.0000
   0  12   0     160      51                                                         108   -8.15    0.00  1.0000
   2  12   0       1      69                                                         -70    2.75    0.00  1.0000
  -2  12   0      11      81                                                           7    2.54    0.00  1.0000
   2  12   0     146      51                                                         128    2.75    0.00  1.0000
  -2  12   0      52      49                                                          42    2.54    0.00  1.0000
  -4  12   0      67      47                                                          38    7.28    0.00  1.0000
  -4  12   0     182      57                                                         131    7.28    0.00  1.0000
  -4  12   0      87      87                                                          53    7.28    0.00  1.0000
   4  12   0     118      48                                                          78    7.22    0.00  1.0000
   4  12   0       4      70                                                         -38    7.22    0.00  1.0000
  -6  12   0      45      54                                                          74    6.83    0.00  1.0000
  -6  12   0      11      77                                                          27    6.83    0.00  1.0000
  -6  12   0       9      48                                                          24    6.83    0.00  1.0000
   6  12   0       4      46                                                         -17    7.22    0.00  1.0000
   6  12   0       4      66                                                         -73    7.22    0.00  1.0000
  -8 -12   0      60      44                                                          77    3.72    0.00  1.0000
  -8  12   0      56      83                                                          73    3.77    0.00  1.0000
  -8  12   0      25      51                                                          37    3.77    0.00  1.0000
   8  12   0       1      45                                                         -11    3.72    0.00  1.0000
   8  12   0       1      64                                                         -13    3.72    0.00  1.0000
  -8  12   0       1      48                                                         -11    3.77    0.00  1.0000
 -10 -12   0      47      45                                                          57    2.44    0.00  1.0000
 -10  12   0      81      87                                                          92    2.23    0.00  1.0000
 -10  12   0      16      52                                                          21    2.23    0.00  1.0000
  10  12   0       0      64                                                          -6    2.44    0.00  1.0000
 -10  12   0       0      47                                                         -29    2.23    0.00  1.0000
  10  12   0       0      45                                                          -9    2.44    0.00  1.0000
 -12 -12   0      10      44                                                         -47   11.16    0.00  1.0000
 -12  12   0      10      49                                                         -20   11.05    0.00  1.0000
  12  12   0      16      49                                                          51   11.16    0.00  1.0000
 -12  12   0      12      74                                                          43   11.05    0.00  1.0000
  12  12   0       1      63                                                           4   11.16    0.00  1.0000
 -12  12   0      10      51                                                         -52   11.05    0.00  1.0000
 -14 -12   0       1      46                                                         -23    3.60    0.00  1.0000
 -14  12   0      35      81                                                          50    4.28    0.00  1.0000
  14  12   0       8      64                                                          14    3.60    0.00  1.0000
 -14  12   0      18      49                                                          29    4.28    0.00  1.0000
  14  12   0       7      48                                                          13    3.60    0.00  1.0000
 -14  12   0       1      48                                                        -122    4.28    0.00  1.0000
 -16 -12   0       8      49                                                          34   11.04    0.00  1.0000
 -16  12   0      11      51                                                         -48   11.79    0.00  1.0000
  16  12   0       0      49                                                           7   11.04    0.00  1.0000
 -16  12   0      50      54                                                         108   11.79    0.00  1.0000
 -16  12   0      11      80                                                         -43   11.79    0.00  1.0000
  16  12   0       9      61                                                         -61   11.04    0.00  1.0000
 -18 -12   0       2      50                                                         -75    4.46    0.00  1.0000
  18  12   0       2      49                                                         -72    4.46    0.00  1.0000
 -18  12   0       7      88                                                          14    4.02    0.00  1.0000
  18  12   0       2      60                                                         -35    4.46    0.00  1.0000
 -18  12   0       1      50                                                         -70    4.02    0.00  1.0000
 -18  12   0       1      47                                                         -56    4.02    0.00  1.0000
 -20 -12   0       0      51                                                        -118    0.91    0.00  1.0000
 -20  12   0       0      83                                                        -100    0.69    0.00  1.0000
 -20  12   0      15      50                                                          17    0.69    0.00  1.0000
 -20  12   0      18      55                                                          20    0.69    0.00  1.0000
  20  12   0       0      49                                                         -69    0.91    0.00  1.0000
  20  12   0       0      59                                                         -43    0.91    0.00  1.0000
 -22 -12   0       4      55                                                           4    0.33    0.00  1.0000
 -22  12   0       0      86                                                         -77   -0.75    0.00  1.0000
 -22  12   0      15      56                                                          17   -0.75    0.00  1.0000
 -22  12   0      76      55                                                          80   -0.75    0.00  1.0000
  22  12   0       0      61                                                         -14    0.33    0.00  1.0000
  22  12   0       0      49                                                         -38    0.33    0.00  1.0000
 -24 -12   0      29      60                                                          32    0.83    0.00  1.0000
  24  12   0       0      54                                                         -26    0.83    0.00  1.0000
 -24  12   0      72      97                                                          74    0.43    0.00  1.0000
  24  12   0       0      59                                                         -78    0.83    0.00  1.0000
 -24  12   0       7      58                                                           8    0.43    0.00  1.0000
 -24  12   0      26      55                                                          27    0.43    0.00  1.0000
 -26 -12   0       5      63                                                         -10    7.87    0.00  1.0000
 -26  12   0       1      56                                                          11    8.17    0.00  1.0000
  26  12   0       1      56                                                          10    7.87    0.00  1.0000
 -26  12   0      82      60                                                         128    8.17    0.00  1.0000
  26  12   0      14      61                                                          35    7.87    0.00  1.0000
 -26  12   0       5      98                                                         -14    8.17    0.00  1.0000
  -1  13   0      30      79                                                          99  -16.20    0.00  1.0000
   1  13   0      34      74                                                         107  -16.31    0.00  1.0000
   1  13   0      83      54                                                         186  -16.31    0.00  1.0000
  -1  13   0      43      52                                                         123  -16.20    0.00  1.0000
  -3  13   0     123      56                                                         126    0.42    0.00  1.0000
  -3  13   0       0      78                                                         -62    0.42    0.00  1.0000
  -3  13   0     115      51                                                         117    0.42    0.00  1.0000
   3  13   0      57      75                                                          58    0.14    0.00  1.0000
   3  13   0     126      51                                                         127    0.14    0.00  1.0000
  -5  13   0      19      81                                                          26    2.52    0.00  1.0000
  -5  13   0      49      52                                                          59    2.52    0.00  1.0000
  -5  13   0       5      51                                                           8    2.52    0.00  1.0000
   5  13   0      44      50                                                          54    2.46    0.00  1.0000
  -7  13   0       4      50                                                         -42   -6.91    0.00  1.0000
   7  13   0       0      49                                                           7   -7.02    0.00  1.0000
   7  13   0      18      73                                                          39   -7.02    0.00  1.0000
  -7  13   0       4      48                                                         -77   -6.91    0.00  1.0000
  -7  13   0       4      83                                                        -134   -6.91    0.00  1.0000
  -9 -13   0      46      46                                                          62    3.89    0.00  1.0000
   9  13   0      18      48                                                          28    3.89    0.00  1.0000
  -9  13   0       1      47                                                         -84    4.25    0.00  1.0000
  -9  13   0       1      86                                                         -14    4.25    0.00  1.0000
   9  13   0       1      67                                                          -7    3.89    0.00  1.0000
  -9  13   0       1      51                                                         -22    4.25    0.00  1.0000
 -11 -13   0       0      48                                                         -79   -1.11    0.00  1.0000
  11  13   0       0      48                                                         -19   -1.11    0.00  1.0000
  11  13   0       0      71                                                         -21   -1.11    0.00  1.0000
 -11  13   0      39      54                                                          45   -1.53    0.00  1.0000
 -11  13   0      80      54                                                          88   -1.53    0.00  1.0000
 -11  13   0       0      81                                                        -117   -1.53    0.00  1.0000
 -13 -13   0       0      47                                                         -70   -0.77    0.00  1.0000
  13  13   0      11      50                                                          10   -0.77    0.00  1.0000
 -13  13   0       0      52                                                         -30   -0.66    0.00  1.0000
  13  13   0       8      70                                                           7   -0.77    0.00  1.0000
 -13  13   0      99      52                                                          95   -0.66    0.00  1.0000
 -13  13   0       0      87                                                         -79   -0.66    0.00  1.0000
 -15 -13   0      35      54                                                          57    5.98    0.00  1.0000
  15  13   0       3      69                                                         -29    5.98    0.00  1.0000
 -15  13   0       5      54                                                          16    5.98    0.00  1.0000
 -15  13   0       3      86                                                         -18    5.98    0.00  1.0000
 -15  13   0       3      51                                                          -2    5.98    0.00  1.0000
  15  13   0      83      54                                                         116    5.98    0.00  1.0000
 -17 -13   0     123      58                                                         139   -2.44    0.00  1.0000
 -17  13   0      77      58                                                          91   -2.78    0.00  1.0000
  17  13   0      75      67                                                          87   -2.44    0.00  1.0000
 -17  13   0       1      88                                                         -15   -2.78    0.00  1.0000
  17  13   0      26      53                                                          33   -2.44    0.00  1.0000
 -17  13   0       2      49                                                           5   -2.78    0.00  1.0000
 -19 -13   0       3      56                                                         -33    5.93    0.00  1.0000
  19  13   0       5      54                                                          16    5.93    0.00  1.0000
 -19  13   0      30      55                                                          49    5.39    0.00  1.0000
 -19  13   0       2      87                                                         -79    5.39    0.00  1.0000
 -19  13   0       7      59                                                          18    5.39    0.00  1.0000
  19  13   0       9      70                                                          21    5.93    0.00  1.0000
 -21  13   0       1      91                                                         -31    2.92    0.00  1.0000
   0  14   0      82      82                                                          43    8.92    0.00  1.0000
   0  14   0       6      49                                                         -18    8.92    0.00  1.0000
   2  14   0      23      50                                                          20   -1.34    0.00  1.0000
  -2  14   0       0      81                                                         -61   -1.27    0.00  1.0000
  -2  14   0      66      55                                                          60   -1.27    0.00  1.0000
   2  14   0       0      74                                                         -76   -1.34    0.00  1.0000
  -2  14   0      39      49                                                          35   -1.27    0.00  1.0000
   4  14   0       5      78                                                         -45   -7.71    0.00  1.0000
   4  14   0      39      54                                                          70   -7.71    0.00  1.0000
  -4  14   0       4      48                                                         -22   -7.55    0.00  1.0000
  -4  14   0       4      79                                                        -147   -7.55    0.00  1.0000
  -4  14   0       4      51                                                         -64   -7.55    0.00  1.0000
  -6  14   0      29      53                                                          42   -4.05    0.00  1.0000
  -6  14   0       1      87                                                         -69   -4.05    0.00  1.0000
  -6  14   0      29      51                                                          43   -4.05    0.00  1.0000
   6  14   0       1      50                                                         -46   -3.81    0.00  1.0000
   6  14   0       1      71                                                         -90   -3.81    0.00  1.0000
  -8  14   0      12      54                                                          31   -7.78    0.00  1.0000
  -8  14   0       5      91                                                         -60   -7.78    0.00  1.0000
   8  14   0       5      68                                                        -141   -7.74    0.00  1.0000
  -8  14   0       9      50                                                          26   -7.78    0.00  1.0000
   8  14   0      17      52                                                          39   -7.74    0.00  1.0000
 -51  -1   1      11      51                                                           8    1.58    0.00  1.0000
 -51  -1   1       0      54                                                        -131    1.58    0.00  1.0000
 -51  -1   1      10      57                                                           7    1.58    0.00  1.0000
 -51   1   1       0      57                                                         -34   -1.43    0.00  1.0000
 -51   1   1       0      58                                                         -19   -1.43    0.00  1.0000
 -49  -1   1       0      53                                                        -106   -0.09    0.00  1.0000
 -49  -1   1      39      49                                                          39   -0.09    0.00  1.0000
 -49  -1   1       0      56                                                         -15   -0.09    0.00  1.0000
 -49   1   1       0      54                                                         -98    0.20    0.00  1.0000
 -49   1   1       0      56                                                         -13    0.20    0.00  1.0000
 -47  -1   1       1      49                                                           1    0.26    0.00  1.0000
 -47  -1   1       0      53                                                         -60    0.26    0.00  1.0000
 -47  -1   1      49      55                                                          48    0.26    0.00  1.0000
 -47   1   1      18      55                                                          18   -0.20    0.00  1.0000
 -47   1   1       0      54                                                         -65   -0.20    0.00  1.0000
 -47   1   1      29      51                                                          28   -0.20    0.00  1.0000
 -45  -1   1       0      50                                                         -74    2.40    0.00  1.0000
 -45  -1   1      98      48                                                          85    2.40    0.00  1.0000
 -45  -1   1       0      54                                                         -24    2.40    0.00  1.0000
 -45   1   1       0      68                                                         -27   -2.36    0.00  1.0000
 -45   1   1      58      49                                                          48   -2.36    0.00  1.0000
 -45   1   1       6      54                                                           3   -2.36    0.00  1.0000
 -43  -1   1     116      54                                                         163    7.14    0.00  1.0000
 -43  -1   1     160      52                                                         214    7.14    0.00  1.0000
 -43  -1   1      85      59                                                         125    7.14    0.00  1.0000
 -43   1   1     126      58                                                         176   -7.28    0.00  1.0000
 -43   1   1       4      54                                                          -7   -7.28    0.00  1.0000
 -43   1   1     125      54                                                         174   -7.28    0.00  1.0000
 -41  -1   1      15      50                                                          40   -8.75    0.00  1.0000
 -41  -1   1      70      47                                                         117   -8.75    0.00  1.0000
 -41  -1   1       0      50                                                           6   -8.75    0.00  1.0000
 -41   1   1      10      50                                                          30    8.34    0.00  1.0000
 -41   1   1       4      44                                                          18    8.34    0.00  1.0000
 -41   1   1       7      48                                                          25    8.34    0.00  1.0000
 -39  -1   1     160      48                                                          73   14.81    0.00  1.0000
  39  -1  -1     290      54                                                         165  -15.03    0.00  1.0000
 -39  -1   1     242      51                                                         131   14.81    0.00  1.0000
 -39  -1   1     335      46                                                         201   14.81    0.00  1.0000
  39  -1  -1     226      48                                                         118  -15.03    0.00  1.0000
 -39   1   1     166      49                                                          76  -15.03    0.00  1.0000
 -39   1   1     205      48                                                         103  -15.03    0.00  1.0000
 -37  -1   1     263      51                                                         262   -0.09    0.00  1.0000
 -37  -1   1     209      44                                                         208   -0.09    0.00  1.0000
 -37  -1   1     238      48                                                         237   -0.09    0.00  1.0000
  37  -1  -1     182      46                                                         182   -0.01    0.00  1.0000
  37  -1  -1     221      47                                                         221   -0.01    0.00  1.0000
 -37   1   1     175      47                                                         175   -0.01    0.00  1.0000
  37   1  -1     157      45                                                         156   -0.09    0.00  1.0000
 -37   1   1     181      49                                                         181   -0.01    0.00  1.0000
  37   1  -1     215      48                                                         214   -0.09    0.00  1.0000
 -35  -1   1     205      45                                                         155   -6.66    0.00  1.0000
 -35  -1   1     136      42                                                          96   -6.66    0.00  1.0000
 -35  -1   1     155      40                                                         112   -6.66    0.00  1.0000
  35  -1  -1     181      41                                                         135    6.64    0.00  1.0000
  35  -1  -1     207      42                                                         157    6.64    0.00  1.0000
 -35   1   1     230      45                                                         177    6.64    0.00  1.0000
  35   1  -1     175      43                                                         129   -6.66    0.00  1.0000
  35   1  -1      91      40                                                          59   -6.66    0.00  1.0000
 -35   1   1     142      40                                                         101    6.64    0.00  1.0000
 -33  -1   1      57      40                                                          54    0.73    0.00  1.0000
 -33  -1   1       0      32                                                         -20    0.73    0.00  1.0000
  33  -1  -1      69      37                                                          68   -0.32    0.00  1.0000
 -33  -1   1       0      39                                                         -16    0.73    0.00  1.0000
  33  -1  -1      23      35                                                          22   -0.32    0.00  1.0000
 -33   1   1       5      36                                                           5   -0.32    0.00  1.0000
 -33   1   1      22      37                                                          21   -0.32    0.00  1.0000
  33   1  -1      16      49                                                          14    0.73    0.00  1.0000
  33   1  -1       0      61                                                         -28    0.73    0.00  1.0000
 -31  -1   1      28      41                                                           8    8.88    0.00  1.0000
  31  -1  -1       6      39                                                          -2   -8.54    0.00  1.0000
 -31  -1   1      54      38                                                          24    8.88    0.00  1.0000
 -31  -1   1       6      33                                                         -31    8.88    0.00  1.0000
  31  -1  -1      81      34                                                          44   -8.54    0.00  1.0000
 -31   1   1      83      37                                                          45   -8.54    0.00  1.0000
  31   1  -1       6      40                                                         -87    8.88    0.00  1.0000
 -31   1   1      38      41                                                          14   -8.54    0.00  1.0000
  31   1  -1       6      32                                                         -25    8.88    0.00  1.0000
 -29  -1   1    4540     245                                                        5254  -18.30    0.00  1.0000
 -29  -1   1    5415     248                                                        6193  -18.30    0.00  1.0000
  29  -1  -1    4959     244                                                        5696   18.10    0.00  1.0000
 -29  -1   1    4842     250                                                        5579  -18.30    0.00  1.0000
  29  -1  -1    4673     246                                                        5389   18.10    0.00  1.0000
  29   1  -1    5030     247                                                        5780  -18.30    0.00  1.0000
 -29   1   1    5225     248                                                        5981   18.10    0.00  1.0000
 -29   1   1    4595     246                                                        5305   18.10    0.00  1.0000
  29   1  -1    5063     244                                                        5816  -18.30    0.00  1.0000
 -27  -1   1     479      47                                                         454   -2.10    0.00  1.0000
  27  -1  -1     399      41                                                         374    2.31    0.00  1.0000
 -27  -1   1     446      49                                                         422   -2.10    0.00  1.0000
 -27  -1   1     419      51                                                         395   -2.10    0.00  1.0000
  27  -1  -1     524      55                                                         495    2.31    0.00  1.0000
 -27   1   1     413      45                                                         387    2.31    0.00  1.0000
  27   1  -1     405      41                                                         382   -2.10    0.00  1.0000
  27   1  -1     382      48                                                         360   -2.10    0.00  1.0000
 -27   1   1     400      47                                                         375    2.31    0.00  1.0000
 -25  -1   1      14      26                                                          32    7.09    0.00  1.0000
 -25  -1   1      18      31                                                          38    7.09    0.00  1.0000
  25  -1  -1      14      27                                                          32   -7.17    0.00  1.0000
 -25  -1   1      30      33                                                          55    7.09    0.00  1.0000
  25  -1  -1      16      31                                                          35   -7.17    0.00  1.0000
 -25   1   1      67      33                                                         103   -7.17    0.00  1.0000
 -25   1   1      24      34                                                          47   -7.17    0.00  1.0000
  25   1  -1      37      33                                                          65    7.09    0.00  1.0000
  25   1  -1      35      29                                                          62    7.09    0.00  1.0000
 -23  -1   1     973      59                                                         633   21.69    0.00  1.0000
 -23  -1   1     964      53                                                         626   21.69    0.00  1.0000
  23  -1  -1     877      53                                                         554  -21.84    0.00  1.0000
 -23  -1   1     827      48                                                         516   21.69    0.00  1.0000
  23  -1  -1     765      53                                                         466  -21.84    0.00  1.0000
 -23   1   1     882      57                                                         558  -21.84    0.00  1.0000
  23   1  -1     906      53                                                         579   21.69    0.00  1.0000
 -23   1   1     754      53                                                         457  -21.84    0.00  1.0000
  23   1  -1     906      54                                                         579   21.69    0.00  1.0000
 -21  -1   1     752     102                                                        2060   64.40    0.00  1.0000
  21  -1  -1     934     103                                                        2361  -64.59    0.00  1.0000
  21  -1  -1     739     101                                                        2044  -64.59    0.00  1.0000
 -21  -1   1     737      99                                                        2035   64.40    0.00  1.0000
  21   1  -1     763     101                                                        2078   64.40    0.00  1.0000
 -21   1   1     722     103                                                        2015  -64.59    0.00  1.0000
  21   1  -1     902     104                                                        2304   64.40    0.00  1.0000
 -21   1   1     809     103                                                        2159  -64.59    0.00  1.0000
 -19  -1   1     504      47                                                         623   -8.96    0.00  1.0000
 -19  -1   1     417      49                                                         525   -8.96    0.00  1.0000
  19  -1  -1     411      47                                                         521    9.12    0.00  1.0000
 -19  -1   1     372      42                                                         475   -8.96    0.00  1.0000
  19  -1  -1     493      46                                                         612    9.12    0.00  1.0000
 -19   1   1     425      48                                                         536    9.12    0.00  1.0000
  19   1  -1     394      46                                                         500   -8.96    0.00  1.0000
 -19   1   1     428      48                                                         540    9.12    0.00  1.0000
  19   1  -1     552      49                                                         676   -8.96    0.00  1.0000
 -17  -1   1    9602     553                                                       13635   67.28    0.00  1.0000
  17  -1  -1    9837     552                                                       13890  -66.92    0.00  1.0000
 -17  -1   1   10075     553                                                       14197   67.28    0.00  1.0000
 -17  -1   1    9313     550                                                       13290   67.28    0.00  1.0000
 -17   1   1    9645     553                                                       13662  -66.92    0.00  1.0000
 -17   1   1    9891     552                                                       13955  -66.92    0.00  1.0000
  17   1  -1    9799     554                                                       13869   67.28    0.00  1.0000
  17   1  -1    9668     552                                                       13713   67.28    0.00  1.0000
 -15  -1   1   20139     659                                                       15814   57.90    0.00  1.0000
  15  -1  -1   21706     662                                                       17267  -57.08    0.00  1.0000
  15  -1  -1   21476     661                                                       17062  -57.08    0.00  1.0000
 -15  -1   1   20456     662                                                       16095   57.90    0.00  1.0000
 -15  -1   1   20985     662                                                       16565   57.90    0.00  1.0000
  15   1  -1   21401     663                                                       16935   57.90    0.00  1.0000
 -15   1   1   20271     662                                                       15990  -57.08    0.00  1.0000
 -15   1   1   21447     661                                                       17036  -57.08    0.00  1.0000
  15   1  -1   20739     661                                                       16346   57.90    0.00  1.0000
 -13  -1   1    4435     115                                                        2622  -55.28    0.00  1.0000
  13  -1  -1    4852     119                                                        2883   57.34    0.00  1.0000
  13  -1  -1    4833     118                                                        2868   57.34    0.00  1.0000
 -13  -1   1    4759     119                                                        2872  -55.28    0.00  1.0000
 -13  -1   1    4289     119                                                        2510  -55.28    0.00  1.0000
 -13   1   1    4623     119                                                        2707   57.34    0.00  1.0000
  13   1  -1    4637     118                                                        2778  -55.28    0.00  1.0000
 -13   1   1    4863     119                                                        2891   57.34    0.00  1.0000
  13   1  -1    4242     119                                                        2474  -55.28    0.00  1.0000
 -11  -1   1    6723     507                                                       12595  108.34    0.00  1.0000
  11  -1  -1    6850     507                                                       12747 -108.00    0.00  1.0000
  11  -1  -1    6941     507                                                       12871 -108.00    0.00  1.0000
 -11  -1   1    6944     507                                                       12897  108.34    0.00  1.0000
 -11  -1   1    6468     505                                                       12245  108.34    0.00  1.0000
 -11   1   1    6819     507                                                       12705 -108.00    0.00  1.0000
 -11   1   1    7041     508                                                       13008 -108.00    0.00  1.0000
  11   1  -1    6948     508                                                       12902  108.34    0.00  1.0000
  11   1  -1    6591     507                                                       12414  108.34    0.00  1.0000
  -9  -1   1      22     147                                                        3581 -200.11    0.00  1.0000
   9  -1  -1      17     146                                                        3501  200.32    0.00  1.0000
  -9  -1   1      25     147                                                        3631 -200.11    0.00  1.0000
   9  -1  -1      21     146                                                        3574  200.32    0.00  1.0000
   9  -1  -1      24     147                                                        3612  200.32    0.00  1.0000
   9   1  -1      25     147                                                        3627 -200.11    0.00  1.0000
   9   1  -1      20     146                                                        3544 -200.11    0.00  1.0000
  -9   1   1      15     147                                                        3475  200.32    0.00  1.0000
  -9   1   1      18     146                                                        3525  200.32    0.00  1.0000
   7  -1  -1   30116     739                                                       19086 -126.82    0.00  1.0000
   7  -1  -1   30320     739                                                       19248 -126.82    0.00  1.0000
  -7  -1   1   29169     739                                                       18379  126.22    0.00  1.0000
   7  -1  -1   29324     738                                                       18456 -126.82    0.00  1.0000
  -7  -1   1   29261     739                                                       18452  126.22    0.00  1.0000
   7   1  -1   29344     739                                                       18518  126.22    0.00  1.0000
   7   1  -1   28975     739                                                       18225  126.22    0.00  1.0000
   7   1  -1   29520     739                                                       18658  126.22    0.00  1.0000
  -7   1   1   30003     739                                                       18996 -126.82    0.00  1.0000
  -7   1   1   29494     739                                                       18591 -126.82    0.00  1.0000
   5  -1  -1    3761     131                                                        3419  -10.23    0.00  1.0000
   5  -1  -1    3497     131                                                        3168  -10.23    0.00  1.0000
   5  -1  -1    3603     131                                                        3269  -10.23    0.00  1.0000
  -5  -1   1    3545     131                                                        3209   10.35    0.00  1.0000
  -5  -1   1    3681     132                                                        3339   10.35    0.00  1.0000
  -5   1   1    3703     131                                                        3364  -10.23    0.00  1.0000
   5   1  -1    3374     131                                                        3047   10.35    0.00  1.0000
   5   1  -1    3504     131                                                        3170   10.35    0.00  1.0000
  -5   1   1    3571     131                                                        3238  -10.23    0.00  1.0000
  -5   1   1    3506     131                                                        3176  -10.23    0.00  1.0000
   5   1  -1    3682     131                                                        3340   10.35    0.00  1.0000
   3   1  -1     606       3                                                           1   84.61    0.00  1.0000
  -3   1   1     768       5                                                          19  -83.70    0.00  1.0000
  -3   1   1     546       3                                                          -1  -83.70    0.00  1.0000
  -1   1  -1   62142       3                                                           1 -889.64    0.00  1.0000
   3  -1   1    4979     109                                                        2766  -68.48    0.00  1.0000
  -3  -1  -1    5373     112                                                        3055   68.92    0.00  1.0000
  -3  -1  -1    4759     111                                                        2594   68.92    0.00  1.0000
  -3  -1  -1    4540     110                                                        2432   68.92    0.00  1.0000
   3  -1   1    4965     112                                                        2756  -68.48    0.00  1.0000
   3  -1   1    5227     114                                                        2953  -68.48    0.00  1.0000
   3   1   1    4794     110                                                        2620   68.92    0.00  1.0000
   3   1   1    4888     111                                                        2690   68.92    0.00  1.0000
  -3   1  -1    4967     109                                                        2757  -68.48    0.00  1.0000
  -5  -1  -1     362      58                                                        1398   65.93    0.00  1.0000
   5  -1   1     271      57                                                        1215  -66.05    0.00  1.0000
  -5  -1  -1     368      58                                                        1411   65.93    0.00  1.0000
  -5  -1  -1     323      59                                                        1321   65.93    0.00  1.0000
  -5  -1  -1     372      59                                                        1419   65.93    0.00  1.0000
   5  -1   1     321      57                                                        1319  -66.05    0.00  1.0000
   5  -1   1     344      60                                                        1365  -66.05    0.00  1.0000
  -5   1  -1     292      57                                                        1260  -66.05    0.00  1.0000
   5   1   1     359      58                                                        1392   65.93    0.00  1.0000
  -5   1  -1     363      57                                                        1404  -66.05    0.00  1.0000
   5   1   1     352      58                                                        1380   65.93    0.00  1.0000
   5   1   1     371      59                                                        1417   65.93    0.00  1.0000
   5   1   1     375      59                                                        1424   65.93    0.00  1.0000
  -7  -1  -1   12595      24                                                         306  339.93    0.00  1.0000
   7  -1   1   12286      20                                                         257 -340.17    0.00  1.0000
   7  -1   1   12572      26                                                         300 -340.17    0.00  1.0000
  -7  -1  -1   12595      25                                                         306  339.93    0.00  1.0000
  -7  -1  -1   12602      25                                                         307  339.93    0.00  1.0000
   7  -1   1   12348      22                                                         266 -340.17    0.00  1.0000
   7   1   1   12407      23                                                         277  339.93    0.00  1.0000
  -7   1  -1   12674      26                                                         316 -340.17    0.00  1.0000
   7   1   1   12499      24                                                         291  339.93    0.00  1.0000
   7   1   1   12473      22                                                         287  339.93    0.00  1.0000
   7   1   1   12634      25                                                         312  339.93    0.00  1.0000
  -7   1  -1   12415      23                                                         276 -340.17    0.00  1.0000
   9  -1   1   18476     180                                                        4174  255.57    0.00  1.0000
   9  -1   1   19435     181                                                        4636  255.57    0.00  1.0000
  -9  -1  -1   18950     183                                                        4385 -255.99    0.00  1.0000
   9  -1   1   18567     183                                                        4217  255.57    0.00  1.0000
  -9  -1  -1   18574     181                                                        4205 -255.99    0.00  1.0000
  -9  -1  -1   19382     183                                                        4594 -255.99    0.00  1.0000
   9   1   1   19103     183                                                        4459 -255.99    0.00  1.0000
  -9   1  -1   18977     183                                                        4414  255.57    0.00  1.0000
   9   1   1   19114     181                                                        4464 -255.99    0.00  1.0000
  -9   1  -1   19743     181                                                        4787  255.57    0.00  1.0000
   9   1   1   19025     181                                                        4421 -255.99    0.00  1.0000
   9   1   1   19215     181                                                        4513 -255.99    0.00  1.0000
  11  -1   1   11090     470                                                       12040   15.83    0.00  1.0000
 -11  -1  -1   10466     472                                                       11484  -17.41    0.00  1.0000
  11  -1   1   10790     472                                                       11727   15.83    0.00  1.0000
 -11  -1  -1   11054     471                                                       12099  -17.41    0.00  1.0000
 -11  -1  -1   10295     470                                                       11304  -17.41    0.00  1.0000
  11   1   1   10736     471                                                       11766  -17.41    0.00  1.0000
  11   1   1   10741     471                                                       11772  -17.41    0.00  1.0000
 -11   1  -1   10926     472                                                       11869   15.83    0.00  1.0000
 -11   1  -1   10944     470                                                       11888   15.83    0.00  1.0000
  11   1   1   10733     472                                                       11763  -17.41    0.00  1.0000
  13  -1   1    9467     544                                                       13075  -61.10    0.00  1.0000
 -13  -1  -1    9566     542                                                       13135   60.21    0.00  1.0000
 -13  -1  -1   10286     543                                                       13976   60.21    0.00  1.0000
  13  -1   1   10095     541                                                       13812  -61.10    0.00  1.0000
 -13  -1  -1   10106     543                                                       13766   60.21    0.00  1.0000
  13   1   1    9651     543                                                       13234   60.21    0.00  1.0000
 -13   1  -1   10397     542                                                       14165  -61.10    0.00  1.0000
 -13   1  -1    9397     544                                                       12993  -61.10    0.00  1.0000
  13   1   1   10126     542                                                       13790   60.21    0.00  1.0000
 -15  -1  -1    4927     221                                                        5229   -7.61    0.00  1.0000
 -15  -1  -1    4960     219                                                        5263   -7.61    0.00  1.0000
 -15  -1  -1    4693     220                                                        4988   -7.61    0.00  1.0000
  15  -1   1    4946     218                                                        5192    6.20    0.00  1.0000
  15  -1   1    5381     227                                                        5638    6.20    0.00  1.0000
  15   1   1    4844     219                                                        5144   -7.61    0.00  1.0000
 -15   1  -1    5103     220                                                        5353    6.20    0.00  1.0000
  15   1   1    5387     222                                                        5703   -7.61    0.00  1.0000
 -15   1  -1    5032     222                                                        5280    6.20    0.00  1.0000
 -17  -1  -1    5776     238                                                        5663    2.68    0.00  1.0000
 -17  -1  -1    5907     240                                                        5793    2.68    0.00  1.0000
 -17  -1  -1    5912     240                                                        5798    2.68    0.00  1.0000
  17  -1   1    5855     241                                                        5723   -3.10    0.00  1.0000
  17  -1   1    5750     238                                                        5620   -3.10    0.00  1.0000
 -17   1  -1    6028     241                                                        5895   -3.10    0.00  1.0000
 -17   1  -1    6141     239                                                        6006   -3.10    0.00  1.0000
  17   1   1    5303     252                                                        5195    2.68    0.00  1.0000
  17   1   1    6307     242                                                        6189    2.68    0.00  1.0000
  19  -1   1    2388     125                                                        2704  -11.24    0.00  1.0000
 -19  -1  -1    2261     124                                                        2556   10.79    0.00  1.0000
 -19  -1  -1    2614     126                                                        2931   10.79    0.00  1.0000
  19  -1   1    2511     124                                                        2835  -11.24    0.00  1.0000
 -19  -1  -1    2304     122                                                        2602   10.79    0.00  1.0000
 -19   1  -1    2570     124                                                        2898  -11.24    0.00  1.0000
  19   1   1    2327     125                                                        2627   10.79    0.00  1.0000
  19   1   1    2462     123                                                        2770   10.79    0.00  1.0000
 -19   1  -1    2344     125                                                        2658  -11.24    0.00  1.0000
  21  -1   1     385      35                                                         361    2.23    0.00  1.0000
 -21  -1  -1     355      36                                                         339   -1.58    0.00  1.0000
 -21  -1  -1     385      42                                                         368   -1.58    0.00  1.0000
  21  -1   1     406      43                                                         381    2.23    0.00  1.0000
 -21  -1  -1     418      39                                                         400   -1.58    0.00  1.0000
  21   1   1     351      34                                                         335   -1.58    0.00  1.0000
  21   1   1     424      42                                                         406   -1.58    0.00  1.0000
 -21   1  -1     426      43                                                         401    2.23    0.00  1.0000
 -21   1  -1     433      38                                                         408    2.23    0.00  1.0000
  23  -1   1    1189      62                                                         826  -20.55    0.00  1.0000
 -23  -1  -1    1190      60                                                         825   20.67    0.00  1.0000
  23  -1   1    1127      61                                                         775  -20.55    0.00  1.0000
 -23  -1  -1    1181      66                                                         818   20.67    0.00  1.0000
 -23  -1  -1    1297      63                                                         915   20.67    0.00  1.0000
 -23   1  -1    1257      65                                                         883  -20.55    0.00  1.0000
  23   1   1    1351      64                                                         960   20.67    0.00  1.0000
 -23   1  -1    1031      65                                                         696  -20.55    0.00  1.0000
  23   1   1    1110      60                                                         759   20.67    0.00  1.0000
  25  -1   1     472      48                                                         555   -6.56    0.00  1.0000
 -25  -1  -1     580      59                                                         672    6.62    0.00  1.0000
 -25  -1  -1     468      79                                                         551    6.62    0.00  1.0000
  25  -1   1     561      59                                                         651   -6.56    0.00  1.0000
 -25  -1  -1     493      64                                                         578    6.62    0.00  1.0000
  25   1   1     623      59                                                         719    6.62    0.00  1.0000
 -25   1  -1     461      63                                                         543   -6.56    0.00  1.0000
 -25   1  -1     451      60                                                         532   -6.56    0.00  1.0000
  25   1   1     484      58                                                         569    6.62    0.00  1.0000
 -27  -1  -1    1595      90                                                        1422    8.01    0.00  1.0000
 -27  -1  -1    1529      84                                                        1359    8.01    0.00  1.0000
  27  -1   1    1506      86                                                        1342   -7.82    0.00  1.0000
  27  -1   1    1537      84                                                        1371   -7.82    0.00  1.0000
 -27  -1  -1    1669      86                                                        1491    8.01    0.00  1.0000
 -27   1  -1    1492      90                                                        1328   -7.82    0.00  1.0000
  27   1   1    1521      85                                                        1352    8.01    0.00  1.0000
  27   1   1    1671      86                                                        1493    8.01    0.00  1.0000
 -27   1  -1    1448      87                                                        1287   -7.82    0.00  1.0000
 -29  -1  -1      15      37                                                         -52   13.90    0.00  1.0000
  29  -1   1      16      32                                                         -62  -14.26    0.00  1.0000
  29  -1   1       7      37                                                           2  -14.26    0.00  1.0000
 -29  -1  -1       0      38                                                          14   13.90    0.00  1.0000
  29   1   1      15      36                                                          -7   13.90    0.00  1.0000
  29   1   1      15      33                                                         -32   13.90    0.00  1.0000
 -29   1  -1      16      38                                                         -16  -14.26    0.00  1.0000
 -31  -1  -1    1234      86                                                        1018  -11.57    0.00  1.0000
 -31  -1  -1    1334      80                                                        1109  -11.57    0.00  1.0000
  31  -1   1    1355      80                                                        1133   11.32    0.00  1.0000
 -31  -1  -1    1310      81                                                        1087  -11.57    0.00  1.0000
  31  -1   1    1419      87                                                        1191   11.32    0.00  1.0000
 -31   1  -1    1376      86                                                        1152   11.32    0.00  1.0000
 -31   1  -1    1308      80                                                        1090   11.32    0.00  1.0000
  31   1   1    1211     118                                                         997  -11.57    0.00  1.0000
  31   1   1    1212      80                                                         998  -11.57    0.00  1.0000
 -33  -1  -1       8      34                                                           6   -1.70    0.00  1.0000
 -33  -1  -1      30      40                                                          26   -1.70    0.00  1.0000
 -33  -1  -1       0      37                                                         -31   -1.70    0.00  1.0000
  33  -1   1      12      36                                                          10    1.54    0.00  1.0000
  33  -1   1      58      39                                                          53    1.54    0.00  1.0000
 -33   1  -1       0      37                                                         -20    1.54    0.00  1.0000
  33   1   1       0      33                                                         -45   -1.70    0.00  1.0000
 -33   1  -1      15      38                                                          12    1.54    0.00  1.0000
  33   1   1       7      37                                                           5   -1.70    0.00  1.0000
 -35  -1  -1       5      43                                                          30   12.66    0.00  1.0000
 -35  -1  -1      12      39                                                         -26   12.66    0.00  1.0000
  35  -1   1      13      36                                                         -70  -12.94    0.00  1.0000
  35  -1   1       1      38                                                          17  -12.94    0.00  1.0000
 -35  -1  -1      12      39                                                         -35   12.66    0.00  1.0000
 -35   1  -1       9      42                                                          41  -12.94    0.00  1.0000
  35   1   1      12      37                                                         -18   12.66    0.00  1.0000
  35   1   1      12      38                                                          -1   12.66    0.00  1.0000
 -35   1  -1       1      40                                                           9  -12.94    0.00  1.0000
 -35   1  -1      13      38                                                         -52  -12.94    0.00  1.0000
  37  -1   1      71      55                                                         147   13.27    0.00  1.0000
 -37  -1  -1     124      46                                                         221  -13.39    0.00  1.0000
 -37  -1  -1     107      48                                                         198  -13.39    0.00  1.0000
 -37  -1  -1      91      51                                                         176  -13.39    0.00  1.0000
  37  -1   1      79      44                                                         158   13.27    0.00  1.0000
 -37   1  -1     105      48                                                         195   13.27    0.00  1.0000
 -37   1  -1     113      49                                                         206   13.27    0.00  1.0000
  37   1   1      99      53                                                         187  -13.39    0.00  1.0000
 -37   1  -1     108      49                                                         199   13.27    0.00  1.0000
 -39  -1  -1      82      48                                                         190   16.94    0.00  1.0000
 -39  -1  -1      29      51                                                         103   16.94    0.00  1.0000
 -39   1  -1      38      52                                                         118  -16.84    0.00  1.0000
 -39   1  -1      55      53                                                         147  -16.84    0.00  1.0000
 -39   1  -1      52      51                                                         142  -16.84    0.00  1.0000
 -41  -1  -1     106      49                                                          81   -4.57    0.00  1.0000
 -41  -1  -1      81      50                                                          60   -4.57    0.00  1.0000
 -41  -1  -1       2      50                                                         -14   -4.57    0.00  1.0000
 -41   1  -1       1      46                                                         -19    4.37    0.00  1.0000
 -41   1  -1      13      52                                                           6    4.37    0.00  1.0000
 -41   1  -1       1      52                                                          -4    4.37    0.00  1.0000
 -43  -1  -1      19      48                                                          21   -0.70    0.00  1.0000
 -43  -1  -1       0      52                                                           0   -0.70    0.00  1.0000
 -43  -1  -1       0      53                                                          -7   -0.70    0.00  1.0000
 -43   1  -1       0      49                                                          -8    0.68    0.00  1.0000
 -43   1  -1       0      51                                                         -28    0.68    0.00  1.0000
 -43   1  -1      43      68                                                          45    0.68    0.00  1.0000
 -45  -1  -1       0      50                                                         -53   -1.03    0.00  1.0000
 -45  -1  -1       0      53                                                         -44   -1.03    0.00  1.0000
 -45  -1  -1       0      51                                                         -76   -1.03    0.00  1.0000
 -45   1  -1      32      50                                                          35    1.07    0.00  1.0000
 -45   1  -1       0      51                                                         -98    1.07    0.00  1.0000
 -45   1  -1       3      53                                                           4    1.07    0.00  1.0000
 -47  -1  -1      34      57                                                          27   -2.26    0.00  1.0000
 -47  -1  -1      63      51                                                          53   -2.26    0.00  1.0000
 -47  -1  -1      41      56                                                          33   -2.26    0.00  1.0000
 -47   1  -1       0      55                                                         -18    2.08    0.00  1.0000
 -47   1  -1      56      59                                                          48    2.08    0.00  1.0000
 -49  -1  -1       0      54                                                          -4    0.18    0.00  1.0000
 -49  -1  -1       0      56                                                         -65    0.18    0.00  1.0000
 -49  -1  -1     109      53                                                         108    0.18    0.00  1.0000
  49   1   1       0      49                                                         -24    0.18    0.00  1.0000
 -49   1  -1      21      59                                                          20   -0.34    0.00  1.0000
 -49   1  -1       0      56                                                        -166   -0.34    0.00  1.0000
 -51  -1  -1       1      61                                                         -14    3.13    0.00  1.0000
 -51  -1  -1      54      60                                                          42    3.13    0.00  1.0000
 -51   1  -1       1      58                                                         -28   -3.28    0.00  1.0000
  51   1   1      84      54                                                          69    3.13    0.00  1.0000
 -51   1  -1       1      58                                                         -37   -3.28    0.00  1.0000
 -52  -2   1      69      54                                                          85   -3.33    0.00  1.0000
 -52  -2   1      19      60                                                          28   -3.33    0.00  1.0000
 -52  -2   1      37      63                                                          49   -3.33    0.00  1.0000
 -52   2   1       1      58                                                         -94    3.59    0.00  1.0000
 -52   2   1       1      63                                                         -27    3.59    0.00  1.0000
  52   2  -1       0      50                                                           1   -3.33    0.00  1.0000
 -50  -2   1       0      82                                                         -16   -1.75    0.00  1.0000
 -50  -2   1      29      59                                                          34   -1.75    0.00  1.0000
 -50  -2   1       0      56                                                         -21   -1.75    0.00  1.0000
 -50   2   1       0      56                                                         -61    1.91    0.00  1.0000
 -50   2   1       0      59                                                         -27    1.91    0.00  1.0000
  50   2  -1       2      62                                                           3   -1.75    0.00  1.0000
 -48  -2   1     213      54                                                         165   -6.24    0.00  1.0000
 -48  -2   1     170      59                                                         128   -6.24    0.00  1.0000
 -48  -2   1     186      61                                                         142   -6.24    0.00  1.0000
  48   2  -1      80      54                                                          52   -6.24    0.00  1.0000
 -48   2   1      38      57                                                          19    6.36    0.00  1.0000
 -48   2   1     200      59                                                         153    6.36    0.00  1.0000
 -46  -2   1     169      58                                                         112    8.68    0.00  1.0000
 -46  -2   1      74      57                                                          38    8.68    0.00  1.0000
 -46  -2   1      52      49                                                          23    8.68    0.00  1.0000
 -46   2   1     153      68                                                          99   -8.64    0.00  1.0000
 -46   2   1      43      53                                                          17   -8.64    0.00  1.0000
 -46   2   1      83      55                                                          45   -8.64    0.00  1.0000
  46   2  -1      33      50                                                          11    8.68    0.00  1.0000
 -44  -2   1     114      57                                                         133   -3.17    0.00  1.0000
 -44  -2   1      22      49                                                          31   -3.17    0.00  1.0000
  44  -2  -1       4      48                                                           8    3.02    0.00  1.0000
 -44  -2   1      45      56                                                          57   -3.17    0.00  1.0000
  44   2  -1       1      51                                                         -49   -3.17    0.00  1.0000
 -44   2   1      15      54                                                          22    3.02    0.00  1.0000
 -44   2   1       1      53                                                          -4    3.02    0.00  1.0000
  42  -2  -1       1      49                                                          -8   -3.75    0.00  1.0000
 -42  -2   1     117      54                                                          97    3.49    0.00  1.0000
 -42  -2   1      23      51                                                          15    3.49    0.00  1.0000
 -42  -2   1       1      46                                                          -1    3.49    0.00  1.0000
 -42   2   1      61      96                                                          46   -3.75    0.00  1.0000
  42   2  -1       1      50                                                         -98    3.49    0.00  1.0000
 -42   2   1       1      48                                                         -83   -3.75    0.00  1.0000
 -40  -2   1     167      51                                                         143   -3.40    0.00  1.0000
  40  -2  -1     112      55                                                          93    3.34    0.00  1.0000
  40  -2  -1     195      47                                                         170    3.34    0.00  1.0000
 -40  -2   1      95      49                                                          77   -3.40    0.00  1.0000
 -40  -2   1     107      45                                                          88   -3.40    0.00  1.0000
 -40   2   1     133      51                                                         112    3.34    0.00  1.0000
 -40   2   1     196      52                                                         171    3.34    0.00  1.0000
  40   2  -1     144      49                                                         122   -3.40    0.00  1.0000
  38  -2  -1     118      45                                                          60   11.16    0.00  1.0000
 -38  -2   1     143      45                                                          78  -11.27    0.00  1.0000
 -38  -2   1     207      49                                                         127  -11.27    0.00  1.0000
 -38  -2   1     214      41                                                         132  -11.27    0.00  1.0000
  38  -2  -1     154      45                                                          87   11.16    0.00  1.0000
  38   2  -1      56      43                                                          19  -11.27    0.00  1.0000
 -38   2   1      64      46                                                          24   11.16    0.00  1.0000
 -38   2   1     142      45                                                          78   11.16    0.00  1.0000
 -36  -2   1      54      39                                                          61   -1.56    0.00  1.0000
 -36  -2   1      38      41                                                          44   -1.56    0.00  1.0000
  36  -2  -1     123      42                                                         134    1.69    0.00  1.0000
 -36  -2   1      42      44                                                          48   -1.56    0.00  1.0000
  36  -2  -1      23      39                                                          28    1.69    0.00  1.0000
  36  -2  -1      69      39                                                          77    1.69    0.00  1.0000
  36   2  -1      38      42                                                          44   -1.56    0.00  1.0000
  36   2  -1       0      37                                                          -7   -1.56    0.00  1.0000
 -36   2   1      48      41                                                          55    1.69    0.00  1.0000
 -36   2   1      77      44                                                          85    1.69    0.00  1.0000
  36   2  -1     133      44                                                         143   -1.56    0.00  1.0000
 -34  -2   1     857      73                                                         888   -1.91    0.00  1.0000
[truncated: 11,612,196 more chars]
