# Supplementary material for: Direct observation of electron transfer in solids through X-ray crystallography
Source: Nat Commun. 2024 May 23;15:4412. doi: 10.1038/s41467-024-48599-1 (PMC11116525; doi:10.1038/s41467-024-48599-1)
Supplement: Supplementary file 22 — Supplementary data file 19 [file 41467_2024_48599_MOESM22_ESM.cif]

 
data_230823_Zn4L8_Fc_FeClO4oxi_0m_sqd
# start Validation Reply Form         
_vrf_THETM01_230823_Zn4L8_Fc_FeClO4oxi_0m_sqd            
;
PROBLEM: THETM01_ALERT_3_A The value of sine(theta_max)/wavelength is less than 0.550
RESPONSE: Despite long exposure times and rapid sample handling, few 
reflections at greater than 1.05 angstroms resolution were observed.
;
_vrf_PLAT088_230823_Zn4L8_Fc_FeClO4oxi_0m_sqd
;
PROBLEM: Poor Data / Parameter Ratio .................... 7.98 Note  
RESPONSE: The low data to parameter ratio results from the poor diffraction of 
the crystal.
; 
_vrf_PLAT084_230823_Zn4L8_Fc_FeClO4oxi_0m_sqd         
;
PROBLEM: High wR2 Value (i.e. > 0.25) 
RESPONSE: The diffraction data of the crystals are not well observed 
due to the reduced quality of the crystals, giving the large 
thermal ellipsoids. As a result, the R1 and wR2 values are high.
;
_vrf_PLAT242_230823_Zn4L8_Fc_FeClO4oxi_0m_sqd           
;
PROBLEM: PLAT242_ALERT_2_A Low 'MainMol' Ueq as Compared to Neighbors of Fe1 Check
RESPONSE: The diffraction data of the crystals are not well observed 
due to the reduced quality of the crystals. Also, the ferrocenium ions are presumably
generated by oxidation of ferrocene-impregnated crystals with Fe(ClO4)3 oxidant, 
but these are weakly trapped in the crystals. 
Therefore, the arrangement of the ferrocenium ions is not strongly fixed
and highly disordered by thermal vibration.
; 
_vrf_PLAT260_230823_Zn4L8_Fc_FeClO4oxi_0m_sqd  
;
PROBLEM: PLAT260_ALERT_2_A Large Average Ueq of Residue Including Fe1 1.276 Check
RESPONSE: The diffraction data of the crystals are not well observed 
due to the reduced quality of the crystals. Also, the ferrocenium ions are 
presumably generated by oxidation of ferrocene-impregnated crystals with 
Fe(ClO4)3 oxidant, but these are weakly trapped in the crystals.
Therefore, the arrangement of the ferrocenium ions is not strongly fixed, 
giving very large thermal ellipsoids.
; 
_vrf_PLAT341_230823_Zn4L8_Fc_FeClO4oxi_0m_sqd 
;
PROBLEM: Low Bond Precision on C-C Bonds ............... 0.03728 Ang.   
RESPONSE: The low bond precision arises from the limited resolution 
of the data.
;
_vrf_PLAT430_230823_Zn4L8_Fc_FeClO4oxi_0m_sqd 
;
PROBLEM: Short Inter D...A Contact O2A ..O4 . 2.55 Ang.    
RESPONSE: The ClO4 anions show substantial thermal vibration which could not 
be refined with precise position.
; 
_vrf_PLAT939_230823_Zn4L8_Fc_FeClO4oxi_0m_sqd 
;
PROBLEM: Large Value of Not (SHELXL) Weight Optimized S .     193.83 Check   
RESPONSE: The diffraction data of the crystals are not well observed 
due to the reduced quality of the crystals.
; 
_audit_creation_method            'SHELXL-2019/1'
_shelx_SHELXL_version_number      '2019/1'
_chemical_name_systematic         ?
_chemical_name_common             ?
_chemical_melting_point           ?
_chemical_formula_moiety          ?
_chemical_formula_sum
 'C230.58 H178.58 Cl1.08 F12 Fe1.06 N40 O24.32 S4 Zn4' 
_chemical_formula_weight          4613.81

loop_
 _atom_type_symbol
 _atom_type_description
 _atom_type_scat_dispersion_real
 _atom_type_scat_dispersion_imag
 _atom_type_scat_source
 'C'  'C'   0.0033   0.0016
 'International Tables Vol C Tables 4.2.6.8 and 6.1.1.4'
 'H'  'H'   0.0000   0.0000
 'International Tables Vol C Tables 4.2.6.8 and 6.1.1.4'
 'F'  'F'   0.0171   0.0103
 'International Tables Vol C Tables 4.2.6.8 and 6.1.1.4'
 'Fe'  'Fe'   0.3463   0.8444
 'International Tables Vol C Tables 4.2.6.8 and 6.1.1.4'
 'N'  'N'   0.0061   0.0033
 'International Tables Vol C Tables 4.2.6.8 and 6.1.1.4'
 'O'  'O'   0.0106   0.0060
 'International Tables Vol C Tables 4.2.6.8 and 6.1.1.4'
 'S'  'S'   0.1246   0.1234
 'International Tables Vol C Tables 4.2.6.8 and 6.1.1.4'
 'Zn'  'Zn'   0.2839   1.4301
 'International Tables Vol C Tables 4.2.6.8 and 6.1.1.4'
 'Cl'  'Cl'   0.1484   0.1585
 'International Tables Vol C Tables 4.2.6.8 and 6.1.1.4'
 
_space_group_crystal_system       monoclinic
_space_group_IT_number            15
_space_group_name_H-M_alt         'C 2/c'
_space_group_name_Hall            '-C 2yc'
 
_shelx_space_group_comment
;
The symmetry employed for this shelxl refinement is uniquely defined
by the following loop, which should always be used as a source of
symmetry information in preference to the above space-group names.
They are only intended as comments.
;
 
loop_
 _space_group_symop_operation_xyz
 'x, y, z'
 '-x, y, -z+1/2'
 'x+1/2, y+1/2, z'
 '-x+1/2, y+1/2, -z+1/2'
 '-x, -y, -z'
 'x, -y, z-1/2'
 '-x+1/2, -y+1/2, -z'
 'x+1/2, -y+1/2, z-1/2'
 
_cell_length_a                    55.367(5)
_cell_length_b                    13.4749(12)
_cell_length_c                    38.353(3)
_cell_angle_alpha                 90
_cell_angle_beta                  116.843(3)
_cell_angle_gamma                 90
_cell_volume                      25530(4)
_cell_formula_units_Z             4
_cell_measurement_temperature     90(2)
_cell_measurement_reflns_used     9984
_cell_measurement_theta_min       2.2310
_cell_measurement_theta_max       18.3151
 
_exptl_crystal_description        block
_exptl_crystal_colour             black
_exptl_crystal_density_meas       ?
_exptl_crystal_density_method     'not measured'
_exptl_crystal_density_diffrn     1.200          
_exptl_crystal_F_000              9498
_exptl_transmission_factor_min    0.567900
_exptl_transmission_factor_max    0.744400
_exptl_crystal_size_max           0.483
_exptl_crystal_size_mid           0.265
_exptl_crystal_size_min           0.148
_exptl_absorpt_coefficient_mu     0.548
_shelx_estimated_absorpt_T_min    ?
_shelx_estimated_absorpt_T_max    ?
_exptl_absorpt_correction_type    Multi-Scan
_exptl_absorpt_correction_T_min   ?
_exptl_absorpt_correction_T_max   ?
_exptl_absorpt_process_details    ?
_exptl_absorpt_special_details    ?
_diffrn_ambient_temperature       90(2)
_diffrn_radiation_wavelength      0.71073
_diffrn_radiation_type            MoK\a
_diffrn_source                    ?
_diffrn_measurement_device_type   'Bruker D8 goniometer'
_diffrn_measurement_method        ?
_diffrn_detector_area_resol_mean  ?
_diffrn_reflns_number             88101
_diffrn_reflns_av_unetI/netI      0.0579
_diffrn_reflns_av_R_equivalents   0.0842
_diffrn_reflns_limit_h_min        -52
_diffrn_reflns_limit_h_max        53
_diffrn_reflns_limit_k_min        -13
_diffrn_reflns_limit_k_max        12
_diffrn_reflns_limit_l_min        -36
_diffrn_reflns_limit_l_max        36
_diffrn_reflns_theta_min          1.566
_diffrn_reflns_theta_max          20.124
_diffrn_reflns_theta_full         20.124
_diffrn_measured_fraction_theta_max   0.992
_diffrn_measured_fraction_theta_full  0.992
_diffrn_reflns_Laue_measured_fraction_max    0.992
_diffrn_reflns_Laue_measured_fraction_full   0.992
_diffrn_reflns_point_group_measured_fraction_max   0.992
_diffrn_reflns_point_group_measured_fraction_full  0.992
_reflns_number_total              12023
_reflns_number_gt                 6724
_reflns_threshold_expression      'I > 2\s(I)'
_reflns_Friedel_coverage          0.000
_reflns_Friedel_fraction_max      .
_reflns_Friedel_fraction_full     .
 
_reflns_special_details
;
 Reflections were merged by SHELXL according to the crystal
 class for the calculation of statistics and refinement.
 
 _reflns_Friedel_fraction is defined as the number of unique
 Friedel pairs measured divided by the number that would be
 possible theoretically, ignoring centric projections and
 systematic absences.
;
 
_computing_data_collection        ?
_computing_cell_refinement        ?
_computing_data_reduction         ?
_computing_structure_solution     ?
_computing_structure_refinement 'SHELXL-2019/1 (Sheldrick, 2019)'
_computing_molecular_graphics     ?
_computing_publication_material   ?
_refine_special_details           ?
_refine_ls_structure_factor_coef  Fsqd
_refine_ls_matrix_type            full
_refine_ls_weighting_scheme       calc
_refine_ls_weighting_details
'w=1/[\s^2^(Fo^2^)+(0.2000P)^2^] where P=(Fo^2^+2Fc^2^)/3'
_atom_sites_solution_primary      ?
_atom_sites_solution_secondary    ?
_atom_sites_solution_hydrogens    geom
_refine_ls_hydrogen_treatment     constr
_refine_ls_extinction_method      none
_refine_ls_extinction_coef        .
_refine_ls_number_reflns          12023
_refine_ls_number_parameters      1507
_refine_ls_number_restraints      1238
_refine_ls_R_factor_all           0.1970
_refine_ls_R_factor_gt            0.1529
_refine_ls_wR_factor_ref          0.4240
_refine_ls_wR_factor_gt           0.3976
_refine_ls_goodness_of_fit_ref    1.501
_refine_ls_restrained_S_all       1.500
_refine_ls_shift/su_max           0.001
_refine_ls_shift/su_mean          0.000
 
loop_
 _atom_site_label
 _atom_site_type_symbol
 _atom_site_fract_x
 _atom_site_fract_y
 _atom_site_fract_z
 _atom_site_U_iso_or_equiv
 _atom_site_adp_type
 _atom_site_occupancy
 _atom_site_site_symmetry_order  
 _atom_site_calc_flag
 _atom_site_refinement_flags_posn
 _atom_site_refinement_flags_adp
 _atom_site_refinement_flags_occupancy
 _atom_site_disorder_assembly
 _atom_site_disorder_group
Zn01 Zn 0.61465(3) 0.58249(16) 0.73287(5) 0.1412(9) Uani 1 1 d . . . . .
Zn2 Zn 0.68318(9) 0.1903(4) 1.09533(7) 0.1250(19) Uani 0.861(13) 1 d . . P A 1
Zn2A Zn 0.6959(4) 0.260(3) 1.1019(4) 0.110(9) Uani 0.139(13) 1 d . U P A 2
S1 S 0.42518(12) -0.0534(7) 0.8491(2) 0.181(2) Uani 1 1 d . . . . .
S2 S 0.71638(10) 0.0276(4) 0.73713(12) 0.1401(16) Uani 1 1 d . U . . .
C2A C 0.7077(4) 0.1369(18) 0.7221(6) 0.150(5) Uani 1 1 d . U . . .
F4 F 0.7254(3) 0.2110(10) 0.7445(4) 0.219(5) Uani 1 1 d . U . . .
F5 F 0.6842(3) 0.1769(12) 0.7204(4) 0.254(6) Uani 1 1 d . U . . .
F6 F 0.7042(3) 0.1540(10) 0.6848(4) 0.227(5) Uani 1 1 d . U . . .
O8 O 0.7165(2) 0.0348(8) 0.7737(3) 0.151(4) Uani 1 1 d . U . . .
O9 O 0.7406(2) 0.0253(8) 0.7343(3) 0.152(4) Uani 1 1 d . U . . .
O10 O 0.6976(3) -0.0428(10) 0.7111(3) 0.197(6) Uani 1 1 d . U . . .
F1 F 0.3771(2) -0.0098(9) 0.8150(3) 0.195(5) Uani 1 1 d . . . . .
F2 F 0.3943(3) -0.0394(10) 0.7761(4) 0.240(6) Uani 1 1 d . . . . .
F3 F 0.4018(3) 0.0961(13) 0.8039(4) 0.222(6) Uani 1 1 d . . . . .
O1 O 0.4456(5) 0.5442(19) 0.5214(8) 0.362(14) Uani 1 1 d D U . . .
N3 N 0.4842(3) 0.3275(12) 0.4926(5) 0.182(6) Uani 1 1 d D U . . .
H3Z H 0.493137 0.279322 0.488185 0.219 Uiso 1 1 calc R U . . .
C1A C 0.3984(5) 0.0075(18) 0.8115(6) 0.161(7) Uani 1 1 d . . . . .
C1 C 0.3068(5) 0.588(2) 0.2956(8) 0.319(19) Uani 1 1 d D . . . .
H1A H 0.320042 0.637838 0.296714 0.478 Uiso 1 1 calc R U . . .
H1B H 0.297845 0.559578 0.269298 0.478 Uiso 1 1 calc R U . . .
H1C H 0.293243 0.619660 0.301800 0.478 Uiso 1 1 calc R U . . .
C2 C 0.3199(4) 0.5133(17) 0.3226(7) 0.240(12) Uani 1 1 d D . . . .
H2A H 0.329618 0.548039 0.347973 0.288 Uiso 1 1 calc R U . . .
H2B H 0.334159 0.488747 0.315897 0.288 Uiso 1 1 calc R U . . .
C3 C 0.2829(3) 0.3908(18) 0.3137(6) 0.234(10) Uani 1 1 d D . . . .
H3 H 0.268192 0.420181 0.291905 0.281 Uiso 1 1 calc R U . . .
C4 C 0.2818(3) 0.3073(16) 0.3325(5) 0.202(8) Uani 1 1 d D . . . .
H4 H 0.265865 0.270898 0.327437 0.242 Uiso 1 1 calc R U . . .
Fe1 Fe 0.4393(4) 0.0358(14) 0.6580(6) 0.485(13) Uani 0.529(14) 1 d D U P . .
C1B C 0.4255(9) 0.148(3) 0.6176(12) 0.281(14) Uani 0.529(14) 1 d D U P . .
H1BA H 0.411060 0.191998 0.613304 0.338 Uiso 0.529(14) 1 calc R U P . .
C2B C 0.4228(8) 0.054(4) 0.5982(7) 0.282(14) Uani 0.529(14) 1 d D U P . .
H1BB H 0.406566 0.023453 0.579906 0.339 Uiso 0.529(14) 1 calc R U P . .
C3B C 0.4497(10) 0.018(3) 0.6123(12) 0.284(14) Uani 0.529(14) 1 d D U P . .
H1BC H 0.454563 -0.041631 0.603590 0.341 Uiso 0.529(14) 1 calc R U P . .
C4B C 0.4684(6) 0.083(4) 0.6414(13) 0.283(14) Uani 0.529(14) 1 d D U P . .
H1BD H 0.487318 0.072835 0.655944 0.340 Uiso 0.529(14) 1 calc R U P . .
C5B C 0.4535(10) 0.164(2) 0.6445(12) 0.282(14) Uani 0.529(14) 1 d D U P . .
H1BE H 0.460617 0.219966 0.661331 0.338 Uiso 0.529(14) 1 calc R U P . .
C6B C 0.4224(15) -0.091(4) 0.6696(16) 0.42(2) Uani 0.529(14) 1 d D U P . .
H1BF H 0.412714 -0.140688 0.650976 0.501 Uiso 0.529(14) 1 calc R U P . .
C7B C 0.4110(9) -0.006(6) 0.6780(17) 0.42(2) Uani 0.529(14) 1 d D U P . .
H1BG H 0.392230 0.010030 0.666530 0.499 Uiso 0.529(14) 1 calc R U P . .
C8B C 0.4319(17) 0.052(4) 0.7063(15) 0.42(2) Uani 0.529(14) 1 d D U P . .
H1BH H 0.429973 0.114802 0.716161 0.500 Uiso 0.529(14) 1 calc R U P . .
C9B C 0.4567(11) -0.001(5) 0.7172(9) 0.42(2) Uani 0.529(14) 1 d D U P . .
H1BI H 0.474076 0.018528 0.736745 0.502 Uiso 0.529(14) 1 calc R U P . .
C10B C 0.4510(14) -0.089(4) 0.694(2) 0.42(2) Uani 0.529(14) 1 d D U P . .
H1BJ H 0.463718 -0.137201 0.694050 0.502 Uiso 0.529(14) 1 calc R U P . .
C5 C 0.3233(3) 0.3572(14) 0.3590(4) 0.164(6) Uani 1 1 d D . . . .
N1 N 0.3090(2) 0.4256(12) 0.3315(4) 0.178(6) Uani 1 1 d D . . . .
N2 N 0.3073(3) 0.2841(12) 0.3599(4) 0.179(5) Uani 1 1 d D . . . .
C8 C 0.4020(3) 0.3524(11) 0.4252(4) 0.109(4) Uani 1 1 d D U . . .
C9 C 0.4169(3) 0.2848(13) 0.4168(5) 0.151(6) Uani 1 1 d D U . . .
H9 H 0.407679 0.243346 0.394617 0.181 Uiso 1 1 calc R U . . .
C10 C 0.4444(4) 0.2726(13) 0.4383(5) 0.168(6) Uani 1 1 d D U . . .
H10 H 0.454326 0.221765 0.433245 0.201 Uiso 1 1 calc R U . . .
C11 C 0.4565(3) 0.3423(13) 0.4684(5) 0.140(5) Uani 1 1 d D U . . .
C12 C 0.4424(3) 0.4097(11) 0.4789(4) 0.125(5) Uani 1 1 d D U . . .
C13 C 0.4144(3) 0.4193(11) 0.4556(4) 0.131(5) Uani 1 1 d D U . . .
H13 H 0.404272 0.469766 0.460406 0.157 Uiso 1 1 calc R U . . .
C14 C 0.4550(3) 0.4782(12) 0.5100(4) 0.137(5) Uani 1 1 d D U . . .
C15 C 0.4845(3) 0.4639(12) 0.5352(5) 0.141(5) Uani 1 1 d D U . . .
C16 C 0.4970(3) 0.3926(13) 0.5243(5) 0.151(6) Uani 1 1 d D U . . .
C17 C 0.5253(3) 0.3730(14) 0.5493(6) 0.178(7) Uani 1 1 d D U . . .
H17 H 0.535149 0.322036 0.544133 0.213 Uiso 1 1 calc R U . . .
C18 C 0.5366(4) 0.4335(15) 0.5805(6) 0.169(7) Uani 1 1 d D U . . .
H18 H 0.555312 0.423914 0.597161 0.203 Uiso 1 1 calc R U . . .
C19 C 0.5244(3) 0.5059(14) 0.5910(5) 0.152(6) Uani 1 1 d D U . . .
C20 C 0.4970(3) 0.5225(12) 0.5681(5) 0.150(6) Uani 1 1 d D U . . .
H20 H 0.487395 0.571337 0.574689 0.180 Uiso 1 1 calc R U . . .
C21 C 0.5483(3) 0.6094(14) 0.6517(6) 0.145(6) Uani 1 1 d D U . . .
C22 C 0.5384(4) 0.5597(13) 0.6236(6) 0.154(6) Uani 1 1 d D U . . .
C23 C 0.5578(3) 0.6694(14) 0.6832(5) 0.151(6) Uani 1 1 d D U . . .
C24 C 0.5832(3) 0.7374(15) 0.7393(6) 0.175(7) Uani 1 1 d D U . . .
H24 H 0.598259 0.756666 0.762893 0.210 Uiso 1 1 calc R U . . .
C25 C 0.5579(4) 0.7813(15) 0.7233(7) 0.214(8) Uani 1 1 d D U . . .
H25 H 0.551106 0.826628 0.735645 0.257 Uiso 1 1 calc R U . . .
C26 C 0.5186(5) 0.768(2) 0.6518(7) 0.267(11) Uani 1 1 d D U . . .
H26A H 0.515351 0.728383 0.628328 0.320 Uiso 1 1 calc R U . . .
H26B H 0.515222 0.839281 0.645459 0.320 Uiso 1 1 calc R U . . .
C27 C 0.5045(7) 0.726(4) 0.6753(13) 0.41(2) Uani 1 1 d D U . . .
H27A H 0.484782 0.730035 0.659408 0.620 Uiso 1 1 calc R U . . .
H27B H 0.509850 0.657198 0.682355 0.620 Uiso 1 1 calc R U . . .
H27C H 0.509724 0.765830 0.699136 0.620 Uiso 1 1 calc R U . . .
N4 N 0.5828(2) 0.6629(11) 0.7158(4) 0.148(5) Uani 1 1 d D U . . .
N5 N 0.5451(3) 0.7463(16) 0.6865(6) 0.212(7) Uani 1 1 d D U . . .
C28 C 0.6020(5) 0.2316(17) 0.6236(6) 0.228(9) Uani 1 1 d D . . . .
H28A H 0.603690 0.164356 0.615245 0.341 Uiso 1 1 calc R U . . .
H28B H 0.588583 0.231763 0.633710 0.341 Uiso 1 1 calc R U . . .
H28C H 0.596059 0.276854 0.601201 0.341 Uiso 1 1 calc R U . . .
C29 C 0.6286(4) 0.2650(17) 0.6548(5) 0.197(9) Uani 1 1 d D . . . .
H29A H 0.635077 0.222730 0.678388 0.236 Uiso 1 1 calc R U . . .
H29B H 0.642646 0.268382 0.645475 0.236 Uiso 1 1 calc R U . . .
C30 C 0.6104(3) 0.4416(14) 0.6366(5) 0.154(6) Uani 1 1 d D . . . .
H30 H 0.606792 0.441721 0.609910 0.185 Uiso 1 1 calc R U . . .
C31 C 0.6065(3) 0.5183(13) 0.6552(4) 0.139(6) Uani 1 1 d D . . . .
H31 H 0.600034 0.581964 0.644340 0.167 Uiso 1 1 calc R U . . .
C32 C 0.6211(2) 0.3954(12) 0.6944(5) 0.112(5) Uani 1 1 d D . . . .
N6 N 0.6203(2) 0.3631(12) 0.6612(4) 0.150(5) Uani 1 1 d D . . . .
N7 N 0.61347(19) 0.4892(12) 0.6931(4) 0.124(4) Uani 1 1 d D . . . .
C33 C 0.6304(3) 0.3310(13) 0.7294(5) 0.134(5) Uani 1 1 d . . . . .
C34 C 0.6381(3) 0.2787(12) 0.7560(5) 0.123(5) Uani 1 1 d . . . . .
C35 C 0.6465(3) 0.2092(12) 0.7853(4) 0.128(4) Uani 1 1 d D U . . .
C36 C 0.6553(3) 0.1191(12) 0.7804(4) 0.138(4) Uani 1 1 d D U . . .
H36 H 0.656786 0.106573 0.757115 0.166 Uiso 1 1 calc R U . . .
C37 C 0.6623(3) 0.0441(11) 0.8081(4) 0.152(5) Uani 1 1 d D U . . .
H37 H 0.668165 -0.019420 0.804299 0.183 Uiso 1 1 calc R U . . .
C38 C 0.6601(3) 0.0686(11) 0.8423(4) 0.139(4) Uani 1 1 d D U . . .
C39 C 0.6513(3) 0.1588(10) 0.8480(4) 0.118(4) Uani 1 1 d D U . . .
C40 C 0.6444(3) 0.2310(10) 0.8194(4) 0.116(4) Uani 1 1 d D U . . .
H40 H 0.638311 0.294387 0.822992 0.139 Uiso 1 1 calc R U . . .
C41 C 0.6481(3) 0.1780(10) 0.8833(4) 0.122(4) Uani 1 1 d D U . . .
C42 C 0.6534(3) 0.0972(10) 0.9102(4) 0.136(4) Uani 1 1 d D U . . .
C43 C 0.6632(3) 0.0083(10) 0.9036(4) 0.141(4) Uani 1 1 d D U . . .
C44 C 0.6678(4) -0.0719(11) 0.9274(5) 0.162(5) Uani 1 1 d D U . . .
H44 H 0.673649 -0.132912 0.921448 0.195 Uiso 1 1 calc R U . . .
C45 C 0.6637(4) -0.0641(13) 0.9604(5) 0.154(5) Uani 1 1 d D U . . .
H45 H 0.667317 -0.118645 0.977739 0.185 Uiso 1 1 calc R U . . .
C46 C 0.6544(4) 0.0238(12) 0.9674(4) 0.148(5) Uani 1 1 d D U . . .
C47 C 0.6503(3) 0.1074(10) 0.9437(4) 0.135(4) Uani 1 1 d D U . . .
H47 H 0.645403 0.169387 0.950446 0.162 Uiso 1 1 calc R U . . .
N8 N 0.6664(3) -0.0069(9) 0.8696(4) 0.157(4) Uani 1 1 d D U . . .
H8Z H 0.672489 -0.064100 0.865758 0.188 Uiso 1 1 calc R U . . .
O2 O 0.6429(2) 0.2600(8) 0.8903(3) 0.155(4) Uani 1 1 d D . . . .
C48 C 0.6495(4) 0.0322(12) 0.9997(5) 0.147(6) Uani 1 1 d . . . . .
C49 C 0.6465(4) 0.0459(14) 1.0275(6) 0.178(8) Uani 1 1 d . . . . .
N9 N 0.6518(3) 0.1170(11) 1.0860(4) 0.150(5) Uani 1 1 d D U . . .
N10 N 0.6184(3) 0.0034(12) 1.0611(4) 0.175(5) Uani 1 1 d D U . . .
C50 C 0.6382(4) 0.0523(15) 1.0571(5) 0.174(6) Uani 1 1 d D U . . .
C51 C 0.6393(4) 0.1064(15) 1.1097(5) 0.174(6) Uani 1 1 d D U . . .
H51 H 0.644498 0.140514 1.133688 0.209 Uiso 1 1 calc R U . . .
C52 C 0.6187(4) 0.0407(16) 1.0941(5) 0.193(7) Uani 1 1 d D U . . .
H52 H 0.606507 0.023825 1.104412 0.231 Uiso 1 1 calc R U . . .
C53 C 0.6006(6) -0.068(2) 1.0334(8) 0.266(11) Uani 1 1 d D U . . .
H53A H 0.608877 -0.135295 1.040047 0.320 Uiso 1 1 calc R U . . .
H53B H 0.597870 -0.051354 1.006792 0.320 Uiso 1 1 calc R U . . .
C54 C 0.5735(6) -0.068(3) 1.0348(10) 0.323(15) Uani 1 1 d D U . . .
H54A H 0.561347 -0.116791 1.016127 0.484 Uiso 1 1 calc R U . . .
H54B H 0.576347 -0.085680 1.061237 0.484 Uiso 1 1 calc R U . . .
H54C H 0.565371 -0.001975 1.028075 0.484 Uiso 1 1 calc R U . . .
C55 C 0.7357(6) -0.1738(18) 1.0811(10) 0.323(18) Uani 1 1 d D . . . .
H55A H 0.745068 -0.221616 1.072210 0.485 Uiso 1 1 calc R U . . .
H55B H 0.730450 -0.206320 1.099527 0.485 Uiso 1 1 calc R U . . .
H55C H 0.719481 -0.149307 1.058609 0.485 Uiso 1 1 calc R U . . .
C56 C 0.7541(4) -0.0892(11) 1.1008(5) 0.159(6) Uani 1 1 d D . . . .
H56A H 0.770558 -0.113513 1.123474 0.191 Uiso 1 1 calc R U . . .
H56B H 0.759557 -0.056334 1.082438 0.191 Uiso 1 1 calc R U . . .
C57 C 0.7219(3) 0.0479(14) 1.1466(4) 0.161(6) Uani 1 1 d D . . . .
H57 H 0.716775 0.062963 1.166613 0.193 Uiso 1 1 calc R U . . .
C58 C 0.7381(3) -0.0257(13) 1.1483(4) 0.147(6) Uani 1 1 d D . . . .
H58 H 0.746566 -0.072653 1.168693 0.176 Uiso 1 1 calc R U . . .
C59 C 0.7243(3) 0.0554(12) 1.0925(4) 0.124(5) Uani 1 1 d D . . . .
N14 N 0.7133(2) 0.1000(10) 1.1122(3) 0.137(4) Uani 1 1 d D . . . .
N15 N 0.7400(2) -0.0194(10) 1.1138(3) 0.121(4) Uani 1 1 d D . . . .
C60 C 0.7233(3) 0.0826(11) 1.0567(5) 0.116(4) Uani 1 1 d . . . . .
C61 C 0.7241(3) 0.1028(12) 1.0276(5) 0.136(6) Uani 1 1 d . . . . .
C62 C 0.7234(3) 0.1207(12) 0.9923(4) 0.120(4) Uani 1 1 d D U . . .
C63 C 0.7315(3) 0.0430(11) 0.9758(4) 0.130(4) Uani 1 1 d D U . . .
H63 H 0.736878 -0.018806 0.989017 0.156 Uiso 1 1 calc R U . . .
C64 C 0.7318(3) 0.0565(10) 0.9408(4) 0.135(4) Uani 1 1 d D U . . .
H64 H 0.737799 0.004377 0.929967 0.162 Uiso 1 1 calc R U . . .
C65 C 0.7235(3) 0.1432(10) 0.9212(3) 0.119(4) Uani 1 1 d D U . . .
C66 C 0.7158(3) 0.2233(10) 0.9370(3) 0.116(4) Uani 1 1 d D U . . .
C67 C 0.7158(3) 0.2059(11) 0.9737(3) 0.115(4) Uani 1 1 d D U . . .
H67 H 0.710076 0.257592 0.985124 0.138 Uiso 1 1 calc R U . . .
C68 C 0.7083(3) 0.3186(10) 0.9189(3) 0.114(4) Uani 1 1 d D U . . .
C69 C 0.7078(2) 0.3215(9) 0.8793(3) 0.104(3) Uani 1 1 d D U . . .
C70 C 0.7163(2) 0.2397(10) 0.8655(3) 0.104(3) Uani 1 1 d D U . . .
C71 C 0.7155(2) 0.2453(10) 0.8289(3) 0.108(4) Uani 1 1 d D U . . .
H71 H 0.720421 0.189718 0.818211 0.130 Uiso 1 1 calc R U . . .
C72 C 0.7075(2) 0.3332(10) 0.8084(3) 0.104(4) Uani 1 1 d D U . . .
H72 H 0.708330 0.338444 0.784216 0.125 Uiso 1 1 calc R U . . .
C73 C 0.6985(2) 0.4125(11) 0.8210(3) 0.098(3) Uani 1 1 d D U . . .
C74 C 0.6994(2) 0.4067(9) 0.8585(3) 0.104(3) Uani 1 1 d D U . . .
H74 H 0.694240 0.462013 0.868888 0.124 Uiso 1 1 calc R U . . .
O3 O 0.7043(4) 0.3913(13) 0.9336(5) 0.270(9) Uani 1 1 d D . . . .
N13 N 0.7237(2) 0.1519(8) 0.8849(3) 0.117(3) Uani 1 1 d D U . . .
H13Z H 0.728554 0.101547 0.874849 0.140 Uiso 1 1 calc R U . . .
C75 C 0.6898(2) 0.5007(13) 0.7996(4) 0.106(4) Uani 1 1 d . . . . .
C76 C 0.6814(3) 0.5712(13) 0.7808(5) 0.121(5) Uani 1 1 d . . . . .
C77 C 0.6708(3) 0.6547(12) 0.7589(5) 0.133(5) Uani 1 1 d D . . . .
C78 C 0.6653(3) 0.7987(12) 0.7300(5) 0.170(7) Uani 1 1 d D . . . .
H78 H 0.668956 0.860840 0.721643 0.204 Uiso 1 1 calc R U . . .
C79 C 0.6417(3) 0.7622(11) 0.7234(5) 0.150(6) Uani 1 1 d D . . . .
H79 H 0.624942 0.795362 0.708971 0.180 Uiso 1 1 calc R U . . .
C80 C 0.7133(3) 0.7262(12) 0.7635(5) 0.144(6) Uani 1 1 d D . . . .
H80A H 0.720392 0.657529 0.766739 0.172 Uiso 1 1 calc R U . . .
H80B H 0.717775 0.762061 0.744638 0.172 Uiso 1 1 calc R U . . .
C81 C 0.7237(4) 0.7786(12) 0.8012(6) 0.189(8) Uani 1 1 d D . . . .
H81A H 0.743510 0.783036 0.812748 0.284 Uiso 1 1 calc R U . . .
H81B H 0.716015 0.845508 0.797091 0.284 Uiso 1 1 calc R U . . .
H81C H 0.718606 0.742012 0.818973 0.284 Uiso 1 1 calc R U . . .
N11 N 0.6440(2) 0.6727(9) 0.7395(4) 0.142(5) Uani 1 1 d D . . . .
N12 N 0.6835(2) 0.7279(11) 0.7515(4) 0.154(5) Uani 1 1 d D . . . .
C82 C 0.6542(4) 0.4429(19) 0.9692(7) 0.281(13) Uani 1 1 d D U . . .
H82A H 0.645213 0.390150 0.949638 0.338 Uiso 1 1 calc R U . . .
H82B H 0.639970 0.482386 0.971728 0.338 Uiso 1 1 calc R U . . .
C83 C 0.6703(8) 0.509(4) 0.9556(13) 0.50(3) Uani 1 1 d D U . . .
H83A H 0.658116 0.538825 0.930319 0.750 Uiso 1 1 calc R U . . .
H83B H 0.678939 0.562078 0.974796 0.750 Uiso 1 1 calc R U . . .
H83C H 0.684174 0.469983 0.952739 0.750 Uiso 1 1 calc R U . . .
C84 C 0.6994(4) 0.3997(14) 1.0282(6) 0.169(6) Uani 1 1 d D U . . .
H84 H 0.711466 0.440186 1.023144 0.203 Uiso 1 1 calc R U . . .
C85 C 0.7053(3) 0.3327(13) 1.0570(4) 0.136(5) Uani 1 1 d D U . . .
H85 H 0.723233 0.320347 1.076456 0.163 Uiso 1 1 calc R U . A 2
C86 C 0.6636(3) 0.3262(13) 1.0245(4) 0.130(5) Uani 1 1 d D U . . .
N16 N 0.6833(3) 0.2841(10) 1.0560(3) 0.131(4) Uani 1 1 d D U . . .
N17 N 0.6728(3) 0.3957(11) 1.0088(4) 0.160(5) Uani 1 1 d D U . . .
C87 C 0.6359(4) 0.2960(12) 1.0106(4) 0.132(5) Uani 1 1 d . . . . .
C88 C 0.6125(4) 0.2792(13) 0.9948(4) 0.140(6) Uani 1 1 d . . . . .
C89 C 0.5859(3) 0.2603(11) 0.9761(4) 0.124(4) Uani 1 1 d D U . . .
C90 C 0.5734(3) 0.1881(12) 0.9866(4) 0.133(4) Uani 1 1 d D U . . .
H90 H 0.584499 0.149797 1.008964 0.160 Uiso 1 1 calc R U . . .
C91 C 0.5464(3) 0.1649(12) 0.9682(4) 0.142(5) Uani 1 1 d D U . . .
H91 H 0.538811 0.114491 0.977507 0.170 Uiso 1 1 calc R U . . .
C92 C 0.5309(3) 0.2206(12) 0.9348(4) 0.136(4) Uani 1 1 d D U . . .
C93 C 0.5426(3) 0.2975(10) 0.9236(4) 0.128(4) Uani 1 1 d D U . . .
C94 C 0.5700(3) 0.3173(11) 0.9433(4) 0.126(4) Uani 1 1 d D U . . .
H94 H 0.577877 0.368480 0.934718 0.151 Uiso 1 1 calc R U . . .
C95 C 0.5256(3) 0.3577(12) 0.8898(4) 0.131(5) Uani 1 1 d D U . . .
C96 C 0.4979(2) 0.3262(11) 0.8679(4) 0.124(4) Uani 1 1 d D U . . .
C97 C 0.4875(3) 0.2510(12) 0.8808(4) 0.137(4) Uani 1 1 d D U . . .
C98 C 0.4611(3) 0.2201(12) 0.8598(5) 0.153(5) Uani 1 1 d D U . . .
H98 H 0.454016 0.167701 0.869108 0.183 Uiso 1 1 calc R U . . .
C99 C 0.4455(3) 0.2663(13) 0.8260(5) 0.148(5) Uani 1 1 d D U . . .
H99 H 0.427506 0.243559 0.810697 0.178 Uiso 1 1 calc R U . . .
C100 C 0.4546(3) 0.3448(13) 0.8127(5) 0.136(5) Uani 1 1 d D U . . .
C101 C 0.4814(3) 0.3747(11) 0.8335(4) 0.132(4) Uani 1 1 d D U . . .
H101 H 0.488255 0.427748 0.824290 0.159 Uiso 1 1 calc R U . . .
O4 O 0.5347(3) 0.4287(15) 0.8809(6) 0.272(9) Uani 1 1 d D . . . .
N18 N 0.5032(3) 0.2017(10) 0.9130(4) 0.155(4) Uani 1 1 d D U . . .
H18Z H 0.495852 0.154897 0.921133 0.186 Uiso 1 1 calc R U . . .
C102 C 0.4363(3) 0.3922(12) 0.7761(6) 0.130(6) Uani 1 1 d . . . . .
C103 C 0.4195(3) 0.4321(14) 0.7482(7) 0.147(6) Uani 1 1 d . . . . .
C104 C 0.3996(3) 0.4687(13) 0.7168(5) 0.146(6) Uani 1 1 d D . . . .
C105 C 0.3642(3) 0.5514(16) 0.6807(5) 0.186(9) Uani 1 1 d D . . . .
H105 H 0.349396 0.596148 0.672010 0.223 Uiso 1 1 calc R U . . .
C106 C 0.3724(4) 0.4985(17) 0.6585(5) 0.195(9) Uani 1 1 d D . . . .
H106 H 0.363383 0.497046 0.630735 0.235 Uiso 1 1 calc R U . . .
C107 C 0.4098(4) 0.379(2) 0.6680(6) 0.305(16) Uani 1 1 d D . . . .
H10A H 0.397462 0.329138 0.649545 0.366 Uiso 1 1 calc R U . . .
H10C H 0.424108 0.343841 0.690582 0.366 Uiso 1 1 calc R U . . .
C108 C 0.4222(8) 0.445(3) 0.6478(13) 0.44(3) Uani 1 1 d D . . . .
H10D H 0.432625 0.404169 0.638316 0.665 Uiso 1 1 calc R U . . .
H10E H 0.407735 0.479457 0.625778 0.665 Uiso 1 1 calc R U . . .
H10F H 0.434201 0.494061 0.666538 0.665 Uiso 1 1 calc R U . . .
N19 N 0.3814(2) 0.5283(10) 0.7181(4) 0.140(4) Uani 1 1 d D . . . .
N20 N 0.3949(3) 0.4479(15) 0.6808(6) 0.219(9) Uani 1 1 d D . . . .
O5 O 0.4283(2) 0.0053(11) 0.8808(3) 0.183(5) Uani 1 1 d . . . . .
Cl1 Cl 0.4331(8) -0.353(3) 0.5762(12) 0.63(4) Uani 0.54(3) 1 d D U P . .
O1A O 0.4408(16) -0.302(5) 0.5490(19) 0.57(4) Uani 0.54(3) 1 d D U P . .
O2A O 0.4568(12) -0.393(6) 0.6096(18) 0.57(5) Uani 0.54(3) 1 d D U P . .
O3A O 0.4190(16) -0.279(6) 0.589(2) 0.63(5) Uani 0.54(3) 1 d D U P . .
O4A O 0.4150(16) -0.438(5) 0.559(2) 0.66(5) Uani 0.54(3) 1 d D U P . .
O6 O 0.4179(3) -0.1495(13) 0.8498(4) 0.186(5) Uani 1 1 d . . . . .
O7 O 0.4469(4) -0.0303(14) 0.8362(6) 0.273(8) Uani 1 1 d . . . . .
C6 C 0.3508(3) 0.3574(13) 0.3818(5) 0.149(6) Uani 1 1 d . U . . .
C7 C 0.3736(4) 0.3537(14) 0.4022(5) 0.153(6) Uani 1 1 d . U . . .
 
loop_
 _atom_site_aniso_label
 _atom_site_aniso_U_11
 _atom_site_aniso_U_22
 _atom_site_aniso_U_33
 _atom_site_aniso_U_23
 _atom_site_aniso_U_13
 _atom_site_aniso_U_12
Zn01 0.0761(11) 0.199(2) 0.1285(15) 0.0625(14) 0.0286(9) 0.0038(10)
Zn2 0.105(2) 0.188(4) 0.0789(14) -0.0050(16) 0.0389(14) 0.011(3)
Zn2A 0.068(10) 0.191(19) 0.064(8) -0.018(8) 0.025(6) 0.000(10)
S1 0.139(4) 0.244(8) 0.161(5) -0.047(5) 0.070(4) -0.049(5)
S2 0.140(4) 0.183(5) 0.092(3) -0.005(3) 0.048(2) -0.050(3)
C2A 0.158(10) 0.170(13) 0.129(11) -0.019(11) 0.070(9) -0.015(9)
F4 0.246(12) 0.213(11) 0.223(12) 0.005(9) 0.129(10) 0.046(9)
F5 0.252(11) 0.351(16) 0.204(10) 0.065(10) 0.143(9) 0.099(11)
F6 0.295(13) 0.269(12) 0.184(10) 0.049(9) 0.168(10) 0.056(10)
O8 0.212(10) 0.183(9) 0.078(6) 0.005(6) 0.084(6) 0.005(7)
O9 0.135(8) 0.213(10) 0.127(8) -0.068(7) 0.077(6) -0.056(7)
O10 0.212(11) 0.252(13) 0.153(9) -0.080(9) 0.107(8) -0.152(11)
F1 0.147(8) 0.236(12) 0.198(10) -0.048(8) 0.074(7) -0.046(8)
F2 0.342(17) 0.184(10) 0.179(11) -0.018(9) 0.106(11) -0.010(10)
F3 0.204(11) 0.223(13) 0.218(12) -0.010(10) 0.076(9) -0.076(10)
O1 0.31(2) 0.36(2) 0.40(3) -0.101(19) 0.140(18) 0.062(16)
N3 0.159(11) 0.229(13) 0.186(11) 0.021(9) 0.101(9) -0.004(9)
C1A 0.159(19) 0.153(18) 0.158(18) -0.053(16) 0.059(16) -0.065(16)
C1 0.20(2) 0.41(4) 0.21(3) 0.11(3) -0.028(19) 0.01(3)
C2 0.141(16) 0.29(3) 0.23(2) 0.10(2) 0.032(15) -0.070(18)
C3 0.129(9) 0.35(2) 0.156(14) 0.078(14) 0.004(9) -0.060(10)
C4 0.123(9) 0.335(19) 0.115(12) 0.054(11) 0.025(7) -0.049(10)
Fe1 0.488(16) 0.500(16) 0.483(16) 0.020(9) 0.232(10) -0.012(9)
C1B 0.280(14) 0.284(15) 0.280(14) 0.004(6) 0.126(8) 0.000(6)
C2B 0.281(15) 0.283(15) 0.281(14) 0.006(6) 0.126(8) 0.001(6)
C3B 0.284(14) 0.285(15) 0.283(14) 0.005(6) 0.127(8) -0.002(6)
C4B 0.283(14) 0.283(15) 0.282(14) 0.005(6) 0.127(8) -0.004(6)
C5B 0.282(14) 0.284(15) 0.280(14) 0.004(6) 0.129(8) -0.002(6)
C6B 0.42(2) 0.42(2) 0.42(2) 0.003(6) 0.188(12) -0.003(6)
C7B 0.42(2) 0.42(2) 0.42(2) 0.002(6) 0.190(12) -0.001(6)
C8B 0.42(2) 0.42(2) 0.42(2) 0.001(6) 0.190(12) 0.001(6)
C9B 0.42(2) 0.42(2) 0.42(2) 0.001(6) 0.189(12) 0.000(6)
C10B 0.42(2) 0.42(2) 0.42(2) 0.002(6) 0.188(12) -0.002(6)
C5 0.113(10) 0.272(15) 0.084(9) 0.022(9) 0.024(7) -0.041(8)
N1 0.095(7) 0.288(14) 0.098(9) 0.044(8) -0.005(6) -0.043(8)
N2 0.113(8) 0.290(14) 0.099(9) 0.022(9) 0.016(6) -0.055(8)
C8 0.107(10) 0.109(10) 0.107(10) 0.011(8) 0.046(9) -0.011(8)
C9 0.142(12) 0.189(14) 0.124(11) 0.036(10) 0.062(10) 0.003(11)
C10 0.139(12) 0.172(13) 0.166(13) 0.007(11) 0.045(10) -0.004(11)
C11 0.099(10) 0.167(13) 0.161(13) 0.043(11) 0.065(10) -0.007(10)
C12 0.120(11) 0.136(11) 0.113(10) 0.032(9) 0.047(9) -0.001(9)
C13 0.109(10) 0.139(11) 0.139(11) 0.044(10) 0.051(8) -0.017(8)
C14 0.127(11) 0.147(12) 0.124(11) 0.055(10) 0.046(8) -0.003(9)
C15 0.114(11) 0.142(12) 0.156(12) 0.063(10) 0.050(10) 0.001(9)
C16 0.123(11) 0.177(13) 0.165(12) 0.045(9) 0.075(9) 0.022(9)
C17 0.138(12) 0.188(14) 0.199(15) 0.048(13) 0.070(11) -0.008(11)
C18 0.139(12) 0.179(14) 0.161(14) 0.031(12) 0.044(10) -0.023(11)
C19 0.132(12) 0.156(12) 0.156(12) 0.044(9) 0.055(9) -0.011(10)
C20 0.110(10) 0.173(13) 0.151(12) 0.040(11) 0.046(9) -0.008(10)
C21 0.104(10) 0.163(13) 0.163(13) 0.033(10) 0.057(9) 0.000(9)
C22 0.145(12) 0.157(12) 0.160(12) 0.046(9) 0.069(9) -0.011(9)
C23 0.123(11) 0.145(11) 0.180(12) 0.028(10) 0.063(10) -0.019(9)
C24 0.121(11) 0.172(13) 0.208(14) 0.016(12) 0.053(10) -0.007(10)
C25 0.184(14) 0.193(14) 0.242(16) 0.002(13) 0.076(12) 0.028(12)
C26 0.194(15) 0.255(17) 0.301(18) 0.019(15) 0.068(13) 0.035(13)
C27 0.35(3) 0.46(3) 0.46(3) 0.08(3) 0.20(2) 0.04(2)
N4 0.093(7) 0.177(11) 0.155(10) 0.041(9) 0.040(7) -0.024(8)
N5 0.152(11) 0.211(13) 0.247(14) 0.026(12) 0.068(10) 0.032(10)
C28 0.23(2) 0.28(3) 0.17(2) -0.030(18) 0.084(19) -0.04(2)
C29 0.179(19) 0.26(3) 0.110(14) 0.049(16) 0.024(13) 0.049(18)
C30 0.114(11) 0.246(17) 0.105(12) 0.060(10) 0.052(9) 0.018(10)
C31 0.082(9) 0.241(17) 0.091(11) 0.061(11) 0.036(8) 0.004(10)
C32 0.075(8) 0.114(13) 0.139(15) 0.049(12) 0.041(9) -0.011(8)
N6 0.116(10) 0.239(17) 0.096(10) 0.054(10) 0.048(8) 0.013(9)
N7 0.074(7) 0.159(12) 0.135(11) 0.032(10) 0.044(6) -0.008(7)
C33 0.101(10) 0.146(14) 0.134(12) 0.035(10) 0.034(9) -0.035(9)
C34 0.105(10) 0.137(13) 0.131(12) 0.044(10) 0.058(9) 0.002(8)
C35 0.141(9) 0.128(10) 0.118(10) 0.044(10) 0.060(8) 0.007(8)
C36 0.181(11) 0.136(11) 0.118(9) 0.059(9) 0.086(8) 0.036(9)
C37 0.192(11) 0.148(11) 0.140(10) 0.029(9) 0.095(9) 0.037(9)
C38 0.193(10) 0.122(9) 0.113(9) 0.039(8) 0.080(8) 0.014(8)
C39 0.150(9) 0.103(9) 0.104(8) 0.020(8) 0.060(7) 0.011(7)
C40 0.132(9) 0.113(9) 0.107(9) 0.027(8) 0.058(7) 0.002(7)
C41 0.161(10) 0.077(8) 0.126(10) 0.040(8) 0.062(8) 0.014(8)
C42 0.196(10) 0.098(9) 0.129(9) 0.038(8) 0.086(8) 0.018(8)
C43 0.226(10) 0.100(9) 0.129(9) 0.034(8) 0.109(8) 0.034(8)
C44 0.240(12) 0.118(10) 0.149(11) 0.057(9) 0.106(10) 0.067(9)
C45 0.218(12) 0.153(11) 0.142(10) 0.060(10) 0.126(9) 0.057(9)
C46 0.206(12) 0.147(12) 0.124(10) 0.053(9) 0.101(9) 0.031(10)
C47 0.200(11) 0.120(10) 0.117(9) 0.025(8) 0.100(8) 0.012(8)
N8 0.236(10) 0.129(9) 0.138(9) 0.038(7) 0.115(8) 0.055(8)
O2 0.211(11) 0.113(8) 0.145(8) 0.035(7) 0.086(8) 0.039(7)
C48 0.206(16) 0.150(14) 0.118(13) 0.051(11) 0.102(12) 0.049(11)
C49 0.25(2) 0.192(18) 0.149(15) 0.078(13) 0.145(16) 0.111(15)
N9 0.157(11) 0.207(13) 0.116(10) 0.034(9) 0.089(9) 0.065(10)
N10 0.184(11) 0.228(14) 0.154(11) 0.001(10) 0.113(9) -0.008(10)
C50 0.163(13) 0.237(18) 0.132(13) 0.030(12) 0.074(11) 0.009(11)
C51 0.185(16) 0.200(17) 0.154(14) 0.020(12) 0.092(13) 0.005(13)
C52 0.211(16) 0.240(18) 0.163(13) 0.017(11) 0.117(13) 0.009(13)
C53 0.291(17) 0.257(17) 0.244(17) -0.005(14) 0.114(14) -0.035(15)
C54 0.31(2) 0.36(3) 0.28(3) -0.02(2) 0.119(18) -0.043(19)
C55 0.32(3) 0.24(2) 0.37(4) -0.14(3) 0.12(3) -0.10(2)
C56 0.194(16) 0.138(13) 0.133(13) -0.016(10) 0.064(12) 0.015(11)
C57 0.160(14) 0.257(19) 0.091(11) 0.034(12) 0.079(10) 0.051(12)
C58 0.124(12) 0.220(18) 0.110(12) 0.022(11) 0.064(10) 0.016(10)
C59 0.135(12) 0.158(14) 0.076(11) 0.044(10) 0.044(10) 0.027(10)
N14 0.148(10) 0.205(13) 0.070(8) 0.027(8) 0.059(7) 0.045(9)
N15 0.114(8) 0.170(12) 0.092(8) 0.029(9) 0.058(7) 0.007(8)
C60 0.107(10) 0.153(13) 0.097(12) 0.009(10) 0.055(8) 0.023(8)
C61 0.134(12) 0.212(16) 0.099(11) 0.063(11) 0.083(9) 0.089(10)
C62 0.138(9) 0.171(12) 0.073(8) 0.033(8) 0.066(7) 0.040(8)
C63 0.168(10) 0.169(11) 0.082(8) 0.057(8) 0.082(7) 0.061(8)
C64 0.171(10) 0.142(10) 0.111(9) 0.054(8) 0.080(8) 0.086(8)
C65 0.146(8) 0.137(9) 0.101(8) 0.043(7) 0.081(7) 0.050(7)
C66 0.131(8) 0.139(9) 0.082(7) 0.038(7) 0.052(6) 0.028(7)
C67 0.130(9) 0.162(11) 0.068(7) 0.019(7) 0.058(7) 0.031(8)
C68 0.133(9) 0.136(10) 0.073(8) 0.032(7) 0.047(7) 0.011(8)
C69 0.116(8) 0.105(8) 0.085(7) 0.029(7) 0.040(6) 0.010(7)
C70 0.114(7) 0.123(9) 0.089(7) 0.017(7) 0.057(6) 0.036(7)
C71 0.120(8) 0.121(9) 0.097(8) 0.018(7) 0.061(7) 0.025(7)
C72 0.109(8) 0.106(9) 0.096(8) 0.026(7) 0.045(6) 0.012(7)
C73 0.087(7) 0.105(9) 0.091(8) 0.027(8) 0.031(6) 0.003(7)
C74 0.103(8) 0.113(9) 0.090(8) 0.022(7) 0.039(6) 0.010(6)
O3 0.38(2) 0.244(14) 0.200(14) -0.019(11) 0.141(15) 0.059(14)
N13 0.163(8) 0.128(8) 0.073(6) 0.030(6) 0.064(6) 0.060(6)
C75 0.061(8) 0.138(13) 0.101(10) 0.027(10) 0.019(7) -0.012(8)
C76 0.083(9) 0.132(13) 0.132(12) 0.061(11) 0.035(8) 0.011(9)
C77 0.091(11) 0.134(13) 0.154(13) 0.066(11) 0.038(10) -0.001(11)
C78 0.101(9) 0.165(14) 0.208(17) 0.081(14) 0.037(10) -0.002(10)
C79 0.079(8) 0.153(11) 0.177(14) 0.090(10) 0.021(8) 0.015(8)
C80 0.128(14) 0.120(12) 0.142(14) 0.028(11) 0.026(10) 0.000(9)
C81 0.24(2) 0.120(13) 0.20(2) 0.009(14) 0.092(17) -0.014(13)
N11 0.080(8) 0.150(10) 0.170(11) 0.089(8) 0.033(7) 0.026(7)
N12 0.095(10) 0.168(12) 0.155(11) 0.094(9) 0.017(7) -0.016(9)
C82 0.195(19) 0.25(2) 0.29(2) 0.164(19) 0.013(17) 0.026(16)
C83 0.42(4) 0.56(6) 0.39(4) 0.17(4) 0.08(3) -0.14(4)
C84 0.150(15) 0.175(16) 0.167(16) -0.006(13) 0.058(13) -0.019(13)
C85 0.110(11) 0.157(14) 0.102(11) -0.008(9) 0.013(9) -0.011(10)
C86 0.121(13) 0.148(14) 0.100(11) 0.001(10) 0.030(10) 0.013(11)
N16 0.123(10) 0.168(11) 0.097(9) -0.005(8) 0.046(8) 0.023(9)
N17 0.115(10) 0.156(11) 0.167(12) 0.026(10) 0.025(9) -0.004(9)
C87 0.099(12) 0.173(15) 0.101(11) -0.027(9) 0.025(9) -0.002(11)
C88 0.098(12) 0.193(16) 0.105(11) -0.016(10) 0.024(9) 0.011(11)
C89 0.122(11) 0.139(11) 0.106(9) -0.017(8) 0.045(8) -0.008(9)
C90 0.136(10) 0.161(11) 0.101(9) 0.002(8) 0.051(8) -0.004(9)
C91 0.132(10) 0.169(11) 0.117(10) 0.008(9) 0.049(8) 0.002(9)
C92 0.129(9) 0.170(10) 0.118(9) -0.016(8) 0.062(7) -0.027(8)
C93 0.121(9) 0.150(10) 0.114(9) -0.026(8) 0.053(7) -0.011(8)
C94 0.113(9) 0.160(11) 0.106(9) -0.025(8) 0.050(7) -0.006(8)
C95 0.115(10) 0.154(11) 0.122(10) -0.006(9) 0.050(8) -0.009(9)
C96 0.088(8) 0.158(10) 0.131(9) -0.022(8) 0.054(7) -0.001(7)
C97 0.110(9) 0.172(11) 0.135(10) -0.020(9) 0.059(8) -0.011(8)
C98 0.102(10) 0.186(12) 0.163(12) -0.043(10) 0.054(9) -0.029(9)
C99 0.084(9) 0.182(13) 0.178(12) -0.043(11) 0.059(8) -0.027(9)
C100 0.082(9) 0.177(12) 0.160(11) -0.051(10) 0.066(8) -0.007(9)
C101 0.088(8) 0.172(11) 0.140(10) -0.044(9) 0.055(8) -0.005(8)
O4 0.204(15) 0.35(3) 0.261(19) 0.032(18) 0.103(13) -0.004(15)
N18 0.125(9) 0.190(10) 0.156(10) -0.019(8) 0.070(8) -0.019(8)
C102 0.070(10) 0.139(13) 0.189(17) -0.074(12) 0.066(10) 0.009(8)
C103 0.065(11) 0.177(15) 0.198(18) -0.053(12) 0.059(10) 0.021(9)
C104 0.069(10) 0.215(15) 0.126(13) -0.043(11) 0.019(9) 0.004(9)
C105 0.095(12) 0.35(3) 0.123(15) -0.063(17) 0.058(12) -0.021(14)
C106 0.106(14) 0.35(3) 0.122(14) -0.068(18) 0.040(13) -0.045(16)
C107 0.113(15) 0.60(4) 0.17(2) -0.15(2) 0.039(12) 0.050(19)
C108 0.25(3) 0.74(5) 0.42(5) -0.02(4) 0.22(4) 0.11(3)
N19 0.077(8) 0.205(12) 0.116(9) -0.015(9) 0.024(7) 0.028(7)
N20 0.090(10) 0.42(3) 0.148(14) -0.110(15) 0.058(10) -0.011(12)
O5 0.156(9) 0.246(13) 0.125(9) -0.062(9) 0.045(7) -0.060(9)
Cl1 0.62(4) 0.65(4) 0.63(4) -0.021(19) 0.29(2) 0.016(19)
O1A 0.58(5) 0.57(5) 0.56(5) -0.04(4) 0.27(3) 0.07(4)
O2A 0.57(5) 0.58(6) 0.58(5) 0.01(4) 0.29(4) -0.01(4)
O3A 0.63(6) 0.62(6) 0.63(6) -0.02(4) 0.28(4) 0.04(4)
O4A 0.67(6) 0.64(6) 0.67(6) -0.04(4) 0.30(4) -0.01(4)
O6 0.166(10) 0.213(13) 0.156(10) 0.014(10) 0.051(8) -0.029(10)
O7 0.240(14) 0.299(18) 0.35(2) -0.092(16) 0.194(17) -0.050(14)
C6 0.084(10) 0.200(15) 0.122(12) 0.066(11) 0.012(9) -0.020(10)
C7 0.148(15) 0.213(16) 0.094(11) 0.038(11) 0.051(11) -0.034(14)
 
_geom_special_details
;
 All esds (except the esd in the dihedral angle between two l.s. planes)
 are estimated using the full covariance matrix.  The cell esds are taken
 into account individually in the estimation of esds in distances, angles
 and torsion angles; correlations between esds in cell parameters are only
 used when they are defined by crystal symmetry.  An approximate (isotropic)
 treatment of cell esds is used for estimating esds involving l.s. planes.
;
 
loop_
 _geom_bond_atom_site_label_1
 _geom_bond_atom_site_label_2
 _geom_bond_distance
 _geom_bond_site_symmetry_2
 _geom_bond_publ_flag
Zn01 N4 1.915(13) . ?
Zn01 N19 1.935(12) 2_656 ?
Zn01 N11 1.954(11) . ?
Zn01 N7 1.955(14) . ?
Zn2 N9 1.888(17) . ?
Zn2 N14 1.925(12) . ?
Zn2 N16 1.971(13) . ?
Zn2 N2 2.000(14) 2_656 ?
Zn2A N2 1.585(17) 2_656 ?
Zn2A N16 1.610(17) . ?
Zn2A C85 2.24(3) . ?
Zn2A N14 2.32(3) . ?
Zn2A C4 2.34(2) 2_656 ?
Zn2A C5 2.56(2) 2_656 ?
S1 O6 1.360(14) . ?
S1 O5 1.395(12) . ?
S1 O7 1.522(16) . ?
S1 C1A 1.74(2) . ?
S2 O9 1.394(10) . ?
S2 O8 1.405(9) . ?
S2 O10 1.430(10) . ?
S2 C2A 1.58(2) . ?
C2A F6 1.37(2) . ?
C2A F5 1.38(2) . ?
C2A F4 1.391(19) . ?
F1 C1A 1.27(2) . ?
F2 C1A 1.42(2) . ?
F3 C1A 1.26(2) . ?
O1 C14 1.210(15) . ?
N3 C11 1.402(14) . ?
N3 C16 1.404(14) . ?
C1 C2 1.393(16) . ?
C2 N1 1.436(15) . ?
C3 C4 1.354(16) . ?
C3 N1 1.372(15) . ?
C4 N2 1.361(14) . ?
Fe1 C1B 2.048(19) . ?
Fe1 C5B 2.061(19) . ?
Fe1 C2B 2.065(19) . ?
Fe1 C4B 2.077(19) . ?
Fe1 C8B 2.08(2) . ?
Fe1 C10B 2.08(2) . ?
Fe1 C9B 2.09(2) . ?
Fe1 C6B 2.09(2) . ?
Fe1 C3B 2.091(19) . ?
Fe1 C7B 2.11(2) . ?
C1B C2B 1.438(19) . ?
C1B C5B 1.438(19) . ?
C2B C3B 1.424(19) . ?
C3B C4B 1.428(19) . ?
C4B C5B 1.412(19) . ?
C6B C7B 1.42(2) . ?
C6B C10B 1.43(2) . ?
C7B C8B 1.41(2) . ?
C8B C9B 1.44(2) . ?
C9B C10B 1.44(2) . ?
C5 N2 1.338(14) . ?
C5 N1 1.355(15) . ?
C5 C6 1.37(2) . ?
C8 C9 1.363(14) . ?
C8 C13 1.383(14) . ?
C8 C7 1.41(2) . ?
C9 C10 1.378(15) . ?
C10 C11 1.401(15) . ?
C11 C12 1.373(14) . ?
C12 C13 1.403(13) . ?
C12 C14 1.417(14) . ?
C14 C15 1.487(14) . ?
C15 C16 1.356(14) . ?
C15 C20 1.382(14) . ?
C16 C17 1.445(15) . ?
C17 C18 1.347(15) . ?
C18 C19 1.348(15) . ?
C19 C22 1.345(16) . ?
C19 C20 1.383(14) . ?
C21 C22 1.174(16) . ?
C21 C23 1.348(16) . ?
C23 N5 1.292(15) . ?
C23 N4 1.386(15) . ?
C24 N4 1.344(15) . ?
C24 C25 1.380(16) . ?
C25 N5 1.347(16) . ?
C26 N5 1.497(17) . ?
C26 C27 1.541(19) . ?
C28 C29 1.490(17) . ?
C29 N6 1.457(16) . ?
C30 C31 1.327(15) . ?
C30 N6 1.357(15) . ?
C31 N7 1.383(13) . ?
C32 N7 1.326(13) . ?
C32 N6 1.328(14) . ?
C32 C33 1.48(2) . ?
C33 C34 1.15(2) . ?
C34 C35 1.372(19) . ?
C35 C36 1.353(14) . ?
C35 C40 1.397(14) . ?
C36 C37 1.388(14) . ?
C37 C38 1.410(14) . ?
C38 C39 1.362(13) . ?
C38 N8 1.388(13) . ?
C39 C40 1.384(13) . ?
C39 C41 1.465(13) . ?
C41 O2 1.201(12) . ?
C41 C42 1.437(13) . ?
C42 C47 1.378(13) . ?
C42 C43 1.386(13) . ?
C43 C44 1.365(13) . ?
C43 N8 1.404(13) . ?
C44 C45 1.383(14) . ?
C45 C46 1.365(14) . ?
C46 C48 1.39(2) . ?
C46 C47 1.399(14) . ?
C48 C49 1.17(2) . ?
C49 C50 1.40(2) . ?
N9 C50 1.344(15) . ?
N9 C51 1.373(14) . ?
N10 C50 1.348(15) . ?
N10 C52 1.353(15) . ?
N10 C53 1.445(17) . ?
C51 C52 1.354(16) . ?
C53 C54 1.528(19) . ?
C55 C56 1.487(16) . ?
C56 N15 1.443(14) . ?
C57 C58 1.321(14) . ?
C57 N14 1.379(13) . ?
C58 N15 1.376(13) . ?
C59 N14 1.312(13) . ?
C59 N15 1.341(12) . ?
C59 C60 1.40(2) . ?
C60 C61 1.167(19) . ?
C61 C62 1.360(19) . ?
C62 C67 1.316(13) . ?
C62 C63 1.397(13) . ?
C63 C64 1.362(13) . ?
C64 C65 1.352(12) . ?
C65 C66 1.394(13) . ?
C65 N13 1.403(11) . ?
C66 C67 1.429(13) . ?
C66 C68 1.430(13) . ?
C68 O3 1.201(13) . ?
C68 C69 1.504(13) . ?
C69 C74 1.356(12) . ?
C69 C70 1.392(12) . ?
C70 N13 1.359(12) . ?
C70 C71 1.387(12) . ?
C71 C72 1.380(12) . ?
C72 C73 1.358(13) . ?
C73 C75 1.40(2) . ?
C73 C74 1.417(13) . ?
C75 C76 1.155(19) . ?
C76 C77 1.37(2) . ?
C77 N12 1.315(12) . ?
C77 N11 1.346(12) . ?
C78 C79 1.312(13) . ?
C78 N12 1.362(13) . ?
C79 N11 1.333(12) . ?
C80 C81 1.472(15) . ?
C80 N12 1.502(14) . ?
C82 C83 1.512(19) . ?
C82 N17 1.534(16) . ?
C84 N17 1.318(14) . ?
C84 C85 1.348(15) . ?
C85 N16 1.366(14) . ?
C86 N17 1.333(14) . ?
C86 N16 1.333(13) . ?
C86 C87 1.44(2) . ?
C87 C88 1.18(2) . ?
C88 C89 1.34(2) . ?
C89 C90 1.355(14) . ?
C89 C94 1.395(14) . ?
C90 C91 1.370(14) . ?
C91 C92 1.395(14) . ?
C92 C93 1.387(14) . ?
C92 N18 1.400(13) . ?
C93 C94 1.383(13) . ?
C93 C95 1.457(14) . ?
C95 O4 1.201(14) . ?
C95 C96 1.442(14) . ?
C96 C97 1.362(14) . ?
C96 C101 1.382(14) . ?
C97 N18 1.325(13) . ?
C97 C98 1.379(14) . ?
C98 C99 1.344(15) . ?
C99 C100 1.365(15) . ?
C100 C101 1.388(14) . ?
C100 C102 1.46(2) . ?
C102 C103 1.18(2) . ?
C103 C104 1.31(2) . ?
C104 N19 1.306(14) . ?
C104 N20 1.315(14) . ?
C105 C106 1.335(15) . ?
C105 N19 1.353(14) . ?
C106 N20 1.340(16) . ?
C107 N20 1.467(16) . ?
C107 C108 1.53(2) . ?
Cl1 O2A 1.46(2) . ?
Cl1 O1A 1.46(2) . ?
Cl1 O4A 1.47(2) . ?
Cl1 O3A 1.49(2) . ?
C6 C7 1.15(2) . ?
 
loop_
 _geom_angle_atom_site_label_1
 _geom_angle_atom_site_label_2
 _geom_angle_atom_site_label_3
 _geom_angle
 _geom_angle_site_symmetry_1
 _geom_angle_site_symmetry_3
 _geom_angle_publ_flag
N4 Zn01 N19 103.2(6) . 2_656 ?
N4 Zn01 N11 106.0(5) . . ?
N19 Zn01 N11 112.8(5) 2_656 . ?
N4 Zn01 N7 113.3(6) . . ?
N19 Zn01 N7 117.7(6) 2_656 . ?
N11 Zn01 N7 103.5(5) . . ?
N9 Zn2 N14 108.5(6) . . ?
N9 Zn2 N16 120.8(6) . . ?
N14 Zn2 N16 111.1(6) . . ?
N9 Zn2 N2 110.9(6) . 2_656 ?
N14 Zn2 N2 105.0(6) . 2_656 ?
N16 Zn2 N2 99.3(7) . 2_656 ?
N2 Zn2A N16 142.5(12) 2_656 . ?
N2 Zn2A C85 141(2) 2_656 . ?
N16 Zn2A C85 37.2(7) . . ?
N2 Zn2A N14 104.4(13) 2_656 . ?
N16 Zn2A N14 108.5(13) . . ?
C85 Zn2A N14 108.4(7) . . ?
N2 Zn2A C4 34.3(7) 2_656 2_656 ?
N16 Zn2A C4 151(2) . 2_656 ?
C85 Zn2A C4 120.9(17) . 2_656 ?
N14 Zn2A C4 95.5(8) . 2_656 ?
N2 Zn2A C5 26.3(6) 2_656 2_656 ?
N16 Zn2A C5 116.5(10) . 2_656 ?
C85 Zn2A C5 121.7(15) . 2_656 ?
N14 Zn2A C5 129.0(10) . 2_656 ?
C4 Zn2A C5 52.0(6) 2_656 2_656 ?
O6 S1 O5 116.2(10) . . ?
O6 S1 O7 119.1(11) . . ?
O5 S1 O7 111.3(9) . . ?
O6 S1 C1A 108.5(11) . . ?
O5 S1 C1A 100.2(10) . . ?
O7 S1 C1A 97.9(14) . . ?
O9 S2 O8 120.8(6) . . ?
O9 S2 O10 110.6(7) . . ?
O8 S2 O10 114.7(7) . . ?
O9 S2 C2A 97.9(9) . . ?
O8 S2 C2A 99.4(9) . . ?
O10 S2 C2A 111.0(10) . . ?
F6 C2A F5 101.5(16) . . ?
F6 C2A F4 104.6(17) . . ?
F5 C2A F4 97.6(17) . . ?
F6 C2A S2 114.5(16) . . ?
F5 C2A S2 120.4(16) . . ?
F4 C2A S2 115.6(15) . . ?
C11 N3 C16 117.5(14) . . ?
F3 C1A F1 116(2) . . ?
F3 C1A F2 100(2) . . ?
F1 C1A F2 105.3(16) . . ?
F3 C1A S1 118.5(16) . . ?
F1 C1A S1 108.3(19) . . ?
F2 C1A S1 106.8(16) . . ?
C1 C2 N1 129.5(19) . . ?
C4 C3 N1 108.0(14) . . ?
C3 C4 N2 108.8(14) . . ?
C3 C4 Zn2A 132.4(15) . 2_656 ?
N2 C4 Zn2A 41.0(9) . 2_656 ?
C1B Fe1 C5B 41.0(6) . . ?
C1B Fe1 C2B 40.9(6) . . ?
C5B Fe1 C2B 69.4(10) . . ?
C1B Fe1 C4B 67.7(10) . . ?
C5B Fe1 C4B 39.9(6) . . ?
C2B Fe1 C4B 68.8(10) . . ?
C1B Fe1 C8B 116.0(17) . . ?
C5B Fe1 C8B 112.5(18) . . ?
C2B Fe1 C8B 144(2) . . ?
C4B Fe1 C8B 137(2) . . ?
C1B Fe1 C10B 173(2) . . ?
C5B Fe1 C10B 144(2) . . ?
C2B Fe1 C10B 133(2) . . ?
C4B Fe1 C10B 113.2(16) . . ?
C8B Fe1 C10B 68.3(10) . . ?
C1B Fe1 C9B 146(2) . . ?
C5B Fe1 C9B 115.6(17) . . ?
C2B Fe1 C9B 173(2) . . ?
C4B Fe1 C9B 111.4(17) . . ?
C8B Fe1 C9B 40.3(6) . . ?
C10B Fe1 C9B 40.4(6) . . ?
C1B Fe1 C6B 136(2) . . ?
C5B Fe1 C6B 176(2) . . ?
C2B Fe1 C6B 108.5(18) . . ?
C4B Fe1 C6B 143(2) . . ?
C8B Fe1 C6B 67.1(10) . . ?
C10B Fe1 C6B 40.0(6) . . ?
C9B Fe1 C6B 66.8(10) . . ?
C1B Fe1 C3B 66.6(10) . . ?
C5B Fe1 C3B 67.0(10) . . ?
C2B Fe1 C3B 40.1(6) . . ?
C4B Fe1 C3B 40.1(6) . . ?
C8B Fe1 C3B 176(2) . . ?
C10B Fe1 C3B 109.5(18) . . ?
C9B Fe1 C3B 136(2) . . ?
C6B Fe1 C3B 113.7(16) . . ?
C1B Fe1 C7B 112.6(17) . . ?
C5B Fe1 C7B 138(2) . . ?
C2B Fe1 C7B 114.0(16) . . ?
C4B Fe1 C7B 176(2) . . ?
C8B Fe1 C7B 39.4(6) . . ?
C10B Fe1 C7B 66.9(10) . . ?
C9B Fe1 C7B 66.1(10) . . ?
C6B Fe1 C7B 39.5(6) . . ?
C3B Fe1 C7B 144(2) . . ?
C2B C1B C5B 109.6(18) . . ?
C2B C1B Fe1 70.2(11) . . ?
C5B C1B Fe1 70.0(10) . . ?
C3B C2B C1B 105.1(18) . . ?
C3B C2B Fe1 71.0(11) . . ?
C1B C2B Fe1 68.9(10) . . ?
C2B C3B C4B 110.3(18) . . ?
C2B C3B Fe1 69.0(10) . . ?
C4B C3B Fe1 69.4(11) . . ?
C5B C4B C3B 107.5(19) . . ?
C5B C4B Fe1 69.4(11) . . ?
C3B C4B Fe1 70.5(10) . . ?
C4B C5B C1B 107.3(18) . . ?
C4B C5B Fe1 70.7(11) . . ?
C1B C5B Fe1 69.0(10) . . ?
C7B C6B C10B 108.7(19) . . ?
C7B C6B Fe1 71.1(11) . . ?
C10B C6B Fe1 69.8(11) . . ?
C8B C7B C6B 109.0(19) . . ?
C8B C7B Fe1 69.2(11) . . ?
C6B C7B Fe1 69.4(11) . . ?
C7B C8B C9B 107.1(19) . . ?
C7B C8B Fe1 71.5(11) . . ?
C9B C8B Fe1 70.1(11) . . ?
C8B C9B C10B 108.6(19) . . ?
C8B C9B Fe1 69.6(11) . . ?
C10B C9B Fe1 69.6(11) . . ?
C6B C10B C9B 106.5(19) . . ?
C6B C10B Fe1 70.2(11) . . ?
C9B C10B Fe1 70.0(11) . . ?
N2 C5 N1 111.1(13) . . ?
N2 C5 C6 122.8(14) . . ?
N1 C5 C6 125.9(14) . . ?
N2 C5 Zn2A 31.7(8) . 2_656 ?
N1 C5 Zn2A 123.7(13) . 2_656 ?
C6 C5 Zn2A 105.1(11) . 2_656 ?
C5 N1 C3 105.6(13) . . ?
C5 N1 C2 125.6(14) . . ?
C3 N1 C2 128.7(14) . . ?
C5 N2 C4 106.2(13) . . ?
C5 N2 Zn2A 122.1(13) . 2_656 ?
C4 N2 Zn2A 104.7(15) . 2_656 ?
C5 N2 Zn2 124.6(9) . 2_656 ?
C4 N2 Zn2 126.0(11) . 2_656 ?
C9 C8 C13 120.8(14) . . ?
C9 C8 C7 118.7(15) . . ?
C13 C8 C7 120.5(15) . . ?
C8 C9 C10 124.2(15) . . ?
C9 C10 C11 113.6(15) . . ?
C12 C11 C10 124.2(13) . . ?
C12 C11 N3 119.8(14) . . ?
C10 C11 N3 115.0(16) . . ?
C11 C12 C13 119.1(13) . . ?
C11 C12 C14 123.1(13) . . ?
C13 C12 C14 117.4(14) . . ?
C8 C13 C12 117.5(13) . . ?
O1 C14 C12 130.8(17) . . ?
O1 C14 C15 112.8(17) . . ?
C12 C14 C15 116.3(13) . . ?
C16 C15 C20 124.7(13) . . ?
C16 C15 C14 117.2(14) . . ?
C20 C15 C14 118.1(14) . . ?
C15 C16 N3 125.3(14) . . ?
C15 C16 C17 118.6(14) . . ?
N3 C16 C17 115.7(16) . . ?
C18 C17 C16 114.0(16) . . ?
C17 C18 C19 127.7(17) . . ?
C22 C19 C18 120.7(18) . . ?
C22 C19 C20 120.7(19) . . ?
C18 C19 C20 118.7(16) . . ?
C15 C20 C19 116.3(15) . . ?
C22 C21 C23 176(2) . . ?
C21 C22 C19 174(2) . . ?
N5 C23 C21 123.9(18) . . ?
N5 C23 N4 109.3(14) . . ?
C21 C23 N4 126.6(18) . . ?
N4 C24 C25 108.5(15) . . ?
N5 C25 C24 105.4(15) . . ?
N5 C26 C27 87.9(18) . . ?
C24 N4 C23 105.2(13) . . ?
C24 N4 Zn01 117.4(12) . . ?
C23 N4 Zn01 137.3(14) . . ?
C23 N5 C25 109.2(15) . . ?
C23 N5 C26 115(2) . . ?
C25 N5 C26 135(2) . . ?
N6 C29 C28 97.7(15) . . ?
C31 C30 N6 110.3(14) . . ?
C30 C31 N7 108.0(14) . . ?
N7 C32 N6 113.8(13) . . ?
N7 C32 C33 124.6(16) . . ?
N6 C32 C33 121.6(15) . . ?
C32 N6 C30 103.8(14) . . ?
C32 N6 C29 125.6(15) . . ?
C30 N6 C29 130.5(16) . . ?
C32 N7 C31 104.1(12) . . ?
C32 N7 Zn01 133.3(11) . . ?
C31 N7 Zn01 122.2(12) . . ?
C34 C33 C32 178(2) . . ?
C33 C34 C35 175(2) . . ?
C36 C35 C34 120.7(14) . . ?
C36 C35 C40 120.3(13) . . ?
C34 C35 C40 118.9(14) . . ?
C35 C36 C37 122.8(13) . . ?
C36 C37 C38 115.4(12) . . ?
C39 C38 N8 121.3(12) . . ?
C39 C38 C37 123.1(11) . . ?
N8 C38 C37 115.6(13) . . ?
C38 C39 C40 119.4(11) . . ?
C38 C39 C41 120.5(11) . . ?
C40 C39 C41 120.1(12) . . ?
C39 C40 C35 119.0(12) . . ?
O2 C41 C42 121.9(13) . . ?
O2 C41 C39 120.7(11) . . ?
C42 C41 C39 117.3(12) . . ?
C47 C42 C43 118.9(11) . . ?
C47 C42 C41 121.5(12) . . ?
C43 C42 C41 119.6(12) . . ?
C44 C43 C42 121.9(11) . . ?
C44 C43 N8 116.5(12) . . ?
C42 C43 N8 121.3(11) . . ?
C43 C44 C45 119.8(13) . . ?
C46 C45 C44 118.4(13) . . ?
C45 C46 C48 119.3(13) . . ?
C45 C46 C47 122.5(13) . . ?
C48 C46 C47 118.2(15) . . ?
C42 C47 C46 118.2(12) . . ?
C38 N8 C43 119.9(11) . . ?
C49 C48 C46 175(2) . . ?
C48 C49 C50 169(3) . . ?
C50 N9 C51 102.6(14) . . ?
C50 N9 Zn2 128.3(11) . . ?
C51 N9 Zn2 128.6(13) . . ?
C50 N10 C52 105.1(14) . . ?
C50 N10 C53 124.1(18) . . ?
C52 N10 C53 130.7(18) . . ?
N9 C50 N10 113.7(15) . . ?
N9 C50 C49 116.3(17) . . ?
N10 C50 C49 130.0(19) . . ?
C52 C51 N9 110.6(15) . . ?
N10 C52 C51 107.9(15) . . ?
N10 C53 C54 109(2) . . ?
N15 C56 C55 108.9(17) . . ?
C58 C57 N14 111.1(11) . . ?
C57 C58 N15 104.8(12) . . ?
N14 C59 N15 109.7(11) . . ?
N14 C59 C60 128.5(14) . . ?
N15 C59 C60 121.5(14) . . ?
C59 N14 C57 105.7(11) . . ?
C59 N14 Zn2 130.9(10) . . ?
C57 N14 Zn2 120.9(10) . . ?
C59 N14 Zn2A 126.5(11) . . ?
C57 N14 Zn2A 124.9(11) . . ?
C59 N15 C58 108.7(12) . . ?
C59 N15 C56 125.6(13) . . ?
C58 N15 C56 125.3(14) . . ?
C61 C60 C59 175.8(14) . . ?
C60 C61 C62 175(2) . . ?
C67 C62 C61 123.5(13) . . ?
C67 C62 C63 119.9(11) . . ?
C61 C62 C63 116.6(13) . . ?
C64 C63 C62 119.6(11) . . ?
C65 C64 C63 120.8(11) . . ?
C64 C65 C66 121.4(10) . . ?
C64 C65 N13 118.1(11) . . ?
C66 C65 N13 120.5(10) . . ?
C65 C66 C67 116.0(10) . . ?
C65 C66 C68 124.2(10) . . ?
C67 C66 C68 119.8(11) . . ?
C62 C67 C66 122.3(12) . . ?
O3 C68 C66 125.3(13) . . ?
O3 C68 C69 122.1(13) . . ?
C66 C68 C69 112.5(11) . . ?
C74 C69 C70 121.9(10) . . ?
C74 C69 C68 117.6(11) . . ?
C70 C69 C68 120.5(10) . . ?
N13 C70 C71 117.6(11) . . ?
N13 C70 C69 123.4(10) . . ?
C71 C70 C69 118.8(10) . . ?
C72 C71 C70 118.6(11) . . ?
C73 C72 C71 123.1(11) . . ?
C72 C73 C75 122.9(12) . . ?
C72 C73 C74 117.9(11) . . ?
C75 C73 C74 119.1(13) . . ?
C69 C74 C73 119.4(11) . . ?
C70 N13 C65 118.7(10) . . ?
C76 C75 C73 176.6(14) . . ?
C75 C76 C77 178.1(17) . . ?
N12 C77 N11 107.9(11) . . ?
N12 C77 C76 128.8(13) . . ?
N11 C77 C76 123.3(13) . . ?
C79 C78 N12 104.7(12) . . ?
C78 C79 N11 111.7(11) . . ?
C81 C80 N12 100.5(14) . . ?
C79 N11 C77 105.8(10) . . ?
C79 N11 Zn01 126.9(9) . . ?
C77 N11 Zn01 127.1(9) . . ?
C77 N12 C78 109.5(11) . . ?
C77 N12 C80 123.0(12) . . ?
C78 N12 C80 127.3(12) . . ?
C83 C82 N17 111(2) . . ?
N17 C84 C85 103.4(13) . . ?
C84 C85 N16 114.4(13) . . ?
C84 C85 Zn2A 150.5(14) . . ?
N16 C85 Zn2A 45.5(10) . . ?
N17 C86 N16 112.7(13) . . ?
N17 C86 C87 126.2(15) . . ?
N16 C86 C87 121.1(17) . . ?
C86 N16 C85 100.2(12) . . ?
C86 N16 Zn2A 148.2(12) . . ?
C85 N16 Zn2A 97.3(16) . . ?
C86 N16 Zn2 132.9(13) . . ?
C85 N16 Zn2 126.6(12) . . ?
C84 N17 C86 109.2(13) . . ?
C84 N17 C82 128.4(18) . . ?
C86 N17 C82 121.2(15) . . ?
C88 C87 C86 170.9(18) . . ?
C87 C88 C89 178.8(18) . . ?
C88 C89 C90 124.2(15) . . ?
C88 C89 C94 118.1(15) . . ?
C90 C89 C94 117.7(14) . . ?
C89 C90 C91 126.5(14) . . ?
C90 C91 C92 115.2(13) . . ?
C93 C92 C91 120.4(12) . . ?
C93 C92 N18 119.3(12) . . ?
C91 C92 N18 120.3(13) . . ?
C94 C93 C92 121.7(12) . . ?
C94 C93 C95 119.1(13) . . ?
C92 C93 C95 119.2(12) . . ?
C93 C94 C89 118.3(13) . . ?
O4 C95 C96 122.8(16) . . ?
O4 C95 C93 120.8(15) . . ?
C96 C95 C93 116.4(12) . . ?
C97 C96 C101 119.5(12) . . ?
C97 C96 C95 121.3(13) . . ?
C101 C96 C95 119.2(13) . . ?
N18 C97 C96 120.4(13) . . ?
N18 C97 C98 117.9(15) . . ?
C96 C97 C98 121.6(13) . . ?
C99 C98 C97 118.1(15) . . ?
C98 C99 C100 122.3(15) . . ?
C99 C100 C101 119.3(15) . . ?
C99 C100 C102 118.9(14) . . ?
C101 C100 C102 121.7(15) . . ?
C96 C101 C100 119.0(14) . . ?
C97 N18 C92 123.1(13) . . ?
C103 C102 C100 172.8(17) . . ?
C102 C103 C104 175(2) . . ?
N19 C104 C103 122.6(16) . . ?
N19 C104 N20 112.5(13) . . ?
C103 C104 N20 124.9(17) . . ?
C106 C105 N19 106.0(14) . . ?
C105 C106 N20 110.5(14) . . ?
N20 C107 C108 104(2) . . ?
C104 N19 C105 106.6(12) . . ?
C104 N19 Zn01 121.3(11) . 2_656 ?
C105 N19 Zn01 131.3(12) . 2_656 ?
C104 N20 C106 104.3(13) . . ?
C104 N20 C107 127.8(19) . . ?
C106 N20 C107 127.8(19) . . ?
O2A Cl1 O1A 111(3) . . ?
O2A Cl1 O4A 106(3) . . ?
O1A Cl1 O4A 114(3) . . ?
O2A Cl1 O3A 110(3) . . ?
O1A Cl1 O3A 107(3) . . ?
O4A Cl1 O3A 109(3) . . ?
C7 C6 C5 176.4(17) . . ?
C6 C7 C8 176.3(16) . . ?
 
_refine_diff_density_max    0.659
_refine_diff_density_min   -0.560
_refine_diff_density_rms    0.118

_shelx_res_file
;
TITL 230823_Zn4L8_Fc_FeClO4oxi_0m_a.res in C2/c
    230823_Zn4L8_Fc_FeClO4oxi_0m_sqd.res
    created by SHELXL-2019/1 at 21:20:29 on 30-Aug-2023
REM Old TITL 230823_Zn4L8_Fc_FeClO4oxi_0m in C2/c
REM SHELXT solution in C2/c: R1 0.456, Rweak 0.070, Alpha 0.124
REM <I/s>   0.808 for  682 systematic absences,  Orientation as input
REM Formula found by SHELXT:  C114 F4 N26 O16 S2
CELL  0.71073  55.3665  13.4749  38.3529   90.000  116.843   90.000
ZERR    4.000   0.0046   0.0012   0.0031    0.000    0.003    0.000
LATT  7
SYMM -X, Y, 1/2-Z
SFAC C H F FE N O S ZN Cl
UNIT 922.32 714.32 48 4.23 160 97.27 16 16 4.32
TEMP -183
OMIT 2 2 0
OMIT 2 0 4
OMIT 2 0 2
OMIT -9 1 2
OMIT -10 4 2
OMIT -2 2 6
OMIT 0 2 7
L.S. 50
ACTA 50
BOND
LIST 6
FMAP 2
PLAN 100
WGHT    0.200000
FVAR       0.26993   0.53976   0.86130   0.52895
ZN01  8    0.614654    0.582489    0.732870    11.00000    0.07609    0.19898 =
         0.12850    0.06248    0.02860    0.00376
PART 1
ZN2   8    0.683184    0.190345    1.095327    31.00000    0.10503    0.18809 =
         0.07890   -0.00498    0.03890    0.01146
PART 2
ZN2A  8    0.695900    0.259523    1.101928   -31.00000    0.06768    0.19149 =
         0.06387   -0.01753    0.02471   -0.00006
PART 0
ISOR 0.02 Zn2A
S1    7    0.425180   -0.053401    0.849052    11.00000    0.13897    0.24416 =
         0.16091   -0.04727    0.06990   -0.04935
SIMU S2 C2A F4 F5 F6 O8 O9 O10
ISOR 0.02 C2A F4 F5 F6
S2    7    0.716385    0.027598    0.737132    11.00000    0.14003    0.18310 =
         0.09232   -0.00463    0.04827   -0.05050
C2A   1    0.707691    0.136895    0.722075    11.00000    0.15797    0.16992 =
         0.12915   -0.01852    0.07010   -0.01501
F4    3    0.725353    0.211023    0.744491    11.00000    0.24633    0.21310 =
         0.22305    0.00500    0.12860    0.04568
F5    3    0.684233    0.176858    0.720437    11.00000    0.25186    0.35115 =
         0.20366    0.06470    0.14292    0.09895
RIGU C2A F5
F6    3    0.704189    0.154019    0.684760    11.00000    0.29514    0.26896 =
         0.18356    0.04852    0.16807    0.05628
O8    6    0.716459    0.034820    0.773727    11.00000    0.21188    0.18316 =
         0.07833    0.00530    0.08404    0.00510
O9    6    0.740602    0.025262    0.734259    11.00000    0.13540    0.21263 =
         0.12738   -0.06809    0.07669   -0.05559
O10   6    0.697582   -0.042807    0.711053    11.00000    0.21202    0.25249 =
         0.15337   -0.07968    0.10710   -0.15242
F1    3    0.377090   -0.009752    0.814989    11.00000    0.14656    0.23557 =
         0.19803   -0.04754    0.07372   -0.04553
F2    3    0.394302   -0.039411    0.776069    11.00000    0.34207    0.18436 =
         0.17909   -0.01784    0.10610   -0.01032
F3    3    0.401770    0.096096    0.803939    11.00000    0.20408    0.22293 =
         0.21763   -0.00978    0.07587   -0.07560
RIGU O1 C14 S1 O7 C33 C34
O1    6    0.445554    0.544200    0.521398    11.00000    0.30672    0.35655 =
         0.40163   -0.10082    0.14030    0.06158
N3    5    0.484172    0.327539    0.492645    11.00000    0.15851    0.22905 =
         0.18594    0.02101    0.10125   -0.00388
RIGU N3 C16
AFIX  43
H3Z   2    0.493137    0.279322    0.488185    11.00000   -1.20000
AFIX   0
C1A   1    0.398389    0.007518    0.811548    11.00000    0.15911    0.15269 =
         0.15787   -0.05296    0.05940   -0.06475
DFIX 1.35 0.02 C5 N1 N1 C3 C3 C4 C4 N2 N2 C5
DANG 2.13 0.04 C5 C3 C5 C4
DANG 2.22 0.04 N2 C3 N1 C4 N1 N2
DFIX 1.47 0.02 N1 C2
DFIX 1.51 0.02 C1 C2
DANG 2.44 0.04 C1 N1
RIGU N1 C3 N2 C4 N2 C5
C1    1    0.306792    0.588138    0.295609    11.00000    0.19974    0.40894 =
         0.21076    0.10988   -0.02784    0.01129
AFIX  33
H1A   2    0.320042    0.637838    0.296714    11.00000   -1.50000
H1B   2    0.297845    0.559578    0.269298    11.00000   -1.50000
H1C   2    0.293243    0.619660    0.301800    11.00000   -1.50000
AFIX   0
C2    1    0.319939    0.513274    0.322645    11.00000    0.14084    0.28528 =
         0.23436    0.09703    0.03219   -0.06973
AFIX  23
H2A   2    0.329618    0.548039    0.347973    11.00000   -1.20000
H2B   2    0.334159    0.488747    0.315897    11.00000   -1.20000
AFIX   0
C3    1    0.282907    0.390825    0.313659    11.00000    0.12922    0.34794 =
         0.15625    0.07758    0.00417   -0.06038
AFIX  43
H3    2    0.268192    0.420181    0.291905    11.00000   -1.20000
AFIX   0
C4    1    0.281804    0.307326    0.332510    11.00000    0.12307    0.33511 =
         0.11486    0.05377    0.02532   -0.04858
AFIX  43
H4    2    0.265865    0.270898    0.327437    11.00000   -1.20000
AFIX   0
DFIX 1.42 0.02 C1B C2B C2B C3B C3B C4B C4B C5B C5B C1B
DANG 2.31 0.04 C1B C3B C2B C4B C3B C5B C4B C1B C5B C2B
DFIX 2.09 0.02 FE1 C1B FE1 C2B FE1 C3B FE1 C4B FE1 C5B
DFIX 1.42 0.02 C6B C7B C7B C8B C8B C9B C9B C10B C10B C6B
DANG 2.31 0.04 C6B C8B C7B C9B C8B C10B C9B C6B C10B C7B
DFIX 2.09 0.02 FE1 C6B FE1 C7B FE1 C8B FE1 C9B FE1 C10B
DANG 3.50 0.04 C3B C6B C2B C7B C8B C1B C5B C9B C4B C10B
SIMU 0.007 C1B C2B C3B C4B C5B C6B C7B C8B C9B C10B FE1
ISOR 0.01 C1B C2B C3B C4B C5B C6B C7B C8B C9B C10B FE1
FE1   4    0.439330    0.035798    0.658006    41.00000    0.48845    0.49970 =
         0.48269    0.01983    0.23227   -0.01242
C1B   1    0.425514    0.147844    0.617601    41.00000    0.28041    0.28362 =
         0.28028    0.00420    0.12644   -0.00003
AFIX  43
H1BA  2    0.411060    0.191998    0.613304    41.00000   -1.20000
AFIX   0
C2B   1    0.422801    0.054236    0.598189    41.00000    0.28091    0.28333 =
         0.28137    0.00601    0.12556    0.00070
AFIX  43
H1BB  2    0.406566    0.023453    0.579906    41.00000   -1.20000
AFIX   0
C3B   1    0.449709    0.017640    0.612292    41.00000    0.28362    0.28469 =
         0.28261    0.00467    0.12662   -0.00152
AFIX  43
H1BC  2    0.454563   -0.041631    0.603590    41.00000   -1.20000
AFIX   0
C4B   1    0.468354    0.082695    0.641370    41.00000    0.28327    0.28341 =
         0.28189    0.00490    0.12699   -0.00368
AFIX  43
H1BD  2    0.487318    0.072835    0.655944    41.00000   -1.20000
AFIX   0
C5B   1    0.453477    0.164380    0.644529    41.00000    0.28182    0.28429 =
         0.28040    0.00421    0.12867   -0.00189
AFIX  43
H1BE  2    0.460617    0.219966    0.661331    41.00000   -1.20000
AFIX   0
C6B   1    0.422442   -0.090874    0.669575    41.00000    0.41742    0.41740 =
         0.41773    0.00273    0.18795   -0.00318
AFIX  43
H1BF  2    0.412714   -0.140688    0.650976    41.00000   -1.20000
AFIX   0
C7B   1    0.410975   -0.005580    0.678024    41.00000    0.41593    0.41723 =
         0.41649    0.00165    0.18956   -0.00149
AFIX  43
H1BG  2    0.392230    0.010030    0.666530    41.00000   -1.20000
AFIX   0
C8B   1    0.431927    0.052288    0.706262    41.00000    0.41777    0.41854 =
         0.41626    0.00082    0.18950    0.00055
AFIX  43
H1BH  2    0.429973    0.114802    0.716161    41.00000   -1.20000
AFIX   0
C9B   1    0.456748   -0.001102    0.717212    41.00000    0.41835    0.41861 =
         0.41736    0.00099    0.18900    0.00026
AFIX  43
H1BI  2    0.474076    0.018528    0.736745    41.00000   -1.20000
AFIX   0
C10B  1    0.450992   -0.089355    0.693645    41.00000    0.41841    0.41808 =
         0.41820    0.00247    0.18787   -0.00157
AFIX  43
H1BJ  2    0.463718   -0.137201    0.694050    41.00000   -1.20000
AFIX   0
C5    1    0.323305    0.357222    0.358965    11.00000    0.11295    0.27166 =
         0.08363    0.02247    0.02447   -0.04094
N1    5    0.308997    0.425639    0.331467    11.00000    0.09454    0.28836 =
         0.09754    0.04440   -0.00456   -0.04286
N2    5    0.307274    0.284102    0.359926    11.00000    0.11252    0.29045 =
         0.09858    0.02205    0.01593   -0.05473
DFIX 1.40 0.02 C8 C9 C9 C10 C10 C11 C11 C12 C12 C13 C13 C8
DANG 2.40 0.04 C8 C10 C9 C11 C10 C12 C11 C13 C12 C8 C13 C9
DFIX 1.40 0.02 C15 C16 C16 C17 C17 C18 C18 C19 C19 C20 C20 C15
DANG 2.40 0.04 C15 C17 C16 C18 C17 C19 C18 C20 C19 C15 C20 C16
DFIX 1.48 0.02 C14 C12 C14 C15
DFIX 1.44 0.02 N3 C11 N3 C16
DFIX 1.22 0.02 C14 O1
DANG 2.35 0.04 O1 C12 O1 C15
DANG 2.51 0.04 C14 C11 C12 N3 C11 C16 N3 C15 C16 C14
DANG 2.56 0.04 C12 C15
ISOR 0.02 C8 C9 C10 C11 C12 C13 C14 C15 C16 C17 C18 C19 C20 N3 O1
C8    1    0.401988    0.352420    0.425244    11.00000    0.10733    0.10933 =
         0.10749    0.01092    0.04571   -0.01093
C9    1    0.416886    0.284756    0.416782    11.00000    0.14155    0.18939 =
         0.12353    0.03558    0.06161    0.00278
AFIX  43
H9    2    0.407679    0.243346    0.394617    11.00000   -1.20000
AFIX   0
C10   1    0.444441    0.272585    0.438318    11.00000    0.13894    0.17155 =
         0.16596    0.00654    0.04543   -0.00433
AFIX  43
H10   2    0.454326    0.221765    0.433245    11.00000   -1.20000
AFIX   0
C11   1    0.456501    0.342252    0.468406    11.00000    0.09948    0.16660 =
         0.16123    0.04303    0.06545   -0.00662
C12   1    0.442354    0.409697    0.478897    11.00000    0.11962    0.13595 =
         0.11258    0.03206    0.04749   -0.00063
C13   1    0.414357    0.419282    0.455568    11.00000    0.10857    0.13914 =
         0.13911    0.04368    0.05125   -0.01707
AFIX  43
H13   2    0.404272    0.469766    0.460406    11.00000   -1.20000
AFIX   0
RIGU C14 O1
C14   1    0.455002    0.478200    0.509965    11.00000    0.12706    0.14729 =
         0.12385    0.05514    0.04563   -0.00320
C15   1    0.484487    0.463876    0.535161    11.00000    0.11387    0.14224 =
         0.15583    0.06332    0.05032    0.00053
C16   1    0.497039    0.392639    0.524300    11.00000    0.12343    0.17672 =
         0.16476    0.04483    0.07514    0.02247
C17   1    0.525341    0.373005    0.549286    11.00000    0.13787    0.18828 =
         0.19923    0.04817    0.06959   -0.00796
AFIX  43
H17   2    0.535149    0.322036    0.544133    11.00000   -1.20000
AFIX   0
C18   1    0.536568    0.433463    0.580539    11.00000    0.13917    0.17915 =
         0.16146    0.03131    0.04369   -0.02294
AFIX  43
H18   2    0.555312    0.423914    0.597161    11.00000   -1.20000
AFIX   0
DFIX 1.37 0.02 C19 C22 C23 C21
DFIX 1.20 0.02 C22 C21
RIGU C19 C22
C19   1    0.524366    0.505918    0.591035    11.00000    0.13204    0.15556 =
         0.15614    0.04397    0.05542   -0.01132
C20   1    0.497025    0.522453    0.568133    11.00000    0.10987    0.17347 =
         0.15111    0.04049    0.04557   -0.00847
AFIX  43
H20   2    0.487395    0.571337    0.574689    11.00000   -1.20000
AFIX   0
C21   1    0.548285    0.609399    0.651714    11.00000    0.10363    0.16334 =
         0.16332    0.03311    0.05722    0.00028
C22   1    0.538377    0.559654    0.623590    11.00000    0.14516    0.15710 =
         0.16023    0.04641    0.06915   -0.01108
DFIX 1.35 0.02 C23 N4 N4 C24 C24 C25 C25 N5 N5 C23
DANG 2.13 0.04 C23 C24 C23 C25
DANG 2.22 0.04 N4 C25 N5 C24 N4 N5
DFIX 1.47 0.02 N5 C26
DFIX 1.51 0.02 C26 C27
DANG 2.27 0.04 C27 N5
SIMU C21 C22 C23 C24 C25 C26 C27 N4 N5
ISOR 0.02 C21 C22 C23 C24 C25 C26 C27 N4 N5
C23   1    0.557810    0.669355    0.683238    11.00000    0.12288    0.14495 =
         0.18006    0.02840    0.06299   -0.01921
C24   1    0.583175    0.737430    0.739262    11.00000    0.12140    0.17158 =
         0.20848    0.01553    0.05314   -0.00743
AFIX  43
H24   2    0.598259    0.756666    0.762893    11.00000   -1.20000
AFIX   0
C25   1    0.557947    0.781324    0.723295    11.00000    0.18352    0.19333 =
         0.24235    0.00208    0.07644    0.02810
AFIX  43
H25   2    0.551106    0.826628    0.735645    11.00000   -1.20000
AFIX   0
RIGU C26 C27
C26   1    0.518591    0.767831    0.651813    11.00000    0.19399    0.25484 =
         0.30110    0.01940    0.06764    0.03475
AFIX  23
H26A  2    0.515351    0.728383    0.628328    11.00000   -1.20000
H26B  2    0.515222    0.839281    0.645459    11.00000   -1.20000
AFIX   0
C27   1    0.504450    0.726460    0.675317    11.00000    0.34715    0.45527 =
         0.45614    0.08284    0.19731    0.04061
AFIX  33
H27A  2    0.484782    0.730035    0.659408    11.00000   -1.50000
H27B  2    0.509850    0.657198    0.682355    11.00000   -1.50000
H27C  2    0.509724    0.765830    0.699136    11.00000   -1.50000
AFIX   0
N4    5    0.582818    0.662884    0.715760    11.00000    0.09329    0.17721 =
         0.15532    0.04061    0.03950   -0.02386
N5    5    0.545070    0.746342    0.686489    11.00000    0.15228    0.21115 =
         0.24713    0.02604    0.06846    0.03177
DFIX 1.35 0.02 C32 N6 N6 C30 C30 C31 C31 N7 N7 C32
DANG 2.13 0.04 C32 C30 C32 C31
DANG 2.22 0.04 N6 C31 N7 C30 N6 N7
DFIX 1.47 0.02 N6 C29
DFIX 1.51 0.02 C28 C29
DANG 2.31 0.04 C28 N6
RIGU C53 C54
C28   1    0.601960    0.231636    0.623561    11.00000    0.22856    0.27731 =
         0.17043   -0.03020    0.08442   -0.03533
AFIX  33
H28A  2    0.603690    0.164356    0.615245    11.00000   -1.50000
H28B  2    0.588583    0.231763    0.633710    11.00000   -1.50000
H28C  2    0.596059    0.276854    0.601201    11.00000   -1.50000
AFIX   0
C29   1    0.628642    0.264987    0.654772    11.00000    0.17853    0.25553 =
         0.10957    0.04929    0.02439    0.04865
AFIX  23
H29A  2    0.635077    0.222730    0.678388    11.00000   -1.20000
H29B  2    0.642646    0.268382    0.645475    11.00000   -1.20000
AFIX   0
RIGU C30 C31
C30   1    0.610400    0.441631    0.636592    11.00000    0.11391    0.24635 =
         0.10457    0.06009    0.05195    0.01816
AFIX  43
H30   2    0.606792    0.441721    0.609910    11.00000   -1.20000
AFIX   0
C31   1    0.606489    0.518296    0.655184    11.00000    0.08169    0.24069 =
         0.09079    0.06086    0.03563    0.00445
AFIX  43
H31   2    0.600034    0.581964    0.644340    11.00000   -1.20000
AFIX   0
C32   1    0.621119    0.395401    0.694415    11.00000    0.07520    0.11446 =
         0.13894    0.04933    0.04119   -0.01073
RIGU N6 C30
N6    5    0.620293    0.363093    0.661168    11.00000    0.11569    0.23902 =
         0.09644    0.05437    0.04839    0.01297
N7    5    0.613466    0.489170    0.693110    11.00000    0.07370    0.15862 =
         0.13540    0.03200    0.04368   -0.00771
C33   1    0.630395    0.330970    0.729352    11.00000    0.10064    0.14552 =
         0.13412    0.03474    0.03367   -0.03525
C34   1    0.638101    0.278679    0.755999    11.00000    0.10512    0.13724 =
         0.13075    0.04385    0.05812    0.00225
DFIX 1.40 0.02 C35 C36 C36 C37 C37 C38 C38 C39 C39 C40 C40 C35
DANG 2.40 0.04 C35 C37 C36 C38 C37 C39 C38 C40 C39 C35 C40 C36
DFIX 1.40 0.02 C42 C43 C43 C44 C44 C45 C45 C46 C46 C47 C47 C42
DANG 2.40 0.04 C42 C44 C43 C45 C44 C46 C45 C47 C46 C42 C47 C43
DFIX 1.48 0.02 C41 C39 C41 C42
DFIX 1.44 0.02 N8 C38 N8 C43
DFIX 1.22 0.02 C41 O2
DANG 2.35 0.04 O2 C39 O2 C42
DANG 2.51 0.04 C41 C38 C39 N8 C38 C43 N8 C42 C43 C41
DANG 2.56 0.04 C42 C39
SIMU 0.02 C35 C36 C37 C38 C39 C40 C41 C42 C43 C44 C45 C46 C47 N8
C35   1    0.646451    0.209208    0.785263    11.00000    0.14057    0.12838 =
         0.11807    0.04363    0.06039    0.00701
C36   1    0.655295    0.119067    0.780446    11.00000    0.18138    0.13595 =
         0.11796    0.05876    0.08618    0.03557
AFIX  43
H36   2    0.656786    0.106573    0.757115    11.00000   -1.20000
AFIX   0
C37   1    0.662285    0.044074    0.808117    11.00000    0.19225    0.14771 =
         0.13966    0.02948    0.09538    0.03747
AFIX  43
H37   2    0.668165   -0.019420    0.804299    11.00000   -1.20000
AFIX   0
C38   1    0.660055    0.068622    0.842285    11.00000    0.19333    0.12199 =
         0.11269    0.03891    0.07991    0.01371
C39   1    0.651292    0.158790    0.848004    11.00000    0.15010    0.10288 =
         0.10386    0.01964    0.06013    0.01089
C40   1    0.644376    0.230993    0.819432    11.00000    0.13212    0.11321 =
         0.10688    0.02703    0.05808    0.00164
AFIX  43
H40   2    0.638311    0.294387    0.822992    11.00000   -1.20000
AFIX   0
C41   1    0.648110    0.178033    0.883296    11.00000    0.16110    0.07679 =
         0.12635    0.04046    0.06246    0.01375
C42   1    0.653428    0.097179    0.910201    11.00000    0.19628    0.09764 =
         0.12915    0.03763    0.08621    0.01779
C43   1    0.663245    0.008254    0.903553    11.00000    0.22626    0.09988 =
         0.12887    0.03366    0.10941    0.03373
C44   1    0.667754   -0.071916    0.927436    11.00000    0.24046    0.11825 =
         0.14855    0.05691    0.10581    0.06700
AFIX  43
H44   2    0.673649   -0.132912    0.921448    11.00000   -1.20000
AFIX   0
C45   1    0.663720   -0.064135    0.960384    11.00000    0.21845    0.15303 =
         0.14236    0.05952    0.12591    0.05651
AFIX  43
H45   2    0.667317   -0.118645    0.977739    11.00000   -1.20000
AFIX   0
C46   1    0.654441    0.023811    0.967355    11.00000    0.20558    0.14662 =
         0.12363    0.05296    0.10139    0.03104
C47   1    0.650273    0.107359    0.943657    11.00000    0.20010    0.12006 =
         0.11723    0.02543    0.09955    0.01160
AFIX  43
H47   2    0.645403    0.169387    0.950446    11.00000   -1.20000
AFIX   0
N8    5    0.666444   -0.006856    0.869648    11.00000    0.23638    0.12946 =
         0.13840    0.03843    0.11459    0.05505
AFIX  43
H8Z   2    0.672489   -0.064100    0.865758    11.00000   -1.20000
AFIX   0
O2    6    0.642939    0.259965    0.890309    11.00000    0.21116    0.11339 =
         0.14520    0.03482    0.08573    0.03863
C48   1    0.649475    0.032229    0.999666    11.00000    0.20560    0.14972 =
         0.11844    0.05082    0.10168    0.04879
C49   1    0.646471    0.045866    1.027529    11.00000    0.25228    0.19246 =
         0.14914    0.07778    0.14471    0.11064
DFIX 1.35 0.02 C50 N9 N9 C51 C51 C52 C52 N10 N10 C50
DANG 2.13 0.04 C50 C51 C50 C52
DANG 2.22 0.04 N9 C52 N10 C51 N9 N10
DFIX 1.47 0.02 N10 C53
DFIX 1.51 0.02 C53 C54
DANG 2.44 0.04 C54 N10
RIGU N10 C50 N10 C52
N9    5    0.651797    0.117003    1.086037    11.00000    0.15667    0.20737 =
         0.11629    0.03430    0.08903    0.06541
N10   5    0.618378    0.003441    1.061140    11.00000    0.18364    0.22808 =
         0.15448    0.00075    0.11264   -0.00799
C50   1    0.638217    0.052259    1.057083    11.00000    0.16276    0.23713 =
         0.13175    0.02974    0.07427    0.00872
SIMU C50 C51 C52 C53 C54 N9 N10
ISOR 0.02 C54 C53
C51   1    0.639332    0.106435    1.109683    11.00000    0.18503    0.19996 =
         0.15429    0.02045    0.09219    0.00534
AFIX  43
H51   2    0.644498    0.140514    1.133688    11.00000   -1.20000
AFIX   0
C52   1    0.618657    0.040731    1.094074    11.00000    0.21127    0.24050 =
         0.16338    0.01711    0.11723    0.00880
AFIX  43
H52   2    0.606507    0.023825    1.104412    11.00000   -1.20000
AFIX   0
C53   1    0.600633   -0.068420    1.033447    11.00000    0.29066    0.25687 =
         0.24396   -0.00488    0.11407   -0.03461
AFIX  23
H53A  2    0.608877   -0.135295    1.040047    11.00000   -1.20000
H53B  2    0.597870   -0.051354    1.006792    11.00000   -1.20000
AFIX   0
C54   1    0.573492   -0.068197    1.034847    11.00000    0.30862    0.36322 =
         0.28082   -0.02061    0.11926   -0.04263
AFIX  33
H54A  2    0.561347   -0.116791    1.016127    11.00000   -1.50000
H54B  2    0.576347   -0.085680    1.061237    11.00000   -1.50000
H54C  2    0.565371   -0.001975    1.028075    11.00000   -1.50000
AFIX   0
DFIX 1.35 0.02 C59 N15 N15 C58 C58 C57 C57 N14 N14 C59
DANG 2.13 0.04 C59 C57 C59 C58
DANG 2.22 0.04 N14 C58 N15 C57 N14 N15
DFIX 1.47 0.02 N15 C56
DFIX 1.51 0.02 C55 C56
DANG 2.44 0.04 C55 N15
RIGU C55 C56
C55   1    0.735699   -0.173822    1.081113    11.00000    0.32012    0.23851 =
         0.36639   -0.14072    0.11622   -0.09506
AFIX  33
H55A  2    0.745068   -0.221616    1.072210    11.00000   -1.50000
H55B  2    0.730450   -0.206320    1.099527    11.00000   -1.50000
H55C  2    0.719481   -0.149307    1.058609    11.00000   -1.50000
AFIX   0
C56   1    0.754055   -0.089194    1.100823    11.00000    0.19393    0.13848 =
         0.13343   -0.01649    0.06366    0.01530
AFIX  23
H56A  2    0.770558   -0.113513    1.123474    11.00000   -1.20000
H56B  2    0.759557   -0.056334    1.082438    11.00000   -1.20000
AFIX   0
RIGU C57 C58 C78 C79
C57   1    0.721871    0.047912    1.146643    11.00000    0.15953    0.25688 =
         0.09144    0.03396    0.07918    0.05138
AFIX  43
H57   2    0.716775    0.062963    1.166613    11.00000   -1.20000
AFIX   0
C58   1    0.738099   -0.025718    1.148252    11.00000    0.12357    0.22018 =
         0.10993    0.02232    0.06434    0.01610
AFIX  43
H58   2    0.746566   -0.072653    1.168693    11.00000   -1.20000
AFIX   0
C59   1    0.724336    0.055365    1.092483    11.00000    0.13453    0.15810 =
         0.07584    0.04384    0.04439    0.02742
N14   5    0.713306    0.100025    1.112159    11.00000    0.14843    0.20487 =
         0.06956    0.02664    0.05925    0.04498
N15   5    0.740031   -0.019428    1.113780    11.00000    0.11360    0.17005 =
         0.09219    0.02933    0.05789    0.00732
C60   1    0.723331    0.082567    1.056677    11.00000    0.10658    0.15328 =
         0.09686    0.00863    0.05473    0.02251
C61   1    0.724073    0.102771    1.027588    11.00000    0.13359    0.21154 =
         0.09870    0.06274    0.08347    0.08911
DFIX 1.40 0.02 C62 C63 C63 C64 C64 C65 C65 C66 C66 C67
DFIX 1.34 0.02 C67 C62
DANG 2.40 0.04 C62 C64 C63 C65 C64 C66 C65 C67 C66 C62 C67 C63
DFIX 1.40 0.02 C69 C70 C70 C71 C71 C72 C72 C73 C73 C74 C74 C69
DANG 2.40 0.04 C69 C71 C70 C72 C71 C73 C72 C74 C73 C69 C74 C70
DFIX 1.48 0.02 C68 C66 C68 C69
DFIX 1.44 0.02 N13 C65
DFIX 1.38 0.02 N13 C70
DFIX 1.22 0.02 C68 O3
DANG 2.35 0.04 O3 C69 O3 C66
DANG 2.51 0.04 C68 C65 C66 N13 C65 C70 N13 C69 C70 C68
DANG 2.56 0.04 C66 C69
SIMU 0.02 C62 C63 C64 C65 C66 C67 C68 C69 C70 C71 C72 C73 C74 N13
C62   1    0.723398    0.120651    0.992267    11.00000    0.13783    0.17145 =
         0.07268    0.03340    0.06626    0.04009
C63   1    0.731533    0.043029    0.975829    11.00000    0.16811    0.16861 =
         0.08225    0.05740    0.08174    0.06104
AFIX  43
H63   2    0.736878   -0.018806    0.989017    11.00000   -1.20000
AFIX   0
C64   1    0.731758    0.056508    0.940777    11.00000    0.17078    0.14185 =
         0.11093    0.05430    0.07980    0.08633
AFIX  43
H64   2    0.737799    0.004377    0.929967    11.00000   -1.20000
AFIX   0
C65   1    0.723485    0.143191    0.921190    11.00000    0.14560    0.13706 =
         0.10149    0.04291    0.08077    0.04960
C66   1    0.715821    0.223250    0.936989    11.00000    0.13065    0.13935 =
         0.08224    0.03839    0.05204    0.02785
C67   1    0.715788    0.205865    0.973709    11.00000    0.13009    0.16178 =
         0.06803    0.01948    0.05849    0.03132
AFIX  43
H67   2    0.710076    0.257592    0.985124    11.00000   -1.20000
AFIX   0
C68   1    0.708333    0.318594    0.918852    11.00000    0.13264    0.13615 =
         0.07343    0.03198    0.04692    0.01140
C69   1    0.707810    0.321490    0.879327    11.00000    0.11562    0.10535 =
         0.08507    0.02879    0.03984    0.00977
C70   1    0.716251    0.239729    0.865469    11.00000    0.11390    0.12301 =
         0.08852    0.01723    0.05719    0.03575
C71   1    0.715518    0.245262    0.828901    11.00000    0.12018    0.12076 =
         0.09715    0.01834    0.06066    0.02490
AFIX  43
H71   2    0.720421    0.189718    0.818211    11.00000   -1.20000
AFIX   0
C72   1    0.707512    0.333183    0.808362    11.00000    0.10855    0.10638 =
         0.09554    0.02627    0.04459    0.01187
AFIX  43
H72   2    0.708330    0.338444    0.784216    11.00000   -1.20000
AFIX   0
C73   1    0.698524    0.412512    0.821011    11.00000    0.08729    0.10506 =
         0.09060    0.02721    0.03090    0.00339
C74   1    0.699444    0.406681    0.858470    11.00000    0.10313    0.11306 =
         0.08986    0.02183    0.03930    0.01031
AFIX  43
H74   2    0.694240    0.462013    0.868888    11.00000   -1.20000
AFIX   0
RIGU O3 C68
O3    6    0.704314    0.391253    0.933626    11.00000    0.37659    0.24390 =
         0.19993   -0.01895    0.14054    0.05919
N13   5    0.723695    0.151940    0.884866    11.00000    0.16268    0.12821 =
         0.07257    0.02958    0.06387    0.05981
AFIX  43
H13Z  2    0.728554    0.101547    0.874849    11.00000   -1.20000
AFIX   0
C75   1    0.689802    0.500743    0.799589    11.00000    0.06066    0.13772 =
         0.10073    0.02749    0.01918   -0.01166
C76   1    0.681396    0.571161    0.780806    11.00000    0.08347    0.13181 =
         0.13161    0.06102    0.03451    0.01081
DFIX 1.35 0.02 C77 N12 N12 C78 C78 C79 C79 N11 N11 C77
DANG 2.13 0.04 C77 C78 C77 C79
DANG 2.22 0.04 N12 C79 N11 C78 N11 N12
DFIX 1.47 0.02 N12 C80
DFIX 1.51 0.02 C80 C81
DANG 2.31 0.04 C81 N12
RIGU N11 C79
C77   1    0.670788    0.654732    0.758930    11.00000    0.09123    0.13411 =
         0.15427    0.06646    0.03808   -0.00107
C78   1    0.665324    0.798710    0.730006    11.00000    0.10087    0.16495 =
         0.20834    0.08109    0.03725   -0.00150
AFIX  43
H78   2    0.668956    0.860840    0.721643    11.00000   -1.20000
AFIX   0
C79   1    0.641683    0.762153    0.723411    11.00000    0.07934    0.15263 =
         0.17652    0.09012    0.02063    0.01454
AFIX  43
H79   2    0.624942    0.795362    0.708971    11.00000   -1.20000
AFIX   0
C80   1    0.713350    0.726198    0.763550    11.00000    0.12848    0.12040 =
         0.14168    0.02795    0.02561    0.00014
AFIX  23
H80A  2    0.720392    0.657529    0.766739    11.00000   -1.20000
H80B  2    0.717775    0.762061    0.744638    11.00000   -1.20000
AFIX   0
C81   1    0.723738    0.778566    0.801241    11.00000    0.24128    0.12026 =
         0.19808    0.00925    0.09200   -0.01353
AFIX  33
H81A  2    0.743510    0.783036    0.812748    11.00000   -1.50000
H81B  2    0.716015    0.845508    0.797091    11.00000   -1.50000
H81C  2    0.718606    0.742012    0.818973    11.00000   -1.50000
AFIX   0
N11   5    0.644036    0.672716    0.739455    11.00000    0.07991    0.14977 =
         0.17024    0.08937    0.03348    0.02638
N12   5    0.683507    0.727858    0.751500    11.00000    0.09497    0.16819 =
         0.15532    0.09447    0.01741   -0.01647
DFIX 1.35 0.02 C86 N16 N16 C85 C85 C84 C84 N17 N17 C86
DANG 2.13 0.04 C86 C84 C86 C85
DANG 2.22 0.04 N16 C84 N17 C85 N16 N17
DFIX 1.47 0.02 N17 C82
DFIX 1.51 0.02 C82 C83
DANG 2.44 0.04 C83 N17
SIMU C82 C83 C84 C85 C86 N16 N17
RIGU C82 C83
C82   1    0.654192    0.442933    0.969226    11.00000    0.19455    0.24618 =
         0.29322    0.16383    0.01318    0.02556
AFIX  23
H82A  2    0.645213    0.390150    0.949638    11.00000   -1.20000
H82B  2    0.639970    0.482386    0.971728    11.00000   -1.20000
AFIX   0
C83   1    0.670270    0.509296    0.955568    11.00000    0.42143    0.56404 =
         0.39293    0.16731    0.07674   -0.14088
AFIX  33
H83A  2    0.658116    0.538825    0.930319    11.00000   -1.50000
H83B  2    0.678939    0.562078    0.974796    11.00000   -1.50000
H83C  2    0.684174    0.469983    0.952739    11.00000   -1.50000
AFIX   0
C84   1    0.699356    0.399713    1.028214    11.00000    0.14980    0.17537 =
         0.16713   -0.00595    0.05762   -0.01872
AFIX  43
H84   2    0.711466    0.440186    1.023144    11.00000   -1.20000
AFIX   0
C85   1    0.705275    0.332715    1.057025    11.00000    0.10992    0.15717 =
         0.10245   -0.00796    0.01342   -0.01097
AFIX  43
H85   2    0.723233    0.320347    1.076456    11.00000   -1.20000
AFIX   0
C86   1    0.663606    0.326197    1.024544    11.00000    0.12052    0.14769 =
         0.10025    0.00059    0.02999    0.01350
N16   5    0.683311    0.284080    1.055963    11.00000    0.12338    0.16782 =
         0.09688   -0.00508    0.04633    0.02335
N17   5    0.672753    0.395655    1.008757    11.00000    0.11522    0.15624 =
         0.16663    0.02559    0.02541   -0.00353
C87   1    0.635908    0.296026    1.010618    11.00000    0.09878    0.17264 =
         0.10141   -0.02734    0.02513   -0.00188
C88   1    0.612485    0.279151    0.994809    11.00000    0.09774    0.19275 =
         0.10538   -0.01586    0.02437    0.01119
DFIX 1.40 0.02 C89 C90 C90 C91 C91 C92 C92 C93 C93 C94 C94 C89
DANG 2.40 0.04 C89 C91 C90 C92 C91 C93 C92 C94 C93 C89 C94 C90
DFIX 1.40 0.02 C96 C97 C97 C98 C98 C99 C99 C100 C100 C101 C101 C96
DANG 2.40 0.04 C96 C98 C97 C99 C98 C100 C99 C101 C100 C96 C101 C97
DFIX 1.48 0.02 C95 C96 C95 C93
DFIX 1.44 0.02 N18 C92
DFIX 1.37 0.02 N18 C97
DFIX 1.22 0.02 C95 O4
DANG 2.35 0.04 O4 C96 O4 C93
DANG 2.51 0.04 C95 C97 C97 C92 N18 C93 C92 C95
DANG 2.39 0.04 C96 N18
DANG 2.56 0.04 C93 C96
SIMU 0.02 C89 C90 C91 C92 C93 C94 C95 C96 C97 C98 C99 C100 C101 N18
C89   1    0.585892    0.260315    0.976138    11.00000    0.12205    0.13851 =
         0.10572   -0.01748    0.04548   -0.00797
C90   1    0.573425    0.188130    0.986622    11.00000    0.13562    0.16133 =
         0.10051    0.00219    0.05078   -0.00381
AFIX  43
H90   2    0.584499    0.149797    1.008964    11.00000   -1.20000
AFIX   0
C91   1    0.546430    0.164906    0.968207    11.00000    0.13155    0.16926 =
         0.11657    0.00821    0.04883    0.00198
AFIX  43
H91   2    0.538811    0.114491    0.977507    11.00000   -1.20000
AFIX   0
C92   1    0.530930    0.220585    0.934824    11.00000    0.12876    0.17001 =
         0.11765   -0.01614    0.06203   -0.02683
C93   1    0.542594    0.297469    0.923638    11.00000    0.12108    0.14955 =
         0.11379   -0.02564    0.05348   -0.01099
C94   1    0.570030    0.317317    0.943324    11.00000    0.11283    0.16005 =
         0.10596   -0.02518    0.04997   -0.00621
AFIX  43
H94   2    0.577877    0.368480    0.934718    11.00000   -1.20000
AFIX   0
C95   1    0.525621    0.357736    0.889846    11.00000    0.11453    0.15398 =
         0.12179   -0.00649    0.05046   -0.00905
C96   1    0.497877    0.326236    0.867892    11.00000    0.08831    0.15809 =
         0.13103   -0.02181    0.05438   -0.00136
C97   1    0.487523    0.250990    0.880756    11.00000    0.10989    0.17181 =
         0.13461   -0.02045    0.05874   -0.01069
C98   1    0.461052    0.220138    0.859838    11.00000    0.10182    0.18634 =
         0.16281   -0.04264    0.05392   -0.02939
AFIX  43
H98   2    0.454016    0.167701    0.869108    11.00000   -1.20000
AFIX   0
C99   1    0.445495    0.266343    0.825974    11.00000    0.08412    0.18156 =
         0.17810   -0.04259    0.05861   -0.02749
AFIX  43
H99   2    0.427506    0.243559    0.810697    11.00000   -1.20000
AFIX   0
C100  1    0.454623    0.344848    0.812750    11.00000    0.08213    0.17727 =
         0.16002   -0.05114    0.06580   -0.00664
C101  1    0.481380    0.374747    0.833534    11.00000    0.08784    0.17232 =
         0.14042   -0.04370    0.05498   -0.00512
AFIX  43
H101  2    0.488255    0.427748    0.824290    11.00000   -1.20000
AFIX   0
O4    6    0.534734    0.428658    0.880874    11.00000    0.20431    0.34796 =
         0.26140    0.03230    0.10306   -0.00388
N18   5    0.503205    0.201693    0.913025    11.00000    0.12526    0.19038 =
         0.15569   -0.01872    0.06984   -0.01873
AFIX  43
H18Z  2    0.495852    0.154897    0.921133    11.00000   -1.20000
AFIX   0
RIGU C102 C103
C102  1    0.436253    0.392237    0.776111    11.00000    0.06990    0.13925 =
         0.18923   -0.07387    0.06648    0.00931
C103  1    0.419517    0.432122    0.748249    11.00000    0.06492    0.17694 =
         0.19764   -0.05270    0.05887    0.02101
DFIX 1.35 0.02 C104 N19 N19 C105 C105 C106 C106 N20 N20 C104
DANG 2.13 0.04 C104 C105 C104 C106
DANG 2.22 0.04 N20 C105 N19 C106 N19 N20
DFIX 1.47 0.02 N20 C107
DFIX 1.51 0.02 C107 C108
DANG 2.44 0.04 C108 N20
C104  1    0.399617    0.468747    0.716798    11.00000    0.06859    0.21495 =
         0.12553   -0.04335    0.01933    0.00421
C105  1    0.364238    0.551405    0.680707    11.00000    0.09488    0.35057 =
         0.12268   -0.06321    0.05766   -0.02117
AFIX  43
H105  2    0.349396    0.596148    0.672010    11.00000   -1.20000
AFIX   0
C106  1    0.372354    0.498534    0.658486    11.00000    0.10587    0.34532 =
         0.12172   -0.06842    0.03957   -0.04477
AFIX  43
H106  2    0.363383    0.497046    0.630735    11.00000   -1.20000
AFIX   0
RIGU C107 C108 N19 C104
C107  1    0.409820    0.378847    0.667989    11.00000    0.11316    0.59766 =
         0.17438   -0.15007    0.03913    0.04999
AFIX  23
H10A  2    0.397462    0.329138    0.649545    11.00000   -1.20000
H10C  2    0.424108    0.343841    0.690582    11.00000   -1.20000
AFIX   0
C108  1    0.422209    0.445091    0.647843    11.00000    0.24997    0.73656 =
         0.41763   -0.01961    0.21567    0.10547
AFIX  33
H10D  2    0.432625    0.404169    0.638316    11.00000   -1.50000
H10E  2    0.407735    0.479457    0.625778    11.00000   -1.50000
H10F  2    0.434201    0.494061    0.666538    11.00000   -1.50000
AFIX   0
N19   5    0.381450    0.528304    0.718131    11.00000    0.07670    0.20516 =
         0.11601   -0.01453    0.02358    0.02815
RIGU N20 C107
N20   5    0.394927    0.447860    0.680807    11.00000    0.09033    0.42214 =
         0.14815   -0.11007    0.05813   -0.01129
O5    6    0.428283    0.005275    0.880764    11.00000    0.15556    0.24639 =
         0.12522   -0.06215    0.04521   -0.06010
DFIX 1.44 0.02 Cl1 O1A Cl1 O2A Cl1 O3A Cl1 O4A
DANG 2.44 0.04 O1A O2A O1A O3A O1A O4A O2A O3A O2A O4A O3A O4A
SIMU Cl1 O1A O2A O3A O4A
ISOR 0.02 Cl1 O1A O2A O3A O4A
CL1   9    0.433147   -0.353260    0.576228    21.00000    0.62363    0.65259 =
         0.63074   -0.02141    0.29129    0.01568
O1A   6    0.440839   -0.302172    0.549032    21.00000    0.57841    0.57472 =
         0.56452   -0.04024    0.27489    0.07232
O2A   6    0.456762   -0.392684    0.609621    21.00000    0.57022    0.58137 =
         0.57891    0.01019    0.28850   -0.00730
O3A   6    0.419041   -0.279011    0.589353    21.00000    0.63416    0.62232 =
         0.63334   -0.02243    0.28279    0.03537
O4A   6    0.414966   -0.437911    0.558923    21.00000    0.66962    0.64311 =
         0.67069   -0.03501    0.30124   -0.01481
O6    6    0.417908   -0.149456    0.849815    11.00000    0.16592    0.21258 =
         0.15588    0.01384    0.05080   -0.02861
O7    6    0.446856   -0.030314    0.836165    11.00000    0.24048    0.29937 =
         0.34814   -0.09169    0.19389   -0.04986
SIMU C6 C7
C6    1    0.350768    0.357401    0.381835    11.00000    0.08437    0.20045 =
         0.12176    0.06610    0.01190   -0.02045
C7    1    0.373631    0.353707    0.402172    11.00000    0.14811    0.21315 =
         0.09390    0.03790    0.05098   -0.03433
HKLF 4


REM  230823_Zn4L8_Fc_FeClO4oxi_0m_a.res in C2/c
REM wR2 = 0.4240, GooF = S = 1.501, Restrained GooF = 1.500 for all data
REM R1 = 0.1529 for 6724 Fo > 4sig(Fo) and 0.1970 for all 12023 data
REM 1507 parameters refined using 1238 restraints

END

WGHT      0.2000      0.0000

REM Highest difference peak  0.659,  deepest hole -0.560,  1-sigma level  0.118
Q1    1   0.7037  0.6264  1.0098  11.00000  0.05    0.66
Q2    1   0.6885  0.0848  0.7028  11.00000  0.05    0.60
Q3    1   0.6671  0.0714  0.7000  11.00000  0.05    0.60
Q4    1   0.5258  0.2376  0.5010  11.00000  0.05    0.58
Q5    1   0.6471  0.5157  0.9794  11.00000  0.05    0.57
Q6    1   0.7001  0.5165  0.9484  11.00000  0.05    0.56
Q7    1   0.6820  0.0949  0.6712  11.00000  0.05    0.55
Q8    1   0.6847  0.1047  1.0974  11.00000  0.05    0.51
Q9    1   0.4543 -0.2224  0.5400  11.00000  0.05    0.50
Q10   1   0.6146  0.6659  0.7313  11.00000  0.05    0.49
Q11   1   0.4507 -0.1282  0.8704  11.00000  0.05    0.48
Q12   1   0.4114 -0.0210  0.6100  11.00000  0.05    0.47
Q13   1   0.7017  0.1812  0.7192  11.00000  0.05    0.47
Q14   1   0.4185 -0.0236  0.5814  11.00000  0.05    0.46
Q15   1   0.6745 -0.1071  0.8611  11.00000  0.05    0.45
Q16   1   0.3971 -0.2425  0.5369  11.00000  0.05    0.45
Q17   1   0.7117  0.7863  0.7903  11.00000  0.05    0.42
Q18   1   0.3195  0.5157  0.2960  11.00000  0.05    0.42
Q19   1   0.4157  0.0230  0.6979  11.00000  0.05    0.42
Q20   1   0.6891  0.2268  1.0998  11.00000  0.05    0.42
Q21   1   0.6969  0.0844  0.7401  11.00000  0.05    0.41
Q22   1   0.7538 -0.2849  1.0715  11.00000  0.05    0.41
Q23   1   0.3890 -0.2782  0.5486  11.00000  0.05    0.41
Q24   1   0.7314 -0.2429  1.1115  11.00000  0.05    0.41
Q25   1   0.4181  0.0713  0.6101  11.00000  0.05    0.39
Q26   1   0.5100  0.8756  0.6871  11.00000  0.05    0.39
Q27   1   0.4188 -0.2324  0.6080  11.00000  0.05    0.39
Q28   1   0.4508  0.1531  0.7161  11.00000  0.05    0.38
Q29   1   0.7191  0.0319  0.8380  11.00000  0.05    0.38
Q30   1   0.4404  0.0370  0.8592  11.00000  0.05    0.38
Q31   1   0.7243 -0.2665  1.0621  11.00000  0.05    0.38
Q32   1   0.4180  0.0646  0.8473  11.00000  0.05    0.37
Q33   1   0.7653 -0.2043  1.0692  11.00000  0.05    0.37
Q34   1   0.6670  0.6304  0.9404  11.00000  0.05    0.37
Q35   1   0.4774  0.1804  0.7086  11.00000  0.05    0.37
Q36   1   0.4291  0.0725  0.8408  11.00000  0.05    0.36
Q37   1   0.3043  0.5443  0.3297  11.00000  0.05    0.36
Q38   1   0.5047  0.2462  0.8880  11.00000  0.05    0.35
Q39   1   0.7255  0.0572  0.8515  11.00000  0.05    0.35
Q40   1   0.7272 -0.1300  1.1021  11.00000  0.05    0.34
Q41   1   0.5464 -0.0147  1.0378  11.00000  0.05    0.34
Q42   1   0.5166  0.8351  0.6732  11.00000  0.05    0.33
Q43   1   0.6404  0.1365  0.7777  11.00000  0.05    0.33
Q44   1   0.4820  0.0538  0.6799  11.00000  0.05    0.33
Q45   1   0.4691  0.1404  0.6692  11.00000  0.05    0.33
Q46   1   0.7102  0.3335  0.8988  11.00000  0.05    0.32
Q47   1   0.5223  0.1287  0.9391  11.00000  0.05    0.32
Q48   1   0.4388 -0.1771  0.6592  11.00000  0.05    0.32
Q49   1   0.7296  0.1277  0.7213  11.00000  0.05    0.32
Q50   1   0.6824 -0.1117  0.9438  11.00000  0.05    0.31
Q51   1   0.6190  0.5149  0.7287  11.00000  0.05    0.31
Q52   1   0.6983  0.3378  1.1059  11.00000  0.05    0.31
Q53   1   0.4823  0.4107  0.5204  11.00000  0.05    0.31
Q54   1   0.4285 -0.4442  0.5730  11.00000  0.05    0.31
Q55   1   0.6621  0.7165  0.7616  11.00000  0.05    0.31
Q56   1   0.5000 -0.1240  0.7500  10.50000  0.05    0.30
Q57   1   0.5814  0.7222  0.7240  11.00000  0.05    0.30
Q58   1   0.4072 -0.2713  0.5912  11.00000  0.05    0.30
Q59   1   0.6507 -0.0205  0.8618  11.00000  0.05    0.30
Q60   1   0.5049  0.3185  0.8596  11.00000  0.05    0.30
Q61   1   0.7193  0.2103  0.8877  11.00000  0.05    0.30
Q62   1   0.6566  0.1140  1.0696  11.00000  0.05    0.29
Q63   1   0.6064  0.5808  0.7495  11.00000  0.05    0.29
Q64   1   0.4732  0.4097  0.5000  11.00000  0.05    0.29
Q65   1   0.6580  0.0024  0.8877  11.00000  0.05    0.29
Q66   1   0.7082 -0.1911  1.0618  11.00000  0.05    0.29
Q67   1   0.7162  0.9074  0.7741  11.00000  0.05    0.29
Q68   1   0.7189  0.3873  1.0704  11.00000  0.05    0.29
Q69   1   0.7241  0.1840  0.6599  11.00000  0.05    0.28
Q70   1   0.4262  0.3911  0.7499  11.00000  0.05    0.28
Q71   1   0.4030 -0.0542  0.8438  11.00000  0.05    0.28
Q72   1   0.4812  0.1137  0.9320  11.00000  0.05    0.28
Q73   1   0.7571 -0.2383  1.1307  11.00000  0.05    0.28
Q74   1   0.6844 -0.0630  0.8202  11.00000  0.05    0.28
Q75   1   0.6812  0.7778  0.7713  11.00000  0.05    0.28
Q76   1   0.6176 -0.0963  1.0571  11.00000  0.05    0.28
Q77   1   0.5036  0.4893  0.5566  11.00000  0.05    0.27
Q78   1   0.6721 -0.0349  0.9411  11.00000  0.05    0.27
Q79   1   0.6594  0.1767  1.1278  11.00000  0.05    0.26
Q80   1   0.4977  0.6006  0.5705  11.00000  0.05    0.26
Q81   1   0.4504  0.4666  0.4875  11.00000  0.05    0.26
Q82   1   0.6519 -0.0727  0.9120  11.00000  0.05    0.26
Q83   1   0.7033  0.1644  0.8193  11.00000  0.05    0.26
Q84   1   0.6669  0.2006  1.0982  11.00000  0.05    0.26
Q85   1   0.7149  0.0509  0.9802  11.00000  0.05    0.26
Q86   1   0.6564  0.8279  0.7495  11.00000  0.05    0.25
Q87   1   0.4529 -0.3430  0.6323  11.00000  0.05    0.25
Q88   1   0.4779  0.1640  0.8749  11.00000  0.05    0.25
Q89   1   0.6317  0.1777  0.7500  11.00000  0.05    0.25
Q90   1   0.4214  0.0183  0.8071  11.00000  0.05    0.25
Q91   1   0.5195  0.9354  0.6472  11.00000  0.05    0.25
Q92   1   0.7035 -0.1388  1.0341  11.00000  0.05    0.25
Q93   1   0.4989  0.1025  0.9363  11.00000  0.05    0.25
Q94   1   0.6982  0.2970  0.8117  11.00000  0.05    0.25
Q95   1   0.6365 -0.0221  1.0760  11.00000  0.05    0.25
Q96   1   0.5418 -0.1172  1.0073  11.00000  0.05    0.25
Q97   1   0.4161 -0.1143  0.7903  11.00000  0.05    0.24
Q98   1   0.5000  0.1335  0.7500  10.50000  0.05    0.24
Q99   1   0.4458  0.3582  0.7798  11.00000  0.05    0.24
Q100  1   0.7281  0.1555  1.1576  11.00000  0.05    0.24
;
_shelx_res_checksum   36063

_shelx_hkl_file
;
   4   0   0    8160       2                                                           3  302.59    0.00  1.0000
   6   0   0    1792     797                                                       13589  542.66    0.00  1.0000
   6   0   0    1527     796                                                       14358  542.66    0.00  1.0000
  -6   0   0    1730     797                                                       13762  542.66    0.00  1.0000
   8   0   0   27091    1465                                                       24800   24.30    0.00  1.0000
  -8   0   0   28741    1464                                                       26380   24.30    0.00  1.0000
  10   0   0    5502    1378                                                       22790  262.39    0.00  1.0000
  10   0   0    6211    1377                                                       24213  262.39    0.00  1.0000
 -10   0   0    6676    1377                                                       25123  262.39    0.00  1.0000
 -10   0   0    6131    1378                                                       24054  262.39    0.00  1.0000
  12   0   0   19525     731                                                       12039  102.50    0.00  1.0000
 -12   0   0   20753     731                                                       13007  102.50    0.00  1.0000
 -12   0   0   20787     729                                                       13034  102.50    0.00  1.0000
  12   0   0   20367     729                                                       12702  102.50    0.00  1.0000
 -14   0   0   19829    1437                                                       25293   62.26    0.00  1.0000
  14   0   0   18377    1436                                                       23649   62.26    0.00  1.0000
  14   0   0   19855    1434                                                       25322   62.26    0.00  1.0000
 -14   0   0   20324    1434                                                       25852   62.26    0.00  1.0000
  16   0   0    2874      73                                                        1062   72.83    0.00  1.0000
 -16   0   0    3083      74                                                        1191   72.83    0.00  1.0000
  16   0   0    2949      79                                                        1108   72.83    0.00  1.0000
  18   0   0    9156     471                                                        7655  -27.98    0.00  1.0000
  18   0   0    9983     470                                                        8413  -27.98    0.00  1.0000
 -18   0   0    9978     474                                                        8408  -27.98    0.00  1.0000
  18   0   0    9425     476                                                        7901  -27.98    0.00  1.0000
 -18   0   0    9819     470                                                        8262  -27.98    0.00  1.0000
 -20   0   0     550      53                                                         432    9.17    0.00  1.0000
  20   0   0     406      43                                                         305    9.17    0.00  1.0000
  20   0   0     463      39                                                         355    9.17    0.00  1.0000
 -20   0   0     536      40                                                         419    9.17    0.00  1.0000
  20   0   0     578      49                                                         457    9.17    0.00  1.0000
  22   0   0     990      70                                                        1017    1.47    0.00  1.0000
  22   0   0     980      80                                                        1007    1.47    0.00  1.0000
  22   0   0    1003      83                                                        1031    1.47    0.00  1.0000
 -22   0   0     993     112                                                        1020    1.47    0.00  1.0000
 -22   0   0     981      71                                                        1008    1.47    0.00  1.0000
  24   0   0      28      37                                                         210  -31.63    0.00  1.0000
 -24   0   0      38      35                                                         236  -31.63    0.00  1.0000
 -24   0   0      68      42                                                         305  -31.63    0.00  1.0000
  24   0   0      63      45                                                         294  -31.63    0.00  1.0000
  26   0   0    4377     271                                                        4330   -1.22    0.00  1.0000
 -26   0   0    4760     279                                                        4711   -1.22    0.00  1.0000
  26   0   0    4549     277                                                        4501   -1.22    0.00  1.0000
 -26   0   0    4540     272                                                        4492   -1.22    0.00  1.0000
  26   0   0    4943     276                                                        4893   -1.22    0.00  1.0000
  28   0   0    1936     137                                                        1960    0.94    0.00  1.0000
 -28   0   0    1971     128                                                        1996    0.94    0.00  1.0000
 -28   0   0    2076     140                                                        2101    0.94    0.00  1.0000
  28   0   0    1887     127                                                        1911    0.94    0.00  1.0000
 -30   0   0    7889     457                                                        8510  -11.72    0.00  1.0000
  30   0   0    6860     453                                                        7440  -11.72    0.00  1.0000
 -30   0   0    6744     447                                                        7319  -11.72    0.00  1.0000
  30   0   0    6300     445                                                        6856  -11.72    0.00  1.0000
  30   0   0    7468     451                                                        8072  -11.72    0.00  1.0000
  32   0   0     136      39                                                         104    5.02    0.00  1.0000
 -32   0   0     190      45                                                         152    5.02    0.00  1.0000
 -32   0   0     150      35                                                         116    5.02    0.00  1.0000
  32   0   0     157      34                                                         122    5.02    0.00  1.0000
  32   0   0      68      49                                                          46    5.02    0.00  1.0000
 -34   0   0     114      35                                                          61   -9.95    0.00  1.0000
  34   0   0     126      34                                                          70   -9.95    0.00  1.0000
  34   0   0     148      40                                                          86   -9.95    0.00  1.0000
  34   0   0      59      48                                                          23   -9.95    0.00  1.0000
  36   0   0     190      44                                                         122   -9.32    0.00  1.0000
  36   0   0     153      37                                                          93   -9.32    0.00  1.0000
  36   0   0     294      55                                                         208   -9.32    0.00  1.0000
 -36   0   0     185      38                                                         118   -9.32    0.00  1.0000
  38   0   0       9      36                                                          69   18.14    0.00  1.0000
 -38   0   0       0      35                                                          33   18.14    0.00  1.0000
  38   0   0      29      46                                                         114   18.14    0.00  1.0000
  38   0   0       9      58                                                           5   18.14    0.00  1.0000
  40   0   0     197      47                                                         254   -6.52    0.00  1.0000
  40   0   0     234      71                                                         296   -6.52    0.00  1.0000
  42   0   0     172      47                                                         143   -3.99    0.00  1.0000
  44   0   0       1      69                                                         -81   -2.66    0.00  1.0000
  44   0   0      85      42                                                          71   -2.66    0.00  1.0000
  46   0   0       2      42                                                           2   -0.20    0.00  1.0000
  46   0   0      21      71                                                          20   -0.20    0.00  1.0000
  -1  -1   0      76       2                                                          -2  -29.73    0.00  1.0000
   1  -1   0     103       2                                                           2  -29.81    0.00  1.0000
   1  -1   0     103       2                                                           2  -29.81    0.00  1.0000
   5  -1   0    4358     145                                                        2587   51.93    0.00  1.0000
   5  -1   0    4281     144                                                        2528   51.93    0.00  1.0000
  -5  -1   0    4200     144                                                        2466   51.92    0.00  1.0000
  -5  -1   0    4492     144                                                        2691   51.92    0.00  1.0000
  -5  -1   0    3967     145                                                        2288   51.92    0.00  1.0000
   5  -1   0    4029     145                                                        2335   51.93    0.00  1.0000
   5   1   0    4290     144                                                        2535   51.92    0.00  1.0000
   5   1   0    4331     144                                                        2566   51.92    0.00  1.0000
   5   1   0    3991     145                                                        2306   51.92    0.00  1.0000
  -5   1   0    4553     145                                                        2738   51.93    0.00  1.0000
  -5   1   0    4076     145                                                        2371   51.93    0.00  1.0000
  -7  -1   0   24120     833                                                       14836 -114.44    0.00  1.0000
   7  -1   0   24592     834                                                       15206 -114.45    0.00  1.0000
  -7  -1   0   22485     833                                                       13560 -114.44    0.00  1.0000
  -7   1   0   24505     834                                                       15138 -114.45    0.00  1.0000
   7   1   0   22897     833                                                       13880 -114.44    0.00  1.0000
   7   1   0   24267     833                                                       14951 -114.44    0.00  1.0000
  -7   1   0   23382     833                                                       14258 -114.45    0.00  1.0000
   9  -1   0    5455     199                                                        3303  -56.49    0.00  1.0000
  -9  -1   0    5966     198                                                        3707  -56.39    0.00  1.0000
  -9  -1   0    4948     197                                                        2914  -56.39    0.00  1.0000
   9   1   0    5936     197                                                        3683  -56.39    0.00  1.0000
  -9   1   0    5615     199                                                        3428  -56.49    0.00  1.0000
  11  -1   0   21089    1089                                                       19597  -17.86    0.00  1.0000
 -11  -1   0   18779    1090                                                       17370  -17.90    0.00  1.0000
 -11  -1   0   21644    1087                                                       20129  -17.90    0.00  1.0000
  11  -1   0   20757    1089                                                       19277  -17.86    0.00  1.0000
 -11  -1   0   19144    1088                                                       17721  -17.90    0.00  1.0000
  11   1   0   19476    1088                                                       18040  -17.90    0.00  1.0000
  11   1   0   21696    1087                                                       20179  -17.90    0.00  1.0000
 -11   1   0   21874    1089                                                       20354  -17.86    0.00  1.0000
 -11   1   0   21417    1089                                                       19914  -17.86    0.00  1.0000
  11   1   0   18729    1090                                                       17322  -17.90    0.00  1.0000
  15  -1   0    8884     526                                                        9538   11.65    0.00  1.0000
  15  -1   0    8492     525                                                        9132   11.65    0.00  1.0000
 -15  -1   0    8745     522                                                        9391   11.59    0.00  1.0000
 -15  -1   0    7996     527                                                        8614   11.59    0.00  1.0000
  15  -1   0    7918     527                                                        8537   11.65    0.00  1.0000
 -15  -1   0    8465     524                                                        9101   11.59    0.00  1.0000
 -15   1   0    9208     525                                                        9874   11.65    0.00  1.0000
  15   1   0    8172     524                                                        8797   11.59    0.00  1.0000
  15   1   0    8211     527                                                        8837   11.59    0.00  1.0000
 -17  -1   0    1367      76                                                        1067  -14.75    0.00  1.0000
  17  -1   0    1463      73                                                        1155  -14.60    0.00  1.0000
 -17  -1   0    1193      68                                                         914  -14.75    0.00  1.0000
  17  -1   0    1304      68                                                        1014  -14.60    0.00  1.0000
  17   1   0    1271      74                                                         982  -14.75    0.00  1.0000
  17   1   0    1186      67                                                         908  -14.75    0.00  1.0000
 -17   1   0    1332      68                                                        1039  -14.60    0.00  1.0000
  19  -1   0       1      22                                                          15   12.28    0.00  1.0000
 -19  -1   0      13      25                                                          48   12.01    0.00  1.0000
 -19  -1   0      19      21                                                          58   12.01    0.00  1.0000
  19  -1   0      34      31                                                          86   12.28    0.00  1.0000
  19  -1   0       5      22                                                          29   12.28    0.00  1.0000
 -19   1   0       1      22                                                          17   12.28    0.00  1.0000
  19   1   0       7      24                                                          34   12.01    0.00  1.0000
  19   1   0      18      20                                                          57   12.01    0.00  1.0000
 -21  -1   0      39      29                                                          81    9.80    0.00  1.0000
  21  -1   0      65      26                                                         116    9.63    0.00  1.0000
  21  -1   0      75      34                                                         130    9.63    0.00  1.0000
 -21  -1   0      37      24                                                          78    9.80    0.00  1.0000
  21  -1   0      63      28                                                         114    9.63    0.00  1.0000
  21   1   0      42      27                                                          86    9.80    0.00  1.0000
  21   1   0      57      24                                                         107    9.80    0.00  1.0000
 -21   1   0      33      25                                                          71    9.63    0.00  1.0000
 -23  -1   0     725      68                                                         690    2.29    0.00  1.0000
  23  -1   0     705      69                                                         670    2.31    0.00  1.0000
 -23  -1   0     666      53                                                         632    2.29    0.00  1.0000
  23   1   0     620      64                                                         587    2.29    0.00  1.0000
 -23   1   0     628      54                                                         595    2.31    0.00  1.0000
  23   1   0     646      51                                                         613    2.29    0.00  1.0000
 -25  -1   0    1138      97                                                        1334    9.56    0.00  1.0000
 -25  -1   0    1020      84                                                        1206    9.56    0.00  1.0000
  25  -1   0     982      85                                                        1164    9.51    0.00  1.0000
  25  -1   0     931      94                                                        1109    9.51    0.00  1.0000
  25  -1   0    1084      93                                                        1275    9.51    0.00  1.0000
 -25   1   0    1008      85                                                        1192    9.51    0.00  1.0000
  25   1   0    1035      88                                                        1223    9.56    0.00  1.0000
  25   1   0    1103      95                                                        1297    9.56    0.00  1.0000
  27  -1   0      24      32                                                         -80   16.76    0.00  1.0000
  27  -1   0       5      29                                                          39   16.76    0.00  1.0000
 -27  -1   0      23      28                                                         -32   16.53    0.00  1.0000
  27  -1   0      16      44                                                          70   16.76    0.00  1.0000
 -27  -1   0       3      36                                                          19   16.53    0.00  1.0000
  27   1   0       6      27                                                           8   16.53    0.00  1.0000
 -27   1   0      24      28                                                         -40   16.76    0.00  1.0000
  27   1   0      23      33                                                          -2   16.53    0.00  1.0000
  29  -1   0      17      43                                                          89  -18.36    0.00  1.0000
 -29  -1   0      70      39                                                         188  -18.24    0.00  1.0000
 -29  -1   0      73      49                                                         192  -18.24    0.00  1.0000
  29  -1   0      49      36                                                         153  -18.36    0.00  1.0000
 -29   1   0      16      39                                                          87  -18.36    0.00  1.0000
  29   1   0      16      43                                                          87  -18.24    0.00  1.0000
  29   1   0      66      35                                                         181  -18.24    0.00  1.0000
  31  -1   0     371      48                                                         409   -3.28    0.00  1.0000
 -31  -1   0     387      59                                                         424   -3.12    0.00  1.0000
  31  -1   0     526      76                                                         571   -3.28    0.00  1.0000
 -31  -1   0     370      50                                                         406   -3.12    0.00  1.0000
  31   1   0     429      49                                                         468   -3.12    0.00  1.0000
  31   1   0     379      57                                                         415   -3.12    0.00  1.0000
 -31   1   0     370      50                                                         408   -3.28    0.00  1.0000
  33  -1   0      54      43                                                          56   -0.36    0.00  1.0000
 -33  -1   0       0      31                                                         -10   -0.20    0.00  1.0000
  33  -1   0       5      50                                                           6   -0.36    0.00  1.0000
 -33  -1   0      37      41                                                          38   -0.20    0.00  1.0000
  33  -1   0       0      30                                                         -18   -0.36    0.00  1.0000
  33   1   0       0      48                                                         -18   -0.20    0.00  1.0000
  33   1   0       0      30                                                         -28   -0.20    0.00  1.0000
 -33   1   0       0      31                                                         -19   -0.36    0.00  1.0000
  33   1   0       0      58                                                         -26   -0.20    0.00  1.0000
 -35  -1   0    1584     101                                                        1419   -7.29    0.00  1.0000
  35  -1   0    1747     116                                                        1571   -7.37    0.00  1.0000
  35  -1   0    1567     114                                                        1401   -7.37    0.00  1.0000
  35  -1   0    1569     101                                                        1403   -7.37    0.00  1.0000
 -35  -1   0    1622     119                                                        1455   -7.29    0.00  1.0000
  35   1   0    1396      98                                                        1241   -7.29    0.00  1.0000
  35   1   0    1536     118                                                        1373   -7.29    0.00  1.0000
  35   1   0    1829     120                                                        1651   -7.29    0.00  1.0000
 -35   1   0    1496     101                                                        1334   -7.37    0.00  1.0000
 -37  -1   0       4      35                                                          13    5.73    0.00  1.0000
  37  -1   0       3      34                                                          -8    5.59    0.00  1.0000
 -37  -1   0      18      46                                                          35    5.73    0.00  1.0000
  37  -1   0      16      55                                                          32    5.59    0.00  1.0000
  37  -1   0      19      43                                                          36    5.59    0.00  1.0000
  37   1   0       3      59                                                          11    5.73    0.00  1.0000
  37   1   0       1      45                                                           7    5.73    0.00  1.0000
 -37   1   0       3      35                                                          -3    5.59    0.00  1.0000
  37   1   0       1      34                                                           8    5.73    0.00  1.0000
 -39  -1   0     149      56                                                         201   -6.70    0.00  1.0000
  39  -1   0     140      43                                                         191   -6.79    0.00  1.0000
  39  -1   0     189      65                                                         248   -6.79    0.00  1.0000
 -39  -1   0     225      47                                                         287   -6.70    0.00  1.0000
  39   1   0     160      67                                                         213   -6.70    0.00  1.0000
  39   1   0     183      45                                                         240   -6.70    0.00  1.0000
 -41  -1   0      74      65                                                          60    2.99    0.00  1.0000
  41  -1   0      42      67                                                          32    2.94    0.00  1.0000
  41  -1   0      34      39                                                          25    2.94    0.00  1.0000
  41   1   0      91      42                                                          75    2.99    0.00  1.0000
 -43  -1   0       0      59                                                         -13    1.13    0.00  1.0000
  43  -1   0      48      42                                                          53    1.14    0.00  1.0000
  43  -1   0      13      79                                                          15    1.14    0.00  1.0000
  43   1   0      60      69                                                          65    1.13    0.00  1.0000
  45  -1   0      43      42                                                          46    0.85    0.00  1.0000
  45  -1   0       0      72                                                         -51    0.85    0.00  1.0000
  45   1   0      34      71                                                          37    0.88    0.00  1.0000
  45   1   0       0      42                                                         -11    0.88    0.00  1.0000
  47  -1   0       3      41                                                         -22    5.95    0.00  1.0000
  47  -1   0       3      73                                                         -79    5.95    0.00  1.0000
  47   1   0       3      72                                                         -18    5.91    0.00  1.0000
  47   1   0       3      41                                                         -37    5.91    0.00  1.0000
   0  -2   0   14602      21                                                         298 -471.42    0.00  1.0000
   0  -2   0   14817      30                                                         268 -471.42    0.00  1.0000
   0  -2   0   14372      28                                                         332 -471.42    0.00  1.0000
   0   2   0   15218      28                                                         217 -471.42    0.00  1.0000
   0   2   0   14244      30                                                         352 -471.42    0.00  1.0000
   2  -2   0    3105      47                                                         731  282.59    0.00  1.0000
   2  -2   0    3045      51                                                         761  282.59    0.00  1.0000
   2  -2   0    2904      53                                                         834  282.59    0.00  1.0000
   2  -2   0    3120      50                                                         724  282.59    0.00  1.0000
  -2  -2   0    3032      51                                                         769  282.69    0.00  1.0000
  -2   2   0    3051      51                                                         758  282.59    0.00  1.0000
  -2   2   0    3124      50                                                         722  282.59    0.00  1.0000
   2   2   0    3018      51                                                         776  282.69    0.00  1.0000
  -2   2   0    3205      47                                                         684  282.59    0.00  1.0000
   2   2   0    2918      52                                                         828  282.69    0.00  1.0000
   4  -2   0   16439     291                                                        4949  197.64    0.00  1.0000
   4  -2   0   16351     292                                                        4901  197.64    0.00  1.0000
   4  -2   0   17036     294                                                        5279  197.64    0.00  1.0000
  -4  -2   0   16614     293                                                        5037  197.85    0.00  1.0000
  -4   2   0   16386     292                                                        4920  197.64    0.00  1.0000
   4   2   0   17066     293                                                        5287  197.85    0.00  1.0000
  -4   2   0   16658     293                                                        5070  197.64    0.00  1.0000
  -4   2   0   16555     291                                                        5013  197.64    0.00  1.0000
   6  -2   0    9454    1208                                                       21995 -174.47    0.00  1.0000
   6  -2   0    8230    1207                                                       20106 -174.47    0.00  1.0000
  -6  -2   0    9529    1205                                                       22131 -174.73    0.00  1.0000
  -6  -2   0    8392    1207                                                       20379 -174.73    0.00  1.0000
   6  -2   0    9194    1207                                                       21598 -174.47    0.00  1.0000
  -6  -2   0    8661    1207                                                       20798 -174.73    0.00  1.0000
  -6   2   0    9214    1207                                                       21628 -174.47    0.00  1.0000
   6   2   0    8152    1207                                                       20004 -174.73    0.00  1.0000
  -6   2   0    7957    1207                                                       19677 -174.47    0.00  1.0000
  -6   2   0    9033    1208                                                       21350 -174.47    0.00  1.0000
   6   2   0    9503    1207                                                       22092 -174.73    0.00  1.0000
   8  -2   0    7996    1149                                                       20179  179.80    0.00  1.0000
   8  -2   0    7510    1149                                                       19402  179.80    0.00  1.0000
  -8  -2   0    7944    1149                                                       20103  179.88    0.00  1.0000
   8  -2   0    8875    1150                                                       21561  179.80    0.00  1.0000
  -8  -2   0    7404    1147                                                       19237  179.88    0.00  1.0000
  -8   2   0    8059    1149                                                       20278  179.80    0.00  1.0000
   8   2   0    8200    1149                                                       20509  179.88    0.00  1.0000
   8   2   0    7338    1147                                                       19132  179.88    0.00  1.0000
  -8   2   0    7642    1149                                                       19613  179.80    0.00  1.0000
  -8   2   0    8182    1150                                                       20473  179.80    0.00  1.0000
 -10  -2   0       0      24                                                         146  -42.29    0.00  1.0000
  10  -2   0       1      29                                                         171  -42.40    0.00  1.0000
  10  -2   0       0      21                                                         162  -42.40    0.00  1.0000
 -10  -2   0       4      26                                                         106  -42.29    0.00  1.0000
 -10  -2   0       0      19                                                         162  -42.29    0.00  1.0000
  10   2   0       3      26                                                         195  -42.29    0.00  1.0000
 -10   2   0       0      22                                                         167  -42.40    0.00  1.0000
  10   2   0       0      23                                                         140  -42.29    0.00  1.0000
  10   2   0       0      19                                                         141  -42.29    0.00  1.0000
 -10   2   0       1      26                                                         175  -42.40    0.00  1.0000
 -10   2   0       0      27                                                         144  -42.40    0.00  1.0000
  12  -2   0    2826     167                                                        3115    9.06    0.00  1.0000
 -12  -2   0    2381     168                                                        2646    9.03    0.00  1.0000
 -12  -2   0    2361     166                                                        2624    9.03    0.00  1.0000
 -12   2   0    2784     170                                                        3071    9.06    0.00  1.0000
  12   2   0    2509     165                                                        2780    9.03    0.00  1.0000
  12   2   0    2435     167                                                        2702    9.03    0.00  1.0000
  14  -2   0    9577     510                                                        8865   12.66    0.00  1.0000
 -14  -2   0    9147     511                                                        8425   13.15    0.00  1.0000
 -14  -2   0    9461     508                                                        8727   13.15    0.00  1.0000
 -14  -2   0    9238     508                                                        8513   13.15    0.00  1.0000
  14  -2   0    9819     509                                                        9098   12.66    0.00  1.0000
  14   2   0    9389     507                                                        8658   13.15    0.00  1.0000
 -14   2   0    9304     509                                                        8603   12.66    0.00  1.0000
 -14   2   0   10184     509                                                        9449   12.66    0.00  1.0000
 -14   2   0   10409     510                                                        9666   12.66    0.00  1.0000
  14   2   0    9438     508                                                        8705   13.15    0.00  1.0000
  14   2   0    8976     511                                                        8261   13.15    0.00  1.0000
 -16  -2   0     130      24                                                         146    2.29    0.00  1.0000
  16  -2   0     100      23                                                         114    2.28    0.00  1.0000
 -16  -2   0      98      21                                                         112    2.29    0.00  1.0000
  16  -2   0      53      31                                                          63    2.28    0.00  1.0000
 -16  -2   0      80      25                                                          92    2.29    0.00  1.0000
  16   2   0     144      21                                                         160    2.29    0.00  1.0000
  16   2   0      75      24                                                          87    2.29    0.00  1.0000
 -16   2   0     105      25                                                         119    2.28    0.00  1.0000
 -16   2   0      82      27                                                          95    2.28    0.00  1.0000
  16   2   0     108      20                                                         122    2.29    0.00  1.0000
 -16   2   0     112      28                                                         127    2.28    0.00  1.0000
  18  -2   0    5405     318                                                        5561    3.59    0.00  1.0000
 -18  -2   0    5250     315                                                        5417    3.91    0.00  1.0000
 -18  -2   0    5138     319                                                        5303    3.91    0.00  1.0000
 -18  -2   0    5252     321                                                        5419    3.91    0.00  1.0000
  18  -2   0    5229     319                                                        5382    3.59    0.00  1.0000
 -18   2   0    5408     318                                                        5564    3.59    0.00  1.0000
  18   2   0    5035     315                                                        5199    3.91    0.00  1.0000
 -18   2   0    5267     319                                                        5421    3.59    0.00  1.0000
 -18   2   0    5429     317                                                        5585    3.59    0.00  1.0000
  18   2   0    5147     320                                                        5313    3.91    0.00  1.0000
  18   2   0    5399     315                                                        5568    3.91    0.00  1.0000
  20  -2   0     294      32                                                         211    9.00    0.00  1.0000
  20  -2   0     334      32                                                         245    9.00    0.00  1.0000
 -20  -2   0     321      30                                                         234    8.90    0.00  1.0000
 -20  -2   0     380      35                                                         285    8.90    0.00  1.0000
 -20   2   0     374      33                                                         279    9.00    0.00  1.0000
  20   2   0     368      32                                                         275    8.90    0.00  1.0000
 -20   2   0     436      39                                                         333    9.00    0.00  1.0000
  20   2   0     257      32                                                         180    8.90    0.00  1.0000
  20   2   0     338      29                                                         249    8.90    0.00  1.0000
 -22  -2   0    8780     534                                                        9212   -7.78    0.00  1.0000
  22  -2   0    8565     540                                                        8989   -7.74    0.00  1.0000
 -22  -2   0    8520     536                                                        8945   -7.78    0.00  1.0000
  22  -2   0    8712     539                                                        9140   -7.74    0.00  1.0000
 -22  -2   0    9121     542                                                        9561   -7.78    0.00  1.0000
 -22   2   0    8728     537                                                        9156   -7.74    0.00  1.0000
  22   2   0    9026     541                                                        9464   -7.78    0.00  1.0000
  22   2   0    8655     535                                                        9084   -7.78    0.00  1.0000
  22   2   0    8915     534                                                        9350   -7.78    0.00  1.0000
 -22   2   0    9268     536                                                        9709   -7.74    0.00  1.0000
  24  -2   0      83      30                                                          74   -1.78    0.00  1.0000
 -24  -2   0      46      26                                                          40   -1.65    0.00  1.0000
 -24  -2   0      61      33                                                          54   -1.65    0.00  1.0000
  24  -2   0      74      26                                                          65   -1.78    0.00  1.0000
  24  -2   0      61      41                                                          53   -1.78    0.00  1.0000
 -24   2   0      59      28                                                          51   -1.78    0.00  1.0000
  24   2   0      54      29                                                          47   -1.65    0.00  1.0000
  24   2   0      30      25                                                          25   -1.65    0.00  1.0000
 -24   2   0      63      31                                                          55   -1.78    0.00  1.0000
  26  -2   0    1741     136                                                        1972    9.15    0.00  1.0000
 -26  -2   0    1737     137                                                        1968    9.16    0.00  1.0000
  26  -2   0    1774     125                                                        2007    9.15    0.00  1.0000
 -26  -2   0    1651     124                                                        1876    9.16    0.00  1.0000
  26  -2   0    1709     134                                                        1938    9.15    0.00  1.0000
  26   2   0    1627     123                                                        1850    9.16    0.00  1.0000
 -26   2   0    1710     126                                                        1939    9.15    0.00  1.0000
 -26   2   0    1800     125                                                        2034    9.15    0.00  1.0000
  26   2   0    1746     134                                                        1977    9.16    0.00  1.0000
  28  -2   0     188      47                                                         250   -7.15    0.00  1.0000
  28  -2   0     294      59                                                         370   -7.15    0.00  1.0000
 -28  -2   0     182      52                                                         245   -7.36    0.00  1.0000
 -28  -2   0     178      43                                                         240   -7.36    0.00  1.0000
  28   2   0     179      48                                                         241   -7.36    0.00  1.0000
  28   2   0     168      41                                                         229   -7.36    0.00  1.0000
  30  -2   0     198      56                                                         271    8.19    0.00  1.0000
 -30  -2   0      94      40                                                         143    7.78    0.00  1.0000
  30  -2   0     192      39                                                         264    8.19    0.00  1.0000
  30  -2   0     162      44                                                         229    8.19    0.00  1.0000
 -30  -2   0     101      47                                                         152    7.78    0.00  1.0000
  30   2   0     109      44                                                         162    7.78    0.00  1.0000
 -30   2   0     163      43                                                         230    8.19    0.00  1.0000
  30   2   0     120      37                                                         175    7.78    0.00  1.0000
 -30   2   0     182      41                                                         253    8.19    0.00  1.0000
  32  -2   0      58      36                                                          63   -1.23    0.00  1.0000
  32  -2   0      39      32                                                          44   -1.23    0.00  1.0000
 -32  -2   0      15      38                                                          18   -1.12    0.00  1.0000
 -32  -2   0       0      31                                                         -10   -1.12    0.00  1.0000
  32  -2   0       4      49                                                           5   -1.23    0.00  1.0000
  32   2   0      11      38                                                          13   -1.12    0.00  1.0000
 -32   2   0      61      34                                                          67   -1.23    0.00  1.0000
  32   2   0      26      30                                                          29   -1.12    0.00  1.0000
 -32   2   0      72      34                                                          78   -1.23    0.00  1.0000
  34  -2   0       1      37                                                           9   12.07    0.00  1.0000
 -34  -2   0      12      42                                                          -8   11.83    0.00  1.0000
  34  -2   0       1      32                                                          14   12.07    0.00  1.0000
  34  -2   0      16      51                                                          52   12.07    0.00  1.0000
 -34  -2   0       4      59                                                          24   11.83    0.00  1.0000
  34   2   0      12      38                                                         -42   11.83    0.00  1.0000
  34   2   0       2      31                                                          16   11.83    0.00  1.0000
 -34   2   0      12      33                                                          -5   12.07    0.00  1.0000
  36  -2   0     140      46                                                         162    3.06    0.00  1.0000
  36  -2   0      97      59                                                         115    3.06    0.00  1.0000
 -36  -2   0     179      51                                                         204    3.07    0.00  1.0000
 -36  -2   0      82      39                                                          99    3.07    0.00  1.0000
  36  -2   0      96      37                                                         114    3.06    0.00  1.0000
  36   2   0     104      37                                                         123    3.07    0.00  1.0000
  36   2   0      80      45                                                          97    3.07    0.00  1.0000
 -36   2   0     125      41                                                         146    3.06    0.00  1.0000
  38  -2   0      26      38                                                          54   -7.60    0.00  1.0000
  38  -2   0      16      61                                                          39   -7.60    0.00  1.0000
  38  -2   0      45      56                                                          80   -7.60    0.00  1.0000
 -38  -2   0      92      41                                                         140   -7.60    0.00  1.0000
 -38  -2   0      22      51                                                          47   -7.60    0.00  1.0000
  38   2   0      76      64                                                         119   -7.60    0.00  1.0000
  38   2   0      81      39                                                         126   -7.60    0.00  1.0000
  40  -2   0      27      40                                                          53    7.24    0.00  1.0000
  40  -2   0       5      64                                                          -8    7.24    0.00  1.0000
 -40  -2   0      25      55                                                          51    7.28    0.00  1.0000
  40   2   0      18      40                                                          41    7.28    0.00  1.0000
 -42  -2   0       0      56                                                          -1   -0.64    0.00  1.0000
  42  -2   0      75      43                                                          72   -0.64    0.00  1.0000
  42  -2   0       0      70                                                         -47   -0.64    0.00  1.0000
  42   2   0     138      75                                                         134   -0.64    0.00  1.0000
  42   2   0      60      41                                                          57   -0.64    0.00  1.0000
  44  -2   0       0      42                                                          -8    1.27    0.00  1.0000
 -44  -2   0       0      56                                                         -11    1.34    0.00  1.0000
  44  -2   0       0      72                                                         -69    1.27    0.00  1.0000
  44   2   0      64      42                                                          58    1.34    0.00  1.0000
  44   2   0      39      75                                                          34    1.34    0.00  1.0000
  46  -2   0      91      45                                                          80   -2.02    0.00  1.0000
  46  -2   0       0      74                                                         -70   -2.02    0.00  1.0000
 -46  -2   0       0      58                                                         -44   -2.13    0.00  1.0000
  46   2   0     138      77                                                         124   -2.13    0.00  1.0000
  46   2   0      38      43                                                          31   -2.13    0.00  1.0000
  -1  -3   0   11912    1057                                                       18745  -94.84    0.00  1.0000
   1  -3   0   10762    1056                                                       17274  -94.56    0.00  1.0000
  -1  -3   0   12877    1058                                                       19950  -94.84    0.00  1.0000
   1  -3   0   12460    1055                                                       19408  -94.56    0.00  1.0000
   1  -3   0   11624    1057                                                       18361  -94.56    0.00  1.0000
   1  -3   0   11797    1057                                                       18578  -94.56    0.00  1.0000
  -1  -3   0   11668    1057                                                       18438  -94.84    0.00  1.0000
  -1   3   0   11516    1057                                                       18226  -94.56    0.00  1.0000
  -1   3   0   10477    1056                                                       16912  -94.56    0.00  1.0000
  -1   3   0   12002    1058                                                       18836  -94.56    0.00  1.0000
   1   3   0   11388    1057                                                       18086  -94.84    0.00  1.0000
   1   3   0   11459    1057                                                       18175  -94.84    0.00  1.0000
   1   3   0   11566    1057                                                       18310  -94.84    0.00  1.0000
   3  -3   0     513     210                                                        3662  129.48    0.00  1.0000
   3  -3   0     320     209                                                        3110  129.48    0.00  1.0000
  -3  -3   0     467     209                                                        3538  129.43    0.00  1.0000
   3  -3   0     533     205                                                        3716  129.48    0.00  1.0000
  -3  -3   0     427     209                                                        3424  129.43    0.00  1.0000
   3  -3   0     381     211                                                        3294  129.48    0.00  1.0000
  -3   3   0     357     209                                                        3223  129.48    0.00  1.0000
   3   3   0     506     209                                                        3642  129.43    0.00  1.0000
   3   3   0     471     210                                                        3549  129.43    0.00  1.0000
  -3   3   0     526     205                                                        3697  129.48    0.00  1.0000
  -3   3   0     513     209                                                        3662  129.48    0.00  1.0000
   3   3   0     530     210                                                        3708  129.43    0.00  1.0000
  -5  -3   0    2832      51                                                         532 -103.21    0.00  1.0000
  -5  -3   0    2945      51                                                         582 -103.21    0.00  1.0000
   5  -3   0    2787      41                                                         510 -103.42    0.00  1.0000
   5  -3   0    2977      51                                                         593 -103.42    0.00  1.0000
   5  -3   0    3065      54                                                         633 -103.42    0.00  1.0000
  -5   3   0    2995      53                                                         601 -103.42    0.00  1.0000
   5   3   0    2900      51                                                         562 -103.21    0.00  1.0000
  -5   3   0    2790      42                                                         511 -103.42    0.00  1.0000
  -5   3   0    3032      52                                                         618 -103.42    0.00  1.0000
  -7  -3   0    2704     340                                                        5718   80.67    0.00  1.0000
   7  -3   0    2738     341                                                        5776   80.84    0.00  1.0000
   7  -3   0    2772     338                                                        5824   80.84    0.00  1.0000
  -7  -3   0    2777     341                                                        5824   80.67    0.00  1.0000
  -7  -3   0    3014     337                                                        6165   80.67    0.00  1.0000
   7  -3   0    2671     340                                                        5678   80.84    0.00  1.0000
  -7   3   0    2850     342                                                        5937   80.84    0.00  1.0000
  -7   3   0    2667     340                                                        5672   80.84    0.00  1.0000
  -7   3   0    2709     338                                                        5733   80.84    0.00  1.0000
   7   3   0    3090     341                                                        6274   80.67    0.00  1.0000
   7   3   0    2688     340                                                        5695   80.67    0.00  1.0000
   9  -3   0     181      36                                                         426  -24.64    0.00  1.0000
  -9  -3   0     185      31                                                         431  -24.52    0.00  1.0000
  -9  -3   0     112      42                                                         315  -24.52    0.00  1.0000
  -9  -3   0     163      46                                                         397  -24.52    0.00  1.0000
   9  -3   0     129      46                                                         345  -24.64    0.00  1.0000
  -9   3   0     236      46                                                         509  -24.64    0.00  1.0000
   9   3   0     108      46                                                         309  -24.52    0.00  1.0000
  -9   3   0     181      43                                                         427  -24.64    0.00  1.0000
   9   3   0     166      44                                                         402  -24.52    0.00  1.0000
  -9   3   0     145      36                                                         371  -24.64    0.00  1.0000
 -11  -3   0    2690     195                                                        3230   16.97    0.00  1.0000
  11  -3   0    2618     194                                                        3157   17.17    0.00  1.0000
  11  -3   0    2718     192                                                        3267   17.17    0.00  1.0000
  11  -3   0    2622     195                                                        3162   17.17    0.00  1.0000
 -11  -3   0    2880     190                                                        3438   16.97    0.00  1.0000
 -11  -3   0    2438     194                                                        2953   16.97    0.00  1.0000
  11   3   0    2601     194                                                        3132   16.97    0.00  1.0000
 -11   3   0    2689     195                                                        3235   17.17    0.00  1.0000
  11   3   0    2777     195                                                        3325   16.97    0.00  1.0000
  11   3   0    3008     190                                                        3578   16.97    0.00  1.0000
 -11   3   0    2577     193                                                        3112   17.17    0.00  1.0000
 -11   3   0    2826     192                                                        3386   17.17    0.00  1.0000
  13  -3   0    2186     154                                                        2637  -15.72    0.00  1.0000
 -13  -3   0    1866     154                                                        2288  -15.83    0.00  1.0000
  13  -3   0    1974     157                                                        2404  -15.72    0.00  1.0000
 -13  -3   0    2291     158                                                        2756  -15.83    0.00  1.0000
 -13  -3   0    2366     151                                                        2838  -15.83    0.00  1.0000
 -13   3   0    1841     155                                                        2257  -15.72    0.00  1.0000
  13   3   0    2330     158                                                        2799  -15.83    0.00  1.0000
 -13   3   0    1920     156                                                        2344  -15.72    0.00  1.0000
 -13   3   0    2193     158                                                        2645  -15.72    0.00  1.0000
  13   3   0    2015     154                                                        2452  -15.83    0.00  1.0000
  13   3   0    2256     151                                                        2717  -15.83    0.00  1.0000
 -15  -3   0    1206      67                                                         751   25.03    0.00  1.0000
 -15  -3   0    1248      56                                                         784   25.03    0.00  1.0000
  15  -3   0    1268      59                                                         797   25.17    0.00  1.0000
  15  -3   0    1507      70                                                         989   25.17    0.00  1.0000
 -15  -3   0    1242      62                                                         779   25.03    0.00  1.0000
  15   3   0    1264      65                                                         797   25.03    0.00  1.0000
 -15   3   0    1317      60                                                         836   25.17    0.00  1.0000
  15   3   0    1306      62                                                         830   25.03    0.00  1.0000
 -15   3   0    1372      65                                                         880   25.17    0.00  1.0000
 -15   3   0    1385      66                                                         891   25.17    0.00  1.0000
  15   3   0    1229      55                                                         769   25.03    0.00  1.0000
 -17  -3   0     156      21                                                          71  -13.95    0.00  1.0000
 -17  -3   0     201      29                                                         102  -13.95    0.00  1.0000
  17  -3   0     111      24                                                          41  -14.12    0.00  1.0000
  17  -3   0     151      36                                                          67  -14.12    0.00  1.0000
 -17  -3   0     181      29                                                          88  -13.95    0.00  1.0000
 -17   3   0      68      29                                                          17  -14.12    0.00  1.0000
  17   3   0     212      27                                                         110  -13.95    0.00  1.0000
 -17   3   0     114      25                                                          43  -14.12    0.00  1.0000
 -17   3   0     109      32                                                          40  -14.12    0.00  1.0000
  17   3   0     177      27                                                          85  -13.95    0.00  1.0000
  17   3   0     159      20                                                          73  -13.95    0.00  1.0000
  19  -3   0     186      39                                                          77   16.67    0.00  1.0000
 -19  -3   0     258      31                                                         126   16.60    0.00  1.0000
  19  -3   0     222      27                                                         101   16.67    0.00  1.0000
 -19  -3   0     229      23                                                         106   16.60    0.00  1.0000
 -19  -3   0     224      38                                                         103   16.60    0.00  1.0000
  19   3   0     255      29                                                         124   16.60    0.00  1.0000
 -19   3   0     243      29                                                         115   16.67    0.00  1.0000
  19   3   0     272      23                                                         136   16.60    0.00  1.0000
 -19   3   0     225      33                                                         103   16.67    0.00  1.0000
  19   3   0     278      28                                                         140   16.60    0.00  1.0000
  21  -3   0    1312      96                                                        1162   -7.27    0.00  1.0000
 -21  -3   0    1341      86                                                        1191   -7.19    0.00  1.0000
  21  -3   0    1575      88                                                        1411   -7.27    0.00  1.0000
 -21  -3   0    1524      84                                                        1364   -7.19    0.00  1.0000
 -21  -3   0    1396      97                                                        1243   -7.19    0.00  1.0000
 -21   3   0    1296      91                                                        1147   -7.27    0.00  1.0000
 -21   3   0    1467      86                                                        1308   -7.27    0.00  1.0000
 -21   3   0    1388      89                                                        1234   -7.27    0.00  1.0000
  21   3   0    1509      83                                                        1350   -7.19    0.00  1.0000
  21   3   0    1433      95                                                        1278   -7.19    0.00  1.0000
  21   3   0    1379      84                                                        1227   -7.19    0.00  1.0000
  23  -3   0     167      69                                                         108    8.65    0.00  1.0000
 -23  -3   0     257      30                                                         183    8.57    0.00  1.0000
 -23  -3   0     219      35                                                         151    8.57    0.00  1.0000
  23  -3   0     223      31                                                         154    8.65    0.00  1.0000
 -23  -3   0     239      37                                                         168    8.57    0.00  1.0000
 -23   3   0     141      38                                                          87    8.65    0.00  1.0000
  23   3   0     213      28                                                         146    8.57    0.00  1.0000
 -23   3   0     289      34                                                         209    8.65    0.00  1.0000
  23   3   0     244      36                                                         172    8.57    0.00  1.0000
 -23   3   0     306      38                                                         224    8.65    0.00  1.0000
  23   3   0     236      31                                                         165    8.57    0.00  1.0000
  25  -3   0     676      66                                                         898  -13.54    0.00  1.0000
 -25  -3   0     552      64                                                         754  -13.52    0.00  1.0000
 -25  -3   0     537      84                                                         736  -13.52    0.00  1.0000
 -25  -3   0     582      66                                                         789  -13.52    0.00  1.0000
  25  -3   0     613      86                                                         825  -13.54    0.00  1.0000
 -25   3   0     675      66                                                         896  -13.54    0.00  1.0000
  25   3   0     605      63                                                         815  -13.52    0.00  1.0000
  25   3   0     529      80                                                         727  -13.52    0.00  1.0000
  25   3   0     561      63                                                         764  -13.52    0.00  1.0000
 -25   3   0     617      78                                                         830  -13.54    0.00  1.0000
  27  -3   0    2663     181                                                        2562   -3.39    0.00  1.0000
 -27  -3   0    2900     186                                                        2804   -3.06    0.00  1.0000
  27  -3   0    3109     182                                                        2999   -3.39    0.00  1.0000
 -27  -3   0    2869     172                                                        2774   -3.06    0.00  1.0000
  27  -3   0    3036     172                                                        2928   -3.39    0.00  1.0000
 -27  -3   0    2627     171                                                        2536   -3.06    0.00  1.0000
  27   3   0    2827     170                                                        2732   -3.06    0.00  1.0000
  27   3   0    2639     169                                                        2548   -3.06    0.00  1.0000
 -27   3   0    2949     173                                                        2842   -3.39    0.00  1.0000
  27   3   0    2871     184                                                        2776   -3.06    0.00  1.0000
 -27   3   0    3211     173                                                        3100   -3.39    0.00  1.0000
 -29  -3   0     168      47                                                         117    7.28    0.00  1.0000
 -29  -3   0     292      40                                                         224    7.28    0.00  1.0000
 -29  -3   0     232      37                                                         172    7.28    0.00  1.0000
  29  -3   0     245      42                                                         185    7.00    0.00  1.0000
  29  -3   0     324      55                                                         254    7.00    0.00  1.0000
  29  -3   0     351      37                                                         278    7.00    0.00  1.0000
  29   3   0     216      46                                                         158    7.28    0.00  1.0000
 -29   3   0     327      38                                                         257    7.00    0.00  1.0000
  29   3   0     231      35                                                         171    7.28    0.00  1.0000
  29   3   0     252      35                                                         189    7.28    0.00  1.0000
  31  -3   0      66      52                                                          99    6.35    0.00  1.0000
 -31  -3   0       4      30                                                          -3    6.47    0.00  1.0000
  31  -3   0      33      35                                                          58    6.35    0.00  1.0000
 -31  -3   0       4      39                                                         -12    6.47    0.00  1.0000
  31  -3   0      42      32                                                          69    6.35    0.00  1.0000
 -31   3   0      14      31                                                          31    6.35    0.00  1.0000
  31   3   0      20      30                                                          41    6.47    0.00  1.0000
  31   3   0      28      47                                                          51    6.47    0.00  1.0000
  33  -3   0       0      31                                                         -19    0.37    0.00  1.0000
 -33  -3   0      18      33                                                          19    0.44    0.00  1.0000
 -33  -3   0       3      42                                                           3    0.44    0.00  1.0000
  33  -3   0       0      35                                                          -8    0.37    0.00  1.0000
  33  -3   0       0      52                                                          -1    0.37    0.00  1.0000
  33   3   0       0      38                                                         -18    0.44    0.00  1.0000
  33   3   0       0      30                                                          -7    0.44    0.00  1.0000
 -33   3   0      37      44                                                          38    0.37    0.00  1.0000
 -33   3   0       0      31                                                         -17    0.37    0.00  1.0000
 -35  -3   0      29      34                                                          14    5.82    0.00  1.0000
  35  -3   0       3      32                                                          -3    5.87    0.00  1.0000
  35  -3   0      22      56                                                           9    5.87    0.00  1.0000
 -35  -3   0      42      44                                                          23    5.82    0.00  1.0000
  35  -3   0      75      39                                                          49    5.87    0.00  1.0000
  35   3   0      46      34                                                          26    5.82    0.00  1.0000
 -35   3   0      84      40                                                          56    5.87    0.00  1.0000
  35   3   0       3      41                                                         -23    5.82    0.00  1.0000
 -35   3   0       3      33                                                          -9    5.87    0.00  1.0000
  37  -3   0      20      35                                                          32    4.09    0.00  1.0000
  37  -3   0     127      63                                                         155    4.09    0.00  1.0000
 -37  -3   0      58      49                                                          78    4.05    0.00  1.0000
 -37  -3   0      17      37                                                          28    4.05    0.00  1.0000
  37  -3   0      18      47                                                          29    4.09    0.00  1.0000
 -37   3   0      42      42                                                          59    4.09    0.00  1.0000
  37   3   0      21      35                                                          33    4.05    0.00  1.0000
  39  -3   0     220      75                                                         301    8.63    0.00  1.0000
  39  -3   0     193      49                                                         269    8.63    0.00  1.0000
 -39  -3   0     170      59                                                         242    8.62    0.00  1.0000
 -39  -3   0     148      49                                                         216    8.62    0.00  1.0000
  39   3   0     200      47                                                         278    8.62    0.00  1.0000
 -41  -3   0     312      64                                                         253    6.01    0.00  1.0000
  41  -3   0     443      80                                                         367    6.43    0.00  1.0000
  41  -3   0     375      51                                                         306    6.43    0.00  1.0000
  41   3   0     282      49                                                         226    6.01    0.00  1.0000
  43  -3   0      78      43                                                          84    1.17    0.00  1.0000
  43  -3   0     250     102                                                         261    1.17    0.00  1.0000
 -43  -3   0      48      60                                                          52    0.93    0.00  1.0000
  43   3   0     101      46                                                         107    0.93    0.00  1.0000
  43   3   0     206      78                                                         214    0.93    0.00  1.0000
 -45  -3   0       8      60                                                         -21    9.59    0.00  1.0000
  45  -3   0      20      76                                                          53    9.71    0.00  1.0000
  45  -3   0       0      42                                                           7    9.71    0.00  1.0000
  45   3   0      90      81                                                         151    9.59    0.00  1.0000
  45   3   0       8      45                                                          -1    9.59    0.00  1.0000
   0  -4   0    7975     324                                                        5524  -51.15    0.00  1.0000
   0  -4   0    7754     324                                                        5341  -51.15    0.00  1.0000
   0  -4   0    8352     319                                                        5839  -51.15    0.00  1.0000
   0  -4   0    8300     324                                                        5795  -51.15    0.00  1.0000
   0   4   0    7380     323                                                        5031  -51.15    0.00  1.0000
   0   4   0    7764     323                                                        5349  -51.15    0.00  1.0000
   0   4   0    8157     324                                                        5676  -51.15    0.00  1.0000
  -2  -4   0      68      25                                                          15   41.29    0.00  1.0000
  -2  -4   0     146      29                                                         -67   41.29    0.00  1.0000
   2  -4   0     146      29                                                         -32   41.31    0.00  1.0000
  -2   4   0     146      28                                                         -55   41.31    0.00  1.0000
  -2   4   0     146      30                                                         -57   41.31    0.00  1.0000
   2   4   0     102      26                                                           4   41.29    0.00  1.0000
   2   4   0     146      31                                                         -24   41.29    0.00  1.0000
   2   4   0     146      29                                                         -29   41.29    0.00  1.0000
  -4  -4   0      49      32                                                          47    0.48    0.00  1.0000
   4  -4   0      94      31                                                          90    0.72    0.00  1.0000
   4  -4   0      96      33                                                          92    0.72    0.00  1.0000
   4  -4   0      84      33                                                          80    0.72    0.00  1.0000
   4  -4   0     115      20                                                         111    0.72    0.00  1.0000
  -4  -4   0      63      26                                                          61    0.48    0.00  1.0000
   4   4   0      93      32                                                          90    0.48    0.00  1.0000
  -4   4   0     120      21                                                         115    0.72    0.00  1.0000
   4   4   0      45      30                                                          43    0.48    0.00  1.0000
  -4   4   0      52      33                                                          49    0.72    0.00  1.0000
   4   4   0      66      27                                                          64    0.48    0.00  1.0000
  -4   4   0     117      30                                                         112    0.72    0.00  1.0000
  -6  -4   0     677      48                                                         373   22.91    0.00  1.0000
   6  -4   0     864      55                                                         509   23.36    0.00  1.0000
   6  -4   0     840      49                                                         490   23.36    0.00  1.0000
   6  -4   0     805      37                                                         464   23.36    0.00  1.0000
  -6  -4   0     632      47                                                         340   22.91    0.00  1.0000
  -6   4   0     854      38                                                         501   23.36    0.00  1.0000
   6   4   0     643      48                                                         348   22.91    0.00  1.0000
   6   4   0     864      55                                                         515   22.91    0.00  1.0000
  -6   4   0     779      51                                                         444   23.36    0.00  1.0000
   6   4   0     728      50                                                         411   22.91    0.00  1.0000
  -6   4   0     808      47                                                         466   23.36    0.00  1.0000
  -8  -4   0    1126      69                                                         957   -8.99    0.00  1.0000
   8  -4   0    1160      71                                                         990   -8.87    0.00  1.0000
   8  -4   0    1009      57                                                         851   -8.87    0.00  1.0000
  -8  -4   0     827      66                                                         683   -8.99    0.00  1.0000
  -8   4   0     812      67                                                         671   -8.87    0.00  1.0000
  -8   4   0    1076      67                                                         913   -8.87    0.00  1.0000
   8   4   0     889      66                                                         739   -8.99    0.00  1.0000
   8   4   0    1058      66                                                         894   -8.99    0.00  1.0000
  -8   4   0    1047      59                                                         886   -8.87    0.00  1.0000
 -10  -4   0      39      32                                                         174  -23.64    0.00  1.0000
 -10  -4   0      44      22                                                         183  -23.64    0.00  1.0000
  10  -4   0      30      26                                                         155  -23.69    0.00  1.0000
  10  -4   0      86      38                                                         262  -23.69    0.00  1.0000
  10   4   0      31      54                                                         156  -23.64    0.00  1.0000
 -10   4   0      41      33                                                         178  -23.69    0.00  1.0000
 -10   4   0      23      27                                                         138  -23.69    0.00  1.0000
 -12  -4   0       0      24                                                         203   47.05    0.00  1.0000
  12  -4   0       0      29                                                         192   47.33    0.00  1.0000
  12  -4   0       1      39                                                         222   47.33    0.00  1.0000
 -12  -4   0       1      33                                                         215   47.05    0.00  1.0000
 -12  -4   0       0      37                                                         186   47.05    0.00  1.0000
  12   4   0       0      31                                                         197   47.05    0.00  1.0000
 -12   4   0       1      30                                                         175   47.33    0.00  1.0000
  12   4   0       1      39                                                         210   47.05    0.00  1.0000
 -12   4   0       1      59                                                         209   47.33    0.00  1.0000
 -14  -4   0      66      29                                                         104   -7.23    0.00  1.0000
 -14  -4   0      52      20                                                          87   -7.23    0.00  1.0000
  14  -4   0       4      24                                                          18   -7.42    0.00  1.0000
 -14  -4   0      16      33                                                          37   -7.23    0.00  1.0000
  14  -4   0     136      39                                                         191   -7.42    0.00  1.0000
  14   4   0      59      29                                                          95   -7.23    0.00  1.0000
 -14   4   0       8      27                                                          25   -7.42    0.00  1.0000
 -14   4   0       5      40                                                          -6   -7.42    0.00  1.0000
 -14   4   0      65      31                                                         104   -7.42    0.00  1.0000
 -16  -4   0     397      49                                                         348   -4.33    0.00  1.0000
 -16  -4   0     402      50                                                         353   -4.33    0.00  1.0000
  16  -4   0     341      38                                                         298   -4.11    0.00  1.0000
 -16  -4   0     515      37                                                         459   -4.33    0.00  1.0000
 -16   4   0     313      39                                                         272   -4.11    0.00  1.0000
 -16   4   0     528      55                                                         474   -4.11    0.00  1.0000
  16   4   0     497      50                                                         442   -4.33    0.00  1.0000
  16   4   0     529      37                                                         472   -4.33    0.00  1.0000
  18  -4   0      36      25                                                         -27   20.58    0.00  1.0000
 -18  -4   0       3      22                                                          43   20.38    0.00  1.0000
  18  -4   0      17      42                                                           4   20.58    0.00  1.0000
 -18  -4   0       2      31                                                          40   20.38    0.00  1.0000
 -18  -4   0      36      34                                                         -23   20.38    0.00  1.0000
 -18   4   0      36      34                                                         -34   20.58    0.00  1.0000
 -18   4   0      36      28                                                          -7   20.58    0.00  1.0000
  18   4   0      10      27                                                           9   20.38    0.00  1.0000
  18   4   0       7      21                                                          65   20.38    0.00  1.0000
  18   4   0      19      32                                                           3   20.38    0.00  1.0000
  20  -4   0       7      28                                                          32  -10.19    0.00  1.0000
 -20  -4   0      64      35                                                         121  -10.17    0.00  1.0000
  20  -4   0      11      46                                                          40  -10.19    0.00  1.0000
 -20  -4   0      65      25                                                         122  -10.17    0.00  1.0000
 -20  -4   0       3      37                                                          21  -10.17    0.00  1.0000
 -20   4   0      23      38                                                          61  -10.19    0.00  1.0000
 -20   4   0       3      35                                                          23  -10.19    0.00  1.0000
 -20   4   0      20      31                                                          55  -10.19    0.00  1.0000
  20   4   0      60      33                                                         115  -10.17    0.00  1.0000
  20   4   0      20      33                                                          55  -10.17    0.00  1.0000
 -22  -4   0    1026      61                                                         857   -9.40    0.00  1.0000
  22  -4   0     945      84                                                         790   -9.03    0.00  1.0000
 -22  -4   0     949      79                                                         787   -9.40    0.00  1.0000
 -22  -4   0     820      68                                                         670   -9.40    0.00  1.0000
  22  -4   0     960      65                                                         803   -9.03    0.00  1.0000
  22   4   0     957      67                                                         794   -9.40    0.00  1.0000
 -22   4   0     937      66                                                         782   -9.03    0.00  1.0000
  22   4   0     975      75                                                         811   -9.40    0.00  1.0000
 -22   4   0    1124      72                                                         954   -9.03    0.00  1.0000
  22   4   0     990      59                                                         824   -9.40    0.00  1.0000
 -22   4   0     916      73                                                         763   -9.03    0.00  1.0000
 -24  -4   0     118      41                                                          59   10.85    0.00  1.0000
  24  -4   0     196      33                                                         118   10.74    0.00  1.0000
  24  -4   0     261      50                                                         169   10.74    0.00  1.0000
 -24  -4   0     257      29                                                         165   10.85    0.00  1.0000
 -24   4   0     204      34                                                         124   10.74    0.00  1.0000
 -24   4   0     334      42                                                         229   10.74    0.00  1.0000
  24   4   0     215      29                                                         132   10.85    0.00  1.0000
  24   4   0     179      39                                                         104   10.85    0.00  1.0000
 -24   4   0     190      39                                                         113   10.74    0.00  1.0000
  26  -4   0      56      34                                                         157  -17.31    0.00  1.0000
 -26  -4   0      66      32                                                         174  -17.27    0.00  1.0000
  26  -4   0      39      52                                                         128  -17.31    0.00  1.0000
 -26   4   0      23      33                                                          97  -17.31    0.00  1.0000
 -26   4   0      81      42                                                         198  -17.31    0.00  1.0000
 -26   4   0      23      42                                                          97  -17.31    0.00  1.0000
  26   4   0      45      31                                                         138  -17.27    0.00  1.0000
  28  -4   0     165      55                                                         148   -2.28    0.00  1.0000
  28  -4   0     218      37                                                         199   -2.28    0.00  1.0000
 -28  -4   0     143      44                                                         125   -2.60    0.00  1.0000
 -28  -4   0     292      36                                                         267   -2.60    0.00  1.0000
 -28  -4   0     287      43                                                         262   -2.60    0.00  1.0000
 -28   4   0     228      46                                                         208   -2.28    0.00  1.0000
 -28   4   0     294      42                                                         272   -2.28    0.00  1.0000
  28   4   0     204      45                                                         183   -2.60    0.00  1.0000
  28   4   0     274      35                                                         249   -2.60    0.00  1.0000
  28   4   0     244      37                                                         221   -2.60    0.00  1.0000
  30  -4   0       0      63                                                         -19    0.80    0.00  1.0000
 -30  -4   0       0      30                                                          -2    0.79    0.00  1.0000
 -30  -4   0      49      41                                                          46    0.79    0.00  1.0000
 -30  -4   0      67      38                                                          63    0.79    0.00  1.0000
  30  -4   0      55      52                                                          52    0.80    0.00  1.0000
  30  -4   0      46      32                                                          43    0.80    0.00  1.0000
  30   4   0      70      32                                                          66    0.79    0.00  1.0000
  30   4   0      62      40                                                          58    0.79    0.00  1.0000
 -30   4   0      43      39                                                          40    0.80    0.00  1.0000
  30   4   0       0      32                                                           0    0.79    0.00  1.0000
 -30   4   0      32      32                                                          29    0.80    0.00  1.0000
 -32  -4   0       6      30                                                         -47   -8.51    0.00  1.0000
 -32  -4   0       6      40                                                         -23   -8.51    0.00  1.0000
  32  -4   0       6      56                                                         -38   -8.59    0.00  1.0000
  32  -4   0      45      38                                                          18   -8.59    0.00  1.0000
  32  -4   0       6      30                                                         -11   -8.59    0.00  1.0000
 -32  -4   0     144      38                                                          91   -8.51    0.00  1.0000
  32   4   0       6      38                                                         -58   -8.51    0.00  1.0000
  32   4   0       6      31                                                         -42   -8.51    0.00  1.0000
 -32   4   0      36      40                                                          12   -8.59    0.00  1.0000
 -32   4   0       6      33                                                          -4   -8.59    0.00  1.0000
  32   4   0      90      32                                                          49   -8.51    0.00  1.0000
  34  -4   0     263      45                                                         278   -1.52    0.00  1.0000
 -34  -4   0     265      56                                                         278   -1.33    0.00  1.0000
 -34  -4   0     294      46                                                         308   -1.33    0.00  1.0000
  34  -4   0     296      69                                                         312   -1.52    0.00  1.0000
 -34  -4   0     356      50                                                         371   -1.33    0.00  1.0000
  34  -4   0     287      52                                                         302   -1.52    0.00  1.0000
  34   4   0     346      57                                                         361   -1.33    0.00  1.0000
  34   4   0     311      44                                                         325   -1.33    0.00  1.0000
 -34   4   0     425      63                                                         444   -1.52    0.00  1.0000
  34   4   0     237      42                                                         249   -1.33    0.00  1.0000
 -34   4   0     208      44                                                         221   -1.52    0.00  1.0000
  36  -4   0      38      74                                                          50    3.20    0.00  1.0000
 -36  -4   0       1      37                                                         -31    3.17    0.00  1.0000
  36  -4   0      45      37                                                          58    3.20    0.00  1.0000
  36  -4   0       0      63                                                           2    3.20    0.00  1.0000
 -36  -4   0       6      51                                                          12    3.17    0.00  1.0000
  36   4   0       1      36                                                         -40    3.17    0.00  1.0000
 -36   4   0      54      49                                                          69    3.20    0.00  1.0000
 -38  -4   0     142      43                                                         120   -3.35    0.00  1.0000
  38  -4   0      37      48                                                          26   -3.38    0.00  1.0000
 -38  -4   0     101      70                                                          82   -3.35    0.00  1.0000
  38  -4   0     111      72                                                          91   -3.38    0.00  1.0000
  38   4   0      96      42                                                          78   -3.35    0.00  1.0000
 -38   4   0     188      52                                                         162   -3.38    0.00  1.0000
  40  -4   0     293      78                                                         231    6.57    0.00  1.0000
 -40  -4   0      67      59                                                          37    7.13    0.00  1.0000
  40  -4   0     113      42                                                          76    6.57    0.00  1.0000
 -40  -4   0     224      47                                                         166    7.13    0.00  1.0000
 -40   4   0     278      57                                                         218    6.57    0.00  1.0000
  40   4   0     202      46                                                         147    7.13    0.00  1.0000
  42  -4   0      83      77                                                         103    3.54    0.00  1.0000
 -42  -4   0      10      57                                                          17    3.48    0.00  1.0000
  42  -4   0     152      46                                                         179    3.54    0.00  1.0000
  42   4   0      37      48                                                          51    3.48    0.00  1.0000
 -42   4   0     265      59                                                         300    3.54    0.00  1.0000
  44  -4   0     236      48                                                         148   10.90    0.00  1.0000
 -44  -4   0     109      59                                                          52   11.05    0.00  1.0000
  44  -4   0     115      79                                                          57   10.90    0.00  1.0000
 -44   4   0     268      55                                                         174   10.90    0.00  1.0000
   1  -5   0    2763     209                                                        3588  -25.05    0.00  1.0000
  -1  -5   0    2481     207                                                        3281  -25.51    0.00  1.0000
   1  -5   0    2711     201                                                        3528  -25.05    0.00  1.0000
  -1  -5   0    2555     207                                                        3366  -25.51    0.00  1.0000
   1  -5   0    2697     209                                                        3512  -25.05    0.00  1.0000
  -1  -5   0    2403     200                                                        3191  -25.51    0.00  1.0000
   1  -5   0    2662     207                                                        3472  -25.05    0.00  1.0000
  -1  -5   0    2450     209                                                        3245  -25.51    0.00  1.0000
   1   5   0    2625     209                                                        3446  -25.51    0.00  1.0000
   1   5   0    2624     207                                                        3444  -25.51    0.00  1.0000
  -1   5   0    2643     207                                                        3450  -25.05    0.00  1.0000
   1   5   0    2559     207                                                        3370  -25.51    0.00  1.0000
  -1   5   0    2586     210                                                        3385  -25.05    0.00  1.0000
  -1   5   0    2521     208                                                        3311  -25.05    0.00  1.0000
   3  -5   0     592      79                                                         910   19.94    0.00  1.0000
   3  -5   0     602      85                                                         922   19.94    0.00  1.0000
   3  -5   0     615      69                                                         938   19.94    0.00  1.0000
  -3  -5   0     812      83                                                        1182   20.16    0.00  1.0000
  -3  -5   0     760      79                                                        1120   20.16    0.00  1.0000
   3   5   0     753      78                                                        1111   20.16    0.00  1.0000
   3   5   0     733      83                                                        1087   20.16    0.00  1.0000
   3   5   0     793      83                                                        1159   20.16    0.00  1.0000
  -3   5   0     619      78                                                         943   19.94    0.00  1.0000
   5  -5   0     737     128                                                        1861  -54.63    0.00  1.0000
  -5  -5   0     711     122                                                        1811  -54.27    0.00  1.0000
  -5  -5   0     815     124                                                        1974  -54.27    0.00  1.0000
   5  -5   0     782     124                                                        1932  -54.63    0.00  1.0000
   5  -5   0     754     115                                                        1889  -54.63    0.00  1.0000
   5  -5   0     693     125                                                        1791  -54.63    0.00  1.0000
  -5   5   0     789     123                                                        1944  -54.63    0.00  1.0000
  -5   5   0     736     116                                                        1859  -54.63    0.00  1.0000
   5   5   0     805     125                                                        1959  -54.27    0.00  1.0000
  -5   5   0     660     124                                                        1737  -54.63    0.00  1.0000
   5   5   0     795     125                                                        1943  -54.27    0.00  1.0000
   5   5   0     749     122                                                        1871  -54.27    0.00  1.0000
   7  -5   0     939      74                                                         827   -6.46    0.00  1.0000
  -7  -5   0    1142      76                                                        1019   -6.39    0.00  1.0000
   7  -5   0    1106      84                                                         984   -6.46    0.00  1.0000
   7  -5   0    1030      62                                                         912   -6.46    0.00  1.0000
  -7  -5   0     903      74                                                         794   -6.39    0.00  1.0000
   7  -5   0    1012      77                                                         895   -6.46    0.00  1.0000
  -7   5   0    1033      75                                                         915   -6.46    0.00  1.0000
  -7   5   0    1044      72                                                         925   -6.46    0.00  1.0000
  -7   5   0    1031      63                                                         913   -6.46    0.00  1.0000
   7   5   0    1244     118                                                        1116   -6.39    0.00  1.0000
   7   5   0    1069      75                                                         950   -6.39    0.00  1.0000
   7   5   0     951      73                                                         839   -6.39    0.00  1.0000
   9  -5   0     272      49                                                         626  -29.18    0.00  1.0000
  -9  -5   0     271      63                                                         619  -28.75    0.00  1.0000
   9  -5   0     307      68                                                         679  -29.18    0.00  1.0000
  -9  -5   0     268      64                                                         614  -28.75    0.00  1.0000
   9  -5   0     285      64                                                         646  -29.18    0.00  1.0000
   9   5   0     219      63                                                         539  -28.75    0.00  1.0000
  -9   5   0     265      62                                                         616  -29.18    0.00  1.0000
  -9   5   0     348      66                                                         739  -29.18    0.00  1.0000
   9   5   0     313      63                                                         681  -28.75    0.00  1.0000
  -9   5   0     305      52                                                         676  -29.18    0.00  1.0000
 -11  -5   0      24      35                                                          18    2.23    0.00  1.0000
 -11  -5   0      46      18                                                          38    2.23    0.00  1.0000
  11  -5   0       0      36                                                         -44    2.01    0.00  1.0000
  11  -5   0     129      41                                                         116    2.01    0.00  1.0000
  11  -5   0      53      23                                                          45    2.01    0.00  1.0000
 -11  -5   0      42      35                                                          34    2.23    0.00  1.0000
 -11   5   0      64      34                                                          55    2.01    0.00  1.0000
  11   5   0      32      28                                                          25    2.23    0.00  1.0000
 -11   5   0       0      35                                                         -56    2.01    0.00  1.0000
  11   5   0      53      36                                                          44    2.23    0.00  1.0000
 -11   5   0      56      25                                                          48    2.01    0.00  1.0000
 -13  -5   0    1060      78                                                         794  -14.98    0.00  1.0000
  13  -5   0    1092      79                                                         820  -15.11    0.00  1.0000
  13  -5   0    1393      84                                                        1083  -15.11    0.00  1.0000
 -13  -5   0    1278      62                                                         984  -14.98    0.00  1.0000
 -13  -5   0    1405      81                                                        1096  -14.98    0.00  1.0000
  13  -5   0    1090      67                                                         818  -15.11    0.00  1.0000
  13   5   0    1206      79                                                         921  -14.98    0.00  1.0000
 -13   5   0    1040      78                                                         775  -15.11    0.00  1.0000
 -13   5   0    1301      78                                                        1002  -15.11    0.00  1.0000
 -13   5   0    1170      67                                                         887  -15.11    0.00  1.0000
  13   5   0    1398      79                                                        1090  -14.98    0.00  1.0000
 -15  -5   0     332      41                                                         291   -3.93    0.00  1.0000
  15  -5   0     198      45                                                         167   -3.92    0.00  1.0000
  15  -5   0     397      51                                                         353   -3.92    0.00  1.0000
 -15  -5   0     326      33                                                         286   -3.93    0.00  1.0000
  15  -5   0     271      35                                                         235   -3.92    0.00  1.0000
 -15   5   0     198      45                                                         167   -3.92    0.00  1.0000
 -15   5   0     288      36                                                         250   -3.92    0.00  1.0000
 -15   5   0     237      41                                                         203   -3.92    0.00  1.0000
  15   5   0     270      38                                                         234   -3.93    0.00  1.0000
 -17  -5   0    1805     147                                                        2057   -9.79    0.00  1.0000
 -17  -5   0    2012     139                                                        2277   -9.79    0.00  1.0000
  17  -5   0    2221     152                                                        2495   -9.65    0.00  1.0000
 -17  -5   0    2315     152                                                        2599   -9.79    0.00  1.0000
  17   5   0    1908     148                                                        2167   -9.79    0.00  1.0000
 -17   5   0    2030     150                                                        2292   -9.65    0.00  1.0000
  17   5   0    2145     149                                                        2419   -9.79    0.00  1.0000
 -17   5   0    1957     143                                                        2215   -9.65    0.00  1.0000
 -17   5   0    1906     147                                                        2160   -9.65    0.00  1.0000
 -19  -5   0     184      47                                                         165   -2.42    0.00  1.0000
  19  -5   0     397      55                                                         370   -2.34    0.00  1.0000
 -19  -5   0     369      36                                                         342   -2.42    0.00  1.0000
 -19  -5   0     321      45                                                         296   -2.42    0.00  1.0000
  19  -5   0     256      35                                                         235   -2.34    0.00  1.0000
  19   5   0     223      45                                                         202   -2.42    0.00  1.0000
  19   5   0     309      42                                                         285   -2.42    0.00  1.0000
 -19   5   0     296      44                                                         273   -2.34    0.00  1.0000
 -19   5   0     297      40                                                         274   -2.34    0.00  1.0000
 -19   5   0     280      49                                                         258   -2.34    0.00  1.0000
 -21  -5   0     162      25                                                          89  -11.28    0.00  1.0000
 -21  -5   0      93      36                                                          40  -11.28    0.00  1.0000
 -21  -5   0      64      40                                                          22  -11.28    0.00  1.0000
  21  -5   0     133      30                                                          68  -11.27    0.00  1.0000
  21  -5   0      28      58                                                           4  -11.27    0.00  1.0000
  21   5   0      57      39                                                          18  -11.28    0.00  1.0000
  21   5   0     149      35                                                          79  -11.28    0.00  1.0000
 -21   5   0     231      42                                                         142  -11.27    0.00  1.0000
  21   5   0     197      26                                                         115  -11.28    0.00  1.0000
 -21   5   0     155      38                                                          84  -11.27    0.00  1.0000
 -21   5   0     166      32                                                          92  -11.27    0.00  1.0000
 -23  -5   0     131      29                                                         140    1.36    0.00  1.0000
  23  -5   0     169      54                                                         179    1.32    0.00  1.0000
  23  -5   0     120      32                                                         129    1.32    0.00  1.0000
 -23  -5   0     109      41                                                         118    1.36    0.00  1.0000
 -23  -5   0      84      43                                                          91    1.36    0.00  1.0000
  23   5   0      97      41                                                         105    1.36    0.00  1.0000
 -23   5   0      72      39                                                          79    1.32    0.00  1.0000
 -23   5   0     168      36                                                         178    1.32    0.00  1.0000
  23   5   0     116      39                                                         125    1.36    0.00  1.0000
 -23   5   0     195      45                                                         206    1.32    0.00  1.0000
  23   5   0     183      31                                                         194    1.36    0.00  1.0000
  25  -5   0      68      30                                                          45    5.34    0.00  1.0000
 -25  -5   0     105      27                                                          77    5.08    0.00  1.0000
  25  -5   0     185      55                                                         145    5.34    0.00  1.0000
 -25  -5   0       2      38                                                         -16    5.08    0.00  1.0000
 -25  -5   0      14      41                                                           5    5.08    0.00  1.0000
  25   5   0      34      36                                                          19    5.08    0.00  1.0000
  25   5   0     126      34                                                          95    5.08    0.00  1.0000
  25   5   0      25      38                                                          12    5.08    0.00  1.0000
 -25   5   0      51      33                                                          31    5.34    0.00  1.0000
 -25   5   0     122      39                                                          90    5.34    0.00  1.0000
 -25   5   0     138      43                                                         104    5.34    0.00  1.0000
 -27  -5   0     208      49                                                         295   -9.44    0.00  1.0000
  27  -5   0     173      60                                                         253   -9.46    0.00  1.0000
  27  -5   0     185      41                                                         268   -9.46    0.00  1.0000
 -27  -5   0     185      50                                                         267   -9.44    0.00  1.0000
 -27  -5   0     191      37                                                         275   -9.44    0.00  1.0000
  27   5   0     124      43                                                         193   -9.44    0.00  1.0000
 -27   5   0     118      46                                                         185   -9.46    0.00  1.0000
  27   5   0     208      38                                                         295   -9.44    0.00  1.0000
 -27   5   0     228      51                                                         319   -9.46    0.00  1.0000
 -27   5   0     191      50                                                         275   -9.46    0.00  1.0000
 -29  -5   0     118      46                                                         190    9.96    0.00  1.0000
  29  -5   0      51      37                                                         100    9.82    0.00  1.0000
 -29  -5   0      81      34                                                         142    9.96    0.00  1.0000
 -29  -5   0      67      46                                                         123    9.96    0.00  1.0000
  29  -5   0      98      61                                                         163    9.82    0.00  1.0000
  29   5   0      61      44                                                         115    9.96    0.00  1.0000
  29   5   0      74      34                                                         132    9.96    0.00  1.0000
 -29   5   0      81      48                                                         141    9.82    0.00  1.0000
 -29   5   0      54      38                                                         104    9.82    0.00  1.0000
 -29   5   0     105      49                                                         172    9.82    0.00  1.0000
  29   5   0      63      40                                                         117    9.96    0.00  1.0000
 -31  -5   0     123      37                                                         170    6.69    0.00  1.0000
  31  -5   0      70      64                                                         106    6.66    0.00  1.0000
 -31  -5   0     104      48                                                         148    6.69    0.00  1.0000
  31  -5   0      47      35                                                          77    6.66    0.00  1.0000
  31   5   0      93      40                                                         134    6.69    0.00  1.0000
 -31   5   0      99      51                                                         141    6.66    0.00  1.0000
 -31   5   0     168      52                                                         222    6.66    0.00  1.0000
 -31   5   0      59      40                                                          93    6.66    0.00  1.0000
  31   5   0     109      36                                                         153    6.69    0.00  1.0000
  31   5   0     104      49                                                         148    6.69    0.00  1.0000
 -33  -5   0     327      55                                                         347   -1.84    0.00  1.0000
 -33  -5   0     230      42                                                         247   -1.84    0.00  1.0000
  33  -5   0     170      43                                                         184   -1.80    0.00  1.0000
  33  -5   0     222      71                                                         238   -1.80    0.00  1.0000
 -33  -5   0     238      55                                                         255   -1.84    0.00  1.0000
 -33   5   0     286      56                                                         304   -1.80    0.00  1.0000
  33   5   0     294      44                                                         313   -1.84    0.00  1.0000
  33   5   0     225      57                                                         241   -1.84    0.00  1.0000
  33   5   0     184      45                                                         199   -1.84    0.00  1.0000
 -35  -5   0      65      51                                                          40    5.87    0.00  1.0000
 -35  -5   0      50      39                                                          29    5.87    0.00  1.0000
  35  -5   0       3      36                                                         -22    6.11    0.00  1.0000
  35  -5   0      62      68                                                          37    6.11    0.00  1.0000
 -35  -5   0     105      51                                                          73    5.87    0.00  1.0000
  35   5   0       3      40                                                         -21    5.87    0.00  1.0000
  35   5   0      30      39                                                          14    5.87    0.00  1.0000
 -35   5   0     161      53                                                         119    6.11    0.00  1.0000
 -37  -5   0       1      62                                                         -56   -3.23    0.00  1.0000
 -37  -5   0       1      53                                                         -28   -3.23    0.00  1.0000
  37  -5   0      17      57                                                          26   -3.32    0.00  1.0000
 -37  -5   0       4      41                                                           8   -3.23    0.00  1.0000
  37  -5   0      51      70                                                          66   -3.32    0.00  1.0000
  37   5   0       1      37                                                         -56   -3.23    0.00  1.0000
 -37   5   0     120      55                                                         142   -3.32    0.00  1.0000
  37   5   0       1      41                                                         -45   -3.23    0.00  1.0000
 -39  -5   0       0      61                                                          -3   -1.48    0.00  1.0000
  39  -5   0      59      75                                                          54   -1.15    0.00  1.0000
 -39  -5   0      69      45                                                          62   -1.48    0.00  1.0000
  39  -5   0      98      42                                                          91   -1.15    0.00  1.0000
 -39  -5   0       0      56                                                         -39   -1.48    0.00  1.0000
  39   5   0     100      45                                                          92   -1.48    0.00  1.0000
  41  -5   0     112      81                                                         117   -0.86    0.00  1.0000
 -41  -5   0       0      60                                                         -24   -1.10    0.00  1.0000
  41  -5   0      63      43                                                          67   -0.86    0.00  1.0000
  41   5   0      71      48                                                          76   -1.10    0.00  1.0000
  43  -5   0      37     138                                                          95  -12.79    0.00  1.0000
  43  -5   0       4      43                                                          32  -12.79    0.00  1.0000
 -43  -5   0       9      61                                                          46  -13.28    0.00  1.0000
 -43   5   0      84      60                                                         166  -12.79    0.00  1.0000
  43   5   0       1      48                                                          10  -13.28    0.00  1.0000
   0  -6   0      30      45                                                          99   52.32    0.00  1.0000
   0  -6   0      21      27                                                         117   52.32    0.00  1.0000
   0  -6   0     166      39                                                           6   52.32    0.00  1.0000
   0  -6   0      20      40                                                         121   52.32    0.00  1.0000
   0   6   0      52      43                                                          67   52.32    0.00  1.0000
   0   6   0      90      38                                                          34   52.32    0.00  1.0000
   0   6   0      47      42                                                          72   52.32    0.00  1.0000
  -2  -6   0      20      44                                                         107  -20.18    0.00  1.0000
  -2  -6   0      87      31                                                         232  -20.18    0.00  1.0000
  -2  -6   0      82      42                                                         224  -20.18    0.00  1.0000
   2  -6   0     123      46                                                         289  -20.21    0.00  1.0000
   2  -6   0      96      32                                                         246  -20.21    0.00  1.0000
   2  -6   0      93      49                                                         242  -20.21    0.00  1.0000
   2  -6   0      33      44                                                         136  -20.21    0.00  1.0000
  -2   6   0      80      46                                                         220  -20.21    0.00  1.0000
   2   6   0     100      45                                                         253  -20.18    0.00  1.0000
   2   6   0      43      53                                                         154  -20.18    0.00  1.0000
  -2   6   0      76      47                                                         213  -20.21    0.00  1.0000
  -2   6   0      47      43                                                         162  -20.21    0.00  1.0000
   2   6   0      35      43                                                         140  -20.18    0.00  1.0000
   4  -6   0     318      54                                                         693   29.03    0.00  1.0000
   4  -6   0     386      76                                                         791   29.03    0.00  1.0000
  -4  -6   0     265      68                                                         613   28.98    0.00  1.0000
   4  -6   0     252      70                                                         593   29.03    0.00  1.0000
  -4   6   0     226      67                                                         553   29.03    0.00  1.0000
   4   6   0     361      78                                                         754   28.98    0.00  1.0000
  -4   6   0     372      75                                                         771   29.03    0.00  1.0000
   4   6   0     251      69                                                         591   28.98    0.00  1.0000
  -6  -6   0     304      46                                                         175  -14.34    0.00  1.0000
   6  -6   0     456      50                                                         298  -13.99    0.00  1.0000
   6  -6   0     400      49                                                         253  -13.99    0.00  1.0000
  -6  -6   0     412      43                                                         259  -14.34    0.00  1.0000
   6  -6   0     249      45                                                         137  -13.99    0.00  1.0000
   6  -6   0     356      31                                                         218  -13.99    0.00  1.0000
  -6   6   0     356      44                                                         218  -13.99    0.00  1.0000
   6   6   0     301      44                                                         173  -14.34    0.00  1.0000
   6   6   0     438      47                                                         280  -14.34    0.00  1.0000
  -6   6   0     322      46                                                         192  -13.99    0.00  1.0000
  -6   6   0     404      34                                                         256  -13.99    0.00  1.0000
   6   6   0     344      44                                                         206  -14.34    0.00  1.0000
   8  -6   0      26      46                                                          60   42.66    0.00  1.0000
   8  -6   0     156      41                                                         -13   42.66    0.00  1.0000
   8  -6   0     123      24                                                           2   42.66    0.00  1.0000
  -8  -6   0     159      39                                                         -26   43.06    0.00  1.0000
  -8  -6   0      48      35                                                          35   43.06    0.00  1.0000
   8  -6   0      52      47                                                          30   42.66    0.00  1.0000
   8   6   0     101      41                                                           7   43.06    0.00  1.0000
  -8   6   0      81      38                                                          13   42.66    0.00  1.0000
  -8   6   0      42      41                                                          39   42.66    0.00  1.0000
   8   6   0     159      38                                                         -10   43.06    0.00  1.0000
   8   6   0      51      37                                                          32   43.06    0.00  1.0000
  -8   6   0      78      28                                                          14   42.66    0.00  1.0000
 -10  -6   0      19      43                                                          66  -13.02    0.00  1.0000
  10  -6   0      91      51                                                         178  -13.07    0.00  1.0000
  10  -6   0      73      50                                                         153  -13.07    0.00  1.0000
  10  -6   0      37      27                                                          98  -13.07    0.00  1.0000
  10  -6   0      19      56                                                          66  -13.07    0.00  1.0000
 -10  -6   0      73      39                                                         153  -13.02    0.00  1.0000
 -10   6   0      59      44                                                         133  -13.07    0.00  1.0000
 -10   6   0      85      43                                                         170  -13.07    0.00  1.0000
  10   6   0      61      44                                                         135  -13.02    0.00  1.0000
 -10   6   0      64      32                                                         139  -13.07    0.00  1.0000
  10   6   0      44      38                                                         109  -13.02    0.00  1.0000
  10   6   0      81      45                                                         164  -13.02    0.00  1.0000
 -12  -6   0     220      44                                                         571   30.96    0.00  1.0000
  12  -6   0     250      52                                                         614   30.65    0.00  1.0000
 -12  -6   0     269      70                                                         648   30.96    0.00  1.0000
 -12  -6   0     155      67                                                         462   30.96    0.00  1.0000
  12  -6   0     303      78                                                         696   30.65    0.00  1.0000
  12   6   0     141      67                                                         438   30.96    0.00  1.0000
 -12   6   0     253      54                                                         619   30.65    0.00  1.0000
  12   6   0     225      70                                                         579   30.96    0.00  1.0000
 -12   6   0     140      65                                                         433   30.65    0.00  1.0000
  14  -6   0       2      26                                                          10  -15.30    0.00  1.0000
 -14  -6   0      19      41                                                         -95  -15.06    0.00  1.0000
 -14  -6   0      19      35                                                         -20  -15.06    0.00  1.0000
  14  -6   0       1      49                                                          12  -15.30    0.00  1.0000
  14  -6   0      20      44                                                         -17  -15.30    0.00  1.0000
 -14  -6   0       1      22                                                          27  -15.06    0.00  1.0000
  14   6   0      19      33                                                         -27  -15.06    0.00  1.0000
  14   6   0      19      43                                                         -57  -15.06    0.00  1.0000
 -14   6   0       0      38                                                          21  -15.30    0.00  1.0000
 -14   6   0      20      40                                                         -25  -15.30    0.00  1.0000
 -14   6   0      20      28                                                          -7  -15.30    0.00  1.0000
  16  -6   0     123      56                                                         343   25.40    0.00  1.0000
 -16  -6   0      65      45                                                         243   25.78    0.00  1.0000
  16  -6   0      73      52                                                         256   25.40    0.00  1.0000
  16  -6   0      77      37                                                         263   25.40    0.00  1.0000
 -16  -6   0      90      32                                                         291   25.78    0.00  1.0000
 -16  -6   0      29      49                                                         168   25.78    0.00  1.0000
  16   6   0      68      51                                                         250   25.78    0.00  1.0000
 -16   6   0      98      51                                                         300   25.40    0.00  1.0000
 -16   6   0      61      44                                                         233   25.40    0.00  1.0000
 -16   6   0     107      40                                                         317   25.40    0.00  1.0000
  16   6   0      78      44                                                         268   25.78    0.00  1.0000
  18  -6   0       8      28                                                          16  -22.71    0.00  1.0000
 -18  -6   0      42      42                                                         -92  -22.08    0.00  1.0000
  18  -6   0       5      51                                                          22  -22.71    0.00  1.0000
 -18  -6   0       6      24                                                          72  -22.08    0.00  1.0000
 -18  -6   0      10      36                                                          12  -22.08    0.00  1.0000
  18   6   0       2      37                                                          55  -22.08    0.00  1.0000
 -18   6   0      16      39                                                           7  -22.71    0.00  1.0000
 -18   6   0       1      42                                                          38  -22.71    0.00  1.0000
  18   6   0      42      42                                                         -94  -22.08    0.00  1.0000
 -18   6   0       3      31                                                          65  -22.71    0.00  1.0000
 -20  -6   0      64      25                                                          46    4.25    0.00  1.0000
 -20  -6   0       2      45                                                         -24    4.25    0.00  1.0000
  20  -6   0      41      30                                                          28    3.90    0.00  1.0000
  20  -6   0      55      56                                                          39    3.90    0.00  1.0000
 -20  -6   0       2      37                                                         -23    4.25    0.00  1.0000
 -20   6   0      38      31                                                          25    3.90    0.00  1.0000
 -20   6   0      21      38                                                          12    3.90    0.00  1.0000
  20   6   0       2      41                                                         -39    4.25    0.00  1.0000
  20   6   0      18      36                                                           9    4.25    0.00  1.0000
 -20   6   0     103      43                                                          81    3.90    0.00  1.0000
  22  -6   0     101      36                                                         196   13.59    0.00  1.0000
 -22  -6   0      83      44                                                         171   13.64    0.00  1.0000
  22  -6   0     113      58                                                         212   13.59    0.00  1.0000
 -22  -6   0     137      50                                                         245   13.64    0.00  1.0000
 -22  -6   0     120      32                                                         223   13.64    0.00  1.0000
  22   6   0      64      46                                                         143   13.64    0.00  1.0000
 -22   6   0      96      44                                                         189   13.59    0.00  1.0000
 -22   6   0     100      38                                                         195   13.59    0.00  1.0000
 -22   6   0     157      49                                                         271   13.59    0.00  1.0000
  22   6   0      80      42                                                         166   13.64    0.00  1.0000
 -24  -6   0      30      26                                                           9   -8.49    0.00  1.0000
 -24  -6   0      75      40                                                          38   -8.49    0.00  1.0000
  24  -6   0      49      31                                                          21   -8.34    0.00  1.0000
 -24  -6   0      42      45                                                          16   -8.49    0.00  1.0000
  24  -6   0     168      56                                                         111   -8.34    0.00  1.0000
 -24   6   0      86      43                                                          47   -8.34    0.00  1.0000
  24   6   0       6      39                                                         -24   -8.49    0.00  1.0000
 -24   6   0      52      33                                                          23   -8.34    0.00  1.0000
 -24   6   0      45      41                                                          18   -8.34    0.00  1.0000
  24   6   0     146      76                                                          92   -8.49    0.00  1.0000
 -26  -6   0     139      31                                                          56   14.74    0.00  1.0000
  26  -6   0     244      60                                                         129   14.64    0.00  1.0000
 -26  -6   0     286      49                                                         159   14.74    0.00  1.0000
  26  -6   0     181      35                                                          84   14.64    0.00  1.0000
 -26  -6   0     248      45                                                         131   14.74    0.00  1.0000
  26   6   0     180      43                                                          83   14.74    0.00  1.0000
  26   6   0     172      44                                                          78   14.74    0.00  1.0000
 -26   6   0     271      39                                                         149   14.64    0.00  1.0000
 -26   6   0     273      46                                                         150   14.64    0.00  1.0000
 -26   6   0     282      50                                                         157   14.64    0.00  1.0000
 -28  -6   0      70      43                                                          46   -5.52    0.00  1.0000
 -28  -6   0      27      31                                                          13   -5.52    0.00  1.0000
 -28  -6   0      74      47                                                          49   -5.52    0.00  1.0000
  28  -6   0       2      62                                                          -5   -5.34    0.00  1.0000
  28  -6   0      13      33                                                           4   -5.34    0.00  1.0000
 -28   6   0     163      49                                                         126   -5.34    0.00  1.0000
 -28   6   0      71      47                                                          47   -5.34    0.00  1.0000
 -28   6   0      74      38                                                          50   -5.34    0.00  1.0000
  28   6   0       3      41                                                         -57   -5.52    0.00  1.0000
  28   6   0       3      43                                                         -10   -5.52    0.00  1.0000
 -30  -6   0     108      50                                                         101   -1.20    0.00  1.0000
  30  -6   0     101      67                                                          93   -1.36    0.00  1.0000
  30  -6   0       5      36                                                           3   -1.36    0.00  1.0000
 -30  -6   0     146      52                                                         138   -1.20    0.00  1.0000
 -30  -6   0      67      34                                                          61   -1.20    0.00  1.0000
 -30   6   0     105      52                                                          97   -1.36    0.00  1.0000
  30   6   0      61      49                                                          56   -1.20    0.00  1.0000
 -30   6   0      12      49                                                           9   -1.36    0.00  1.0000
  30   6   0      11      43                                                           9   -1.20    0.00  1.0000
 -30   6   0      85      41                                                          78   -1.36    0.00  1.0000
  30   6   0      92      37                                                          85   -1.20    0.00  1.0000
 -32  -6   0     118      55                                                         130    1.82    0.00  1.0000
 -32  -6   0       0      48                                                         -51    1.82    0.00  1.0000
  32  -6   0      39      40                                                          45    1.46    0.00  1.0000
  32  -6   0      64      72                                                          71    1.46    0.00  1.0000
 -32  -6   0      15      34                                                          19    1.82    0.00  1.0000
  32   6   0      19      44                                                          24    1.82    0.00  1.0000
 -32   6   0       4      52                                                           6    1.46    0.00  1.0000
 -32   6   0      68      54                                                          75    1.46    0.00  1.0000
  32   6   0     104      40                                                         115    1.82    0.00  1.0000
  34  -6   0       2      73                                                         -19    4.53    0.00  1.0000
 -34  -6   0      13      39                                                           5    4.91    0.00  1.0000
 -34  -6   0      59      57                                                          39    4.91    0.00  1.0000
  34  -6   0      14      39                                                           6    4.53    0.00  1.0000
 -34  -6   0       2      87                                                          -2    4.91    0.00  1.0000
  34   6   0       2      40                                                         -16    4.91    0.00  1.0000
 -34   6   0      87      54                                                          64    4.53    0.00  1.0000
 -34   6   0       2     102                                                        -110    4.53    0.00  1.0000
  34   6   0       2      41                                                         -54    4.91    0.00  1.0000
  36  -6   0     227      49                                                         299   -7.65    0.00  1.0000
 -36  -6   0     119      65                                                         173   -7.70    0.00  1.0000
  36  -6   0     132      81                                                         188   -7.65    0.00  1.0000
 -36  -6   0     147      60                                                         207   -7.70    0.00  1.0000
 -36  -6   0     149      47                                                         209   -7.70    0.00  1.0000
  36   6   0      59      50                                                          99   -7.70    0.00  1.0000
 -36   6   0     248      66                                                         323   -7.65    0.00  1.0000
  36   6   0     213      49                                                         284   -7.70    0.00  1.0000
 -38  -6   0      90      65                                                         151    9.61    0.00  1.0000
  38  -6   0     150      83                                                         228    9.69    0.00  1.0000
  38  -6   0     103      47                                                         169    9.69    0.00  1.0000
 -38  -6   0     112      48                                                         179    9.61    0.00  1.0000
 -38  -6   0      52      61                                                         101    9.61    0.00  1.0000
  38   6   0     128      48                                                         200    9.61    0.00  1.0000
 -40  -6   0      66      48                                                          67    0.20    0.00  1.0000
 -40  -6   0     103      61                                                         104    0.20    0.00  1.0000
 -40  -6   0       0      58                                                         -11    0.20    0.00  1.0000
  40  -6   0     142      47                                                         144    0.26    0.00  1.0000
  40  -6   0      98      84                                                         100    0.26    0.00  1.0000
  40   6   0      57      48                                                          58    0.20    0.00  1.0000
  40   6   0      41      44                                                          42    0.20    0.00  1.0000
 -42  -6   0       7      60                                                         -31    8.95    0.00  1.0000
  42  -6   0      55      89                                                         102    9.19    0.00  1.0000
  42  -6   0       1      41                                                          14    9.19    0.00  1.0000
 -42  -6   0       1      57                                                          13    8.95    0.00  1.0000
 -42   6   0      54      61                                                         100    9.19    0.00  1.0000
  42   6   0       7      40                                                         -56    8.95    0.00  1.0000
  42   6   0       4      52                                                          21    8.95    0.00  1.0000
   1  -7   0       1      40                                                         -88    3.24    0.00  1.0000
   1  -7   0       1      48                                                        -108    3.24    0.00  1.0000
   1  -7   0       1      27                                                         -48    3.24    0.00  1.0000
  -1  -7   0       1      28                                                         -80    3.68    0.00  1.0000
  -1  -7   0       1      50                                                          -8    3.68    0.00  1.0000
   1  -7   0       1      42                                                         -30    3.24    0.00  1.0000
  -1  -7   0       1      40                                                         -22    3.68    0.00  1.0000
  -1  -7   0       1      42                                                         -98    3.68    0.00  1.0000
   1   7   0       1      45                                                        -103    3.68    0.00  1.0000
  -1   7   0       1      40                                                         -64    3.24    0.00  1.0000
   1   7   0       1      44                                                        -104    3.68    0.00  1.0000
   1   7   0       1      39                                                         -89    3.68    0.00  1.0000
  -1   7   0       1      46                                                         -77    3.24    0.00  1.0000
   3  -7   0     114      51                                                          51  -12.13    0.00  1.0000
   3  -7   0     104      44                                                          44  -12.13    0.00  1.0000
  -3  -7   0      66      30                                                          22  -11.67    0.00  1.0000
  -3  -7   0      12      44                                                         -70  -11.67    0.00  1.0000
   3  -7   0      91      27                                                          36  -12.13    0.00  1.0000
  -3  -7   0     180      43                                                         100  -11.67    0.00  1.0000
  -3   7   0      73      48                                                          25  -12.13    0.00  1.0000
  -3   7   0     149      43                                                          75  -12.13    0.00  1.0000
   3   7   0     109      48                                                          49  -11.67    0.00  1.0000
   3   7   0      12      42                                                         -29  -11.67    0.00  1.0000
   3   7   0     205      47                                                         119  -11.67    0.00  1.0000
   5  -7   0     724      60                                                         758    2.15    0.00  1.0000
   5  -7   0     792      87                                                         828    2.15    0.00  1.0000
   5  -7   0     577      79                                                         608    2.15    0.00  1.0000
  -5  -7   0     869      82                                                         910    2.33    0.00  1.0000
  -5  -7   0     556      76                                                         589    2.33    0.00  1.0000
   5   7   0     787      85                                                         826    2.33    0.00  1.0000
  -5   7   0     734      83                                                         768    2.15    0.00  1.0000
   5   7   0     735      86                                                         772    2.33    0.00  1.0000
   5   7   0     628      76                                                         663    2.33    0.00  1.0000
  -5   7   0     671      77                                                         704    2.15    0.00  1.0000
   7  -7   0     243      53                                                         211   -3.62    0.00  1.0000
   7  -7   0     224      53                                                         193   -3.62    0.00  1.0000
  -7  -7   0     223      45                                                         192   -3.69    0.00  1.0000
   7  -7   0     149      31                                                         124   -3.62    0.00  1.0000
   7  -7   0      29      50                                                          19   -3.62    0.00  1.0000
   7   7   0     194      46                                                         165   -3.69    0.00  1.0000
  -7   7   0     136      47                                                         112   -3.62    0.00  1.0000
   7   7   0     119      46                                                          97   -3.69    0.00  1.0000
  -7   7   0     162      35                                                         136   -3.62    0.00  1.0000
   7   7   0     195      51                                                         166   -3.69    0.00  1.0000
  -7   7   0      66      45                                                          50   -3.62    0.00  1.0000
  -9  -7   0     109      41                                                         131   -3.48    0.00  1.0000
   9  -7   0       1      46                                                         -66   -3.68    0.00  1.0000
   9  -7   0      78      52                                                          98   -3.68    0.00  1.0000
   9  -7   0      16      28                                                          26   -3.68    0.00  1.0000
  -9  -7   0       1      46                                                         -34   -3.48    0.00  1.0000
   9  -7   0     120      53                                                         144   -3.68    0.00  1.0000
   9   7   0       1      46                                                           4   -3.48    0.00  1.0000
   9   7   0       1      44                                                         -40   -3.48    0.00  1.0000
   9   7   0      53      43                                                          69   -3.48    0.00  1.0000
  -9   7   0       0      44                                                           3   -3.68    0.00  1.0000
  -9   7   0      24      33                                                          35   -3.68    0.00  1.0000
  -9   7   0      39      46                                                          53   -3.68    0.00  1.0000
 -11  -7   0      59      40                                                          62    0.86    0.00  1.0000
  11  -7   0      89      55                                                          95    1.31    0.00  1.0000
  11  -7   0      15      51                                                          18    1.31    0.00  1.0000
  11  -7   0      13      28                                                          16    1.31    0.00  1.0000
  11  -7   0       0      44                                                         -97    1.31    0.00  1.0000
  11   7   0       0      40                                                          -2    0.86    0.00  1.0000
  11   7   0       0      46                                                         -58    0.86    0.00  1.0000
  11   7   0       0      44                                                         -69    0.86    0.00  1.0000
 -11   7   0      15      44                                                          18    1.31    0.00  1.0000
 -11   7   0      21      44                                                          24    1.31    0.00  1.0000
 -11   7   0       0      30                                                          -5    1.31    0.00  1.0000
  13  -7   0     296      62                                                         279   -1.74    0.00  1.0000
 -13  -7   0     234      47                                                         212   -2.57    0.00  1.0000
 -13  -7   0     210      28                                                         189   -2.57    0.00  1.0000
  13  -7   0     140      33                                                         128   -1.74    0.00  1.0000
  13  -7   0     224      58                                                         209   -1.74    0.00  1.0000
  13   7   0     183      51                                                         163   -2.57    0.00  1.0000
 -13   7   0     130      49                                                         119   -1.74    0.00  1.0000
 -13   7   0     207      46                                                         193   -1.74    0.00  1.0000
  13   7   0     213      45                                                         192   -2.57    0.00  1.0000
 -13   7   0     199      38                                                         185   -1.74    0.00  1.0000
  15  -7   0      25      28                                                           2   12.16    0.00  1.0000
  15  -7   0      63      91                                                          19   12.16    0.00  1.0000
 -15  -7   0      13      47                                                         -49   12.28    0.00  1.0000
  15  -7   0      13      46                                                         -34   12.16    0.00  1.0000
 -15  -7   0      85      24                                                          32   12.28    0.00  1.0000
 -15  -7   0      54      40                                                          14   12.28    0.00  1.0000
 -15   7   0      75      44                                                          26   12.16    0.00  1.0000
  15   7   0      13      45                                                         -68   12.28    0.00  1.0000
  15   7   0     120      41                                                          54   12.28    0.00  1.0000
  15   7   0     191      49                                                         105   12.28    0.00  1.0000
 -15   7   0      91      31                                                          36   12.16    0.00  1.0000
 -15   7   0      43      44                                                           9   12.16    0.00  1.0000
  17  -7   0     186      61                                                         250   -7.39    0.00  1.0000
 -17  -7   0      77      51                                                         121   -7.62    0.00  1.0000
 -17  -7   0     159      47                                                         220   -7.62    0.00  1.0000
 -17  -7   0     172      31                                                         235   -7.62    0.00  1.0000
  17  -7   0     125      53                                                         178   -7.39    0.00  1.0000
  17  -7   0     119      35                                                         171   -7.39    0.00  1.0000
  17   7   0     139      46                                                         197   -7.62    0.00  1.0000
  17   7   0      71      48                                                         114   -7.62    0.00  1.0000
 -17   7   0     151      36                                                         209   -7.39    0.00  1.0000
 -17   7   0     139      47                                                         195   -7.39    0.00  1.0000
 -17   7   0     118      50                                                         170   -7.39    0.00  1.0000
 -19  -7   0       3      46                                                         -49    5.58    0.00  1.0000
  19  -7   0       3      56                                                         -37    5.77    0.00  1.0000
 -19  -7   0      11      39                                                          25    5.58    0.00  1.0000
  19  -7   0       3      28                                                         -41    5.77    0.00  1.0000
 -19  -7   0       5      26                                                          15    5.58    0.00  1.0000
 -19   7   0      19      46                                                          36    5.77    0.00  1.0000
  19   7   0       3      45                                                          -6    5.58    0.00  1.0000
 -19   7   0       3      43                                                         -13    5.77    0.00  1.0000
 -19   7   0       3      30                                                          -4    5.77    0.00  1.0000
  19   7   0       3      42                                                         -85    5.58    0.00  1.0000
  21  -7   0       0      58                                                         -27    0.40    0.00  1.0000
 -21  -7   0       0      49                                                         -27    1.01    0.00  1.0000
 -21  -7   0      40      26                                                          36    1.01    0.00  1.0000
  21  -7   0       0      31                                                         -18    0.40    0.00  1.0000
 -21  -7   0       0      41                                                         -28    1.01    0.00  1.0000
  21   7   0       0      42                                                         -89    1.01    0.00  1.0000
  21   7   0      30      41                                                          27    1.01    0.00  1.0000
 -21   7   0       0      44                                                         -20    0.40    0.00  1.0000
 -21   7   0      20      32                                                          19    0.40    0.00  1.0000
 -21   7   0      33      43                                                          32    0.40    0.00  1.0000
 -23  -7   0      50      44                                                          19   -9.24    0.00  1.0000
 -23  -7   0       7      28                                                          -1   -9.24    0.00  1.0000
  23  -7   0      76      61                                                          36   -9.29    0.00  1.0000
 -23  -7   0       7      51                                                         -22   -9.24    0.00  1.0000
  23  -7   0      70      33                                                          32   -9.29    0.00  1.0000
  23   7   0       7      43                                                         -86   -9.24    0.00  1.0000
 -23   7   0     108      47                                                          59   -9.29    0.00  1.0000
  23   7   0       7      43                                                         -23   -9.24    0.00  1.0000
 -23   7   0       7      44                                                         -25   -9.29    0.00  1.0000
 -23   7   0       7      37                                                          -6   -9.29    0.00  1.0000
 -25  -7   0     311      56                                                         355   -4.10    0.00  1.0000
  25  -7   0     344      73                                                         380   -3.23    0.00  1.0000
  25  -7   0     240      44                                                         270   -3.23    0.00  1.0000
 -25  -7   0     191      61                                                         226   -4.10    0.00  1.0000
 -25  -7   0     241      39                                                         280   -4.10    0.00  1.0000
  25   7   0     245      55                                                         284   -4.10    0.00  1.0000
 -25   7   0     212      52                                                         240   -3.23    0.00  1.0000
  25   7   0     167      54                                                         199   -4.10    0.00  1.0000
 -25   7   0     253      60                                                         284   -3.23    0.00  1.0000
 -25   7   0     220      44                                                         249   -3.23    0.00  1.0000
 -27  -7   0      97      32                                                          49    9.78    0.00  1.0000
  27  -7   0       8      35                                                         -14    9.71    0.00  1.0000
  27  -7   0      84      70                                                          40    9.71    0.00  1.0000
 -27  -7   0       8      46                                                          -7    9.78    0.00  1.0000
 -27  -7   0     149      57                                                          87    9.78    0.00  1.0000
 -27   7   0     192      55                                                         121    9.71    0.00  1.0000
  27   7   0       8      50                                                         -18    9.78    0.00  1.0000
 -27   7   0     160      42                                                          96    9.71    0.00  1.0000
 -27   7   0      71      50                                                          31    9.71    0.00  1.0000
  27   7   0       8      47                                                         -67    9.78    0.00  1.0000
 -29  -7   0     145      36                                                          53  -16.22    0.00  1.0000
 -29  -7   0     145      51                                                          53  -16.22    0.00  1.0000
  29  -7   0      66      71                                                          10  -16.96    0.00  1.0000
 -29  -7   0     194      60                                                          84  -16.22    0.00  1.0000
  29  -7   0     131      39                                                          42  -16.96    0.00  1.0000
  29   7   0      23      49                                                         -24  -16.22    0.00  1.0000
 -29   7   0      25      50                                                          -5  -16.96    0.00  1.0000
 -29   7   0     152      46                                                          54  -16.96    0.00  1.0000
 -29   7   0     258      61                                                         123  -16.96    0.00  1.0000
  31  -7   0       3      37                                                         -26   -5.50    0.00  1.0000
 -31  -7   0      80      37                                                          55   -5.28    0.00  1.0000
  31  -7   0       3      76                                                         -17   -5.50    0.00  1.0000
 -31  -7   0      67      61                                                          44   -5.28    0.00  1.0000
 -31  -7   0       2      80                                                          -3   -5.28    0.00  1.0000
 -31   7   0       3      53                                                          -8   -5.50    0.00  1.0000
  31   7   0       2      48                                                         -90   -5.28    0.00  1.0000
 -31   7   0     191      60                                                         149   -5.50    0.00  1.0000
  33  -7   0       5      42                                                           6    0.84    0.00  1.0000
 -33  -7   0       0      56                                                         -22    1.05    0.00  1.0000
  33  -7   0       0      75                                                         -67    0.84    0.00  1.0000
 -33  -7   0       0      61                                                         -21    1.05    0.00  1.0000
 -33  -7   0       3      38                                                           4    1.05    0.00  1.0000
 -33   7   0     106      60                                                         111    0.84    0.00  1.0000
  33   7   0       0      47                                                         -85    1.05    0.00  1.0000
 -33   7   0       0      66                                                         -25    0.84    0.00  1.0000
  35  -7   0      74      41                                                          44    6.75    0.00  1.0000
 -35  -7   0      37      57                                                          17    6.83    0.00  1.0000
 -35  -7   0      81      41                                                          49    6.83    0.00  1.0000
  35  -7   0      62      81                                                          35    6.75    0.00  1.0000
 -35  -7   0       4      62                                                         -41    6.83    0.00  1.0000
  35   7   0       4      48                                                         -86    6.83    0.00  1.0000
 -35   7   0     159      63                                                         114    6.75    0.00  1.0000
 -35   7   0      18      62                                                           5    6.75    0.00  1.0000
  37  -7   0       2      82                                                           4   -1.93    0.00  1.0000
  37  -7   0       0      42                                                           0   -1.93    0.00  1.0000
 -37  -7   0      38      42                                                          44   -1.66    0.00  1.0000
 -37  -7   0       0      56                                                          -3   -1.66    0.00  1.0000
 -37  -7   0      12      64                                                          16   -1.66    0.00  1.0000
  37   7   0       0      48                                                         -93   -1.66    0.00  1.0000
 -37   7   0     142      68                                                         156   -1.93    0.00  1.0000
 -37   7   0       0      67                                                          -3   -1.93    0.00  1.0000
 -39  -7   0      32      59                                                          32   -0.06    0.00  1.0000
  39  -7   0     125      90                                                         124   -0.22    0.00  1.0000
 -39  -7   0      62      45                                                          62   -0.06    0.00  1.0000
  39  -7   0      57      45                                                          56   -0.22    0.00  1.0000
 -39  -7   0     116      66                                                         116   -0.06    0.00  1.0000
  39   7   0       0      49                                                         -18   -0.06    0.00  1.0000
   0  -8   0       1      33                                                         -26   -2.81    0.00  1.0000
   0  -8   0       1      59                                                          -4   -2.81    0.00  1.0000
   0  -8   0       1      50                                                          -7   -2.81    0.00  1.0000
   0  -8   0      94      49                                                         111   -2.81    0.00  1.0000
   0   8   0      46      54                                                          58   -2.81    0.00  1.0000
   0   8   0       1      51                                                         -34   -2.81    0.00  1.0000
   0   8   0      74      47                                                          89   -2.81    0.00  1.0000
   2  -8   0       0      58                                                         -77    2.12    0.00  1.0000
  -2  -8   0       0      34                                                           1    2.78    0.00  1.0000
  -2  -8   0     163      50                                                         184    2.78    0.00  1.0000
   2  -8   0       0      49                                                         -42    2.12    0.00  1.0000
  -2  -8   0      60      51                                                          73    2.78    0.00  1.0000
   2  -8   0      82      50                                                          94    2.12    0.00  1.0000
   2   8   0      47      54                                                          59    2.78    0.00  1.0000
   2   8   0      79      45                                                          94    2.78    0.00  1.0000
  -2   8   0      44      45                                                          53    2.12    0.00  1.0000
  -2   8   0       6      54                                                           9    2.12    0.00  1.0000
   2   8   0     108      54                                                         126    2.78    0.00  1.0000
   4  -8   0      33      52                                                          64    7.71    0.00  1.0000
  -4  -8   0     119      49                                                         171    7.46    0.00  1.0000
   4  -8   0      53      60                                                          91    7.71    0.00  1.0000
   4  -8   0      63      33                                                         104    7.71    0.00  1.0000
  -4  -8   0      24      36                                                          50    7.46    0.00  1.0000
  -4  -8   0      99      52                                                         147    7.46    0.00  1.0000
   4   8   0     102      50                                                         150    7.46    0.00  1.0000
   4   8   0      56      54                                                          93    7.46    0.00  1.0000
  -4   8   0      56      53                                                          95    7.71    0.00  1.0000
   4   8   0      47      52                                                          81    7.46    0.00  1.0000
  -4   8   0      44      47                                                          78    7.71    0.00  1.0000
  -6  -8   0      30      46                                                          78  -11.39    0.00  1.0000
   6  -8   0      14      52                                                          49  -10.94    0.00  1.0000
   6  -8   0      11      32                                                          42  -10.94    0.00  1.0000
  -6  -8   0      25      51                                                          70  -11.39    0.00  1.0000
   6  -8   0       1      58                                                          18  -10.94    0.00  1.0000
   6  -8   0       3      51                                                          23  -10.94    0.00  1.0000
   6   8   0      27      52                                                          72  -11.39    0.00  1.0000
   6   8   0       4      49                                                          28  -11.39    0.00  1.0000
  -6   8   0       8      50                                                          37  -10.94    0.00  1.0000
  -6   8   0      26      47                                                          69  -10.94    0.00  1.0000
   6   8   0      44      48                                                         100  -11.39    0.00  1.0000
   8  -8   0     326      63                                                         385    5.38    0.00  1.0000
   8  -8   0     198      59                                                         245    5.38    0.00  1.0000
  -8  -8   0     221      58                                                         270    5.39    0.00  1.0000
   8  -8   0     280      42                                                         335    5.38    0.00  1.0000
  -8   8   0     312      58                                                         370    5.38    0.00  1.0000
  -8   8   0     262      57                                                         315    5.38    0.00  1.0000
   8   8   0     258      58                                                         311    5.39    0.00  1.0000
   8   8   0     293      58                                                         349    5.39    0.00  1.0000
   8   8   0     259      59                                                         312    5.39    0.00  1.0000
 -10  -8   0       0      50                                                           1   -3.09    0.00  1.0000
  10  -8   0       7      56                                                          13   -3.17    0.00  1.0000
 -10  -8   0      95      44                                                         113   -3.09    0.00  1.0000
  10  -8   0       1      48                                                         -51   -3.17    0.00  1.0000
  10  -8   0     101      59                                                         120   -3.17    0.00  1.0000
  10  -8   0       1      28                                                         -51   -3.17    0.00  1.0000
 -10   8   0       1      49                                                          -2   -3.17    0.00  1.0000
 -10   8   0       1      47                                                          -8   -3.17    0.00  1.0000
  10   8   0      35      46                                                          46   -3.09    0.00  1.0000
 -10   8   0      10      34                                                          17   -3.17    0.00  1.0000
  10   8   0      10      50                                                          16   -3.09    0.00  1.0000
  10   8   0       1      47                                                         -30   -3.09    0.00  1.0000
 -12  -8   0     145      49                                                         177   -4.26    0.00  1.0000
  12  -8   0      18      53                                                          33   -4.99    0.00  1.0000
  12  -8   0      28      59                                                          45   -4.99    0.00  1.0000
  12  -8   0     107      62                                                         139   -4.99    0.00  1.0000
  12  -8   0       1      31                                                           5   -4.99    0.00  1.0000
 -12  -8   0      29      50                                                          44   -4.26    0.00  1.0000
 -12   8   0      16      47                                                          30   -4.99    0.00  1.0000
 -12   8   0      43      49                                                          64   -4.99    0.00  1.0000
 -12   8   0      31      35                                                          50   -4.99    0.00  1.0000
  12   8   0      82      55                                                         106   -4.26    0.00  1.0000
  12   8   0      23      48                                                          37   -4.26    0.00  1.0000
  12   8   0      84      51                                                         108   -4.26    0.00  1.0000
  14  -8   0      30      53                                                          44    4.03    0.00  1.0000
 -14  -8   0     142      48                                                         173    4.23    0.00  1.0000
  14  -8   0      19      32                                                          31    4.03    0.00  1.0000
  14  -8   0     101      61                                                         126    4.03    0.00  1.0000
 -14  -8   0     111      27                                                         138    4.23    0.00  1.0000
  14  -8   0     180      67                                                         213    4.03    0.00  1.0000
 -14  -8   0       5      50                                                          12    4.23    0.00  1.0000
 -14   8   0      59      50                                                          78    4.03    0.00  1.0000
 -14   8   0      14      34                                                          24    4.03    0.00  1.0000
  14   8   0      59      53                                                          80    4.23    0.00  1.0000
  14   8   0     125      51                                                         154    4.23    0.00  1.0000
 -14   8   0      74      47                                                          95    4.03    0.00  1.0000
  14   8   0      20      48                                                          32    4.23    0.00  1.0000
  16  -8   0      50      63                                                          69   -4.19    0.00  1.0000
 -16  -8   0      91      48                                                         117   -4.39    0.00  1.0000
  16  -8   0       2      50                                                          -9   -4.19    0.00  1.0000
 -16  -8   0      34      50                                                          51   -4.39    0.00  1.0000
 -16  -8   0      84      28                                                         109   -4.39    0.00  1.0000
  16  -8   0     150      69                                                         182   -4.19    0.00  1.0000
  16  -8   0      42      32                                                          59   -4.19    0.00  1.0000
 -16   8   0     155      53                                                         187   -4.19    0.00  1.0000
 -16   8   0      60      34                                                          80   -4.19    0.00  1.0000
  16   8   0      23      49                                                          37   -4.39    0.00  1.0000
 -16   8   0      55      48                                                          75   -4.19    0.00  1.0000
  16   8   0      43      47                                                          61   -4.39    0.00  1.0000
  16   8   0       1      48                                                           6   -4.39    0.00  1.0000
 -18  -8   0      11      27                                                         -21  -11.24    0.00  1.0000
 -18  -8   0      11      44                                                         -44  -11.24    0.00  1.0000
  18  -8   0      10      62                                                         -61  -11.01    0.00  1.0000
 -18  -8   0      11      49                                                         -17  -11.24    0.00  1.0000
  18  -8   0       2      32                                                          15  -11.01    0.00  1.0000
  18   8   0      11      47                                                        -100  -11.24    0.00  1.0000
 -18   8   0      10      32                                                         -11  -11.01    0.00  1.0000
  18   8   0       4      47                                                          25  -11.24    0.00  1.0000
 -18   8   0      10      44                                                          -8  -11.01    0.00  1.0000
 -18   8   0       5      52                                                           1  -11.01    0.00  1.0000
  18   8   0      11      51                                                         -33  -11.24    0.00  1.0000
 -20  -8   0       3      51                                                         -26    5.62    0.00  1.0000
  20  -8   0       3      33                                                          -3    6.13    0.00  1.0000
 -20  -8   0       3      45                                                         -10    5.62    0.00  1.0000
 -20  -8   0       3      28                                                         -15    5.62    0.00  1.0000
  20  -8   0      19      66                                                          36    6.13    0.00  1.0000
  20   8   0       3      48                                                         -56    5.62    0.00  1.0000
  20   8   0       3      47                                                        -114    5.62    0.00  1.0000
 -20   8   0       3      48                                                         -36    6.13    0.00  1.0000
 -20   8   0       3      36                                                         -29    6.13    0.00  1.0000
 -22  -8   0      12      50                                                          15    1.20    0.00  1.0000
 -22  -8   0       0      29                                                         -26    1.20    0.00  1.0000
  22  -8   0      10      67                                                          14    1.73    0.00  1.0000
  22  -8   0       0      35                                                         -13    1.73    0.00  1.0000
 -22  -8   0      31      56                                                          35    1.20    0.00  1.0000
 -22   8   0      75      56                                                          84    1.73    0.00  1.0000
  22   8   0       0      48                                                         -98    1.20    0.00  1.0000
 -22   8   0       5      50                                                           7    1.73    0.00  1.0000
 -22   8   0       0      35                                                          -3    1.73    0.00  1.0000
  22   8   0       0      49                                                         -10    1.20    0.00  1.0000
  24  -8   0       0      36                                                           1    2.60    0.00  1.0000
 -24  -8   0      20      52                                                          27    2.64    0.00  1.0000
 -24  -8   0       6      33                                                          10    2.64    0.00  1.0000
  24  -8   0      30      73                                                          39    2.60    0.00  1.0000
 -24  -8   0      32      58                                                          41    2.64    0.00  1.0000
  24   8   0       1      52                                                         -30    2.64    0.00  1.0000
 -24   8   0       4      37                                                           7    2.60    0.00  1.0000
 -24   8   0       1      52                                                         -18    2.60    0.00  1.0000
 -24   8   0      73      56                                                          86    2.60    0.00  1.0000
  26  -8   0      98      41                                                          91    1.32    0.00  1.0000
 -26  -8   0     119      55                                                         114    0.74    0.00  1.0000
  26  -8   0      97      76                                                          90    1.32    0.00  1.0000
 -26  -8   0      68      36                                                          64    0.74    0.00  1.0000
 -26  -8   0     121      61                                                         116    0.74    0.00  1.0000
 -26   8   0      76      45                                                          69    1.32    0.00  1.0000
 -26   8   0     114      60                                                         106    1.32    0.00  1.0000
 -26   8   0      50      55                                                          45    1.32    0.00  1.0000
 -28  -8   0     169      39                                                         133    5.03    0.00  1.0000
 -28  -8   0     144      71                                                         111    5.03    0.00  1.0000
  28  -8   0     100      41                                                          70    5.52    0.00  1.0000
  28  -8   0     233      79                                                         186    5.52    0.00  1.0000
 -28  -8   0     111      65                                                          82    5.03    0.00  1.0000
 -28   8   0     222      61                                                         177    5.52    0.00  1.0000
  28   8   0      47      57                                                          29    5.03    0.00  1.0000
 -28   8   0     153      56                                                         116    5.52    0.00  1.0000
 -30  -8   0      59      38                                                          51    1.84    0.00  1.0000
 -30  -8   0       0      52                                                         -36    1.84    0.00  1.0000
  30  -8   0      14      42                                                          10    2.27    0.00  1.0000
  30  -8   0      87      78                                                          75    2.27    0.00  1.0000
 -30  -8   0       0      64                                                         -13    1.84    0.00  1.0000
  30   8   0       0      50                                                         -93    1.84    0.00  1.0000
 -30   8   0     146      63                                                         131    2.27    0.00  1.0000
 -30   8   0      12      55                                                           8    2.27    0.00  1.0000
 -32  -8   0       1      57                                                          13    8.86    0.00  1.0000
  32  -8   0      30      82                                                          66    8.99    0.00  1.0000
  32  -8   0      43      46                                                          85    8.99    0.00  1.0000
 -32  -8   0      10      38                                                          34    8.86    0.00  1.0000
 -32  -8   0      38      68                                                          76    8.86    0.00  1.0000
 -32   8   0       5      60                                                          23    8.99    0.00  1.0000
 -32   8   0      78      65                                                         131    8.99    0.00  1.0000
 -34  -8   0       3      69                                                         -29    5.52    0.00  1.0000
  34  -8   0     234      88                                                         185    5.76    0.00  1.0000
 -34  -8   0       3      58                                                         -19    5.52    0.00  1.0000
 -34  -8   0      97      42                                                          68    5.52    0.00  1.0000
  34  -8   0      19      42                                                           7    5.76    0.00  1.0000
 -34   8   0       3      61                                                          -4    5.76    0.00  1.0000
 -34   8   0     235      69                                                         186    5.76    0.00  1.0000
 -36  -8   0       0      62                                                         -10    1.65    0.00  1.0000
 -36  -8   0      37      41                                                          43    1.65    0.00  1.0000
 -36  -8   0      40      69                                                          46    1.65    0.00  1.0000
  36  -8   0      30      44                                                          36    1.84    0.00  1.0000
  36  -8   0       0      84                                                         -15    1.84    0.00  1.0000
 -36   8   0       6      67                                                           9    1.84    0.00  1.0000
 -36   8   0     101      65                                                         112    1.84    0.00  1.0000
   1  -9   0      24      51                                                          54   -8.34    0.00  1.0000
   1  -9   0      18      62                                                          45   -8.34    0.00  1.0000
  -1  -9   0       4      33                                                         -20   -6.88    0.00  1.0000
   1  -9   0       6      33                                                         -37   -8.34    0.00  1.0000
  -1  -9   0      10      50                                                          27   -6.88    0.00  1.0000
   1  -9   0       6      51                                                         -21   -8.34    0.00  1.0000
  -1  -9   0      22      53                                                          45   -6.88    0.00  1.0000
  -1   9   0      13      46                                                          36   -8.34    0.00  1.0000
  -1   9   0       6      54                                                         -36   -8.34    0.00  1.0000
   1   9   0       4      58                                                         -34   -6.88    0.00  1.0000
   1   9   0       4      53                                                         -81   -6.88    0.00  1.0000
   1   9   0      39      48                                                          68   -6.88    0.00  1.0000
   3  -9   0       2      33                                                          10   15.55    0.00  1.0000
  -3  -9   0      10      53                                                          61   15.77    0.00  1.0000
  -3  -9   0       0      50                                                          27   15.77    0.00  1.0000
   3  -9   0       4      52                                                           7   15.55    0.00  1.0000
  -3  -9   0      21      33                                                         -36   15.77    0.00  1.0000
   3  -9   0       9      55                                                          57   15.55    0.00  1.0000
   3  -9   0      21      61                                                         -46   15.55    0.00  1.0000
   3   9   0      21      56                                                         -36   15.77    0.00  1.0000
   3   9   0       4      49                                                          44   15.77    0.00  1.0000
  -3   9   0       2      46                                                          34   15.55    0.00  1.0000
   3   9   0      21      54                                                         -35   15.77    0.00  1.0000
  -3   9   0      21      53                                                         -76   15.55    0.00  1.0000
  -5  -9   0       4      53                                                           0   -6.59    0.00  1.0000
   5  -9   0      44      55                                                          71   -6.15    0.00  1.0000
   5  -9   0      34      54                                                          58   -6.15    0.00  1.0000
  -5  -9   0      26      49                                                          50   -6.59    0.00  1.0000
   5  -9   0      23      60                                                          44   -6.15    0.00  1.0000
  -5  -9   0       4      36                                                           0   -6.59    0.00  1.0000
  -5   9   0       9      53                                                          23   -6.15    0.00  1.0000
   5   9   0      10      50                                                          26   -6.59    0.00  1.0000
  -5   9   0      48      47                                                          76   -6.15    0.00  1.0000
   5   9   0       4      53                                                         -69   -6.59    0.00  1.0000
   5   9   0       4      55                                                          -9   -6.59    0.00  1.0000
   7  -9   0      37      34                                                          11    9.57    0.00  1.0000
   7  -9   0      90      63                                                          45    9.57    0.00  1.0000
  -7  -9   0     124      50                                                          69    9.67    0.00  1.0000
   7  -9   0      48      53                                                          17    9.57    0.00  1.0000
  -7  -9   0      72      55                                                          32    9.67    0.00  1.0000
  -7  -9   0      72      36                                                          32    9.67    0.00  1.0000
   7  -9   0     174      58                                                         108    9.57    0.00  1.0000
  -7   9   0     193      50                                                         123    9.57    0.00  1.0000
   7   9   0     140      55                                                          81    9.67    0.00  1.0000
  -7   9   0     170      54                                                         105    9.57    0.00  1.0000
   7   9   0      88      52                                                          43    9.67    0.00  1.0000
   7   9   0       8      54                                                         -14    9.67    0.00  1.0000
   9  -9   0      95      63                                                         172  -11.59    0.00  1.0000
   9  -9   0       4      51                                                          30  -11.59    0.00  1.0000
  -9  -9   0      16      56                                                          55  -11.54    0.00  1.0000
   9  -9   0      15      33                                                          52  -11.59    0.00  1.0000
   9  -9   0      40      60                                                          94  -11.59    0.00  1.0000
  -9  -9   0      78      52                                                         149  -11.54    0.00  1.0000
   9   9   0      39      55                                                          93  -11.54    0.00  1.0000
   9   9   0      90      57                                                         166  -11.54    0.00  1.0000
   9   9   0      29      52                                                          76  -11.54    0.00  1.0000
  -9   9   0      41      55                                                          96  -11.59    0.00  1.0000
  -9   9   0      44      50                                                         100  -11.59    0.00  1.0000
 -11  -9   0      40      59                                                         119   15.68    0.00  1.0000
  11  -9   0      30      36                                                          88   13.20    0.00  1.0000
  11  -9   0      67      58                                                         145   13.20    0.00  1.0000
  11  -9   0       6      64                                                          39   13.20    0.00  1.0000
 -11  -9   0     110      55                                                         227   15.68    0.00  1.0000
  11  -9   0      73      65                                                         154   13.20    0.00  1.0000
 -11   9   0      98      55                                                         190   13.20    0.00  1.0000
  11   9   0      11      52                                                          62   15.68    0.00  1.0000
  11   9   0      17      57                                                          76   15.68    0.00  1.0000
 -11   9   0      49      55                                                         118   13.20    0.00  1.0000
  11   9   0      11      54                                                          62   15.68    0.00  1.0000
  13  -9   0       6      64                                                          14   -4.37    0.00  1.0000
  13  -9   0      12      65                                                          23   -4.37    0.00  1.0000
 -13  -9   0       2      54                                                         -42   -4.80    0.00  1.0000
  13  -9   0       2      54                                                          -7   -4.37    0.00  1.0000
 -13  -9   0      24      28                                                          40   -4.80    0.00  1.0000
 -13  -9   0      37      52                                                          56   -4.80    0.00  1.0000
  13  -9   0      48      33                                                          67   -4.37    0.00  1.0000
  13   9   0       2      52                                                         -17   -4.80    0.00  1.0000
  13   9   0       2      51                                                         -64   -4.80    0.00  1.0000
  13   9   0      31      91                                                          48   -4.80    0.00  1.0000
 -13   9   0      71      52                                                          94   -4.37    0.00  1.0000
 -13   9   0      45      37                                                          64   -4.37    0.00  1.0000
 -13   9   0       1      52                                                           4   -4.37    0.00  1.0000
 -15  -9   0      51      53                                                          79    5.86    0.00  1.0000
  15  -9   0       0      67                                                           5    5.56    0.00  1.0000
  15  -9   0      41      35                                                          65    5.56    0.00  1.0000
 -15  -9   0       3      57                                                          12    5.86    0.00  1.0000
  15  -9   0      71      71                                                         101    5.56    0.00  1.0000
  15  -9   0      46      57                                                          71    5.56    0.00  1.0000
 -15  -9   0      29      28                                                          51    5.86    0.00  1.0000
 -15   9   0      37      39                                                          59    5.56    0.00  1.0000
  15   9   0      34      55                                                          57    5.86    0.00  1.0000
  15   9   0       3      51                                                         -67    5.86    0.00  1.0000
 -15   9   0      58      53                                                          86    5.56    0.00  1.0000
  15   9   0      13      53                                                          29    5.86    0.00  1.0000
 -15   9   0     105      55                                                         141    5.56    0.00  1.0000
 -17  -9   0     108      33                                                         117    1.42    0.00  1.0000
 -17  -9   0      67      59                                                          74    1.42    0.00  1.0000
  17  -9   0     226      70                                                         233    0.83    0.00  1.0000
  17  -9   0      55      38                                                          59    0.83    0.00  1.0000
  17  -9   0     153      79                                                         159    0.83    0.00  1.0000
  17  -9   0     185      62                                                         192    0.83    0.00  1.0000
 -17  -9   0     127      57                                                         137    1.42    0.00  1.0000
 -17   9   0     202      59                                                         209    0.83    0.00  1.0000
  17   9   0      12      68                                                          15    1.42    0.00  1.0000
 -17   9   0     124      55                                                         129    0.83    0.00  1.0000
  17   9   0     110      59                                                         119    1.42    0.00  1.0000
 -17   9   0      49      41                                                          52    0.83    0.00  1.0000
 -19  -9   0      95      38                                                         157   -9.44    0.00  1.0000
 -19  -9   0     106      59                                                         170   -9.44    0.00  1.0000
 -19  -9   0      68      65                                                         121   -9.44    0.00  1.0000
  19  -9   0     113      74                                                         194  -11.29    0.00  1.0000
  19  -9   0      91      41                                                         165  -11.29    0.00  1.0000
  19  -9   0     184      84                                                         285  -11.29    0.00  1.0000
 -19   9   0     122      60                                                         206  -11.29    0.00  1.0000
  19   9   0     133      63                                                         205   -9.44    0.00  1.0000
 -19   9   0      68      55                                                         134  -11.29    0.00  1.0000
 -19   9   0      99      45                                                         176  -11.29    0.00  1.0000
  21  -9   0      32      41                                                          40    2.30    0.00  1.0000
 -21  -9   0      16      64                                                          25    3.29    0.00  1.0000
 -21  -9   0      14      33                                                          22    3.29    0.00  1.0000
 -21  -9   0      36      57                                                          49    3.29    0.00  1.0000
  21  -9   0      86      75                                                          99    2.30    0.00  1.0000
 -21   9   0      64      59                                                          75    2.30    0.00  1.0000
 -21   9   0      75      44                                                          87    2.30    0.00  1.0000
  21   9   0       1      57                                                         -81    3.29    0.00  1.0000
  21   9   0      20      74                                                          30    3.29    0.00  1.0000
 -21   9   0      46      60                                                          56    2.30    0.00  1.0000
 -23  -9   0      51      34                                                          28    6.43    0.00  1.0000
 -23  -9   0       4      66                                                          -8    6.43    0.00  1.0000
  23  -9   0       4      38                                                         -42    6.58    0.00  1.0000
 -23  -9   0       4      96                                                         -19    6.43    0.00  1.0000
  23  -9   0      94      77                                                          60    6.58    0.00  1.0000
 -23   9   0       4      57                                                         -17    6.58    0.00  1.0000
  23   9   0       4      58                                                        -128    6.43    0.00  1.0000
 -23   9   0       4      42                                                         -52    6.58    0.00  1.0000
 -23   9   0     118      60                                                          80    6.58    0.00  1.0000
 -25  -9   0       9      59                                                          -3  -10.00    0.00  1.0000
  25  -9   0       1      79                                                          35  -17.09    0.00  1.0000
  25  -9   0       7      40                                                           6  -17.09    0.00  1.0000
 -25  -9   0      90      70                                                          58  -10.00    0.00  1.0000
 -25  -9   0       9      36                                                           0  -10.00    0.00  1.0000
 -25   9   0       1      57                                                          16  -17.09    0.00  1.0000
 -25   9   0      54      62                                                         153  -17.09    0.00  1.0000
  25   9   0       9      59                                                        -104  -10.00    0.00  1.0000
 -27  -9   0      24      35                                                          27   -1.19    0.00  1.0000
 -27  -9   0       0      57                                                         -25   -1.19    0.00  1.0000
  27  -9   0      39      43                                                          43   -0.93    0.00  1.0000
  27  -9   0      25      83                                                          28   -0.93    0.00  1.0000
 -27  -9   0      40      69                                                          44   -1.19    0.00  1.0000
 -27   9   0      19      59                                                          21   -0.93    0.00  1.0000
  27   9   0       0      59                                                         -89   -1.19    0.00  1.0000
 -27   9   0      85      60                                                          90   -0.93    0.00  1.0000
 -29  -9   0       0      59                                                         -31   -1.36    0.00  1.0000
 -29  -9   0      31      68                                                          36   -1.36    0.00  1.0000
  29  -9   0       8      60                                                          13   -2.66    0.00  1.0000
  29  -9   0     105      83                                                         122   -2.66    0.00  1.0000
 -29  -9   0      18      38                                                          22   -1.36    0.00  1.0000
 -29   9   0     128      75                                                         146   -2.66    0.00  1.0000
  29   9   0       0      55                                                        -123   -1.36    0.00  1.0000
 -29   9   0      63     107                                                          76   -2.66    0.00  1.0000
  31  -9   0      13      46                                                          48  -11.54    0.00  1.0000
 -31  -9   0      44      42                                                          93  -10.20    0.00  1.0000
  31  -9   0      71      86                                                         140  -11.54    0.00  1.0000
 -31  -9   0      46      77                                                          95  -10.20    0.00  1.0000
 -31  -9   0       9      59                                                          -9  -10.20    0.00  1.0000
 -31   9   0       6      61                                                          34  -11.54    0.00  1.0000
  33  -9   0       0      90                                                          -4   -0.91    0.00  1.0000
 -33  -9   0      47      61                                                          49   -0.46    0.00  1.0000
 -33  -9   0     102      77                                                         105   -0.46    0.00  1.0000
 -33  -9   0       0      68                                                         -34   -0.46    0.00  1.0000
  33  -9   0       0      44                                                          -8   -0.91    0.00  1.0000
  33   9   0       0      59                                                        -117   -0.46    0.00  1.0000
 -33   9   0      87      66                                                          92   -0.91    0.00  1.0000
   0 -10   0       7      56                                                          17    5.35    0.00  1.0000
   0 -10   0       2      57                                                         -44    5.35    0.00  1.0000
   0  10   0       2      62                                                         -28    5.35    0.00  1.0000
   0  10   0       5      54                                                          14    5.35    0.00  1.0000
   2 -10   0       7      58                                                           9   -1.54    0.00  1.0000
  -2 -10   0       4      60                                                           6   -1.19    0.00  1.0000
   2 -10   0      21      37                                                          25   -1.54    0.00  1.0000
  -2 -10   0      28      40                                                          32   -1.19    0.00  1.0000
   2 -10   0     116      59                                                         126   -1.54    0.00  1.0000
   2  10   0      47      54                                                          52   -1.19    0.00  1.0000
   2  10   0      85      63                                                          92   -1.19    0.00  1.0000
   2  10   0       0      66                                                         -16   -1.19    0.00  1.0000
  -2  10   0      26      62                                                          31   -1.54    0.00  1.0000
  -2  10   0      55      51                                                          62   -1.54    0.00  1.0000
  -4 -10   0      84      57                                                         141   -9.31    0.00  1.0000
   4 -10   0      28      71                                                          59   -8.14    0.00  1.0000
  -4 -10   0      34      63                                                          73   -9.31    0.00  1.0000
   4 -10   0       5      58                                                          21   -8.14    0.00  1.0000
  -4 -10   0      22      39                                                          55   -9.31    0.00  1.0000
   4 -10   0     140      65                                                         202   -8.14    0.00  1.0000
   4 -10   0      30      38                                                          62   -8.14    0.00  1.0000
   4  10   0      30      73                                                          68   -9.31    0.00  1.0000
   4  10   0      65      64                                                         116   -9.31    0.00  1.0000
   4  10   0      26      58                                                          62   -9.31    0.00  1.0000
  -4  10   0      53      64                                                          94   -8.14    0.00  1.0000
  -4  10   0      54      52                                                          95   -8.14    0.00  1.0000
  -6 -10   0      93      41                                                          92   -0.20    0.00  1.0000
  -6 -10   0      93      63                                                          92   -0.20    0.00  1.0000
   6 -10   0     253      67                                                         257    0.38    0.00  1.0000
   6 -10   0      60      61                                                          62    0.38    0.00  1.0000
   6 -10   0      43      38                                                          44    0.38    0.00  1.0000
  -6 -10   0     136      57                                                         135   -0.20    0.00  1.0000
   6 -10   0      68      70                                                          70    0.38    0.00  1.0000
  -6  10   0      88      61                                                          90    0.38    0.00  1.0000
   6  10   0      52      57                                                          51   -0.20    0.00  1.0000
  -6  10   0      77      57                                                          79    0.38    0.00  1.0000
   6  10   0      84      63                                                          83   -0.20    0.00  1.0000
  -8 -10   0      24      60                                                         -32   16.84    0.00  1.0000
   8 -10   0      22      34                                                         -54   15.95    0.00  1.0000
  -8 -10   0      24      40                                                         -30   16.84    0.00  1.0000
  -8 -10   0      24      54                                                         -17   16.84    0.00  1.0000
   8 -10   0      13      66                                                          67   15.95    0.00  1.0000
   8 -10   0      22      70                                                         -25   15.95    0.00  1.0000
   8 -10   0       2      59                                                          34   15.95    0.00  1.0000
  -8  10   0      17      76                                                          77   15.95    0.00  1.0000
  -8  10   0      22      58                                                         -43   15.95    0.00  1.0000
   8  10   0      24      59                                                         -15   16.84    0.00  1.0000
 -10 -10   0      41      54                                                         -70  -21.84    0.00  1.0000
  10 -10   0      36      59                                                         -42  -20.55    0.00  1.0000
  10 -10   0      36      71                                                         -41  -20.55    0.00  1.0000
  10 -10   0      36      35                                                          -5  -20.55    0.00  1.0000
 -10 -10   0      25      62                                                           2  -21.84    0.00  1.0000
  10 -10   0       6      66                                                          13  -20.55    0.00  1.0000
 -10 -10   0       3      40                                                          65  -21.84    0.00  1.0000
  10  10   0      41      60                                                         -39  -21.84    0.00  1.0000
  10  10   0      41      59                                                         -46  -21.84    0.00  1.0000
 -10  10   0       0      61                                                          39  -20.55    0.00  1.0000
 -12 -10   0       0      62                                                         -34   -2.41    0.00  1.0000
  12 -10   0       0      70                                                          -7   -0.71    0.00  1.0000
 -12 -10   0       0      55                                                         -37   -2.41    0.00  1.0000
  12 -10   0      35      70                                                          33   -0.71    0.00  1.0000
  12 -10   0      20      61                                                          18   -0.71    0.00  1.0000
  12 -10   0       0      37                                                         -22   -0.71    0.00  1.0000
 -12  10   0      20      61                                                          18   -0.71    0.00  1.0000
  12  10   0       0      61                                                         -69   -2.41    0.00  1.0000
  12  10   0       0      62                                                        -102   -2.41    0.00  1.0000
  14 -10   0     125      76                                                         151   -3.80    0.00  1.0000
 -14 -10   0      25      67                                                          40   -4.68    0.00  1.0000
 -14 -10   0     113      66                                                         144   -4.68    0.00  1.0000
  14 -10   0      54      39                                                          72   -3.80    0.00  1.0000
  14 -10   0      98      75                                                         121   -3.80    0.00  1.0000
  14 -10   0      86      66                                                         108   -3.80    0.00  1.0000
 -14 -10   0      33      33                                                          51   -4.68    0.00  1.0000
 -14  10   0      88      59                                                         110   -3.80    0.00  1.0000
  14  10   0       2      64                                                          -6   -4.68    0.00  1.0000
  14  10   0      14      68                                                          26   -4.68    0.00  1.0000
  16 -10   0     225      74                                                         162   -7.75    0.00  1.0000
  16 -10   0     119      40                                                          75   -7.75    0.00  1.0000
 -16 -10   0     161      70                                                         112   -7.16    0.00  1.0000
  16 -10   0     183      89                                                         127   -7.75    0.00  1.0000
 -16 -10   0      92      33                                                          56   -7.16    0.00  1.0000
  16 -10   0     105      63                                                          64   -7.75    0.00  1.0000
 -16 -10   0     208     103                                                         152   -7.16    0.00  1.0000
  16  10   0       4      67                                                          -8   -7.16    0.00  1.0000
  16  10   0       4      64                                                         -11   -7.16    0.00  1.0000
 -16  10   0       5      44                                                         -43   -7.75    0.00  1.0000
 -16  10   0      77      59                                                          42   -7.75    0.00  1.0000
  18 -10   0      56      76                                                         103    9.15    0.00  1.0000
 -18 -10   0       0      67                                                           5    8.92    0.00  1.0000
  18 -10   0      56     103                                                         103    9.15    0.00  1.0000
 -18 -10   0       1      33                                                           3    8.92    0.00  1.0000
  18 -10   0       1      40                                                          13    9.15    0.00  1.0000
 -18 -10   0       7      58                                                         -24    8.92    0.00  1.0000
 -18  10   0       7      57                                                         -53    9.15    0.00  1.0000
  18  10   0       7      64                                                        -155    8.92    0.00  1.0000
 -18  10   0       7      45                                                         -20    9.15    0.00  1.0000
  20 -10   0      45      42                                                          47    0.45    0.00  1.0000
 -20 -10   0      49      61                                                          49   -0.05    0.00  1.0000
 -20 -10   0      24      68                                                          24   -0.05    0.00  1.0000
  20 -10   0      33      76                                                          35    0.45    0.00  1.0000
 -20 -10   0       0      34                                                         -10   -0.05    0.00  1.0000
  20 -10   0       0      86                                                         -54    0.45    0.00  1.0000
  20  10   0       0      66                                                        -106   -0.05    0.00  1.0000
 -20  10   0      15      45                                                          16    0.45    0.00  1.0000
 -20  10   0      18      56                                                          19    0.45    0.00  1.0000
  22 -10   0       5      41                                                           4    0.56    0.00  1.0000
 -22 -10   0       0      35                                                           0   -0.46    0.00  1.0000
 -22 -10   0      18      71                                                          19   -0.46    0.00  1.0000
 -22 -10   0     167      63                                                         170   -0.46    0.00  1.0000
  22 -10   0      13      80                                                          12    0.56    0.00  1.0000
  22 -10   0      57      93                                                          55    0.56    0.00  1.0000
 -22  10   0       0      60                                                          -8    0.56    0.00  1.0000
 -22  10   0       0      63                                                         -18    0.56    0.00  1.0000
  22  10   0       0      64                                                        -102   -0.46    0.00  1.0000
 -24 -10   0       0      60                                                          -3    1.80    0.00  1.0000
 -24 -10   0      37      37                                                          31    1.80    0.00  1.0000
 -24 -10   0       0      71                                                          -9    1.80    0.00  1.0000
  24 -10   0      39      82                                                          30    2.68    0.00  1.0000
  24 -10   0      70      95                                                          58    2.68    0.00  1.0000
  24 -10   0       1      40                                                         -13    2.68    0.00  1.0000
  24  10   0       0      66                                                        -133    1.80    0.00  1.0000
 -24  10   0       1      62                                                         -11    2.68    0.00  1.0000
 -26 -10   0       0      37                                                         -56   -1.67    0.00  1.0000
 -26 -10   0       0      61                                                        -129   -1.67    0.00  1.0000
 -26 -10   0       0      75                                                         -27   -1.67    0.00  1.0000
  26 -10   0      82      82                                                          75   -1.34    0.00  1.0000
  26 -10   0      36      44                                                          31   -1.34    0.00  1.0000
 -26  10   0      15      73                                                          12   -1.34    0.00  1.0000
  28 -10   0      44      46                                                          75    6.99    0.00  1.0000
  28 -10   0      30      83                                                          57    6.99    0.00  1.0000
 -28 -10   0       5      38                                                          16    6.41    0.00  1.0000
 -28 -10   0       4      63                                                         -47    6.41    0.00  1.0000
 -28 -10   0      31      76                                                          55    6.41    0.00  1.0000
 -28  10   0      43      65                                                          74    6.99    0.00  1.0000
  30 -10   0       5      44                                                         -21    7.71    0.00  1.0000
 -30 -10   0       9      66                                                          29    8.44    0.00  1.0000
 -30 -10   0      25      80                                                          55    8.44    0.00  1.0000
 -30 -10   0       8      41                                                          28    8.44    0.00  1.0000
  30 -10   0      20      86                                                          45    7.71    0.00  1.0000
 -30  10   0       9      67                                                          28    7.71    0.00  1.0000
   1 -11   0      45      74                                                          68    5.33    0.00  1.0000
  -1 -11   0       3      67                                                         -24    6.10    0.00  1.0000
   1 -11   0      22      41                                                          39    5.33    0.00  1.0000
  -1 -11   0       9      39                                                          23    6.10    0.00  1.0000
   1 -11   0       2      64                                                        -130    5.33    0.00  1.0000
  -1 -11   0       2      71                                                          11    6.10    0.00  1.0000
   1  11   0       3      76                                                         -10    6.10    0.00  1.0000
  -1  11   0       5      82                                                          14    5.33    0.00  1.0000
   3 -11   0      30      41                                                          -3   18.73    0.00  1.0000
   3 -11   0      30      64                                                        -135   18.73    0.00  1.0000
  -3 -11   0       2      39                                                          42   17.09    0.00  1.0000
   3 -11   0       1      69                                                          23   18.73    0.00  1.0000
  -3 -11   0       1      65                                                          38   17.09    0.00  1.0000
  -3 -11   0      25      70                                                         -38   17.09    0.00  1.0000
  -3  11   0      30      66                                                         -58   18.73    0.00  1.0000
   3  11   0      25      66                                                         -51   17.09    0.00  1.0000
  -5 -11   0      25      63                                                        -114  -17.18    0.00  1.0000
   5 -11   0      16      75                                                         -44  -13.65    0.00  1.0000
   5 -11   0      16      39                                                         -82  -13.65    0.00  1.0000
   5 -11   0      16      69                                                         -20  -13.65    0.00  1.0000
  -5 -11   0      25      41                                                         -16  -17.18    0.00  1.0000
   5 -11   0      16      69                                                         -36  -13.65    0.00  1.0000
  -5 -11   0      25      61                                                         -22  -17.18    0.00  1.0000
   5  11   0      25      67                                                         -53  -17.18    0.00  1.0000
  -5  11   0      16      65                                                        -134  -13.65    0.00  1.0000
   7 -11   0     120      81                                                          66    9.74    0.00  1.0000
   7 -11   0      71     115                                                          31    9.74    0.00  1.0000
   7 -11   0      60      38                                                          24    9.74    0.00  1.0000
  -7 -11   0     160      46                                                          97    9.52    0.00  1.0000
  -7 -11   0     142      65                                                          83    9.52    0.00  1.0000
   7 -11   0     272      76                                                         186    9.74    0.00  1.0000
  -7 -11   0      35      67                                                          10    9.52    0.00  1.0000
  -7  11   0       8      65                                                         -64    9.74    0.00  1.0000
   7  11   0       8      66                                                         -81    9.52    0.00  1.0000
  -9 -11   0     124      55                                                         131    1.13    0.00  1.0000
  -9 -11   0      37      71                                                          41    1.13    0.00  1.0000
  -9 -11   0     105      65                                                         112    1.13    0.00  1.0000
   9 -11   0     101      75                                                         115    2.27    0.00  1.0000
   9 -11   0      24      41                                                          31    2.27    0.00  1.0000
   9 -11   0      60      81                                                          71    2.27    0.00  1.0000
  -9  11   0       0      67                                                         -23    2.27    0.00  1.0000
   9  11   0     158      73                                                         166    1.13    0.00  1.0000
  11 -11   0      38      79                                                          44   -1.67    0.00  1.0000
 -11 -11   0       6      71                                                          15   -5.20    0.00  1.0000
 -11 -11   0       2      62                                                         -36   -5.20    0.00  1.0000
  11 -11   0      28      75                                                          33   -1.67    0.00  1.0000
 -11 -11   0       2      58                                                         -20   -5.20    0.00  1.0000
  11 -11   0      61      43                                                          69   -1.67    0.00  1.0000
  11 -11   0      19      79                                                          24   -1.67    0.00  1.0000
  11  11   0      47      69                                                          70   -5.20    0.00  1.0000
 -11  11   0       0      64                                                          -3   -1.67    0.00  1.0000
  13 -11   0      22      69                                                          53    8.81    0.00  1.0000
 -13 -11   0       9      64                                                         -11   10.41    0.00  1.0000
  13 -11   0       7      79                                                         -52    8.81    0.00  1.0000
 -13 -11   0       9      32                                                         -41   10.41    0.00  1.0000
  13 -11   0       7      40                                                         -39    8.81    0.00  1.0000
 -13 -11   0       9      70                                                         -14   10.41    0.00  1.0000
  13 -11   0      20      78                                                          49    8.81    0.00  1.0000
 -13  11   0       5      65                                                          24    8.81    0.00  1.0000
  15 -11   0      26      79                                                         -94  -17.42    0.00  1.0000
  15 -11   0      26      41                                                         -20  -17.42    0.00  1.0000
 -15 -11   0      24      32                                                         -32  -16.90    0.00  1.0000
  15 -11   0      26      66                                                          -1  -17.42    0.00  1.0000
 -15 -11   0       0      73                                                          20  -16.90    0.00  1.0000
 -15 -11   0      24      65                                                         -29  -16.90    0.00  1.0000
  15 -11   0      26      79                                                         -77  -17.42    0.00  1.0000
 -15  11   0       0      62                                                          29  -17.42    0.00  1.0000
 -17 -11   0      11      70                                                         -26   11.08    0.00  1.0000
  17 -11   0      10      40                                                         -74   10.77    0.00  1.0000
  17 -11   0      10      75                                                        -102   10.77    0.00  1.0000
 -17 -11   0      11      65                                                         -32   11.08    0.00  1.0000
  17 -11   0      10      82                                                        -101   10.77    0.00  1.0000
 -17 -11   0      11      34                                                         -47   11.08    0.00  1.0000
 -17  11   0      10      62                                                          40   10.77    0.00  1.0000
  19 -11   0      55      80                                                          32   -5.96    0.00  1.0000
  19 -11   0       3      40                                                         -34   -5.96    0.00  1.0000
 -19 -11   0       3      64                                                         -52   -6.11    0.00  1.0000
 -19 -11   0       3      35                                                         -60   -6.11    0.00  1.0000
  19 -11   0      79      88                                                          51   -5.96    0.00  1.0000
 -19 -11   0       3      73                                                         -37   -6.11    0.00  1.0000
 -19  11   0       3      59                                                         -62   -5.96    0.00  1.0000
 -19  11   0      55     116                                                          32   -5.96    0.00  1.0000
 -21 -11   0       0      66                                                         -12   -1.75    0.00  1.0000
 -21 -11   0       0      37                                                         -17   -1.75    0.00  1.0000
  21 -11   0       1      78                                                         -19   -2.50    0.00  1.0000
  21 -11   0      31      43                                                          40   -2.50    0.00  1.0000
  21 -11   0       1      89                                                         -55   -2.50    0.00  1.0000
 -21 -11   0       8      76                                                          11   -1.75    0.00  1.0000
 -21  11   0      17      61                                                          24   -2.50    0.00  1.0000
  23 -11   0       2      96                                                         -58   -5.15    0.00  1.0000
  23 -11   0       2      79                                                           0   -5.15    0.00  1.0000
 -23 -11   0       2      75                                                         -20   -4.29    0.00  1.0000
  23 -11   0       2      43                                                           8   -5.15    0.00  1.0000
 -23 -11   0       2      63                                                         -45   -4.29    0.00  1.0000
 -23 -11   0       2      35                                                         -54   -4.29    0.00  1.0000
 -23  11   0      38      70                                                          59   -5.15    0.00  1.0000
  25 -11   0      29     100                                                          55    6.79    0.00  1.0000
 -25 -11   0       3      38                                                         -18    6.38    0.00  1.0000
  25 -11   0       6      45                                                          19    6.79    0.00  1.0000
  25 -11   0      10      81                                                          26    6.79    0.00  1.0000
 -25 -11   0       6      67                                                          19    6.38    0.00  1.0000
 -25 -11   0       3      84                                                         -26    6.38    0.00  1.0000
 -25  11   0      59      70                                                          93    6.79    0.00  1.0000
   0 -12   0       0      71                                                          53  -26.58    0.00  1.0000
   0 -12   0       3      74                                                          88  -26.58    0.00  1.0000
   0 -12   0      61      44                                                          -3  -26.58    0.00  1.0000
   0  12   0      61      75                                                          -4  -26.58    0.00  1.0000
   2 -12   0      48      46                                                          46    0.48    0.00  1.0000
   2 -12   0     128      74                                                         125    0.48    0.00  1.0000
  -2 -12   0      98      44                                                          95    0.48    0.00  1.0000
  -2 -12   0       0      75                                                         -19    0.48    0.00  1.0000
  -2 -12   0     180      72                                                         176    0.48    0.00  1.0000
   2 -12   0       6      71                                                           5    0.48    0.00  1.0000
  -2  12   0       0      77                                                         -47    0.48    0.00  1.0000
   2  12   0       0      74                                                        -128    0.48    0.00  1.0000
   4 -12   0       0      43                                                         -48   -2.07    0.00  1.0000
  -4 -12   0      88      44                                                         104   -2.84    0.00  1.0000
   4 -12   0       0      73                                                          -6   -2.07    0.00  1.0000
  -4 -12   0       1      70                                                        -107   -2.84    0.00  1.0000
  -4 -12   0      96      71                                                         113   -2.84    0.00  1.0000
   4 -12   0     109      75                                                         122   -2.07    0.00  1.0000
   4  12   0       1      75                                                         -17   -2.84    0.00  1.0000
  -4  12   0       0      73                                                         -41   -2.07    0.00  1.0000
  -6 -12   0      52      71                                                         110  -11.22    0.00  1.0000
   6 -12   0      81      87                                                         145  -10.39    0.00  1.0000
  -6 -12   0      50      46                                                         107  -11.22    0.00  1.0000
   6 -12   0       9      71                                                         -13  -10.39    0.00  1.0000
   6 -12   0       9      40                                                         -75  -10.39    0.00  1.0000
  -6 -12   0      11      75                                                         -10  -11.22    0.00  1.0000
   6 -12   0      11      74                                                          40  -10.39    0.00  1.0000
   6  12   0      11     120                                                         -50  -11.22    0.00  1.0000
  -6  12   0       9      70                                                        -101  -10.39    0.00  1.0000
   8 -12   0       1      69                                                          -9    3.51    0.00  1.0000
  -8 -12   0      24      77                                                          38    4.52    0.00  1.0000
   8 -12   0      41      81                                                          55    3.51    0.00  1.0000
  -8 -12   0       2      44                                                          -7    4.52    0.00  1.0000
   8 -12   0       1      42                                                         -36    3.51    0.00  1.0000
   8 -12   0      92      85                                                         113    3.51    0.00  1.0000
  -8 -12   0      66      70                                                          89    4.52    0.00  1.0000
  -8  12   0       1      71                                                         -41    3.51    0.00  1.0000
 -10 -12   0      13      69                                                          43  -10.16    0.00  1.0000
 -10 -12   0       0      76                                                          12  -10.16    0.00  1.0000
  10 -12   0       4      42                                                          -1   -6.67    0.00  1.0000
  10 -12   0       4      82                                                         -43   -6.67    0.00  1.0000
 -10 -12   0       9      45                                                         -24  -10.16    0.00  1.0000
  10 -12   0       4      78                                                        -102   -6.67    0.00  1.0000
  10 -12   0       4      72                                                         -21   -6.67    0.00  1.0000
 -10  12   0       4      67                                                        -103   -6.67    0.00  1.0000
  12 -12   0      60      83                                                          68   -1.67    0.00  1.0000
  12 -12   0       0      82                                                         -82   -1.67    0.00  1.0000
 -12 -12   0      69      46                                                          74   -1.09    0.00  1.0000
  12 -12   0       1      69                                                           2   -1.67    0.00  1.0000
 -12 -12   0       0      72                                                         -69   -1.09    0.00  1.0000
 -12 -12   0       0      68                                                         -16   -1.09    0.00  1.0000
  12 -12   0       0      43                                                          -9   -1.67    0.00  1.0000
 -12  12   0       1      69                                                           2   -1.67    0.00  1.0000
  14 -12   0      11      85                                                         -62  -11.09    0.00  1.0000
 -14 -12   0      15      75                                                          -5  -13.02    0.00  1.0000
 -14 -12   0      72      73                                                         151  -13.02    0.00  1.0000
  14 -12   0      13      70                                                          46  -11.09    0.00  1.0000
  14 -12   0       1      44                                                          17  -11.09    0.00  1.0000
 -14 -12   0      15      33                                                         -51  -13.02    0.00  1.0000
  14 -12   0      11      82                                                         -19  -11.09    0.00  1.0000
 -14 -12   0       1      45                                                           8  -13.02    0.00  1.0000
 -14  12   0       5      66                                                          31  -11.09    0.00  1.0000
  16 -12   0       0      44                                                         -15    1.00    0.00  1.0000
  16 -12   0       0      83                                                        -172    1.00    0.00  1.0000
  16 -12   0       0      84                                                         -25    1.00    0.00  1.0000
 -16 -12   0      30      74                                                          32    0.70    0.00  1.0000
 -16 -12   0       3      69                                                           4    0.70    0.00  1.0000
 -16 -12   0       0      33                                                         -35    0.70    0.00  1.0000
 -16  12   0       0      63                                                         -78    1.00    0.00  1.0000
  18 -12   0       3      86                                                        -111   -6.17    0.00  1.0000
  18 -12   0       3      42                                                         -71   -6.17    0.00  1.0000
 -18 -12   0      38      76                                                          63   -6.06    0.00  1.0000
  18 -12   0       3      79                                                        -120   -6.17    0.00  1.0000
 -18 -12   0       3      69                                                         -89   -6.06    0.00  1.0000
 -18 -12   0       3      36                                                         -18   -6.06    0.00  1.0000
 -18  12   0       3      65                                                         -23   -6.17    0.00  1.0000
  -1 -13   0      81      77                                                         146   10.44    0.00  1.0000
   1 -13   0      39      75                                                          80    9.17    0.00  1.0000
   1 -13   0      88      76                                                         145    9.17    0.00  1.0000
  -1 -13   0       5      74                                                          27   10.44    0.00  1.0000
  -3 -13   0      67      76                                                         138  -12.26    0.00  1.0000
   3 -13   0       3      77                                                          29  -12.51    0.00  1.0000
  47  -1  -1       3      43                                                           2    0.70    0.00  1.0000
  47  -1  -1      31      75                                                          29    0.70    0.00  1.0000
  47   1  -1       3      44                                                           2   -0.65    0.00  1.0000
  47   1  -1       0      70                                                          -1   -0.65    0.00  1.0000
  45  -1  -1       1      72                                                         -41   -3.51    0.00  1.0000
  45  -1  -1       1      42                                                         -17   -3.51    0.00  1.0000
  45   1  -1      27      72                                                          39    3.74    0.00  1.0000
  45   1  -1      27      42                                                          40    3.74    0.00  1.0000
  43  -1  -1     143      45                                                         109   -5.22    0.00  1.0000
  43  -1  -1     129      72                                                          97   -5.22    0.00  1.0000
 -43  -1   1     148      61                                                         113    5.19    0.00  1.0000
  43   1  -1     204      46                                                         163    5.19    0.00  1.0000
  43   1  -1     196      71                                                         156    5.19    0.00  1.0000
  41  -1  -1      43      41                                                          48   -1.21    0.00  1.0000
  41  -1  -1       0      62                                                         -13   -1.21    0.00  1.0000
 -41  -1   1       6      54                                                           8    1.40    0.00  1.0000
  41   1  -1      42      40                                                          47    1.40    0.00  1.0000
  41   1  -1       0      65                                                          -7    1.40    0.00  1.0000
 -39  -1   1     156      52                                                          67  -14.79    0.00  1.0000
  39  -1  -1     210      40                                                         103   14.94    0.00  1.0000
 -39  -1   1     176      39                                                          80  -14.79    0.00  1.0000
  39  -1  -1     222      59                                                         111   14.94    0.00  1.0000
  39   1  -1     190      39                                                          90  -14.79    0.00  1.0000
  39   1  -1     336      67                                                         197  -14.79    0.00  1.0000
  37  -1  -1     213      47                                                         151   -7.84    0.00  1.0000
  37  -1  -1     178      39                                                         122   -7.84    0.00  1.0000
 -37  -1   1     256      51                                                         189    7.69    0.00  1.0000
 -37  -1   1     261      39                                                         193    7.69    0.00  1.0000
  37  -1  -1     196      56                                                         137   -7.84    0.00  1.0000
 -37   1   1     133      40                                                          85   -7.84    0.00  1.0000
  37   1  -1     254      58                                                         187    7.69    0.00  1.0000
  37   1  -1     236      50                                                         172    7.69    0.00  1.0000
  37   1  -1     236      38                                                         172    7.69    0.00  1.0000
  35  -1  -1     261      52                                                         181   -9.27    0.00  1.0000
 -35  -1   1     137      38                                                          80    9.40    0.00  1.0000
  35  -1  -1     226      43                                                         152   -9.27    0.00  1.0000
 -35  -1   1     185      46                                                         118    9.40    0.00  1.0000
  35  -1  -1     160      36                                                          99   -9.27    0.00  1.0000
  35   1  -1     132      35                                                          76    9.40    0.00  1.0000
  35   1  -1     294      56                                                         207    9.40    0.00  1.0000
 -35   1   1     146      37                                                          88   -9.27    0.00  1.0000
  35   1  -1     146      44                                                          87    9.40    0.00  1.0000
 -33  -1   1       4      42                                                         -17   -6.95    0.00  1.0000
  33  -1  -1      21      38                                                          44    6.99    0.00  1.0000
  33  -1  -1       4      48                                                         -17    6.99    0.00  1.0000
  33  -1  -1       1      30                                                           1    6.99    0.00  1.0000
 -33  -1   1       4      32                                                          -6   -6.95    0.00  1.0000
  33   1  -1      32      49                                                          59   -6.95    0.00  1.0000
  33   1  -1       7      31                                                          21   -6.95    0.00  1.0000
 -33   1   1       4      50                                                         -56    6.99    0.00  1.0000
  33   1  -1       4      38                                                         -11   -6.95    0.00  1.0000
  31  -1  -1     233      53                                                         253   -2.23    0.00  1.0000
 -31  -1   1     101      38                                                         114    2.14    0.00  1.0000
  31  -1  -1     113      36                                                         127   -2.23    0.00  1.0000
  31  -1  -1      90      44                                                         103   -2.23    0.00  1.0000
 -31  -1   1      65      50                                                          76    2.14    0.00  1.0000
  31   1  -1      75      44                                                          86    2.14    0.00  1.0000
  31   1  -1     110      35                                                         124    2.14    0.00  1.0000
 -31   1   1     136      39                                                         152   -2.23    0.00  1.0000
 -29  -1   1    3974     222                                                        3728   -6.78    0.00  1.0000
  29  -1  -1    3798     231                                                        3553    6.90    0.00  1.0000
  29  -1  -1    4188     228                                                        3931    6.90    0.00  1.0000
 -29  -1   1    4002     234                                                        3755   -6.78    0.00  1.0000
  29  -1  -1    3623     221                                                        3384    6.90    0.00  1.0000
 -29   1   1    3893     223                                                        3645    6.90    0.00  1.0000
  29   1  -1    4057     232                                                        3808   -6.78    0.00  1.0000
  29   1  -1    3821     221                                                        3579   -6.78    0.00  1.0000
 -27  -1   1     625      76                                                         656   -2.09    0.00  1.0000
  27  -1  -1     546      71                                                         572    1.91    0.00  1.0000
  27  -1  -1     690      72                                                         720    1.91    0.00  1.0000
 -27  -1   1     659      59                                                         691   -2.09    0.00  1.0000
  27  -1  -1     565      59                                                         592    1.91    0.00  1.0000
 -27   1   1     596      60                                                         624    1.91    0.00  1.0000
  27   1  -1     680      73                                                         712   -2.09    0.00  1.0000
  27   1  -1     717      57                                                         750   -2.09    0.00  1.0000
 -25  -1   1      63      27                                                          43    4.79    0.00  1.0000
 -25  -1   1      66      31                                                          45    4.79    0.00  1.0000
  25  -1  -1      90      28                                                          66   -4.73    0.00  1.0000
  25  -1  -1      85      37                                                          62   -4.73    0.00  1.0000
  25  -1  -1     108      29                                                          81   -4.73    0.00  1.0000
  25   1  -1      52      26                                                          34    4.79    0.00  1.0000
  25   1  -1      83      30                                                          60    4.79    0.00  1.0000
 -25   1   1      60      27                                                          41   -4.73    0.00  1.0000
 -23  -1   1     487      41                                                         322  -14.18    0.00  1.0000
  23  -1  -1     503      38                                                         336   14.05    0.00  1.0000
 -23  -1   1     418      34                                                         266  -14.18    0.00  1.0000
  23  -1  -1     365      37                                                         225   14.05    0.00  1.0000
 -23   1   1     544      42                                                         370   14.05    0.00  1.0000
  23   1  -1     439      38                                                         283  -14.18    0.00  1.0000
  23   1  -1     404      33                                                         255  -14.18    0.00  1.0000
  21  -1  -1     974     108                                                        1668   32.89    0.00  1.0000
  21  -1  -1     777     107                                                        1407   32.89    0.00  1.0000
 -21  -1   1     963     103                                                        1660  -33.16    0.00  1.0000
  21  -1  -1     986     104                                                        1683   32.89    0.00  1.0000
 -21  -1   1     954     112                                                        1648  -33.16    0.00  1.0000
  21   1  -1    1017     110                                                        1730  -33.16    0.00  1.0000
  21   1  -1     989     102                                                        1694  -33.16    0.00  1.0000
 -21   1   1     894     104                                                        1563   32.89    0.00  1.0000
  19  -1  -1     602      51                                                         744   -9.35    0.00  1.0000
 -19  -1   1     529      61                                                         662    9.35    0.00  1.0000
 -19  -1   1     517      51                                                         649    9.35    0.00  1.0000
  19  -1  -1     478      57                                                         605   -9.35    0.00  1.0000
 -19   1   1     540      51                                                         675   -9.35    0.00  1.0000
  19   1  -1     568      60                                                         706    9.35    0.00  1.0000
  19   1  -1     493      50                                                         622    9.35    0.00  1.0000
  17  -1  -1   10118     725                                                       12722   41.68    0.00  1.0000
  17  -1  -1   10456     725                                                       13100   41.68    0.00  1.0000
  17  -1  -1    9800     727                                                       12365   41.68    0.00  1.0000
 -17  -1   1    9840     724                                                       12425  -41.91    0.00  1.0000
 -17  -1   1    9534     728                                                       12081  -41.91    0.00  1.0000
  17   1  -1    9634     727                                                       12193  -41.91    0.00  1.0000
  17   1  -1    9720     724                                                       12290  -41.91    0.00  1.0000
 -17   1   1   10866     725                                                       13559   41.68    0.00  1.0000
  15  -1  -1   19751     925                                                       15859   49.89    0.00  1.0000
  15  -1  -1   21197     923                                                       17157   49.89    0.00  1.0000
 -15  -1   1   18831     925                                                       15042  -49.80    0.00  1.0000
  15  -1  -1   20076     923                                                       16150   49.89    0.00  1.0000
 -15  -1   1   20070     922                                                       16152  -49.80    0.00  1.0000
  15   1  -1   18852     925                                                       15061  -49.80    0.00  1.0000
  15   1  -1   19421     922                                                       15570  -49.80    0.00  1.0000
 -15   1   1   21638     923                                                       17554   49.89    0.00  1.0000
 -13  -1   1    4497     172                                                        2868   46.33    0.00  1.0000
  13  -1  -1    4316     175                                                        2715  -46.61    0.00  1.0000
  13  -1  -1    4567     176                                                        2915  -46.61    0.00  1.0000
  13  -1  -1    4635     173                                                        2969  -46.61    0.00  1.0000
 -13  -1   1    4721     177                                                        3047   46.33    0.00  1.0000
  13   1  -1    4646     177                                                        2987   46.33    0.00  1.0000
 -13   1   1    4746     172                                                        3058  -46.61    0.00  1.0000
 -13   1   1    4561     173                                                        2910  -46.61    0.00  1.0000
  13   1  -1    4580     172                                                        2934   46.33    0.00  1.0000
  11  -1  -1    6911     679                                                       11987   90.00    0.00  1.0000
  11  -1  -1    7170     679                                                       12327   90.00    0.00  1.0000
 -11  -1   1    5879     680                                                       10615  -90.00    0.00  1.0000
 -11  -1   1    6827     678                                                       11876  -90.00    0.00  1.0000
 -11   1   1    7387     679                                                       12611   90.00    0.00  1.0000
  11   1  -1    6580     678                                                       11550  -90.00    0.00  1.0000
  11   1  -1    6710     680                                                       11722  -90.00    0.00  1.0000
   9  -1  -1    1130     125                                                        2089  -41.37    0.00  1.0000
  -9  -1   1    1252     125                                                        2256   41.41    0.00  1.0000
  -9  -1   1    1187     124                                                        2168   41.41    0.00  1.0000
  -9  -1   1    1169     127                                                        2144   41.41    0.00  1.0000
  -9   1   1    1020     125                                                        1939  -41.37    0.00  1.0000
   9   1  -1    1120     127                                                        2077   41.41    0.00  1.0000
  -9   1   1    1079     125                                                        2020  -41.37    0.00  1.0000
   9   1  -1    1235     124                                                        2233   41.41    0.00  1.0000
   9   1  -1    1152     124                                                        2121   41.41    0.00  1.0000
  -9   1   1    1218     126                                                        2209  -41.37    0.00  1.0000
   7  -1  -1   37989    1150                                                       21976  159.39    0.00  1.0000
  -7  -1   1   33520    1149                                                       18558 -160.04    0.00  1.0000
   7  -1  -1   34762    1150                                                       19538  159.39    0.00  1.0000
   7  -1  -1   35895    1150                                                       20390  159.39    0.00  1.0000
  -7   1   1   34697    1150                                                       19490  159.39    0.00  1.0000
  -7   1   1   37891    1150                                                       21901  159.39    0.00  1.0000
  -7   1   1   36203    1150                                                       20622  159.39    0.00  1.0000
   7   1  -1   36270    1150                                                       20618 -160.04    0.00  1.0000
   7   1  -1   32445    1149                                                       17760 -160.04    0.00  1.0000
  -5  -1   1    1425     330                                                        6252  141.14    0.00  1.0000
   5  -1  -1    1096     331                                                        5550 -141.39    0.00  1.0000
   5  -1  -1    1118     331                                                        5600 -141.39    0.00  1.0000
  -5  -1   1    1342     331                                                        6077  141.14    0.00  1.0000
  -5  -1   1    1049     331                                                        5432  141.14    0.00  1.0000
   5   1  -1    1041     330                                                        5414  141.14    0.00  1.0000
  -5   1   1    1391     333                                                        6191 -141.39    0.00  1.0000
   5   1  -1    1313     330                                                        6015  141.14    0.00  1.0000
   5   1  -1     977     331                                                        5266  141.14    0.00  1.0000
  -1  -1   1   78561       2                                                           2 -952.41    0.00  1.0000
   1   1   1   60254       4                                                          -3 -838.32    0.00  1.0000
   3  -1   1     114      79                                                        1326  -91.85    0.00  1.0000
  -3  -1  -1     143      80                                                        1423   91.63    0.00  1.0000
   3   1   1      92      78                                                        1233   91.63    0.00  1.0000
  -3   1  -1     143      80                                                        1427  -91.85    0.00  1.0000
  -5  -1  -1    4678      23                                                         329  180.20    0.00  1.0000
  -5  -1  -1    4810      24                                                         369  180.20    0.00  1.0000
   5   1   1    4647      22                                                         320  180.20    0.00  1.0000
   7  -1   1    9725      33                                                         379  270.55    0.00  1.0000
  -7  -1  -1    9203      24                                                         281 -270.60    0.00  1.0000
  -7  -1  -1    9436      25                                                         323 -270.60    0.00  1.0000
  -7  -1  -1    9237      29                                                         287 -270.60    0.00  1.0000
   7  -1   1    9689      26                                                         372  270.55    0.00  1.0000
   7   1   1    9163      24                                                         274 -270.60    0.00  1.0000
   7   1   1    9370      28                                                         311 -270.60    0.00  1.0000
  -7   1  -1    9592      30                                                         353  270.55    0.00  1.0000
   7   1   1    9558      25                                                         346 -270.60    0.00  1.0000
  -7   1  -1    9428      26                                                         322  270.55    0.00  1.0000
  -9  -1  -1   20611     744                                                       13407   94.87    0.00  1.0000
   9  -1   1   19910     746                                                       12833  -95.01    0.00  1.0000
  -9  -1  -1   20116     744                                                       13008   94.87    0.00  1.0000
   9  -1   1   20242     745                                                       13100  -95.01    0.00  1.0000
  -9  -1  -1   19510     746                                                       12522   94.87    0.00  1.0000
  -9   1  -1   20111     745                                                       12995  -95.01    0.00  1.0000
   9   1   1   20646     744                                                       13435   94.87    0.00  1.0000
   9   1   1   18749     746                                                       11914   94.87    0.00  1.0000
   9   1   1   19842     744                                                       12788   94.87    0.00  1.0000
  -9   1  -1   21105     745                                                       13796  -95.01    0.00  1.0000
  11  -1   1   17139     647                                                       11725   77.30    0.00  1.0000
 -11  -1  -1   15741     647                                                       10573  -77.32    0.00  1.0000
 -11  -1  -1   16134     645                                                       10896  -77.32    0.00  1.0000
  11  -1   1   16198     647                                                       10949   77.30    0.00  1.0000
 -11  -1  -1   17200     644                                                       11775  -77.32    0.00  1.0000
  11   1   1   17585     645                                                       12094  -77.32    0.00  1.0000
  11   1   1   15249     646                                                       10171  -77.32    0.00  1.0000
 -11   1  -1   17001     646                                                       11611   77.30    0.00  1.0000
 -11   1  -1   17042     646                                                       11645   77.30    0.00  1.0000
  11   1   1   16052     645                                                       10828  -77.32    0.00  1.0000
  13  -1   1    9284     924                                                       16054  103.66    0.00  1.0000
 -13  -1  -1    8893     924                                                       15548 -103.80    0.00  1.0000
 -13  -1  -1    9610     923                                                       16492 -103.80    0.00  1.0000
  13  -1   1    9843     925                                                       16787  103.66    0.00  1.0000
  13  -1   1    8751     926                                                       15350  103.66    0.00  1.0000
 -13  -1  -1    8618     926                                                       15184 -103.80    0.00  1.0000
  13   1   1    8919     924                                                       15582 -103.80    0.00  1.0000
  13   1   1    8897     926                                                       15553 -103.80    0.00  1.0000
  13   1   1    9872     923                                                       16835 -103.80    0.00  1.0000
 -13   1  -1    9838     925                                                       16780  103.66    0.00  1.0000
 -13   1  -1    9943     925                                                       16917  103.66    0.00  1.0000
 -15  -1  -1    5916     268                                                        4591  -31.30    0.00  1.0000
 -15  -1  -1    6068     266                                                        4725  -31.30    0.00  1.0000
 -15  -1  -1    5660     271                                                        4366  -31.30    0.00  1.0000
  15  -1   1    5809     271                                                        4493   31.40    0.00  1.0000
  15  -1   1    6048     269                                                        4703   31.40    0.00  1.0000
  15  -1   1    6223     270                                                        4858   31.40    0.00  1.0000
  15   1   1    6219     267                                                        4858  -31.30    0.00  1.0000
  15   1   1    5595     271                                                        4309  -31.30    0.00  1.0000
  15   1   1    5730     268                                                        4427  -31.30    0.00  1.0000
  17  -1   1    5979     253                                                        4342   39.11    0.00  1.0000
 -17  -1  -1    6138     248                                                        4478  -39.09    0.00  1.0000
  17  -1   1    5844     253                                                        4227   39.11    0.00  1.0000
  17  -1   1    5726     250                                                        4127   39.11    0.00  1.0000
 -17  -1  -1    5748     250                                                        4146  -39.09    0.00  1.0000
 -17  -1  -1    5830     254                                                        4216  -39.09    0.00  1.0000
 -17   1  -1    6006     251                                                        4365   39.11    0.00  1.0000
  17   1   1    6084     249                                                        4432  -39.09    0.00  1.0000
  17   1   1    5894     254                                                        4270  -39.09    0.00  1.0000
  17   1   1    5662     249                                                        4073  -39.09    0.00  1.0000
 -19  -1  -1    2020     165                                                        2794  -27.04    0.00  1.0000
 -19  -1  -1    1807     170                                                        2543  -27.04    0.00  1.0000
  19  -1   1    1909     168                                                        2669   27.23    0.00  1.0000
 -19  -1  -1    2031     163                                                        2807  -27.04    0.00  1.0000
  19  -1   1    2173     169                                                        2980   27.23    0.00  1.0000
  19  -1   1    2076     166                                                        2866   27.23    0.00  1.0000
  19   1   1    1894     170                                                        2646  -27.04    0.00  1.0000
 -19   1  -1    2056     166                                                        2842   27.23    0.00  1.0000
  19   1   1    1874     164                                                        2622  -27.04    0.00  1.0000
  21  -1   1     581      55                                                         548   -2.36    0.00  1.0000
  21  -1   1     584      49                                                         551   -2.36    0.00  1.0000
 -21  -1  -1     716      61                                                         677    2.53    0.00  1.0000
 -21  -1  -1     619      45                                                         583    2.53    0.00  1.0000
  21  -1   1     588      57                                                         555   -2.36    0.00  1.0000
 -21  -1  -1     595      48                                                         559    2.53    0.00  1.0000
 -21   1  -1     573      50                                                         540   -2.36    0.00  1.0000
  21   1   1     583      47                                                         548    2.53    0.00  1.0000
  21   1   1     727      59                                                         688    2.53    0.00  1.0000
  23  -1   1    1230      83                                                         823   21.81    0.00  1.0000
  23  -1   1    1494      79                                                        1041   21.81    0.00  1.0000
 -23  -1  -1    1554      82                                                        1092  -21.79    0.00  1.0000
 -23  -1  -1    1422      71                                                         982  -21.79    0.00  1.0000
  23  -1   1    1445      71                                                        1000   21.81    0.00  1.0000
  23   1   1    1432      70                                                         990  -21.79    0.00  1.0000
 -23   1  -1    1371      73                                                         939   21.81    0.00  1.0000
  23   1   1    1545      81                                                        1084  -21.79    0.00  1.0000
 -25  -1  -1     404      46                                                         438   -2.83    0.00  1.0000
  25  -1   1     403      59                                                         439    3.01    0.00  1.0000
  25  -1   1     361      46                                                         395    3.01    0.00  1.0000
 -25  -1  -1     385      52                                                         418   -2.83    0.00  1.0000
  25  -1   1     436      63                                                         474    3.01    0.00  1.0000
  25   1   1     374      46                                                         407   -2.83    0.00  1.0000
 -25   1  -1     410      46                                                         446    3.01    0.00  1.0000
  25   1   1     399      51                                                         433   -2.83    0.00  1.0000
 -27  -1  -1     862      76                                                         941    4.51    0.00  1.0000
 -27  -1  -1    1112      92                                                        1202    4.51    0.00  1.0000
  27  -1   1     761      74                                                         833   -4.37    0.00  1.0000
  27   1   1    1063      92                                                        1151    4.51    0.00  1.0000
 -27   1  -1     927      76                                                        1006   -4.37    0.00  1.0000
  27   1   1     852      73                                                         931    4.51    0.00  1.0000
  29  -1   1      58      40                                                          33    6.35    0.00  1.0000
 -29  -1  -1       3      43                                                         -25   -6.24    0.00  1.0000
  29  -1   1     179      49                                                         133    6.35    0.00  1.0000
  29  -1   1      59      32                                                          34    6.35    0.00  1.0000
 -29  -1  -1       3      34                                                         -32   -6.24    0.00  1.0000
 -29   1  -1      55      34                                                          31    6.35    0.00  1.0000
  29   1   1       3      31                                                         -13   -6.24    0.00  1.0000
  29   1   1       3      40                                                         -39   -6.24    0.00  1.0000
  31  -1   1    1549     100                                                        1369   -8.04    0.00  1.0000
  31  -1   1    1313      86                                                        1148   -8.04    0.00  1.0000
 -31  -1  -1    1272      87                                                        1110    8.05    0.00  1.0000
  31  -1   1    1309     103                                                        1144   -8.04    0.00  1.0000
 -31  -1  -1    1503     106                                                        1326    8.05    0.00  1.0000
 -31   1  -1    1299      94                                                        1135   -8.04    0.00  1.0000
  31   1   1    1361      87                                                        1193    8.05    0.00  1.0000
  31   1   1    1275     103                                                        1112    8.05    0.00  1.0000
  33  -1   1       0      64                                                         -14   -0.20    0.00  1.0000
 -33  -1  -1      22      40                                                          23    0.28    0.00  1.0000
  33  -1   1       0      50                                                         -27   -0.20    0.00  1.0000
 -33  -1  -1      14      35                                                          15    0.28    0.00  1.0000
  33  -1   1       2      30                                                           2   -0.20    0.00  1.0000
  33   1   1       0      69                                                         -17    0.28    0.00  1.0000
  33   1   1       0      51                                                         -25    0.28    0.00  1.0000
  33   1   1       0      30                                                         -49    0.28    0.00  1.0000
 -33   1  -1       0      30                                                         -36   -0.20    0.00  1.0000
  35  -1   1       3      34                                                           3    0.18    0.00  1.0000
  35  -1   1     106      42                                                         105    0.18    0.00  1.0000
 -35  -1  -1      36      35                                                          36    0.02    0.00  1.0000
  35  -1   1      71      55                                                          70    0.18    0.00  1.0000
 -35  -1  -1       8      42                                                           8    0.02    0.00  1.0000
 -35   1  -1      12      33                                                          12    0.18    0.00  1.0000
  35   1   1      19      42                                                          19    0.02    0.00  1.0000
  35   1   1      99      35                                                          99    0.02    0.00  1.0000
  35   1   1       4      55                                                           4    0.02    0.00  1.0000
  37  -1   1       0      58                                                          22  -16.25    0.00  1.0000
  37  -1   1       8      44                                                          58  -16.25    0.00  1.0000
 -37  -1  -1      44      40                                                         131   16.49    0.00  1.0000
 -37  -1  -1      18      48                                                          83   16.49    0.00  1.0000
  37  -1   1       2      36                                                          40  -16.25    0.00  1.0000
  37   1   1       7      47                                                           5   16.49    0.00  1.0000
  37   1   1       0      56                                                          20   16.49    0.00  1.0000
 -37   1  -1      51      57                                                         141  -16.25    0.00  1.0000
  37   1   1      20      37                                                          87   16.49    0.00  1.0000
  39  -1   1      57      65                                                         105    9.11    0.00  1.0000
 -39  -1  -1      87      56                                                         145   -9.26    0.00  1.0000
  39  -1   1      60      40                                                         108    9.11    0.00  1.0000
  39   1   1      17      62                                                          47   -9.26    0.00  1.0000
  39   1   1      44      39                                                          87   -9.26    0.00  1.0000
  41  -1   1      66      53                                                          42   -5.73    0.00  1.0000
  41  -1   1       3      68                                                         -22   -5.73    0.00  1.0000
  41   1   1       3      64                                                          -9    5.91    0.00  1.0000
  41   1   1      34      39                                                          17    5.91    0.00  1.0000
  43  -1   1       0      70                                                         -26    0.46    0.00  1.0000
  43  -1   1       0      39                                                         -12    0.46    0.00  1.0000
  43   1   1       0      41                                                         -15   -0.40    0.00  1.0000
  43   1   1       0      67                                                         -31   -0.40    0.00  1.0000
  45  -1   1       0      71                                                         -84    0.29    0.00  1.0000
  45  -1   1       0      39                                                         -13    0.29    0.00  1.0000
  45   1   1      27      42                                                          27   -0.13    0.00  1.0000
  45   1   1      76      71                                                          75   -0.13    0.00  1.0000
  46  -2  -1      10      72                                                         -46  -11.03    0.00  1.0000
 -46  -2   1      10      57                                                          -1   11.02    0.00  1.0000
  46  -2  -1      74      43                                                          29  -11.03    0.00  1.0000
  46   2  -1     145      78                                                          78   11.02    0.00  1.0000
  46   2  -1      10      42                                                          -4   11.02    0.00  1.0000
  44  -2  -1       1     119                                                        -107    3.13    0.00  1.0000
 -44  -2   1       1      58                                                          -1   -3.05    0.00  1.0000
  44  -2  -1      60      44                                                          75    3.13    0.00  1.0000
  44   2  -1       2      47                                                           5   -3.05    0.00  1.0000
  44   2  -1       0      72                                                           1   -3.05    0.00  1.0000
  42  -2  -1       2      42                                                           6    3.81    0.00  1.0000
 -42  -2   1       1      56                                                          -3   -3.92    0.00  1.0000
  42  -2  -1       1      71                                                         -90    3.81    0.00  1.0000
  42   2  -1      35      71                                                          50   -3.92    0.00  1.0000
  42   2  -1      18      42                                                          29   -3.92    0.00  1.0000
 -40  -2   1       4      53                                                          11    4.32    0.00  1.0000
  40  -2  -1       4      39                                                          10   -4.17    0.00  1.0000
  40  -2  -1      80      66                                                         103   -4.17    0.00  1.0000
 -40  -2   1      72      40                                                          95    4.32    0.00  1.0000
  40   2  -1      35      66                                                          51    4.32    0.00  1.0000
  40   2  -1      75      40                                                          98    4.32    0.00  1.0000
 -38  -2   1     242      41                                                         157  -10.39    0.00  1.0000
 -38  -2   1     307      55                                                         210  -10.39    0.00  1.0000
  38  -2  -1     340      62                                                         238   10.30    0.00  1.0000
  38  -2  -1     170      39                                                         101   10.30    0.00  1.0000
  38  -2  -1     250      51                                                         164   10.30    0.00  1.0000
  38   2  -1     218      57                                                         138  -10.39    0.00  1.0000
  38   2  -1     237      40                                                         153  -10.39    0.00  1.0000
  36  -2  -1     144      41                                                          95   -7.75    0.00  1.0000
 -36  -2   1      30      45                                                          10    7.88    0.00  1.0000
  36  -2  -1       5      33                                                         -26   -7.75    0.00  1.0000
 -36  -2   1      30      35                                                          10    7.88    0.00  1.0000
  36  -2  -1       5      53                                                          -6   -7.75    0.00  1.0000
  36   2  -1      38      42                                                          15    7.88    0.00  1.0000
  36   2  -1      28      33                                                           9    7.88    0.00  1.0000
 -36   2   1       5      34                                                         -47   -7.75    0.00  1.0000
  34  -2  -1     402      59                                                         486    6.83    0.00  1.0000
 -34  -2   1     401      59                                                         485   -6.83    0.00  1.0000
  34  -2  -1     620      76                                                         723    6.83    0.00  1.0000
  34  -2  -1     625      82                                                         729    6.83    0.00  1.0000
 -34  -2   1     493      80                                                         586   -6.83    0.00  1.0000
  34   2  -1     478      57                                                         569   -6.83    0.00  1.0000
 -34   2   1     454      59                                                         543    6.83    0.00  1.0000
  34   2  -1     471      77                                                         562   -6.83    0.00  1.0000
 -32  -2   1      69      34                                                          77    1.69    0.00  1.0000
  32  -2  -1     131      34                                                         143   -1.73    0.00  1.0000
  32  -2  -1     148      50                                                         160   -1.73    0.00  1.0000
  32  -2  -1      75      39                                                          84   -1.73    0.00  1.0000
 -32  -2   1      53      40                                                          60    1.69    0.00  1.0000
  32   2  -1      49      38                                                          56    1.69    0.00  1.0000
  32   2  -1      83      33                                                          92    1.69    0.00  1.0000
 -32   2   1      75      41                                                          84   -1.73    0.00  1.0000
 -30  -2   1    1762     146                                                        1958    7.76    0.00  1.0000
  30  -2  -1    1966     143                                                        2168   -7.58    0.00  1.0000
 -30  -2   1    1603     129                                                        1790    7.76    0.00  1.0000
  30  -2  -1    1938     141                                                        2138   -7.58    0.00  1.0000
  30  -2  -1    1908     129                                                        2107   -7.58    0.00  1.0000
  30   2  -1    1670     142                                                        1861    7.76    0.00  1.0000
 -30   2   1    1847     127                                                        2043   -7.58    0.00  1.0000
 -30   2   1    1787     130                                                        1980   -7.58    0.00  1.0000
  30   2  -1    1669     128                                                        1860    7.76    0.00  1.0000
 -28  -2   1    2320     184                                                        2873  -18.57    0.00  1.0000
  28  -2  -1    2307     183                                                        2858   18.54    0.00  1.0000
 -28  -2   1    2501     197                                                        3074  -18.57    0.00  1.0000
  28  -2  -1    2358     192                                                        2915   18.54    0.00  1.0000
  28  -2  -1    2442     193                                                        3008   18.54    0.00  1.0000
  28   2  -1    2273     183                                                        2821  -18.57    0.00  1.0000
  28   2  -1    2405     194                                                        2968  -18.57    0.00  1.0000
 -28   2   1    2713     182                                                        3308   18.54    0.00  1.0000
 -28   2   1    2586     186                                                        3167   18.54    0.00  1.0000
  26  -2  -1     638      67                                                         671   -2.23    0.00  1.0000
  26  -2  -1     548      70                                                         579   -2.23    0.00  1.0000
  26  -2  -1     518      54                                                         548   -2.23    0.00  1.0000
 -26  -2   1     630      74                                                         659    1.96    0.00  1.0000
 -26  -2   1     570      55                                                         598    1.96    0.00  1.0000
 -26   2   1     481      56                                                         510   -2.23    0.00  1.0000
  26   2  -1     616      68                                                         645    1.96    0.00  1.0000
 -26   2   1     429      54                                                         456   -2.23    0.00  1.0000
  26   2  -1     510      59                                                         536    1.96    0.00  1.0000
  24  -2  -1       5      39                                                          52  -19.89    0.00  1.0000
  24  -2  -1      15      26                                                           4  -19.89    0.00  1.0000
  24  -2  -1       9      28                                                          66  -19.89    0.00  1.0000
 -24  -2   1      18      24                                                           3   20.05    0.00  1.0000
 -24  -2   1      10      33                                                          72   20.05    0.00  1.0000
  24   2  -1       4      25                                                          48   20.05    0.00  1.0000
 -24   2   1       3      28                                                          25  -19.89    0.00  1.0000
 -24   2   1       3      29                                                          43  -19.89    0.00  1.0000
  24   2  -1       3      29                                                          44   20.05    0.00  1.0000
  22  -2  -1      97      32                                                         184  -13.07    0.00  1.0000
  22  -2  -1      84      33                                                         166  -13.07    0.00  1.0000
 -22  -2   1     129      37                                                         228   13.01    0.00  1.0000
 -22  -2   1     120      30                                                         215   13.01    0.00  1.0000
  22   2  -1      96      33                                                         182   13.01    0.00  1.0000
 -22   2   1     102      33                                                         192  -13.07    0.00  1.0000
  22   2  -1     182      34                                                         296   13.01    0.00  1.0000
  20  -2  -1      96      22                                                         -14  -33.54    0.00  1.0000
  20  -2  -1     221      32                                                          31  -33.54    0.00  1.0000
  20  -2  -1     177      22                                                          15  -33.54    0.00  1.0000
 -20  -2   1     135      20                                                           4   33.76    0.00  1.0000
 -20  -2   1     123      26                                                           2   33.76    0.00  1.0000
 -20   2   1      96      25                                                         -47  -33.54    0.00  1.0000
  20   2  -1     184      23                                                          17   33.76    0.00  1.0000
  20   2  -1      98      19                                                         -25   33.76    0.00  1.0000
 -20   2   1      96      23                                                          -1  -33.54    0.00  1.0000
  20   2  -1     284      19                                                          58   33.76    0.00  1.0000
 -18  -2   1    9968     451                                                        7656   42.17    0.00  1.0000
  18  -2  -1   10618     453                                                        8226  -42.20    0.00  1.0000
 -18  -2   1    9565     455                                                        7303   42.17    0.00  1.0000
 -18  -2   1    9984     450                                                        7670   42.17    0.00  1.0000
  18  -2  -1    9952     453                                                        7641  -42.20    0.00  1.0000
 -18   2   1   10316     452                                                        7960  -42.20    0.00  1.0000
 -18   2   1   10898     452                                                        8472  -42.20    0.00  1.0000
  18   2  -1   10036     455                                                        7716   42.17    0.00  1.0000
  18   2  -1   10133     450                                                        7801   42.17    0.00  1.0000
  18   2  -1    9941     450                                                        7632   42.17    0.00  1.0000
 -18   2   1   10058     453                                                        7734  -42.20    0.00  1.0000
 -16  -2   1    1462     107                                                        1749   12.25    0.00  1.0000
 -16  -2   1    1398     115                                                        1679   12.25    0.00  1.0000
  16  -2  -1    1567     109                                                        1860  -12.10    0.00  1.0000
  16  -2  -1    1272     112                                                        1537  -12.10    0.00  1.0000
 -16  -2   1    1560     107                                                        1856   12.25    0.00  1.0000
 -16   2   1    1317     111                                                        1587  -12.10    0.00  1.0000
 -16   2   1    1419     109                                                        1698  -12.10    0.00  1.0000
  16   2  -1    1476     113                                                        1765   12.25    0.00  1.0000
  16   2  -1    1601     107                                                        1901   12.25    0.00  1.0000
 -16   2   1    1574     109                                                        1868  -12.10    0.00  1.0000
  16   2  -1    1552     107                                                        1848   12.25    0.00  1.0000
 -14  -2   1     903      26                                                         215   53.25    0.00  1.0000
  14  -2  -1     805      26                                                         170  -53.01    0.00  1.0000
  14   2  -1     885      25                                                         206   53.25    0.00  1.0000
 -14   2   1    1057      32                                                         296  -53.01    0.00  1.0000
  12  -2  -1   14891    1039                                                       17566  -35.89    0.00  1.0000
 -12  -2   1   15136    1038                                                       17847   36.08    0.00  1.0000
 -12  -2   1   13239    1037                                                       15781   36.08    0.00  1.0000
  12  -2  -1   16597    1040                                                       19415  -35.89    0.00  1.0000
  12  -2  -1   16245    1039                                                       19034  -35.89    0.00  1.0000
 -12   2   1   15472    1039                                                       18196  -35.89    0.00  1.0000
 -12   2   1   16080    1039                                                       18855  -35.89    0.00  1.0000
  12   2  -1   15473    1038                                                       18212   36.08    0.00  1.0000
 -10  -2   1     134      22                                                          18   25.09    0.00  1.0000
 -10  -2   1     229      19                                                          61   25.09    0.00  1.0000
 -10  -2   1     259      14                                                          77   25.09    0.00  1.0000
  10  -2  -1     169      24                                                          33  -24.78    0.00  1.0000
  10  -2  -1     211      17                                                          53  -24.78    0.00  1.0000
  10  -2  -1     349      25                                                         131  -24.78    0.00  1.0000
 -10   2   1     124      24                                                          15  -24.78    0.00  1.0000
  10   2  -1     246      14                                                          70   25.09    0.00  1.0000
 -10   2   1     299      21                                                         101  -24.78    0.00  1.0000
  10   2  -1     211      19                                                          52   25.09    0.00  1.0000
 -10   2   1     257      19                                                          77  -24.78    0.00  1.0000
   8  -2  -1    4297      36                                                         406 -157.06    0.00  1.0000
  -8  -2   1    4429      31                                                         449  156.96    0.00  1.0000
  -8  -2   1    4438      42                                                         452  156.96    0.00  1.0000
  -8  -2   1    4395      40                                                         438  156.96    0.00  1.0000
   8  -2  -1    4695      43                                                         537 -157.06    0.00  1.0000
   8   2  -1    4586      32                                                         501  156.96    0.00  1.0000
  -8   2   1    4351      37                                                         423 -157.06    0.00  1.0000
   8   2  -1    4583      42                                                         500  156.96    0.00  1.0000
   8   2  -1    4538      41                                                         485  156.96    0.00  1.0000
  -6  -2   1     448      15                                                         123 -110.03    0.00  1.0000
   6  -2  -1     436      25                                                         132  110.41    0.00  1.0000
   6  -2  -1     374      20                                                         170  110.41    0.00  1.0000
  -6  -2   1     366      21                                                         173 -110.03    0.00  1.0000
  -6  -2   1     432      24                                                         132 -110.03    0.00  1.0000
   6   2  -1     348      20                                                         186 -110.03    0.00  1.0000
  -6   2   1     342      20                                                         193  110.41    0.00  1.0000
   6   2  -1     372      24                                                         169 -110.03    0.00  1.0000
  -6   2   1     304      27                                                         224  110.41    0.00  1.0000
   4  -2  -1    2638     745                                                       13323 -219.07    0.00  1.0000
  -4  -2   1    2586     745                                                       13209  219.12    0.00  1.0000
   4  -2  -1    2462     743                                                       12923 -219.07    0.00  1.0000
   4  -2  -1    2583     744                                                       13199 -219.07    0.00  1.0000
  -4   2   1    2665     745                                                       13383 -219.07    0.00  1.0000
   4   2  -1    2545     745                                                       13115  219.12    0.00  1.0000
  -4   2   1    2149     743                                                       12191 -219.07    0.00  1.0000
  -4   2   1    2568     744                                                       13165 -219.07    0.00  1.0000
   4   2  -1    2163     745                                                       12227  219.12    0.00  1.0000
  -2  -2   1    7440      22                                                         197 -342.35    0.00  1.0000
  -2  -2   1    8020      17                                                         115 -342.35    0.00  1.0000
   2  -2  -1    8054      19                                                         109  342.03    0.00  1.0000
   2  -2  -1    7706      17                                                         154  342.03    0.00  1.0000
  -2  -2   1    7619      20                                                         169 -342.35    0.00  1.0000
   2   2  -1    7869      19                                                         134 -342.35    0.00  1.0000
  -2   2   1    7657      20                                                         161  342.03    0.00  1.0000
   2   2  -1    7846      21                                                         137 -342.35    0.00  1.0000
   0  -2   1   12855     622                                                        9883   47.72    0.00  1.0000
   0  -2   1   14348     620                                                       11197   47.72    0.00  1.0000
   0  -2   1   14097     622                                                       10975   47.72    0.00  1.0000
   0  -2  -1   13137     622                                                       10154  -47.31    0.00  1.0000
   0  -2   1   14595     623                                                       11415   47.72    0.00  1.0000
   0  -2  -1   14060     622                                                       10967  -47.31    0.00  1.0000
   0   2  -1   13163     622                                                       10153   47.72    0.00  1.0000
   0   2  -1   14628     620                                                       11444   47.72    0.00  1.0000
   0   2  -1   13425     622                                                       10383   47.72    0.00  1.0000
   0   2   1   14722     622                                                       11553  -47.31    0.00  1.0000
   0   2  -1   14602     623                                                       11421   47.72    0.00  1.0000
   0   2   1   14129     622                                                       11028  -47.31    0.00  1.0000
   0   2   1   13197     622                                                       10207  -47.31    0.00  1.0000
  -2  -2  -1   11617    1031                                                       18320  -94.16    0.00  1.0000
  -2  -2  -1   11104    1030                                                       17675  -94.16    0.00  1.0000
   2  -2   1   11277    1029                                                       17888   94.10    0.00  1.0000
   2  -2   1   11885    1031                                                       18651   94.10    0.00  1.0000
   2  -2   1   10283    1030                                                       16630   94.10    0.00  1.0000
   2  -2   1   10905    1030                                                       17418   94.10    0.00  1.0000
  -2   2  -1   11844    1029                                                       18600   94.10    0.00  1.0000
   2   2   1   10781    1030                                                       17267  -94.16    0.00  1.0000
  -2   2  -1   11038    1030                                                       17587   94.10    0.00  1.0000
   2   2   1   12132    1031                                                       18966  -94.16    0.00  1.0000
  -2   2  -1   11975    1031                                                       18764   94.10    0.00  1.0000
   4  -2   1      33     349                                                        6188 -250.76    0.00  1.0000
  -4  -2  -1       6     348                                                        5523  250.95    0.00  1.0000
   4  -2   1      13     347                                                        5801 -250.76    0.00  1.0000
  -4  -2  -1      19     348                                                        5962  250.95    0.00  1.0000
   4  -2   1      25     349                                                        6055 -250.76    0.00  1.0000
   4   2   1      47     349                                                        6380  250.95    0.00  1.0000
  -4   2  -1      51     349                                                        6421 -250.76    0.00  1.0000
  -4   2  -1      29     347                                                        6131 -250.76    0.00  1.0000
  -4   2  -1      42     349                                                        6314 -250.76    0.00  1.0000
   4   2   1       6     348                                                        5534  250.95    0.00  1.0000
  -6  -2  -1      74      43                                                         539  -52.71    0.00  1.0000
  -6  -2  -1      55      44                                                         479  -52.71    0.00  1.0000
  -6  -2  -1      69      34                                                         522  -52.71    0.00  1.0000
   6  -2   1      64      46                                                         510   52.75    0.00  1.0000
   6   2   1      70      42                                                         527  -52.71    0.00  1.0000
  -6   2  -1      66      45                                                         514   52.75    0.00  1.0000
  -6   2  -1      44      37                                                         442   52.75    0.00  1.0000
   8  -2   1     177      47                                                         453  -27.70    0.00  1.0000
  -8  -2  -1     102      30                                                         326   27.61    0.00  1.0000
  -8  -2  -1     128      41                                                         371   27.61    0.00  1.0000
  -8  -2  -1     186      40                                                         467   27.61    0.00  1.0000
   8  -2   1     118      33                                                         355  -27.70    0.00  1.0000
   8   2   1     124      29                                                         365   27.61    0.00  1.0000
  -8   2  -1     103      33                                                         328  -27.70    0.00  1.0000
   8   2   1     169      40                                                         439   27.61    0.00  1.0000
  -8   2  -1      95      37                                                         314  -27.70    0.00  1.0000
  -8   2  -1     153      44                                                         415  -27.70    0.00  1.0000
 -10  -2  -1    8589     325                                                        5784   56.80    0.00  1.0000
[truncated: 9,654,043 more chars]
