# Supplementary material for: Direct observation of electron transfer in solids through X-ray crystallography
Source: Nat Commun. 2024 May 23;15:4412. doi: 10.1038/s41467-024-48599-1 (PMC11116525; doi:10.1038/s41467-024-48599-1)
Supplement: Supplementary file 23 — Supplementary data file 21 [file 41467_2024_48599_MOESM23_ESM.cif]

 
data_22920_zn4l8_ttf_0m_sqd
# start Validation Reply Form         
_vrf_THETM01_22920_zn4l8_ttf_0m_sqd            
;
PROBLEM: THETM01_ALERT_3_A The value of sine(theta_max)/wavelength is less than 0.550
RESPONSE: Despite long exposure times and rapid sample handling, few 
reflections at greater than 0.97 angstroms resolution were observed.
;
_vrf_PLAT084_22920_zn4l8_ttf_0m_sqd         
;
PROBLEM: High wR2 Value (i.e. > 0.25) 
RESPONSE: The diffraction data of the crystals are not well observed 
and TTF molecules are weakly trapped in the crystals, giving the large 
thermal ellipsoids. As a result, the R1 and wR2 values are high.
;
_vrf_PLAT220_22920_zn4l8_ttf_0m_sqd            
;
PROBLEM: NonSolvent Resd 1 C Ueq(max)/Ueq(min) Range 6.6 Ratio
RESPONSE: This is due to the poor diffraction of the crystal. 
;
_vrf_PLAT242_22920_zn4l8_ttf_0m_sqd          
;
PROBLEM: PLAT242_ALERT_2_B  Low 'MainMol' Ueq as Compared to Neighbors of C27 Check
RESPONSE: This alert is because ethyl groups of the ligands are partially 
disordered by thermal vibration or the relative positions of LA and LA=O 
in [(Zn2+)4(LA)4(LA=O)4]n are partially replaced. However, these have no 
significant impact on the double wall structure.
; 
_vrf_PLAT260_22920_zn4l8_ttf_0m_sqd 
;
PROBLEM: PLAT260_ALERT_2_B Large Average Ueq of Residue Including S1A 0.483 Check
RESPONSE: The diffraction data of the crystals are not well observed 
and TTF molecules are weakly trapped in the crystals.
;
_vrf_PLAT341_22920_zn4l8_ttf_0m_sqd 
;
PROBLEM:  Low Bond Precision on C-C Bonds ............... 0.01868 Ang.   
RESPONSE: The low bond precision arises from the limited resolution 
of the data.
; 
_audit_creation_method            'SHELXL-2019/1'
_shelx_SHELXL_version_number      '2019/1'
_chemical_name_systematic         ?
_chemical_name_common             ?
_chemical_melting_point           ?
_chemical_formula_moiety          ?
_chemical_formula_sum
 'C227.56 H173.04 F12 N40 O16 S9.04 Zn4' 
_chemical_formula_weight          4502.97

loop_
 _atom_type_symbol
 _atom_type_description
 _atom_type_scat_dispersion_real
 _atom_type_scat_dispersion_imag
 _atom_type_scat_source
 'C'  'C'   0.0033   0.0016
 'International Tables Vol C Tables 4.2.6.8 and 6.1.1.4'
 'H'  'H'   0.0000   0.0000
 'International Tables Vol C Tables 4.2.6.8 and 6.1.1.4'
 'F'  'F'   0.0171   0.0103
 'International Tables Vol C Tables 4.2.6.8 and 6.1.1.4'
 'N'  'N'   0.0061   0.0033
 'International Tables Vol C Tables 4.2.6.8 and 6.1.1.4'
 'O'  'O'   0.0106   0.0060
 'International Tables Vol C Tables 4.2.6.8 and 6.1.1.4'
 'S'  'S'   0.1246   0.1234
 'International Tables Vol C Tables 4.2.6.8 and 6.1.1.4'
 'Zn'  'Zn'   0.2839   1.4301
 'International Tables Vol C Tables 4.2.6.8 and 6.1.1.4'
 
_space_group_crystal_system       monoclinic
_space_group_IT_number            15
_space_group_name_H-M_alt         'C 2/c'
_space_group_name_Hall            '-C 2yc'
 
_shelx_space_group_comment
;
The symmetry employed for this shelxl refinement is uniquely defined
by the following loop, which should always be used as a source of
symmetry information in preference to the above space-group names.
They are only intended as comments.
;
 
loop_
 _space_group_symop_operation_xyz
 'x, y, z'
 '-x, y, -z+1/2'
 'x+1/2, y+1/2, z'
 '-x+1/2, y+1/2, -z+1/2'
 '-x, -y, -z'
 'x, -y, z-1/2'
 '-x+1/2, -y+1/2, -z'
 'x+1/2, -y+1/2, z-1/2'
 
_cell_length_a                    56.9041(18)
_cell_length_b                    13.6996(4)
_cell_length_c                    38.8225(12)
_cell_angle_alpha                 90
_cell_angle_beta                  117.5340(10)
_cell_angle_gamma                 90
_cell_volume                      26836.7(14)
_cell_formula_units_Z             4
_cell_measurement_temperature     90(2)
_cell_measurement_reflns_used     9907
_cell_measurement_theta_min       2.2047
_cell_measurement_theta_max       20.0348
 
_exptl_crystal_description        block
_exptl_crystal_colour             brown
_exptl_crystal_density_meas       ?
_exptl_crystal_density_method     'not measured'
_exptl_crystal_density_diffrn     1.114          
_exptl_crystal_F_000              9276
_exptl_transmission_factor_min    0.661000
_exptl_transmission_factor_max    0744600
_exptl_crystal_size_max           0.284
_exptl_crystal_size_mid           0.101
_exptl_crystal_size_min           0.066
_exptl_absorpt_coefficient_mu     0.490
_shelx_estimated_absorpt_T_min    ?
_shelx_estimated_absorpt_T_max    ?
_exptl_absorpt_correction_type    Multi-Scan
_exptl_absorpt_correction_T_min   ?
_exptl_absorpt_correction_T_max   ?
_exptl_absorpt_process_details    ?
_exptl_absorpt_special_details    ?
_diffrn_ambient_temperature       90(2)
_diffrn_radiation_wavelength      0.71073
_diffrn_radiation_type            MoK\a
_diffrn_source                    ?
_diffrn_measurement_device_type   'Bruker D8 goniometer'
_diffrn_measurement_method        ?
_diffrn_detector_area_resol_mean  ?
_diffrn_reflns_number             114723
_diffrn_reflns_av_unetI/netI      0.0498
_diffrn_reflns_av_R_equivalents   0.0679
_diffrn_reflns_limit_h_min        -58
_diffrn_reflns_limit_h_max        58
_diffrn_reflns_limit_k_min        -14
_diffrn_reflns_limit_k_max        14
_diffrn_reflns_limit_l_min        -39
_diffrn_reflns_limit_l_max        39
_diffrn_reflns_theta_min          1.825
_diffrn_reflns_theta_max          21.480
_diffrn_reflns_theta_full         21.480
_diffrn_measured_fraction_theta_max   0.998
_diffrn_measured_fraction_theta_full  0.998
_diffrn_reflns_Laue_measured_fraction_max    0.998
_diffrn_reflns_Laue_measured_fraction_full   0.998
_diffrn_reflns_point_group_measured_fraction_max   0.998
_diffrn_reflns_point_group_measured_fraction_full  0.998
_reflns_number_total              15336
_reflns_number_gt                 8533
_reflns_threshold_expression      'I > 2\s(I)'
_reflns_Friedel_coverage          0.000
_reflns_Friedel_fraction_max      .
_reflns_Friedel_fraction_full     .
 
_reflns_special_details
;
 Reflections were merged by SHELXL according to the crystal
 class for the calculation of statistics and refinement.
 
 _reflns_Friedel_fraction is defined as the number of unique
 Friedel pairs measured divided by the number that would be
 possible theoretically, ignoring centric projections and
 systematic absences.
;
 
_computing_data_collection        ?
_computing_cell_refinement        ?
_computing_data_reduction         ?
_computing_structure_solution     ?
_computing_structure_refinement 'SHELXL-2019/1 (Sheldrick, 2019)'
_computing_molecular_graphics     ?
_computing_publication_material   ?
_refine_special_details           ?
_refine_ls_structure_factor_coef  Fsqd
_refine_ls_matrix_type            full
_refine_ls_weighting_scheme       calc
_refine_ls_weighting_details
'w=1/[\s^2^(Fo^2^)+(0.2000P)^2^] where P=(Fo^2^+2Fc^2^)/3'
_atom_sites_solution_primary      ?
_atom_sites_solution_secondary    ?
_atom_sites_solution_hydrogens    geom
_refine_ls_hydrogen_treatment     constr
_refine_ls_extinction_method      none
_refine_ls_extinction_coef        .
_refine_ls_number_reflns          15336
_refine_ls_number_parameters      1483
_refine_ls_number_restraints      311
_refine_ls_R_factor_all           0.1621
_refine_ls_R_factor_gt            0.1172
_refine_ls_wR_factor_ref          0.3583
_refine_ls_wR_factor_gt           0.3279
_refine_ls_goodness_of_fit_ref    1.239
_refine_ls_restrained_S_all       1.257
_refine_ls_shift/su_max           0.005
_refine_ls_shift/su_mean          0.000
 
loop_
 _atom_site_label
 _atom_site_type_symbol
 _atom_site_fract_x
 _atom_site_fract_y
 _atom_site_fract_z
 _atom_site_U_iso_or_equiv
 _atom_site_adp_type
 _atom_site_occupancy
 _atom_site_site_symmetry_order  
 _atom_site_calc_flag
 _atom_site_refinement_flags_posn
 _atom_site_refinement_flags_adp
 _atom_site_refinement_flags_occupancy
 _atom_site_disorder_assembly
 _atom_site_disorder_group
Zn1 Zn 0.61419(2) -0.08552(8) 0.23225(3) 0.1060(5) Uani 1 1 d . . . . .
Zn2 Zn 0.31718(17) 0.3143(4) -0.09486(13) 0.0989(14) Uani 0.68(2) 1 d . . P A 1
Zn3 Zn 0.3062(3) 0.2712(19) -0.1004(2) 0.115(5) Uani 0.32(2) 1 d . . P A 2
S1A S 0.5367(3) 0.4986(9) 0.2569(4) 0.343(8) Uani 0.630(12) 1 d D U P . .
S1B S 0.42523(8) 0.4519(4) -0.15065(14) 0.1749(16) Uani 1 1 d . . . . .
S2A S 0.5906(4) 0.4504(16) 0.2917(5) 0.420(10) Uani 0.630(12) 1 d D U P . .
S2B S 0.78528(7) 0.0265(2) 0.76430(8) 0.1260(10) Uani 1 1 d . . . . .
S3A S 0.5553(6) 0.717(2) 0.3133(8) 0.615(18) Uani 0.630(12) 1 d D U P . .
S4A S 0.6121(4) 0.649(2) 0.3438(6) 0.69(2) Uani 0.630(12) 1 d D U P . .
F1 F 0.40018(18) 0.6011(6) -0.1946(3) 0.209(4) Uani 1 1 d . . . . .
F2 F 0.3941(2) 0.4635(6) -0.2242(3) 0.215(4) Uani 1 1 d . . . . .
F3 F 0.37756(14) 0.4940(5) -0.18542(18) 0.153(2) Uani 1 1 d . . . . .
C1A C 0.5710(5) 0.3605(17) 0.2606(6) 0.238(10) Uani 0.630(12) 1 d D U P . .
H1A H 0.577926 0.301854 0.255732 0.286 Uiso 0.630(12) 1 calc R U P . .
C1B C 0.4013(3) 0.5045(9) -0.1841(7) 0.184(8) Uani 1 1 d . . . . .
C2A C 0.5446(5) 0.3821(14) 0.2436(6) 0.303(13) Uani 0.630(12) 1 d D U P . .
H2A H 0.531484 0.338993 0.226024 0.364 Uiso 0.630(12) 1 calc R U P . .
C2B C 0.7959(3) 0.1442(15) 0.7817(4) 0.171(6) Uani 1 1 d . . . . .
C3A C 0.5688(5) 0.5404(15) 0.2905(5) 0.407(17) Uani 0.630(12) 1 d D U P . .
C4A C 0.5774(5) 0.6220(18) 0.3129(8) 0.58(2) Uani 0.630(12) 1 d D U P . .
C5A C 0.6057(8) 0.765(3) 0.3585(10) 0.65(3) Uani 0.630(12) 1 d D U P . .
H5A H 0.619856 0.802929 0.377049 0.780 Uiso 0.630(12) 1 calc R U P . .
C7 C 0.3724(3) 0.1501(9) -0.0988(3) 0.133(4) Uani 1 1 d . . . . .
C6A C 0.5808(9) 0.798(2) 0.3434(11) 0.60(3) Uani 0.630(12) 1 d D U P . .
H6A H 0.576927 0.862713 0.348502 0.717 Uiso 0.630(12) 1 calc R U P . .
C8 C 0.4006(3) 0.1560(12) -0.0757(3) 0.136(4) Uani 1 1 d . . . . .
C9 C 0.4143(2) 0.0939(9) -0.0453(3) 0.132(4) Uani 1 1 d . . . . .
H9 H 0.404671 0.045679 -0.039469 0.158 Uiso 1 1 calc R U . . .
C10 C 0.4416(3) 0.0977(11) -0.0224(3) 0.127(4) Uani 1 1 d . . . . .
C11 C 0.4562(3) 0.1700(12) -0.0312(4) 0.135(4) Uani 1 1 d . . . . .
O1 O 0.4478(2) 0.4782(7) -0.1611(6) 0.302(9) Uani 1 1 d . . . . .
O2 O 0.41930(14) 0.3535(6) -0.1515(2) 0.141(2) Uani 1 1 d . . . . .
O3 O 0.42789(16) 0.5052(8) -0.1190(3) 0.193(4) Uani 1 1 d . . . . .
O4 O 0.76076(14) 0.0254(7) 0.7657(2) 0.165(3) Uani 1 1 d . . . . .
O5 O 0.78509(18) 0.0338(6) 0.7273(2) 0.156(3) Uani 1 1 d . . . . .
N2 N 0.3090(2) 0.0801(11) -0.1690(3) 0.176(5) Uani 1 1 d . . . . .
C2 C 0.3212(3) 0.0065(14) -0.1794(5) 0.230(9) Uani 1 1 d D . . . .
H2Z H 0.332711 -0.029362 -0.155257 0.276 Uiso 1 1 calc R U . . .
H2Y H 0.333097 0.038723 -0.188092 0.276 Uiso 1 1 calc R U . . .
N11 N 0.61367(13) 0.0061(7) 0.1925(2) 0.110(2) Uani 1 1 d . . . . .
N12 N 0.61969(16) 0.1284(7) 0.1615(3) 0.114(2) Uani 1 1 d D . . . .
N13 N 0.6669(2) 0.4990(6) 0.3695(3) 0.149(4) Uani 1 1 d . . . . .
H13Z H 0.674403 0.552523 0.366595 0.179 Uiso 1 1 calc R U . . .
N14 N 0.6218(3) 0.5021(10) 0.5637(4) 0.186(5) Uani 1 1 d . U . . .
N15 N 0.6538(2) 0.3898(9) 0.5872(3) 0.146(4) Uani 1 1 d . U . . .
N16 N 0.64321(14) -0.1785(5) 0.2406(2) 0.109(2) Uani 1 1 d . . . . .
N17 N 0.68233(15) -0.2353(7) 0.2554(3) 0.165(5) Uani 1 1 d D . . . .
N19 N 0.71559(17) 0.3992(7) 0.6142(2) 0.142(3) Uani 1 1 d . . . . .
N20 N 0.74085(13) 0.5216(6) 0.6161(2) 0.100(2) Uani 1 1 d . . . . .
C12 C 0.4428(3) 0.2365(11) -0.0627(4) 0.161(5) Uani 1 1 d . . . . .
H12 H 0.452295 0.285297 -0.068534 0.193 Uiso 1 1 calc R U . . .
C13 C 0.4153(4) 0.2280(13) -0.0848(4) 0.157(5) Uani 1 1 d . . . . .
H13 H 0.406179 0.270515 -0.106259 0.188 Uiso 1 1 calc R U . . .
C14 C 0.4544(2) 0.0294(9) 0.0087(3) 0.144(4) Uani 1 1 d . . . . .
H14A H 0.445331 -0.021316 0.014370 0.172 Uiso 1 1 calc R U . . .
C15 C 0.4837(3) 0.0468(12) 0.0314(4) 0.127(4) Uani 1 1 d . . . . .
C16 C 0.4976(2) -0.0135(9) 0.0632(3) 0.133(4) Uani 1 1 d . . . . .
H16 H 0.488948 -0.065168 0.069265 0.160 Uiso 1 1 calc R U . . .
C18 C 0.5354(3) 0.0746(13) 0.0750(5) 0.146(4) Uani 1 1 d . . . . .
H18 H 0.553795 0.085782 0.090791 0.175 Uiso 1 1 calc R U . . .
C19 C 0.5227(3) 0.1352(12) 0.0427(4) 0.165(5) Uani 1 1 d . . . . .
H19 H 0.531867 0.183443 0.035916 0.198 Uiso 1 1 calc R U . . .
C20 C 0.4953(3) 0.1187(13) 0.0210(4) 0.136(4) Uani 1 1 d . . . . .
C21 C 0.5249(3) 0.0042(11) 0.0862(4) 0.135(4) Uani 1 1 d . . . . .
C22 C 0.5383(3) -0.0555(10) 0.1203(5) 0.130(4) Uani 1 1 d . . . . .
N3 N 0.4823(3) 0.1797(9) -0.0097(3) 0.162(4) Uani 1 1 d . . . . .
F4 F 0.7984(2) 0.1552(8) 0.8172(3) 0.228(4) Uani 1 1 d . . . . .
F5 F 0.7775(3) 0.2115(7) 0.7568(4) 0.224(4) Uani 1 1 d . . . . .
F6 F 0.8187(3) 0.1693(11) 0.7831(3) 0.315(9) Uani 1 1 d . . . . .
C3 C 0.2822(3) 0.1058(16) -0.1852(4) 0.208(8) Uani 1 1 d . . . . .
H3 H 0.267510 0.073991 -0.205631 0.250 Uiso 1 1 calc R U . . .
C23 C 0.5483(2) -0.1069(10) 0.1489(5) 0.130(4) Uani 1 1 d . . . . .
N4 N 0.58186(15) -0.1701(6) 0.2132(3) 0.114(2) Uani 1 1 d D . . . .
N5 N 0.54274(17) -0.2388(9) 0.1814(4) 0.155(4) Uani 1 1 d D . . . .
C24 C 0.5582(2) -0.1683(9) 0.1812(3) 0.127(4) Uani 1 1 d D . . . .
C25 C 0.5563(3) -0.2882(10) 0.2154(5) 0.161(5) Uani 1 1 d D . . . .
H25 H 0.549848 -0.341939 0.224098 0.194 Uiso 1 1 calc R U . . .
C26 C 0.5808(2) -0.2461(10) 0.2348(3) 0.140(4) Uani 1 1 d D . . . .
H26 H 0.594630 -0.266551 0.259152 0.169 Uiso 1 1 calc R U . . .
C27 C 0.5171(2) -0.2692(12) 0.1523(6) 0.238(9) Uani 1 1 d D . . . .
H27A H 0.512689 -0.332928 0.159828 0.286 Uiso 1 1 calc R U . . .
H27B H 0.517630 -0.278203 0.127304 0.286 Uiso 1 1 calc R U . . .
C28 C 0.4963(7) -0.197(3) 0.1470(15) 0.56(3) Uani 1 1 d D U . . .
H28A H 0.479100 -0.220397 0.126923 0.838 Uiso 1 1 calc R U . . .
H28B H 0.495517 -0.188987 0.171530 0.838 Uiso 1 1 calc R U . . .
H28C H 0.500455 -0.134289 0.139022 0.838 Uiso 1 1 calc R U . . .
C4 C 0.2818(3) 0.1847(14) -0.1655(4) 0.180(6) Uani 1 1 d . . . . .
H4 H 0.266059 0.216710 -0.168814 0.216 Uiso 1 1 calc R U . A 2
C31 C 0.3005(3) 0.1017(9) -0.0260(4) 0.148(4) Uani 1 1 d . . . . .
H31 H 0.288904 0.060314 -0.021340 0.178 Uiso 1 1 calc R U . . .
C32 C 0.2951(3) 0.1688(11) -0.0565(3) 0.133(4) Uani 1 1 d . . . . .
H32 H 0.277674 0.179449 -0.076718 0.160 Uiso 1 1 calc R U . A 2
C33 C 0.3355(2) 0.1786(11) -0.0231(3) 0.124(4) Uani 1 1 d . . . . .
C34 C 0.3634(3) 0.2055(9) -0.0102(3) 0.128(4) Uani 1 1 d . . . . .
C35 C 0.3868(4) 0.2232(8) 0.0066(3) 0.130(4) Uani 1 1 d . . . . .
C36 C 0.4136(3) 0.2435(10) 0.0243(3) 0.114(3) Uani 1 1 d . . . . .
C37 C 0.4298(2) 0.1885(7) 0.0560(3) 0.115(3) Uani 1 1 d . . . . .
H37 H 0.422203 0.137634 0.064240 0.138 Uiso 1 1 calc R U . . .
C38 C 0.4580(2) 0.2059(8) 0.0772(3) 0.105(3) Uani 1 1 d . . . . .
C39 C 0.4689(3) 0.2804(8) 0.0648(3) 0.114(3) Uani 1 1 d . . . . .
C40 C 0.4522(3) 0.3337(9) 0.0319(4) 0.142(4) Uani 1 1 d . . . . .
H40 H 0.459459 0.384691 0.023229 0.171 Uiso 1 1 calc R U . . .
C41 C 0.4258(3) 0.3150(9) 0.0119(3) 0.132(4) Uani 1 1 d . . . . .
H41 H 0.415286 0.351077 -0.011093 0.158 Uiso 1 1 calc R U . . .
C42 C 0.4734(2) 0.1455(9) 0.1115(3) 0.124(3) Uani 1 1 d . . . . .
H42A H 0.466258 0.093746 0.119962 0.149 Uiso 1 1 calc R U . . .
C43 C 0.5013(2) 0.1752(7) 0.1310(3) 0.099(3) Uani 1 1 d . . . . .
C44 C 0.5188(2) 0.1272(7) 0.1636(3) 0.100(3) Uani 1 1 d . . . . .
H44 H 0.512408 0.074518 0.172863 0.120 Uiso 1 1 calc R U . . .
C45 C 0.5453(2) 0.1511(8) 0.1838(4) 0.106(3) Uani 1 1 d . . . . .
C46 C 0.5543(2) 0.2285(10) 0.1696(4) 0.126(4) Uani 1 1 d . . . . .
H46 H 0.572285 0.248412 0.183308 0.151 Uiso 1 1 calc R U . . .
C47 C 0.5384(3) 0.2733(10) 0.1378(5) 0.149(4) Uani 1 1 d . . . . .
H47 H 0.545498 0.323324 0.128387 0.178 Uiso 1 1 calc R U . . .
C48 C 0.5101(2) 0.2509(9) 0.1158(4) 0.117(3) Uani 1 1 d . . . . .
C49 C 0.5619(2) 0.1056(8) 0.2179(3) 0.109(3) Uani 1 1 d . . . . .
C50 C 0.5790(2) 0.0736(7) 0.2479(4) 0.106(3) Uani 1 1 d . . . . .
C51 C 0.6005(2) 0.0308(9) 0.2816(3) 0.119(3) Uani 1 1 d . . . . .
C52 C 0.6271(3) 0.0027(13) 0.3422(3) 0.164(5) Uani 1 1 d . . . . .
H52 H 0.635220 0.005208 0.369783 0.197 Uiso 1 1 calc R U . . .
C53 C 0.6357(2) -0.0531(11) 0.3217(3) 0.147(4) Uani 1 1 d . . . . .
H53 H 0.650159 -0.097599 0.331433 0.177 Uiso 1 1 calc R U . . .
C54 C 0.5893(3) 0.1279(14) 0.3280(4) 0.191(6) Uani 1 1 d . . . . .
H54A H 0.574517 0.154835 0.304153 0.229 Uiso 1 1 calc R U . . .
H54B H 0.600753 0.182441 0.343352 0.229 Uiso 1 1 calc R U . . .
C55 C 0.5783(5) 0.072(2) 0.3522(7) 0.317(12) Uani 1 1 d . U . . .
H55A H 0.567922 0.116265 0.359586 0.476 Uiso 1 1 calc R U . . .
H55B H 0.567035 0.018004 0.336724 0.476 Uiso 1 1 calc R U . . .
H55C H 0.593139 0.045470 0.375724 0.476 Uiso 1 1 calc R U . . .
C56 C 0.6237(6) 0.2309(15) 0.1522(8) 0.116(7) Uani 0.59(3) 1 d D U P B 1
H56A H 0.639482 0.234751 0.147799 0.140 Uiso 0.59(3) 1 calc R U P B 1
H56B H 0.626459 0.274738 0.173994 0.140 Uiso 0.59(3) 1 calc R U P B 1
C57 C 0.5992(8) 0.261(3) 0.1159(8) 0.173(14) Uani 0.59(3) 1 d D U P B 1
H57A H 0.601351 0.328530 0.109114 0.259 Uiso 0.59(3) 1 calc R U P B 1
H57B H 0.596684 0.217696 0.094428 0.259 Uiso 0.59(3) 1 calc R U P B 1
H57C H 0.583710 0.257535 0.120526 0.259 Uiso 0.59(3) 1 calc R U P B 1
C56A C 0.6308(9) 0.217(3) 0.1523(17) 0.143(14) Uani 0.41(3) 1 d D U P B 2
H56C H 0.639649 0.199663 0.136306 0.172 Uiso 0.41(3) 1 calc R U P B 2
H56D H 0.644016 0.248761 0.176450 0.172 Uiso 0.41(3) 1 calc R U P B 2
C57A C 0.6080(10) 0.285(3) 0.1302(16) 0.155(15) Uani 0.41(3) 1 d D U P B 2
H56Z H 0.614535 0.344472 0.123524 0.187 Uiso 0.41(3) 1 calc R U P B 2
H56Y H 0.595157 0.252701 0.106373 0.187 Uiso 0.41(3) 1 calc R U P B 2
H56X H 0.599504 0.301572 0.146331 0.187 Uiso 0.41(3) 1 calc R U P B 2
C58 C 0.6107(2) 0.0508(11) 0.1359(4) 0.128(4) Uani 1 1 d . . . . .
H58 H 0.607880 0.050744 0.109795 0.153 Uiso 1 1 calc R U . . .
C59 C 0.60654(19) -0.0237(10) 0.1544(3) 0.118(3) Uani 1 1 d . . . . .
H59 H 0.599927 -0.086176 0.143672 0.142 Uiso 1 1 calc R U . . .
C60 C 0.62093(18) 0.0962(9) 0.1953(3) 0.097(3) Uani 1 1 d . . . . .
C61 C 0.63035(17) 0.1600(7) 0.2289(3) 0.100(3) Uani 1 1 d . . . . .
C62 C 0.63798(18) 0.2163(7) 0.2545(3) 0.102(3) Uani 1 1 d . . . . .
C63 C 0.64595(19) 0.2868(7) 0.2853(3) 0.101(3) Uani 1 1 d . . . . .
C64 C 0.64447(18) 0.2687(6) 0.3187(3) 0.101(3) Uani 1 1 d . . . . .
H64 H 0.638178 0.207066 0.322125 0.121 Uiso 1 1 calc R U . . .
C65 C 0.65214(19) 0.3400(6) 0.3488(3) 0.098(3) Uani 1 1 d . . . . .
C66 C 0.6602(2) 0.4273(7) 0.3431(3) 0.126(4) Uani 1 1 d . . . . .
C67 C 0.6618(2) 0.4480(8) 0.3079(4) 0.140(4) Uani 1 1 d . . . . .
H67 H 0.667311 0.510283 0.303705 0.168 Uiso 1 1 calc R U . . .
C68 C 0.6551(2) 0.3752(9) 0.2806(3) 0.131(4) Uani 1 1 d . . . . .
H68 H 0.656909 0.386838 0.257769 0.157 Uiso 1 1 calc R U . . .
C69 C 0.6487(2) 0.3194(7) 0.3833(3) 0.102(3) Uani 1 1 d . . . . .
C70 C 0.6550(2) 0.4010(7) 0.4098(3) 0.108(3) Uani 1 1 d . . . . .
C71 C 0.6504(2) 0.3933(7) 0.4419(3) 0.113(3) Uani 1 1 d . . . . .
H71 H 0.644145 0.333480 0.446903 0.136 Uiso 1 1 calc R U . . .
C72 C 0.6549(3) 0.4715(9) 0.4665(3) 0.141(4) Uani 1 1 d . . . . .
C73 C 0.6627(3) 0.5603(10) 0.4577(4) 0.182(6) Uani 1 1 d . . . . .
H73 H 0.664175 0.616626 0.472796 0.219 Uiso 1 1 calc R U . . .
C74 C 0.6685(4) 0.5660(9) 0.4266(5) 0.190(6) Uani 1 1 d . . . . .
H74 H 0.676715 0.622501 0.422867 0.228 Uiso 1 1 calc R U . . .
C75 C 0.6621(2) 0.4892(7) 0.4016(3) 0.129(4) Uani 1 1 d . . . . .
C76 C 0.6511(3) 0.4650(8) 0.5009(4) 0.156(5) Uani 1 1 d . . . . .
C77 C 0.6462(3) 0.4563(9) 0.5288(4) 0.159(5) Uani 1 1 d . . . . .
C78 C 0.6401(4) 0.4501(12) 0.5586(4) 0.158(5) Uani 1 1 d . U . . .
C79 C 0.6416(3) 0.4037(12) 0.6129(4) 0.150(5) Uani 1 1 d . U . . .
H79 H 0.647080 0.373018 0.637334 0.180 Uiso 1 1 calc R U . . .
C80 C 0.6216(4) 0.4667(14) 0.5961(6) 0.197(6) Uani 1 1 d . U . . .
H80 H 0.609384 0.483743 0.605391 0.236 Uiso 1 1 calc R U . . .
C81 C 0.5999(5) 0.5688(14) 0.5333(6) 0.260(9) Uani 1 1 d D U . . .
H81A H 0.597360 0.550572 0.507105 0.312 Uiso 1 1 calc R U . A 1
H81B H 0.606246 0.637082 0.538134 0.312 Uiso 1 1 calc R U . A 1
C82 C 0.5722(7) 0.564(2) 0.5330(8) 0.280(16) Uani 0.68(2) 1 d D U P A 1
H82A H 0.559836 0.608579 0.513020 0.420 Uiso 0.68(2) 1 calc R U P A 1
H82B H 0.565342 0.497553 0.527383 0.420 Uiso 0.68(2) 1 calc R U P A 1
H82C H 0.574251 0.584280 0.558490 0.420 Uiso 0.68(2) 1 calc R U P A 1
C82A C 0.5798(11) 0.655(3) 0.5224(16) 0.26(2) Uani 0.32(2) 1 d D U P A 2
H82D H 0.570214 0.662037 0.494059 0.397 Uiso 0.32(2) 1 calc R U P A 2
H82E H 0.567224 0.642588 0.532494 0.397 Uiso 0.32(2) 1 calc R U P A 2
H82F H 0.589505 0.715907 0.533761 0.397 Uiso 0.32(2) 1 calc R U P A 2
C83 C 0.7109(3) -0.2266(16) 0.2632(5) 0.107(7) Uani 0.59(3) 1 d D U P B 1
H83A H 0.713766 -0.257535 0.242383 0.128 Uiso 0.59(3) 1 calc R U P B 1
H83B H 0.716724 -0.157594 0.266166 0.128 Uiso 0.59(3) 1 calc R U P B 1
C84 C 0.7247(5) -0.2814(18) 0.3007(6) 0.157(10) Uani 0.59(3) 1 d D U P B 1
H84A H 0.719394 -0.350162 0.296300 0.236 Uiso 0.59(3) 1 calc R U P B 1
H84B H 0.719745 -0.253495 0.319677 0.236 Uiso 0.59(3) 1 calc R U P B 1
H84C H 0.743898 -0.276296 0.310567 0.236 Uiso 0.59(3) 1 calc R U P B 1
C83A C 0.7090(4) -0.266(2) 0.2834(7) 0.101(9) Uani 0.41(3) 1 d D U P B 2
H83C H 0.709507 -0.335837 0.289981 0.121 Uiso 0.41(3) 1 calc R U P B 2
H83D H 0.715776 -0.226630 0.307526 0.121 Uiso 0.41(3) 1 calc R U P B 2
C84A C 0.7245(6) -0.247(3) 0.2619(10) 0.142(13) Uani 0.41(3) 1 d D U P B 2
H84D H 0.716014 -0.279363 0.236617 0.214 Uiso 0.41(3) 1 calc R U P B 2
H84E H 0.742597 -0.271618 0.276946 0.214 Uiso 0.41(3) 1 calc R U P B 2
H84F H 0.725162 -0.176141 0.258018 0.214 Uiso 0.41(3) 1 calc R U P B 2
C85 C 0.6640(3) -0.3038(9) 0.2321(4) 0.165(5) Uani 1 1 d . . . . .
H85 H 0.667498 -0.365584 0.224321 0.198 Uiso 1 1 calc R U . . .
C86 C 0.6408(2) -0.2648(8) 0.2232(3) 0.113(3) Uani 1 1 d . . . . .
H86 H 0.624322 -0.294378 0.206390 0.136 Uiso 1 1 calc R U . . .
C87 C 0.66923(19) -0.1628(8) 0.2603(3) 0.114(3) Uani 1 1 d . . . . .
C88 C 0.68063(16) -0.0774(7) 0.2821(3) 0.098(3) Uani 1 1 d . . . . .
C89 C 0.68878(16) -0.0057(8) 0.3000(3) 0.101(3) Uani 1 1 d . . . . .
C90 C 0.69863(16) 0.0893(8) 0.3219(3) 0.099(3) Uani 1 1 d . . . . .
C91 C 0.70663(19) 0.1650(8) 0.3082(3) 0.103(3) Uani 1 1 d . . . . .
H91 H 0.706731 0.159927 0.283885 0.124 Uiso 1 1 calc R U . . .
C92 C 0.71477(18) 0.2509(7) 0.3294(3) 0.103(3) Uani 1 1 d . . . . .
H92 H 0.720064 0.305004 0.319319 0.123 Uiso 1 1 calc R U . . .
C93 C 0.71520(17) 0.2578(7) 0.3649(2) 0.095(2) Uani 1 1 d D . . . .
C94 C 0.70718(16) 0.1796(6) 0.3797(2) 0.085(2) Uani 1 1 d D . . . .
C95 C 0.69880(15) 0.0920(6) 0.3590(2) 0.091(2) Uani 1 1 d . . . . .
H95 H 0.693537 0.037501 0.368949 0.110 Uiso 1 1 calc R U . . .
C96 C 0.7085(4) 0.1920(9) 0.4172(4) 0.147(7) Uani 1 1 d D . . . .
C97 C 0.71601(16) 0.2819(6) 0.4379(2) 0.091(2) Uani 1 1 d D . . . .
C98 C 0.72389(17) 0.3561(7) 0.4209(2) 0.100(3) Uani 1 1 d D . . . .
N18 N 0.72293(14) 0.3457(5) 0.38490(17) 0.102(2) Uani 1 1 d D . . . .
H18Z H 0.727256 0.395219 0.374516 0.122 Uiso 1 1 calc R U . . .
O7 O 0.7070(4) 0.1306(18) 0.4304(5) 0.310(10) Uani 1 1 d . . . . .
O8 O 0.8039(2) -0.0403(8) 0.7900(3) 0.198(4) Uani 1 1 d . . . . .
C99 C 0.7308(2) 0.4455(8) 0.4397(3) 0.134(4) Uani 1 1 d . . . . .
H99 H 0.734725 0.499500 0.427934 0.161 Uiso 1 1 calc R U . . .
C100 C 0.7318(2) 0.4552(8) 0.4758(3) 0.120(3) Uani 1 1 d . . . . .
H100 H 0.737751 0.514983 0.489503 0.145 Uiso 1 1 calc R U . . .
C101 C 0.72452(19) 0.3803(8) 0.4921(2) 0.103(3) Uani 1 1 d . . . . .
C102 C 0.71691(18) 0.2974(7) 0.4741(2) 0.105(3) Uani 1 1 d . . . . .
H102 H 0.711833 0.246177 0.485808 0.126 Uiso 1 1 calc R U . . .
C103 C 0.72508(18) 0.3984(7) 0.5289(3) 0.110(3) Uani 1 1 d . . . . .
C104 C 0.72482(18) 0.4167(7) 0.5600(3) 0.109(3) Uani 1 1 d . . . . .
C105 C 0.72731(18) 0.4429(8) 0.5950(2) 0.112(3) Uani 1 1 d . . . . .
C106 C 0.7237(2) 0.4484(10) 0.6493(3) 0.137(4) Uani 1 1 d . . . . .
H106 H 0.719143 0.431372 0.669230 0.164 Uiso 1 1 calc R U . . .
C107 C 0.73903(19) 0.5239(9) 0.6502(3) 0.115(3) Uani 1 1 d . . . . .
H107 H 0.747111 0.570167 0.670563 0.139 Uiso 1 1 calc R U . . .
C108 C 0.7547(2) 0.5895(8) 0.6038(3) 0.110(3) Uani 1 1 d . . . . .
H10A H 0.770892 0.612689 0.626679 0.133 Uiso 1 1 calc R U . . .
H10B H 0.760147 0.556655 0.585937 0.133 Uiso 1 1 calc R U . . .
C109 C 0.7385(4) 0.6688(14) 0.5851(6) 0.242(9) Uani 1 1 d . . . . .
H10C H 0.748100 0.714608 0.576860 0.363 Uiso 1 1 calc R U . . .
H10D H 0.722569 0.645747 0.562330 0.363 Uiso 1 1 calc R U . . .
H10E H 0.733294 0.701676 0.602995 0.363 Uiso 1 1 calc R U . . .
C1 C 0.3067(3) -0.0640(12) -0.2075(5) 0.220(8) Uani 1 1 d D . . . .
H1AA H 0.319021 -0.109148 -0.210514 0.264 Uiso 1 1 calc R U . . .
H1BB H 0.295362 -0.100290 -0.199271 0.264 Uiso 1 1 calc R U . . .
H1CC H 0.295751 -0.031671 -0.232364 0.264 Uiso 1 1 calc R U . . .
C5 C 0.3235(3) 0.1505(11) -0.1414(3) 0.145(4) Uani 1 1 d . . . . .
O6 O 0.64293(15) 0.2395(6) 0.38994(19) 0.133(2) Uani 1 1 d . . . . .
N1 N 0.3062(2) 0.2132(10) -0.1404(2) 0.170(5) Uani 1 1 d . . . . .
N6 N 0.3158(2) 0.2156(8) -0.0550(3) 0.130(3) Uani 1 1 d . . . . .
N7 N 0.3270(3) 0.1136(7) -0.0055(3) 0.153(4) Uani 1 1 d D U . . .
C29 C 0.3604(4) -0.0071(16) 0.0272(6) 0.276(10) Uani 1 1 d D U . . .
H29A H 0.349124 -0.062944 0.013818 0.331 Uiso 1 1 calc R U . . .
H29B H 0.374900 -0.028642 0.052027 0.331 Uiso 1 1 calc R U . . .
H29C H 0.367852 0.020435 0.010983 0.331 Uiso 1 1 calc R U . . .
C30 C 0.3446(4) 0.0676(13) 0.0343(5) 0.221(8) Uani 1 1 d D U . . .
H30A H 0.356312 0.117507 0.052677 0.265 Uiso 1 1 calc R U . . .
H30B H 0.333695 0.037698 0.045171 0.265 Uiso 1 1 calc R U . . .
N8 N 0.4954(2) 0.3038(7) 0.0845(3) 0.133(3) Uani 1 1 d . . . . .
N9 N 0.61830(16) -0.0301(6) 0.2818(3) 0.116(3) Uani 1 1 d . . . . .
N10 N 0.6048(2) 0.0556(8) 0.3180(3) 0.146(3) Uani 1 1 d . . . . .
C6 C 0.3493(3) 0.1450(10) -0.1189(3) 0.144(5) Uani 1 1 d . . . . .
 
loop_
 _atom_site_aniso_label
 _atom_site_aniso_U_11
 _atom_site_aniso_U_22
 _atom_site_aniso_U_33
 _atom_site_aniso_U_23
 _atom_site_aniso_U_13
 _atom_site_aniso_U_12
Zn1 0.0796(7) 0.1276(9) 0.0958(8) -0.0324(6) 0.0277(5) -0.0045(6)
Zn2 0.080(3) 0.145(2) 0.0671(13) 0.0007(12) 0.0299(15) 0.005(2)
Zn3 0.073(6) 0.202(12) 0.064(3) 0.003(4) 0.026(3) 0.038(6)
S1A 0.435(18) 0.322(13) 0.364(15) 0.122(12) 0.262(13) 0.056(12)
S1B 0.128(3) 0.169(4) 0.204(4) -0.071(3) 0.056(3) -0.034(3)
S2A 0.402(15) 0.474(16) 0.376(15) 0.113(13) 0.173(12) 0.073(13)
S2B 0.152(3) 0.138(2) 0.0908(18) 0.0034(17) 0.0587(18) 0.017(2)
S3A 0.64(3) 0.71(4) 0.44(3) 0.05(3) 0.21(2) 0.31(3)
S4A 0.60(3) 0.64(3) 0.41(2) 0.02(2) -0.12(2) 0.27(3)
F1 0.218(8) 0.131(6) 0.302(11) -0.026(6) 0.141(8) -0.028(5)
F2 0.371(13) 0.128(5) 0.211(8) -0.008(5) 0.190(9) -0.013(6)
F3 0.140(5) 0.164(5) 0.142(5) -0.031(4) 0.053(4) -0.013(4)
C1A 0.307(18) 0.321(18) 0.205(14) 0.012(13) 0.219(14) 0.005(14)
C1B 0.121(10) 0.086(9) 0.38(3) -0.062(12) 0.149(15) -0.033(8)
C2A 0.39(2) 0.34(2) 0.26(2) -0.018(19) 0.221(19) 0.20(2)
C2B 0.159(13) 0.245(19) 0.094(9) 0.001(10) 0.046(8) 0.000(12)
C3A 0.46(3) 0.43(3) 0.36(2) 0.16(2) 0.21(2) 0.12(2)
C4A 0.56(3) 0.60(3) 0.41(3) 0.10(3) 0.10(3) 0.21(3)
C5A 0.58(4) 0.61(4) 0.42(4) -0.01(4) -0.06(3) 0.28(4)
C7 0.137(11) 0.165(10) 0.071(6) -0.019(6) 0.025(7) 0.048(8)
C6A 0.54(4) 0.63(4) 0.39(4) 0.01(4) 0.02(3) 0.30(4)
C8 0.156(13) 0.143(11) 0.079(8) -0.031(8) 0.028(9) 0.044(10)
C9 0.133(10) 0.157(10) 0.085(7) -0.043(7) 0.034(7) 0.038(8)
C10 0.111(9) 0.148(10) 0.073(7) -0.040(7) 0.002(7) 0.032(9)
C11 0.131(11) 0.153(11) 0.096(9) -0.041(8) 0.032(10) 0.013(10)
O1 0.180(9) 0.169(8) 0.62(3) -0.135(12) 0.243(14) -0.061(7)
O2 0.145(6) 0.101(5) 0.143(6) -0.019(4) 0.038(4) -0.004(4)
O3 0.136(6) 0.231(10) 0.160(7) -0.089(8) 0.023(5) -0.032(6)
O4 0.106(5) 0.279(10) 0.118(5) 0.082(6) 0.060(4) 0.018(5)
O5 0.243(9) 0.152(6) 0.118(5) -0.001(4) 0.121(6) -0.007(6)
N2 0.117(8) 0.262(13) 0.109(7) -0.047(8) 0.017(6) 0.062(8)
C2 0.182(14) 0.244(18) 0.173(14) -0.084(14) 0.004(11) 0.055(14)
N11 0.074(4) 0.137(7) 0.108(6) -0.036(5) 0.034(4) -0.008(5)
N12 0.128(6) 0.111(7) 0.105(7) -0.017(6) 0.055(5) -0.004(5)
N13 0.267(11) 0.079(5) 0.158(8) -0.036(6) 0.146(8) -0.052(6)
N14 0.266(13) 0.183(11) 0.177(11) -0.027(9) 0.161(10) 0.002(9)
N15 0.161(9) 0.204(10) 0.087(6) -0.040(6) 0.069(6) -0.086(8)
N16 0.077(5) 0.108(6) 0.119(5) -0.058(5) 0.025(4) -0.013(4)
N17 0.061(5) 0.164(8) 0.208(10) -0.118(8) 0.010(5) 0.015(5)
N19 0.146(7) 0.212(9) 0.069(5) -0.052(5) 0.050(5) -0.092(7)
N20 0.086(5) 0.143(6) 0.070(5) -0.041(5) 0.036(4) -0.025(5)
C12 0.155(12) 0.199(13) 0.085(8) -0.018(9) 0.019(8) 0.036(10)
C13 0.183(15) 0.160(12) 0.090(8) -0.038(8) 0.030(10) 0.037(11)
C14 0.131(10) 0.161(10) 0.092(7) -0.068(8) 0.012(7) 0.031(8)
C15 0.114(10) 0.129(10) 0.098(9) -0.039(8) 0.014(8) 0.019(8)
C16 0.083(7) 0.146(9) 0.110(8) -0.044(8) -0.006(6) 0.030(6)
C18 0.132(10) 0.158(12) 0.124(11) -0.029(10) 0.040(9) 0.020(10)
C19 0.144(13) 0.187(13) 0.122(10) -0.033(10) 0.026(9) 0.037(10)
C20 0.111(11) 0.153(12) 0.111(10) -0.058(9) 0.022(10) 0.017(10)
C21 0.164(14) 0.111(9) 0.104(9) -0.006(8) 0.039(10) 0.048(9)
C22 0.121(9) 0.107(9) 0.141(11) -0.041(9) 0.042(9) 0.004(7)
N3 0.133(9) 0.213(11) 0.098(7) -0.035(8) 0.017(7) 0.031(8)
F4 0.277(10) 0.267(10) 0.212(9) -0.109(8) 0.174(8) -0.091(8)
F5 0.312(13) 0.172(7) 0.234(10) -0.011(7) 0.166(10) -0.032(8)
F6 0.329(14) 0.442(18) 0.279(12) -0.208(13) 0.230(12) -0.259(14)
C3 0.117(11) 0.35(2) 0.099(9) -0.048(12) -0.001(7) 0.064(12)
C23 0.099(9) 0.105(10) 0.153(12) -0.051(8) 0.031(9) 0.002(7)
N4 0.082(6) 0.112(6) 0.127(6) -0.037(5) 0.031(5) -0.003(4)
N5 0.071(7) 0.171(10) 0.175(10) -0.039(8) 0.016(6) 0.003(7)
C24 0.059(7) 0.121(9) 0.170(12) -0.043(9) 0.028(8) -0.009(7)
C25 0.105(10) 0.181(13) 0.187(14) -0.021(11) 0.059(10) -0.040(10)
C26 0.128(11) 0.139(10) 0.132(9) -0.004(8) 0.041(8) -0.004(8)
C27 0.097(9) 0.207(15) 0.33(2) -0.084(15) 0.030(12) -0.014(9)
C28 0.51(4) 0.60(5) 0.61(5) -0.02(3) 0.30(4) 0.05(3)
C4 0.169(15) 0.285(19) 0.100(9) -0.003(10) 0.073(11) 0.064(12)
C31 0.156(13) 0.140(10) 0.132(10) 0.020(9) 0.053(9) 0.022(8)
C32 0.098(8) 0.188(12) 0.088(8) -0.010(8) 0.021(6) 0.031(8)
C33 0.103(9) 0.157(11) 0.082(7) -0.013(7) 0.017(7) 0.034(8)
C34 0.144(12) 0.145(10) 0.079(7) 0.017(6) 0.039(8) 0.050(9)
C35 0.169(14) 0.110(8) 0.089(8) 0.010(6) 0.042(9) 0.047(10)
C36 0.114(9) 0.139(10) 0.071(7) -0.006(7) 0.027(7) 0.017(8)
C37 0.149(10) 0.110(7) 0.092(7) -0.014(6) 0.061(7) 0.007(7)
C38 0.094(7) 0.120(8) 0.105(7) -0.039(7) 0.050(7) -0.011(6)
C39 0.151(11) 0.115(8) 0.079(7) 0.002(6) 0.055(7) -0.001(8)
C40 0.180(13) 0.140(10) 0.119(10) -0.024(9) 0.079(10) -0.025(10)
C41 0.173(13) 0.117(9) 0.099(8) -0.012(7) 0.057(9) 0.009(9)
C42 0.098(7) 0.170(10) 0.082(6) -0.012(7) 0.023(5) 0.028(7)
C43 0.117(8) 0.092(7) 0.103(7) -0.005(6) 0.064(7) 0.004(6)
C44 0.098(7) 0.097(6) 0.117(7) -0.006(6) 0.060(6) 0.000(6)
C45 0.110(9) 0.083(7) 0.147(10) -0.022(7) 0.078(9) -0.004(6)
C46 0.108(8) 0.147(11) 0.109(8) -0.032(8) 0.040(7) -0.013(8)
C47 0.126(10) 0.163(11) 0.156(11) -0.040(10) 0.064(9) -0.056(9)
C48 0.134(10) 0.121(9) 0.099(8) -0.011(7) 0.056(8) 0.002(8)
C49 0.089(7) 0.125(8) 0.101(7) -0.005(7) 0.034(6) 0.012(6)
C50 0.094(7) 0.123(8) 0.127(9) -0.036(7) 0.073(7) -0.011(6)
C51 0.094(8) 0.164(10) 0.094(8) -0.040(7) 0.040(6) -0.034(7)
C52 0.096(9) 0.298(17) 0.086(7) -0.038(10) 0.031(7) -0.012(10)
C53 0.079(7) 0.259(14) 0.085(7) -0.023(8) 0.022(6) -0.004(8)
C54 0.123(9) 0.313(19) 0.159(11) -0.068(12) 0.084(9) -0.006(11)
C55 0.28(2) 0.47(3) 0.26(2) 0.02(2) 0.172(19) 0.05(2)
C56 0.126(17) 0.152(19) 0.088(13) -0.007(12) 0.064(13) 0.038(14)
C57 0.25(3) 0.12(2) 0.113(19) -0.027(15) 0.051(18) 0.04(2)
C56A 0.14(2) 0.131(17) 0.128(17) -0.033(14) 0.033(13) 0.012(14)
C57A 0.20(3) 0.13(3) 0.15(3) -0.06(2) 0.09(3) -0.04(2)
C58 0.133(9) 0.152(10) 0.105(8) -0.028(9) 0.060(7) -0.006(8)
C59 0.102(7) 0.149(10) 0.098(8) -0.056(8) 0.042(6) 0.008(7)
C60 0.095(6) 0.111(8) 0.093(7) -0.023(7) 0.050(5) -0.016(6)
C61 0.098(6) 0.108(7) 0.089(6) -0.010(6) 0.040(5) 0.004(5)
C62 0.106(7) 0.107(7) 0.083(6) -0.025(6) 0.035(5) 0.015(5)
C63 0.117(7) 0.085(7) 0.109(8) -0.019(6) 0.059(6) -0.003(5)
C64 0.123(7) 0.086(6) 0.108(7) 0.000(6) 0.066(6) 0.002(5)
C65 0.139(7) 0.065(6) 0.090(6) -0.016(5) 0.052(5) -0.009(5)
C66 0.209(11) 0.073(7) 0.123(8) -0.029(6) 0.100(8) -0.035(7)
C67 0.190(11) 0.115(8) 0.143(10) -0.035(8) 0.100(9) -0.054(7)
C68 0.180(10) 0.126(9) 0.120(8) -0.023(7) 0.098(8) -0.034(8)
C69 0.140(8) 0.069(6) 0.109(7) -0.014(6) 0.068(6) -0.007(6)
C70 0.146(8) 0.080(7) 0.096(7) -0.024(5) 0.053(6) -0.032(5)
C71 0.164(9) 0.092(7) 0.094(7) -0.018(6) 0.069(6) -0.027(6)
C72 0.233(13) 0.112(8) 0.124(8) -0.029(7) 0.122(9) -0.046(8)
C73 0.307(18) 0.142(11) 0.170(12) -0.065(9) 0.171(13) -0.069(11)
C74 0.32(2) 0.118(9) 0.202(14) -0.054(9) 0.180(15) -0.078(11)
C75 0.220(11) 0.079(7) 0.114(7) -0.047(6) 0.100(8) -0.053(7)
C76 0.230(14) 0.124(9) 0.152(11) -0.038(8) 0.122(11) -0.042(9)
C77 0.229(14) 0.142(10) 0.145(11) -0.043(8) 0.120(11) -0.074(9)
C78 0.221(14) 0.178(12) 0.101(9) -0.024(8) 0.097(10) -0.058(11)
C79 0.159(11) 0.208(13) 0.111(8) -0.039(8) 0.086(8) -0.052(9)
C80 0.236(16) 0.211(15) 0.195(15) -0.051(12) 0.143(14) -0.018(12)
C81 0.41(3) 0.184(14) 0.240(17) 0.038(12) 0.196(18) 0.137(16)
C82 0.53(4) 0.19(2) 0.25(2) 0.017(18) 0.29(3) 0.11(3)
C82A 0.52(5) 0.12(3) 0.32(4) 0.05(3) 0.34(4) 0.01(4)
C83 0.126(18) 0.107(14) 0.089(13) -0.028(10) 0.052(13) 0.008(13)
C84 0.16(2) 0.147(17) 0.107(16) 0.000(14) 0.016(15) 0.010(17)
C83A 0.10(2) 0.098(19) 0.08(2) -0.003(16) 0.028(16) 0.011(16)
C84A 0.10(2) 0.18(3) 0.14(2) 0.017(19) 0.048(16) -0.036(18)
C85 0.105(8) 0.147(10) 0.180(11) -0.090(9) 0.013(7) 0.009(8)
C86 0.085(7) 0.126(8) 0.109(7) -0.041(6) 0.027(5) 0.000(6)
C87 0.077(6) 0.128(8) 0.114(7) -0.041(6) 0.024(5) 0.016(6)
C88 0.081(6) 0.086(6) 0.106(6) -0.050(6) 0.026(5) 0.001(5)
C89 0.067(5) 0.132(8) 0.092(6) -0.018(6) 0.028(4) 0.010(5)
C90 0.086(6) 0.110(7) 0.084(6) -0.050(6) 0.025(5) -0.002(5)
C91 0.125(7) 0.114(7) 0.097(6) -0.019(6) 0.074(6) -0.024(6)
C92 0.127(7) 0.107(7) 0.090(6) -0.033(5) 0.063(5) -0.044(6)
C93 0.108(6) 0.112(7) 0.072(6) -0.032(5) 0.047(5) -0.035(5)
C94 0.104(6) 0.098(6) 0.052(5) -0.022(5) 0.035(4) -0.016(5)
C95 0.093(6) 0.080(6) 0.078(6) -0.012(5) 0.020(4) -0.012(4)
C96 0.151(11) 0.125(11) 0.152(14) 0.063(11) 0.061(9) 0.009(8)
C97 0.107(6) 0.078(6) 0.077(6) -0.030(5) 0.033(5) -0.039(5)
C98 0.111(6) 0.116(7) 0.081(6) -0.028(6) 0.052(5) -0.048(6)
N18 0.149(6) 0.112(5) 0.063(4) -0.017(4) 0.064(4) -0.048(5)
O7 0.258(15) 0.42(2) 0.208(14) -0.167(17) 0.071(13) -0.028(19)
O8 0.224(9) 0.238(9) 0.147(7) 0.050(7) 0.099(7) 0.124(8)
C99 0.189(10) 0.145(9) 0.099(7) -0.068(6) 0.094(7) -0.113(8)
C100 0.152(8) 0.125(8) 0.099(7) -0.059(6) 0.070(6) -0.070(7)
C101 0.139(8) 0.119(7) 0.075(6) -0.046(6) 0.070(5) -0.061(6)
C102 0.129(7) 0.128(8) 0.070(5) -0.030(5) 0.057(5) -0.048(6)
C103 0.116(7) 0.125(8) 0.085(7) -0.031(5) 0.043(5) -0.053(6)
C104 0.116(7) 0.140(8) 0.080(7) -0.041(6) 0.053(5) -0.052(6)
C105 0.107(7) 0.172(9) 0.063(6) -0.034(6) 0.045(5) -0.051(7)
C106 0.141(9) 0.199(11) 0.077(7) -0.041(7) 0.056(6) -0.057(9)
C107 0.107(7) 0.168(10) 0.077(6) -0.038(6) 0.047(5) -0.029(7)
C108 0.110(7) 0.116(8) 0.096(6) -0.012(6) 0.040(6) -0.011(7)
C109 0.218(17) 0.243(19) 0.30(2) 0.097(18) 0.149(16) 0.072(16)
C1 0.202(15) 0.220(15) 0.171(13) -0.063(13) 0.027(11) 0.049(12)
C5 0.122(10) 0.202(12) 0.087(8) -0.024(8) 0.028(8) 0.061(10)
O6 0.182(7) 0.105(5) 0.110(5) -0.021(4) 0.066(5) -0.019(5)
N1 0.101(7) 0.305(14) 0.062(5) -0.021(7) 0.002(5) 0.047(9)
N6 0.120(7) 0.170(9) 0.091(7) 0.005(6) 0.040(6) 0.048(7)
N7 0.142(10) 0.123(7) 0.133(8) 0.038(6) 0.012(8) 0.012(7)
C29 0.29(3) 0.23(2) 0.221(19) 0.010(17) 0.051(17) -0.02(2)
C30 0.200(15) 0.161(13) 0.255(18) 0.066(13) 0.066(14) 0.012(11)
N8 0.135(8) 0.148(8) 0.120(7) -0.021(7) 0.063(6) -0.038(7)
N9 0.087(5) 0.135(6) 0.132(8) -0.022(5) 0.055(5) 0.012(5)
N10 0.104(7) 0.229(10) 0.122(7) -0.073(7) 0.068(6) -0.017(7)
C6 0.102(9) 0.237(13) 0.066(6) -0.031(7) 0.016(6) 0.063(9)
 
_geom_special_details
;
 All esds (except the esd in the dihedral angle between two l.s. planes)
 are estimated using the full covariance matrix.  The cell esds are taken
 into account individually in the estimation of esds in distances, angles
 and torsion angles; correlations between esds in cell parameters are only
 used when they are defined by crystal symmetry.  An approximate (isotropic)
 treatment of cell esds is used for estimating esds involving l.s. planes.
;
 
loop_
 _geom_bond_atom_site_label_1
 _geom_bond_atom_site_label_2
 _geom_bond_distance
 _geom_bond_site_symmetry_2
 _geom_bond_publ_flag
Zn1 N9 1.977(8) . ?
Zn1 N11 1.980(9) . ?
Zn1 N16 1.990(7) . ?
Zn1 N4 2.004(8) . ?
Zn2 N15 1.850(17) 2_655 ?
Zn2 N19 2.024(9) 2_655 ?
Zn2 N6 2.085(12) . ?
Zn2 N1 2.102(12) . ?
Zn3 N1 1.748(14) . ?
Zn3 N6 1.759(14) . ?
Zn3 N19 2.069(17) 2_655 ?
Zn3 C32 2.50(3) . ?
Zn3 C4 2.55(3) . ?
S1A C3A 1.780(17) . ?
S1A C2A 1.799(16) . ?
S1B O3 1.375(9) . ?
S1B O2 1.385(8) . ?
S1B O1 1.556(12) . ?
S1B C1B 1.558(19) . ?
S2A C1A 1.725(17) . ?
S2A C3A 1.733(18) . ?
S2B O8 1.408(8) . ?
S2B O4 1.421(7) . ?
S2B O5 1.436(7) . ?
S2B C2B 1.745(19) . ?
S3A C6A 1.776(19) . ?
S3A C4A 1.810(18) . ?
S4A C5A 1.782(19) . ?
S4A C4A 1.813(18) . ?
F1 C1B 1.377(15) . ?
F2 C1B 1.524(19) . ?
F3 C1B 1.334(12) . ?
C1A C2A 1.364(17) . ?
C2B F6 1.320(16) . ?
C2B F4 1.325(14) . ?
C2B F5 1.394(16) . ?
C3A C4A 1.360(17) . ?
C5A C6A 1.338(19) . ?
C7 C6 1.181(16) . ?
C7 C8 1.433(19) . ?
C8 C9 1.371(15) . ?
C8 C13 1.441(18) . ?
C9 C10 1.389(15) . ?
C10 C11 1.432(16) . ?
C10 C14 1.433(16) . ?
C11 N3 1.330(15) . ?
C11 C12 1.432(17) . ?
N2 C2 1.386(17) . ?
N2 C5 1.394(15) . ?
N2 C3 1.400(15) . ?
C2 C1 1.403(14) . ?
N11 C60 1.290(11) . ?
N11 C59 1.400(11) . ?
N12 C60 1.356(11) . ?
N12 C58 1.383(13) . ?
N12 C56A 1.490(19) . ?
N12 C56 1.494(17) . ?
N13 C66 1.340(11) . ?
N13 C75 1.403(12) . ?
N14 C80 1.35(2) . ?
N14 C78 1.354(19) . ?
N14 C81 1.56(2) . ?
N15 C78 1.313(17) . ?
N15 C79 1.467(15) . ?
N16 C87 1.333(10) . ?
N16 C86 1.337(10) . ?
N17 C87 1.307(11) . ?
N17 C85 1.382(12) . ?
N17 C83A 1.463(17) . ?
N17 C83 1.515(16) . ?
N19 C105 1.346(11) . ?
N19 C106 1.396(11) . ?
N20 C105 1.358(11) . ?
N20 C107 1.374(10) . ?
N20 C108 1.436(11) . ?
C12 C13 1.397(18) . ?
C14 C15 1.500(16) . ?
C15 C20 1.348(17) . ?
C15 C16 1.389(16) . ?
C16 C21 1.412(16) . ?
C18 C21 1.309(17) . ?
C18 C19 1.395(19) . ?
C19 C20 1.410(17) . ?
C20 N3 1.361(17) . ?
C21 C22 1.438(19) . ?
C22 C23 1.210(19) . ?
C3 C4 1.330(19) . ?
C23 C24 1.396(18) . ?
N4 C24 1.347(10) . ?
N4 C26 1.356(11) . ?
N5 C24 1.307(11) . ?
N5 C25 1.363(12) . ?
N5 C27 1.432(12) . ?
C25 C26 1.370(12) . ?
C27 C28 1.484(18) . ?
C4 N1 1.336(18) . ?
C31 N7 1.349(15) . ?
C31 C32 1.415(16) . ?
C32 N6 1.316(14) . ?
C33 N6 1.329(13) . ?
C33 N7 1.343(15) . ?
C33 C34 1.469(19) . ?
C34 C35 1.207(19) . ?
C35 C36 1.384(18) . ?
C36 C37 1.369(13) . ?
C36 C41 1.407(15) . ?
C37 C38 1.448(13) . ?
C38 C39 1.388(13) . ?
C38 C42 1.466(14) . ?
C39 N8 1.375(14) . ?
C39 C40 1.396(16) . ?
C40 C41 1.358(16) . ?
C42 C43 1.465(13) . ?
C43 C44 1.364(12) . ?
C43 C48 1.395(14) . ?
C44 C45 1.377(13) . ?
C45 C49 1.370(15) . ?
C45 C46 1.399(14) . ?
C46 C47 1.298(15) . ?
C47 C48 1.467(16) . ?
C48 N8 1.326(13) . ?
C49 C50 1.203(15) . ?
C50 C51 1.440(17) . ?
C51 N9 1.309(13) . ?
C51 N10 1.362(12) . ?
C52 C53 1.352(16) . ?
C52 N10 1.382(15) . ?
C53 N9 1.436(12) . ?
C54 N10 1.496(16) . ?
C54 C55 1.55(3) . ?
C56 C57 1.512(18) . ?
C56A C57A 1.50(2) . ?
C58 C59 1.330(14) . ?
C60 C61 1.451(14) . ?
C61 C62 1.172(11) . ?
C62 C63 1.437(13) . ?
C63 C64 1.362(12) . ?
C63 C68 1.363(13) . ?
C64 C65 1.427(11) . ?
C65 C66 1.337(12) . ?
C65 C69 1.465(12) . ?
C66 C67 1.438(14) . ?
C67 C68 1.377(14) . ?
C69 O6 1.204(10) . ?
C69 C70 1.449(12) . ?
C70 C75 1.358(12) . ?
C70 C71 1.387(12) . ?
C71 C72 1.379(13) . ?
C72 C73 1.392(15) . ?
C72 C76 1.451(17) . ?
C73 C74 1.390(16) . ?
C74 C75 1.363(14) . ?
C76 C77 1.239(17) . ?
C77 C78 1.356(19) . ?
C79 C80 1.334(19) . ?
C81 C82A 1.56(2) . ?
C81 C82 1.569(19) . ?
C83 C84 1.497(17) . ?
C83A C84A 1.491(19) . ?
C85 C86 1.315(13) . ?
C87 C88 1.415(13) . ?
C88 C89 1.169(11) . ?
C89 C90 1.513(14) . ?
C90 C91 1.338(12) . ?
C90 C95 1.436(12) . ?
C91 C92 1.387(12) . ?
C92 C93 1.372(11) . ?
C93 C94 1.387(10) . ?
C93 N18 1.389(9) . ?
C94 C95 1.399(10) . ?
C94 C96 1.436(13) . ?
C96 O7 1.01(3) . ?
C96 C97 1.424(13) . ?
C97 C98 1.395(10) . ?
C97 C102 1.399(11) . ?
C98 N18 1.380(9) . ?
C98 C99 1.388(11) . ?
C99 C100 1.379(12) . ?
C100 C101 1.369(12) . ?
C101 C102 1.299(11) . ?
C101 C103 1.435(13) . ?
C103 C104 1.239(12) . ?
C104 C105 1.350(13) . ?
C106 C107 1.344(13) . ?
C108 C109 1.393(17) . ?
C5 N1 1.318(13) . ?
C5 C6 1.319(17) . ?
N7 C30 1.535(14) . ?
C29 C30 1.470(16) . ?
 
loop_
 _geom_angle_atom_site_label_1
 _geom_angle_atom_site_label_2
 _geom_angle_atom_site_label_3
 _geom_angle
 _geom_angle_site_symmetry_1
 _geom_angle_site_symmetry_3
 _geom_angle_publ_flag
N9 Zn1 N11 117.9(4) . . ?
N9 Zn1 N16 111.8(3) . . ?
N11 Zn1 N16 104.2(3) . . ?
N9 Zn1 N4 104.8(3) . . ?
N11 Zn1 N4 113.5(4) . . ?
N16 Zn1 N4 104.0(3) . . ?
N15 Zn2 N19 109.8(5) 2_655 2_655 ?
N15 Zn2 N6 125.5(6) 2_655 . ?
N19 Zn2 N6 107.6(5) 2_655 . ?
N15 Zn2 N1 113.5(5) 2_655 . ?
N19 Zn2 N1 101.7(5) 2_655 . ?
N6 Zn2 N1 95.7(5) . . ?
N1 Zn3 N6 124.5(13) . . ?
N1 Zn3 N19 113.7(6) . 2_655 ?
N6 Zn3 N19 119.8(5) . 2_655 ?
N1 Zn3 C32 117.1(15) . . ?
N6 Zn3 C32 30.0(6) . . ?
N19 Zn3 C32 110.0(6) 2_655 . ?
N1 Zn3 C4 29.5(6) . . ?
N6 Zn3 C4 124.5(16) . . ?
N19 Zn3 C4 98.7(5) 2_655 . ?
C32 Zn3 C4 102.8(12) . . ?
C3A S1A C2A 100.8(12) . . ?
O3 S1B O2 117.6(7) . . ?
O3 S1B O1 110.2(7) . . ?
O2 S1B O1 116.1(6) . . ?
O3 S1B C1B 101.0(8) . . ?
O2 S1B C1B 108.7(6) . . ?
O1 S1B C1B 100.6(9) . . ?
C1A S2A C3A 105.5(12) . . ?
O8 S2B O4 113.4(6) . . ?
O8 S2B O5 114.2(5) . . ?
O4 S2B O5 119.0(5) . . ?
O8 S2B C2B 108.2(8) . . ?
O4 S2B C2B 99.6(8) . . ?
O5 S2B C2B 99.5(6) . . ?
C6A S3A C4A 95.7(14) . . ?
C5A S4A C4A 94.1(14) . . ?
C2A C1A S2A 113.2(16) . . ?
F3 C1B F1 100.7(11) . . ?
F3 C1B F2 97.5(12) . . ?
F1 C1B F2 95.6(15) . . ?
F3 C1B S1B 117.5(14) . . ?
F1 C1B S1B 126.4(11) . . ?
F2 C1B S1B 113.5(9) . . ?
C1A C2A S1A 114.8(16) . . ?
F6 C2B F4 107.4(12) . . ?
F6 C2B F5 105.4(17) . . ?
F4 C2B F5 109.3(15) . . ?
F6 C2B S2B 114.5(14) . . ?
F4 C2B S2B 111.0(13) . . ?
F5 C2B S2B 109.1(10) . . ?
C4A C3A S2A 121.9(18) . . ?
C4A C3A S1A 132.5(18) . . ?
S2A C3A S1A 105.6(12) . . ?
C3A C4A S3A 123.4(19) . . ?
C3A C4A S4A 123.3(19) . . ?
S3A C4A S4A 113.3(13) . . ?
C6A C5A S4A 119.8(19) . . ?
C6 C7 C8 177.8(11) . . ?
C5A C6A S3A 116.6(19) . . ?
C9 C8 C7 122.1(17) . . ?
C9 C8 C13 118.1(14) . . ?
C7 C8 C13 119.7(14) . . ?
C8 C9 C10 123.5(14) . . ?
C9 C10 C11 118.4(13) . . ?
C9 C10 C14 119.7(16) . . ?
C11 C10 C14 121.9(12) . . ?
N3 C11 C10 121.5(13) . . ?
N3 C11 C12 118.2(17) . . ?
C10 C11 C12 120.3(14) . . ?
C2 N2 C5 121.9(11) . . ?
C2 N2 C3 130.0(14) . . ?
C5 N2 C3 107.8(12) . . ?
N2 C2 C1 122.2(15) . . ?
C60 N11 C59 107.2(10) . . ?
C60 N11 Zn1 130.6(7) . . ?
C59 N11 Zn1 122.1(9) . . ?
C60 N12 C58 106.4(10) . . ?
C60 N12 C56A 131(2) . . ?
C58 N12 C56A 121(2) . . ?
C60 N12 C56 126.6(14) . . ?
C58 N12 C56 126.5(15) . . ?
C66 N13 C75 120.3(8) . . ?
C80 N14 C78 106.5(16) . . ?
C80 N14 C81 124.8(17) . . ?
C78 N14 C81 126.8(16) . . ?
C78 N15 C79 102.2(13) . . ?
C78 N15 Zn2 128.6(10) . 2_655 ?
C79 N15 Zn2 129.0(11) . 2_655 ?
C87 N16 C86 105.1(7) . . ?
C87 N16 Zn1 127.4(6) . . ?
C86 N16 Zn1 126.9(6) . . ?
C87 N17 C85 107.6(8) . . ?
C87 N17 C83A 125.1(14) . . ?
C85 N17 C83A 120.1(15) . . ?
C87 N17 C83 122.8(11) . . ?
C85 N17 C83 126.8(11) . . ?
C105 N19 C106 107.5(8) . . ?
C105 N19 Zn2 131.1(6) . 2_655 ?
C106 N19 Zn2 118.0(7) . 2_655 ?
C105 N19 Zn3 128.6(7) . 2_655 ?
C106 N19 Zn3 123.3(8) . 2_655 ?
Zn2 N19 Zn3 22.9(6) 2_655 2_655 ?
C105 N20 C107 108.9(8) . . ?
C105 N20 C108 124.1(7) . . ?
C107 N20 C108 127.0(8) . . ?
C13 C12 C11 118.4(15) . . ?
C12 C13 C8 121.3(14) . . ?
C10 C14 C15 112.7(13) . . ?
C20 C15 C16 123.0(14) . . ?
C20 C15 C14 120.3(13) . . ?
C16 C15 C14 116.7(16) . . ?
C15 C16 C21 117.9(13) . . ?
C21 C18 C19 127.8(15) . . ?
C18 C19 C20 114.2(16) . . ?
C15 C20 N3 124.7(13) . . ?
C15 C20 C19 119.9(16) . . ?
N3 C20 C19 115.3(19) . . ?
C18 C21 C16 117.0(13) . . ?
C18 C21 C22 126.6(16) . . ?
C16 C21 C22 116.3(16) . . ?
C23 C22 C21 176.9(15) . . ?
C11 N3 C20 118.9(14) . . ?
C4 C3 N2 104.5(13) . . ?
C22 C23 C24 176.1(14) . . ?
C24 N4 C26 105.8(8) . . ?
C24 N4 Zn1 133.4(9) . . ?
C26 N4 Zn1 120.8(8) . . ?
C24 N5 C25 107.0(8) . . ?
C24 N5 C27 130.7(15) . . ?
C25 N5 C27 122.2(15) . . ?
N5 C24 N4 111.7(9) . . ?
N5 C24 C23 117.3(11) . . ?
N4 C24 C23 131.0(12) . . ?
N5 C25 C26 107.4(9) . . ?
N4 C26 C25 108.0(9) . . ?
N5 C27 C28 112(2) . . ?
C3 C4 N1 111.6(13) . . ?
C3 C4 Zn3 143.4(12) . . ?
N1 C4 Zn3 40.0(8) . . ?
N7 C31 C32 99.6(12) . . ?
N6 C32 C31 115.8(11) . . ?
N6 C32 Zn3 41.9(8) . . ?
C31 C32 Zn3 155.2(11) . . ?
N6 C33 N7 112.1(12) . . ?
N6 C33 C34 122.6(15) . . ?
N7 C33 C34 125.3(12) . . ?
C35 C34 C33 168.9(12) . . ?
C34 C35 C36 177.6(13) . . ?
C37 C36 C35 117.6(13) . . ?
C37 C36 C41 117.4(12) . . ?
C35 C36 C41 125.0(12) . . ?
C36 C37 C38 121.8(11) . . ?
C39 C38 C37 118.7(11) . . ?
C39 C38 C42 123.6(10) . . ?
C37 C38 C42 117.6(11) . . ?
N8 C39 C38 121.9(10) . . ?
N8 C39 C40 119.7(13) . . ?
C38 C39 C40 118.4(13) . . ?
C41 C40 C39 122.1(13) . . ?
C40 C41 C36 121.5(12) . . ?
C43 C42 C38 111.3(10) . . ?
C44 C43 C48 120.2(10) . . ?
C44 C43 C42 119.8(10) . . ?
C48 C43 C42 120.0(11) . . ?
C43 C44 C45 123.3(10) . . ?
C49 C45 C44 121.9(11) . . ?
C49 C45 C46 120.6(11) . . ?
C44 C45 C46 117.4(11) . . ?
C47 C46 C45 120.8(12) . . ?
C46 C47 C48 123.4(13) . . ?
N8 C48 C43 126.7(11) . . ?
N8 C48 C47 118.5(13) . . ?
C43 C48 C47 114.8(12) . . ?
C50 C49 C45 171.7(12) . . ?
C49 C50 C51 174.4(10) . . ?
N9 C51 N10 112.6(11) . . ?
N9 C51 C50 126.5(9) . . ?
N10 C51 C50 120.8(12) . . ?
C53 C52 N10 111.3(10) . . ?
C52 C53 N9 104.7(11) . . ?
N10 C54 C55 106.3(16) . . ?
N12 C56 C57 108(2) . . ?
N12 C56A C57A 107(4) . . ?
C59 C58 N12 107.5(11) . . ?
C58 C59 N11 108.0(11) . . ?
N11 C60 N12 110.9(8) . . ?
N11 C60 C61 128.7(10) . . ?
N12 C60 C61 120.4(10) . . ?
C62 C61 C60 175.7(10) . . ?
C61 C62 C63 177.0(10) . . ?
C64 C63 C68 119.1(9) . . ?
C64 C63 C62 122.3(10) . . ?
C68 C63 C62 118.6(10) . . ?
C63 C64 C65 121.7(9) . . ?
C66 C65 C64 118.3(9) . . ?
C66 C65 C69 121.7(8) . . ?
C64 C65 C69 119.7(8) . . ?
C65 C66 N13 121.9(9) . . ?
C65 C66 C67 120.7(9) . . ?
N13 C66 C67 117.4(9) . . ?
C68 C67 C66 118.4(9) . . ?
C63 C68 C67 121.7(9) . . ?
O6 C69 C70 123.4(9) . . ?
O6 C69 C65 122.4(8) . . ?
C70 C69 C65 114.0(9) . . ?
C75 C70 C71 118.5(8) . . ?
C75 C70 C69 121.5(9) . . ?
C71 C70 C69 119.5(9) . . ?
C72 C71 C70 120.8(9) . . ?
C71 C72 C73 119.0(10) . . ?
C71 C72 C76 122.2(10) . . ?
C73 C72 C76 118.8(10) . . ?
C74 C73 C72 119.6(11) . . ?
C75 C74 C73 118.8(11) . . ?
C70 C75 C74 122.0(10) . . ?
C70 C75 N13 119.8(8) . . ?
C74 C75 N13 117.5(10) . . ?
C77 C76 C72 175.7(14) . . ?
C76 C77 C78 177.3(19) . . ?
N15 C78 N14 113.8(13) . . ?
N15 C78 C77 118.4(18) . . ?
N14 C78 C77 127.8(18) . . ?
C80 C79 N15 108.5(14) . . ?
C79 C80 N14 108.4(17) . . ?
N14 C81 C82A 152(3) . . ?
N14 C81 C82 116(2) . . ?
C84 C83 N17 100.7(17) . . ?
N17 C83A C84A 102(2) . . ?
C86 C85 N17 105.0(9) . . ?
C85 C86 N16 111.7(9) . . ?
N17 C87 N16 110.5(8) . . ?
N17 C87 C88 125.5(9) . . ?
N16 C87 C88 123.9(8) . . ?
C89 C88 C87 176.5(9) . . ?
C88 C89 C90 177.9(11) . . ?
C91 C90 C95 122.2(8) . . ?
C91 C90 C89 123.3(9) . . ?
C95 C90 C89 114.5(10) . . ?
C90 C91 C92 120.2(8) . . ?
C93 C92 C91 120.1(8) . . ?
C92 C93 C94 120.3(8) . . ?
C92 C93 N18 118.3(8) . . ?
C94 C93 N18 121.3(7) . . ?
C93 C94 C95 121.1(7) . . ?
C93 C94 C96 117.1(8) . . ?
C95 C94 C96 121.8(9) . . ?
C94 C95 C90 116.1(8) . . ?
O7 C96 C97 120.7(16) . . ?
O7 C96 C94 116.0(16) . . ?
C97 C96 C94 122.4(9) . . ?
C98 C97 C102 119.7(7) . . ?
C98 C97 C96 116.2(8) . . ?
C102 C97 C96 124.0(9) . . ?
N18 C98 C99 119.6(8) . . ?
N18 C98 C97 122.3(7) . . ?
C99 C98 C97 117.9(7) . . ?
C98 N18 C93 120.5(7) . . ?
C100 C99 C98 119.3(9) . . ?
C101 C100 C99 121.3(8) . . ?
C102 C101 C100 120.2(8) . . ?
C102 C101 C103 122.4(9) . . ?
C100 C101 C103 117.4(8) . . ?
C101 C102 C97 121.5(8) . . ?
C104 C103 C101 177.6(12) . . ?
C103 C104 C105 172.9(9) . . ?
N19 C105 C104 126.1(9) . . ?
N19 C105 N20 108.0(8) . . ?
C104 C105 N20 125.8(9) . . ?
C107 C106 N19 108.2(9) . . ?
C106 C107 N20 107.2(8) . . ?
C109 C108 N20 110.1(11) . . ?
N1 C5 C6 129.2(13) . . ?
N1 C5 N2 106.9(11) . . ?
C6 C5 N2 123.6(12) . . ?
C5 N1 C4 109.0(12) . . ?
C5 N1 Zn3 129.1(8) . . ?
C4 N1 Zn3 110.5(12) . . ?
C5 N1 Zn2 121.3(9) . . ?
C4 N1 Zn2 127.5(11) . . ?
C32 N6 C33 102.1(11) . . ?
C32 N6 Zn3 108.1(12) . . ?
C33 N6 Zn3 146.6(13) . . ?
C32 N6 Zn2 128.6(9) . . ?
C33 N6 Zn2 129.1(12) . . ?
C33 N7 C31 110.4(10) . . ?
C33 N7 C30 124.1(13) . . ?
C31 N7 C30 125.2(15) . . ?
C29 C30 N7 105.7(16) . . ?
C48 N8 C39 116.5(10) . . ?
C51 N9 C53 107.0(9) . . ?
C51 N9 Zn1 119.7(7) . . ?
C53 N9 Zn1 132.6(8) . . ?
C51 N10 C52 104.2(9) . . ?
C51 N10 C54 126.3(13) . . ?
C52 N10 C54 129.5(11) . . ?
C7 C6 C5 173.4(16) . . ?
 
_refine_diff_density_max    0.955
_refine_diff_density_min   -0.554
_refine_diff_density_rms    0.081

_shelx_res_file
;
TITL 22920_Zn4L8_TTF_0m_a.res in C2/c
    22920_zn4l8_ttf_0m_sqd.res
    created by SHELXL-2019/1 at 16:38:56 on 29-Apr-2023
REM Old TITL 22920_Zn4L8_TTF_0m in C2/c
REM SHELXT solution in C2/c: R1 0.432, Rweak 0.061, Alpha 0.107
REM <I/s>   0.240 for  813 systematic absences,  Orientation as input
REM Formula found by SHELXT:  C242 F9 N63 O28 S4 Zn4
CELL  0.71073  56.9041  13.6996  38.8225   90.000  117.534   90.000
ZERR    4.000   0.0018   0.0004   0.0012    0.000    0.001    0.000
LATT  7
SYMM -X, Y, 1/2-Z
SFAC C H F N O S ZN
UNIT 910.22 692.15 48 160 64 36.15 16
LIST 6 ! automatically inserted. Change 6 to 4 for CHECKCIF!!
TEMP -183
L.S. 20
ACTA
BOND
ACTA 50
FMAP 2
PLAN 20
DFIX 1.51 0.02 C1 C2
WGHT    0.200000
FVAR       0.29597   0.67754   0.58983   0.62990
ZN1   7    0.614190   -0.085523    0.232252    11.00000    0.07955    0.12757 =
         0.09577   -0.03236    0.02772   -0.00447
PART 1
ZN2   7    0.317184    0.314337   -0.094859    21.00000    0.07984    0.14507 =
         0.06707    0.00067    0.02992    0.00474
PART 2
ZN3   7    0.306178    0.271222   -0.100379   -21.00000    0.07313    0.20150 =
         0.06449    0.00283    0.02629    0.03778
PART 0
DFIX 1.34 0.02 C1A C2A C3A C4A C5A C6A
DFIX 1.80 0.02 C1A S2A C2A S1A C3A S1A C3A S2A C4A S3A C4A S4A S4A C5A S3A C6A
DFIX 2.71 0.04 S2A C2A S1A C1A S3A C5A S4A C6A
DANG 2.60 0.04 C3A C1A C3A C2A C4A C5A C4A C6A
DANG 2.77 0.04 S2A C4A S1A C4A S4A C3A S3A C3A
FLAT C1A C2A C3A C4A C5A C6A S1A S2A S3A S4A
SIMU C1A C2A C3A C4A C5A C6A S1A S2A S3A S4A
S1A   6    0.536710    0.498578    0.256948    41.00000    0.43487    0.32226 =
         0.36397    0.12184    0.26181    0.05648
S1B   6    0.425228    0.451862   -0.150651    11.00000    0.12771    0.16906 =
         0.20362   -0.07067    0.05585   -0.03437
S2A   6    0.590601    0.450435    0.291702    41.00000    0.40170    0.47446 =
         0.37557    0.11347    0.17261    0.07312
S2B   6    0.785276    0.026533    0.764297    11.00000    0.15225    0.13778 =
         0.09084    0.00341    0.05872    0.01732
S3A   6    0.555315    0.716612    0.313346    41.00000    0.64486    0.71124 =
         0.43755    0.05177    0.20626    0.30911
S4A   6    0.612082    0.649046    0.343840    41.00000    0.59876    0.64067 =
         0.41483    0.01756   -0.12146    0.26732
F1    3    0.400182    0.601065   -0.194573    11.00000    0.21791    0.13072 =
         0.30214   -0.02607    0.14062   -0.02782
F2    3    0.394063    0.463465   -0.224210    11.00000    0.37055    0.12784 =
         0.21138   -0.00809    0.19025   -0.01268
F3    3    0.377560    0.493998   -0.185419    11.00000    0.14030    0.16398 =
         0.14199   -0.03108    0.05326   -0.01309
C1A   1    0.571032    0.360498    0.260562    41.00000    0.30730    0.32134 =
         0.20459    0.01243    0.21950    0.00461
AFIX  43
H1A   2    0.577926    0.301854    0.255732    41.00000   -1.20000
AFIX   0
C1B   1    0.401281    0.504526   -0.184065    11.00000    0.12064    0.08625 =
         0.38354   -0.06152    0.14865   -0.03334
C2A   1    0.544650    0.382118    0.243571    41.00000    0.39009    0.33973 =
         0.26184   -0.01779    0.22082    0.19965
AFIX  43
H2A   2    0.531484    0.338993    0.226024    41.00000   -1.20000
AFIX   0
C2B   1    0.795919    0.144197    0.781732    11.00000    0.15856    0.24461 =
         0.09449    0.00090    0.04626   -0.00043
C3A   1    0.568843    0.540424    0.290546    41.00000    0.45627    0.42537 =
         0.36296    0.15578    0.20909    0.11612
C4A   1    0.577382    0.622040    0.312911    41.00000    0.56264    0.60389 =
         0.41292    0.09647    0.10102    0.20628
C5A   1    0.605661    0.764981    0.358537    41.00000    0.57780    0.61465 =
         0.41678   -0.00693   -0.05996    0.28350
AFIX  43
H5A   2    0.619856    0.802929    0.377049    41.00000   -1.20000
AFIX   0
C7    1    0.372389    0.150142   -0.098772    11.00000    0.13662    0.16549 =
         0.07080   -0.01936    0.02544    0.04755
C6A   1    0.580778    0.798436    0.343412    41.00000    0.54085    0.62696 =
         0.39297    0.01456    0.01896    0.30273
AFIX  43
H6A   2    0.576927    0.862713    0.348502    41.00000   -1.20000
AFIX   0
C8    1    0.400573    0.156046   -0.075695    11.00000    0.15628    0.14317 =
         0.07889   -0.03117    0.02797    0.04374
C9    1    0.414324    0.093899   -0.045251    11.00000    0.13307    0.15713 =
         0.08534   -0.04350    0.03412    0.03780
AFIX  43
H9    2    0.404671    0.045679   -0.039469    11.00000   -1.20000
AFIX   0
C10   1    0.441621    0.097718   -0.022417    11.00000    0.11139    0.14827 =
         0.07269   -0.03985    0.00234    0.03166
C11   1    0.456233    0.169985   -0.031187    11.00000    0.13056    0.15306 =
         0.09600   -0.04097    0.03186    0.01349
O1    5    0.447775    0.478236   -0.161096    11.00000    0.18014    0.16926 =
         0.62447   -0.13530    0.24323   -0.06069
O2    5    0.419304    0.353550   -0.151519    11.00000    0.14463    0.10140 =
         0.14350   -0.01853    0.03831   -0.00408
O3    5    0.427888    0.505181   -0.119030    11.00000    0.13604    0.23054 =
         0.16011   -0.08902    0.02276   -0.03204
O4    5    0.760758    0.025365    0.765662    11.00000    0.10646    0.27930 =
         0.11849    0.08158    0.06000    0.01753
O5    5    0.785086    0.033813    0.727273    11.00000    0.24258    0.15201 =
         0.11793   -0.00130    0.12119   -0.00712
N2    4    0.308968    0.080089   -0.169048    11.00000    0.11690    0.26195 =
         0.10873   -0.04708    0.01729    0.06239
C2    1    0.321195    0.006475   -0.179380    11.00000    0.18244    0.24373 =
         0.17268   -0.08416    0.00436    0.05538
AFIX  23
H2Z   2    0.332711   -0.029362   -0.155257    11.00000   -1.20000
H2Y   2    0.333097    0.038723   -0.188092    11.00000   -1.20000
AFIX   0
N11   4    0.613672    0.006118    0.192459    11.00000    0.07407    0.13749 =
         0.10789   -0.03575    0.03377   -0.00791
N12   4    0.619693    0.128420    0.161519    11.00000    0.12778    0.11093 =
         0.10497   -0.01698    0.05483   -0.00399
N13   4    0.666924    0.499029    0.369463    11.00000    0.26715    0.07897 =
         0.15836   -0.03618    0.14645   -0.05202
AFIX  43
H13Z  2    0.674403    0.552523    0.366595    11.00000   -1.20000
AFIX   0
N14   4    0.621753    0.502109    0.563670    11.00000    0.26628    0.18322 =
         0.17710   -0.02708    0.16098    0.00190
N15   4    0.653835    0.389833    0.587184    11.00000    0.16061    0.20392 =
         0.08719   -0.03988    0.06897   -0.08601
N16   4    0.643211   -0.178533    0.240572    11.00000    0.07667    0.10750 =
         0.11853   -0.05771    0.02506   -0.01324
N17   4    0.682325   -0.235280    0.255360    11.00000    0.06132    0.16376 =
         0.20764   -0.11796    0.00976    0.01481
N19   4    0.715592    0.399172    0.614157    11.00000    0.14578    0.21174 =
         0.06905   -0.05220    0.04980   -0.09213
N20   4    0.740853    0.521621    0.616123    11.00000    0.08632    0.14263 =
         0.07046   -0.04059    0.03615   -0.02479
C12   1    0.442778    0.236537   -0.062746    11.00000    0.15510    0.19925 =
         0.08499   -0.01817    0.01878    0.03647
AFIX  43
H12   2    0.452295    0.285297   -0.068534    11.00000   -1.20000
AFIX   0
C13   1    0.415315    0.228007   -0.084812    11.00000    0.18251    0.16017 =
         0.08956   -0.03753    0.03038    0.03700
AFIX  43
H13   2    0.406179    0.270515   -0.106259    11.00000   -1.20000
AFIX   0
C14   1    0.454404    0.029427    0.008722    11.00000    0.13112    0.16071 =
         0.09238   -0.06777    0.01228    0.03078
AFIX  43
H14A  2    0.445331   -0.021316    0.014370    11.00000   -1.20000
AFIX   0
C15   1    0.483663    0.046772    0.031426    11.00000    0.11415    0.12893 =
         0.09789   -0.03918    0.01429    0.01923
C16   1    0.497566   -0.013549    0.063207    11.00000    0.08290    0.14643 =
         0.11048   -0.04365   -0.00623    0.02998
AFIX  43
H16   2    0.488948   -0.065168    0.069265    11.00000   -1.20000
AFIX   0
C18   1    0.535385    0.074633    0.075030    11.00000    0.13222    0.15844 =
         0.12382   -0.02879    0.03963    0.02037
AFIX  43
H18   2    0.553795    0.085782    0.090791    11.00000   -1.20000
AFIX   0
C19   1    0.522744    0.135214    0.042716    11.00000    0.14400    0.18739 =
         0.12247   -0.03283    0.02598    0.03729
AFIX  43
H19   2    0.531867    0.183443    0.035916    11.00000   -1.20000
AFIX   0
C20   1    0.495261    0.118734    0.021007    11.00000    0.11108    0.15278 =
         0.11070   -0.05815    0.02241    0.01651
C21   1    0.524909    0.004235    0.086234    11.00000    0.16435    0.11094 =
         0.10408   -0.00635    0.03907    0.04754
C22   1    0.538257   -0.055464    0.120318    11.00000    0.12116    0.10714 =
         0.14083   -0.04136    0.04180    0.00428
N3    4    0.482297    0.179730   -0.009730    11.00000    0.13343    0.21317 =
         0.09792   -0.03455    0.01729    0.03138
F4    3    0.798374    0.155171    0.817154    11.00000    0.27715    0.26657 =
         0.21187   -0.10950    0.17416   -0.09070
F5    3    0.777539    0.211453    0.756839    11.00000    0.31190    0.17159 =
         0.23371   -0.01075    0.16565   -0.03189
F6    3    0.818739    0.169285    0.783121    11.00000    0.32867    0.44238 =
         0.27902   -0.20825    0.22973   -0.25933
C3    1    0.282153    0.105788   -0.185187    11.00000    0.11711    0.34747 =
         0.09941   -0.04816   -0.00090    0.06425
AFIX  43
H3    2    0.267510    0.073991   -0.205631    11.00000   -1.20000
AFIX   0
C23   1    0.548312   -0.106869    0.148853    11.00000    0.09860    0.10512 =
         0.15310   -0.05063    0.03084    0.00195
DFIX 1.35 0.02 C24 N4 N4 C26 C26 C25 C25 N5 N5 C24
DFIX 1.47 0.02 N5 C27
DANG 2.22 0.04 C26 N5 C25 N4 N4 N5
DANG 2.13 0.02 C24 C25 C24 C26
DANG 2.44 N5 C28
DFIX 1.51 0.02 C27 C28
ISOR 0.02 C28 C84A C56A C55 C1A S2A
N4    4    0.581860   -0.170063    0.213218    11.00000    0.08153    0.11154 =
         0.12740   -0.03700    0.03093   -0.00251
N5    4    0.542736   -0.238789    0.181352    11.00000    0.07128    0.17094 =
         0.17486   -0.03879    0.01635    0.00321
C24   1    0.558165   -0.168303    0.181189    11.00000    0.05904    0.12053 =
         0.17026   -0.04350    0.02760   -0.00879
C25   1    0.556259   -0.288193    0.215415    11.00000    0.10525    0.18149 =
         0.18748   -0.02127    0.05934   -0.03983
AFIX  43
H25   2    0.549848   -0.341939    0.224098    11.00000   -1.20000
AFIX   0
C26   1    0.580797   -0.246090    0.234832    11.00000    0.12809    0.13878 =
         0.13188   -0.00423    0.04090   -0.00353
AFIX  43
H26   2    0.594630   -0.266551    0.259152    11.00000   -1.20000
AFIX   0
C27   1    0.517145   -0.269250    0.152272    11.00000    0.09667    0.20665 =
         0.33028   -0.08400    0.03047   -0.01448
AFIX  23
H27A  2    0.512689   -0.332928    0.159828    11.00000   -1.20000
H27B  2    0.517630   -0.278203    0.127304    11.00000   -1.20000
AFIX   0
C28   1    0.496282   -0.197102    0.146988    11.00000    0.50659    0.60231 =
         0.61309   -0.02459    0.29772    0.04510
AFIX  33
H28A  2    0.479100   -0.220397    0.126923    11.00000   -1.50000
H28B  2    0.495517   -0.188987    0.171530    11.00000   -1.50000
H28C  2    0.500455   -0.134289    0.139022    11.00000   -1.50000
AFIX   0
C4    1    0.281774    0.184656   -0.165489    11.00000    0.16874    0.28498 =
         0.09958   -0.00328    0.07332    0.06361
AFIX  43
H4    2    0.266059    0.216710   -0.168814    11.00000   -1.20000
AFIX   0
C31   1    0.300523    0.101713   -0.026009    11.00000    0.15599    0.14031 =
         0.13211    0.02017    0.05263    0.02174
AFIX  43
H31   2    0.288904    0.060314   -0.021340    11.00000   -1.20000
AFIX   0
C32   1    0.295112    0.168814   -0.056475    11.00000    0.09827    0.18764 =
         0.08820   -0.01028    0.02123    0.03112
AFIX  43
H32   2    0.277674    0.179449   -0.076718    11.00000   -1.20000
AFIX   0
C33   1    0.335538    0.178612   -0.023137    11.00000    0.10284    0.15657 =
         0.08161   -0.01267    0.01687    0.03408
C34   1    0.363359    0.205462   -0.010190    11.00000    0.14427    0.14485 =
         0.07940    0.01698    0.03909    0.04994
C35   1    0.386775    0.223159    0.006585    11.00000    0.16888    0.10966 =
         0.08921    0.01036    0.04188    0.04688
C36   1    0.413647    0.243523    0.024334    11.00000    0.11374    0.13881 =
         0.07142   -0.00616    0.02663    0.01666
C37   1    0.429766    0.188546    0.055970    11.00000    0.14860    0.11045 =
         0.09162   -0.01445    0.06121    0.00673
AFIX  43
H37   2    0.422203    0.137634    0.064240    11.00000   -1.20000
AFIX   0
C38   1    0.458033    0.205944    0.077158    11.00000    0.09389    0.12044 =
         0.10495   -0.03900    0.04971   -0.01148
C39   1    0.468912    0.280402    0.064835    11.00000    0.15063    0.11462 =
         0.07932    0.00153    0.05491   -0.00084
C40   1    0.452164    0.333715    0.031899    11.00000    0.18038    0.14004 =
         0.11858   -0.02365    0.07935   -0.02530
AFIX  43
H40   2    0.459459    0.384691    0.023229    11.00000   -1.20000
AFIX   0
C41   1    0.425784    0.315045    0.011861    11.00000    0.17262    0.11703 =
         0.09879   -0.01199    0.05680    0.00855
AFIX  43
H41   2    0.415286    0.351077   -0.011093    11.00000   -1.20000
AFIX   0
C42   1    0.473437    0.145511    0.111481    11.00000    0.09791    0.16986 =
         0.08234   -0.01241    0.02290    0.02793
AFIX  43
H42A  2    0.466258    0.093746    0.119962    11.00000   -1.20000
AFIX   0
C43   1    0.501325    0.175227    0.131019    11.00000    0.11734    0.09213 =
         0.10290   -0.00505    0.06357    0.00408
C44   1    0.518805    0.127168    0.163616    11.00000    0.09775    0.09667 =
         0.11657   -0.00559    0.05979    0.00031
AFIX  43
H44   2    0.512408    0.074518    0.172863    11.00000   -1.20000
AFIX   0
C45   1    0.545251    0.151086    0.183800    11.00000    0.10969    0.08339 =
         0.14743   -0.02177    0.07772   -0.00433
C46   1    0.554292    0.228469    0.169566    11.00000    0.10808    0.14748 =
         0.10897   -0.03224    0.03981   -0.01250
AFIX  43
H46   2    0.572285    0.248412    0.183308    11.00000   -1.20000
AFIX   0
C47   1    0.538408    0.273349    0.137826    11.00000    0.12619    0.16264 =
         0.15551   -0.04026    0.06363   -0.05631
AFIX  43
H47   2    0.545498    0.323324    0.128387    11.00000   -1.20000
AFIX   0
C48   1    0.510058    0.250900    0.115758    11.00000    0.13422    0.12141 =
         0.09907   -0.01118    0.05636    0.00234
C49   1    0.561917    0.105631    0.217871    11.00000    0.08883    0.12451 =
         0.10070   -0.00507    0.03389    0.01175
C50   1    0.578991    0.073599    0.247861    11.00000    0.09393    0.12261 =
         0.12673   -0.03558    0.07311   -0.01124
C51   1    0.600493    0.030791    0.281561    11.00000    0.09399    0.16385 =
         0.09439   -0.04032    0.03973   -0.03351
C52   1    0.627065    0.002688    0.342219    11.00000    0.09585    0.29775 =
         0.08566   -0.03753    0.03080   -0.01219
AFIX  43
H52   2    0.635220    0.005208    0.369783    11.00000   -1.20000
AFIX   0
C53   1    0.635727   -0.053063    0.321651    11.00000    0.07922    0.25913 =
         0.08478   -0.02331    0.02201   -0.00354
AFIX  43
H53   2    0.650159   -0.097599    0.331433    11.00000   -1.20000
AFIX   0
C54   1    0.589251    0.127912    0.328039    11.00000    0.12340    0.31289 =
         0.15865   -0.06838    0.08449   -0.00556
AFIX  23
H54A  2    0.574517    0.154835    0.304153    11.00000   -1.20000
H54B  2    0.600753    0.182441    0.343352    11.00000   -1.20000
AFIX   0
C55   1    0.578334    0.071754    0.352242    11.00000    0.27715    0.46833 =
         0.26173    0.01618    0.17198    0.04823
AFIX  33
H55A  2    0.567922    0.116265    0.359586    11.00000   -1.50000
H55B  2    0.567035    0.018004    0.336724    11.00000   -1.50000
H55C  2    0.593139    0.045470    0.375724    11.00000   -1.50000
AFIX   0
DFIX 1.47 0.02 N12 C56 N12 C56A
DFIX 1.51 0.02 C56 C57 C56A C57A
SIMU C56 C57 C56A C57A
PART  1
C56   1    0.623689    0.230900    0.152166    31.00000    0.12618    0.15181 =
         0.08829   -0.00741    0.06432    0.03780
AFIX  23
H56A  2    0.639482    0.234751    0.147799    31.00000   -1.20000
H56B  2    0.626459    0.274738    0.173994    31.00000   -1.20000
AFIX   0
C57   1    0.599205    0.261343    0.115866    31.00000    0.24759    0.11890 =
         0.11330   -0.02678    0.05114    0.04311
AFIX  33
H57A  2    0.601351    0.328530    0.109114    31.00000   -1.50000
H57B  2    0.596684    0.217696    0.094428    31.00000   -1.50000
H57C  2    0.583710    0.257535    0.120526    31.00000   -1.50000
AFIX   0
PART  2
C56A  1    0.630836    0.217204    0.152261   -31.00000    0.13705    0.13118 =
         0.12838   -0.03272    0.03343    0.01156
AFIX  23
H56C  2    0.639649    0.199663    0.136306   -31.00000   -1.20000
H56D  2    0.644016    0.248761    0.176450   -31.00000   -1.20000
AFIX   0
C57A  1    0.608033    0.284845    0.130213   -31.00000    0.20321    0.12878 =
         0.14531   -0.06021    0.08989   -0.04226
AFIX  33
H56Z  2    0.614535    0.344472    0.123524   -31.00000   -1.20000
H56Y  2    0.595157    0.252701    0.106373   -31.00000   -1.20000
H56X  2    0.599504    0.301572    0.146331   -31.00000   -1.20000
AFIX   0
PART  0
C58   1    0.610650    0.050815    0.135876    11.00000    0.13281    0.15203 =
         0.10490   -0.02837    0.06035   -0.00556
AFIX  43
H58   2    0.607880    0.050744    0.109795    11.00000   -1.20000
AFIX   0
C59   1    0.606539   -0.023700    0.154389    11.00000    0.10242    0.14949 =
         0.09847   -0.05644    0.04211    0.00801
AFIX  43
H59   2    0.599927   -0.086176    0.143672    11.00000   -1.20000
AFIX   0
C60   1    0.620927    0.096225    0.195339    11.00000    0.09499    0.11126 =
         0.09277   -0.02345    0.04996   -0.01586
C61   1    0.630349    0.159989    0.228928    11.00000    0.09792    0.10842 =
         0.08871   -0.00953    0.04006    0.00357
C62   1    0.637978    0.216268    0.254540    11.00000    0.10570    0.10748 =
         0.08304   -0.02493    0.03466    0.01465
C63   1    0.645946    0.286850    0.285293    11.00000    0.11663    0.08530 =
         0.10949   -0.01850    0.05855   -0.00333
C64   1    0.644472    0.268726    0.318746    11.00000    0.12308    0.08634 =
         0.10820   -0.00003    0.06586    0.00203
AFIX  43
H64   2    0.638178    0.207066    0.322125    11.00000   -1.20000
AFIX   0
C65   1    0.652138    0.339967    0.348848    11.00000    0.13889    0.06493 =
         0.09003   -0.01639    0.05242   -0.00904
C66   1    0.660211    0.427330    0.343133    11.00000    0.20940    0.07284 =
         0.12330   -0.02886    0.10023   -0.03536
C67   1    0.661789    0.447967    0.307946    11.00000    0.18988    0.11487 =
         0.14292   -0.03495    0.10040   -0.05351
AFIX  43
H67   2    0.667311    0.510283    0.303705    11.00000   -1.20000
AFIX   0
C68   1    0.655100    0.375196    0.280552    11.00000    0.18029    0.12569 =
         0.11987   -0.02257    0.09772   -0.03443
AFIX  43
H68   2    0.656909    0.386838    0.257769    11.00000   -1.20000
AFIX   0
C69   1    0.648655    0.319388    0.383254    11.00000    0.14026    0.06877 =
         0.10876   -0.01413    0.06834   -0.00746
C70   1    0.654970    0.401002    0.409809    11.00000    0.14576    0.08039 =
         0.09583   -0.02409    0.05305   -0.03195
C71   1    0.650414    0.393330    0.441858    11.00000    0.16428    0.09243 =
         0.09392   -0.01828    0.06864   -0.02665
AFIX  43
H71   2    0.644145    0.333480    0.446903    11.00000   -1.20000
AFIX   0
C72   1    0.654876    0.471525    0.466479    11.00000    0.23305    0.11176 =
         0.12440   -0.02892    0.12222   -0.04598
C73   1    0.662740    0.560306    0.457669    11.00000    0.30705    0.14154 =
         0.16999   -0.06500    0.17123   -0.06856
AFIX  43
H73   2    0.664175    0.616626    0.472796    11.00000   -1.20000
AFIX   0
C74   1    0.668477    0.566014    0.426603    11.00000    0.32124    0.11755 =
         0.20177   -0.05433    0.18011   -0.07849
AFIX  43
H74   2    0.676715    0.622501    0.422867    11.00000   -1.20000
AFIX   0
C75   1    0.662077    0.489160    0.401594    11.00000    0.22035    0.07859 =
         0.11447   -0.04685    0.09969   -0.05288
C76   1    0.651067    0.465017    0.500879    11.00000    0.22994    0.12387 =
         0.15213   -0.03825    0.12175   -0.04222
C77   1    0.646249    0.456254    0.528752    11.00000    0.22897    0.14229 =
         0.14548   -0.04335    0.12043   -0.07360
SIMU C78 C79 C80 C81 C82 N14 N15
C78   1    0.640132    0.450121    0.558555    11.00000    0.22133    0.17813 =
         0.10079   -0.02423    0.09723   -0.05752
C79   1    0.641641    0.403714    0.612876    11.00000    0.15934    0.20761 =
         0.11055   -0.03929    0.08614   -0.05191
AFIX  43
H79   2    0.647080    0.373018    0.637334    11.00000   -1.20000
AFIX   0
C80   1    0.621637    0.466672    0.596118    11.00000    0.23615    0.21107 =
         0.19478   -0.05129    0.14316   -0.01813
AFIX  43
H80   2    0.609384    0.483743    0.605391    11.00000   -1.20000
AFIX   0
DFIX 1.51 0.02 C81 C82 C81 C82A
SIMU C81 C82 C82A
C81   1    0.599861    0.568767    0.533264    11.00000    0.41133    0.18357 =
         0.24001    0.03788    0.19634    0.13671
AFIX  23
H81A  2    0.597360    0.550572    0.507105    11.00000   -1.20000
H81B  2    0.606246    0.637082    0.538134    11.00000   -1.20000
AFIX   0
PART 1
C82   1    0.572229    0.564383    0.533016    21.00000    0.53192    0.18720 =
         0.25293    0.01720    0.29290    0.10719
AFIX  33
H82A  2    0.559836    0.608579    0.513020    21.00000   -1.50000
H82B  2    0.565342    0.497553    0.527383    21.00000   -1.50000
H82C  2    0.574251    0.584280    0.558490    21.00000   -1.50000
AFIX   0
PART 2
C82A  1    0.579835    0.655396    0.522380   -21.00000    0.52298    0.12045 =
         0.32472    0.04879    0.34441    0.01438
AFIX  33
H82D  2    0.570214    0.662037    0.494059   -21.00000   -1.50000
H82E  2    0.567224    0.642588    0.532494   -21.00000   -1.50000
H82F  2    0.589505    0.715907    0.533761   -21.00000   -1.50000
AFIX   0
PART 0
DFIX 1.47 0.02 N17 C83 N17 C83A
DFIX 1.51 0.02 C83 C84 C83A C84A
DANG 2.35 0.04 N17 C84 N17 C84A
SIMU C83 C84 C83A C84A
PART 1
C83   1    0.710909   -0.226558    0.263185    31.00000    0.12560    0.10694 =
         0.08938   -0.02778    0.05168    0.00764
AFIX  23
H83A  2    0.713766   -0.257535    0.242383    31.00000   -1.20000
H83B  2    0.716724   -0.157594    0.266166    31.00000   -1.20000
AFIX   0
C84   1    0.724675   -0.281359    0.300669    31.00000    0.16394    0.14680 =
         0.10665    0.00033    0.01590    0.01008
AFIX 137
H84A  2    0.719394   -0.350162    0.296300    31.00000   -1.50000
H84B  2    0.719745   -0.253495    0.319677    31.00000   -1.50000
H84C  2    0.743898   -0.276296    0.310567    31.00000   -1.50000
AFIX   0
PART 2
C83A  1    0.709045   -0.265807    0.283404   -31.00000    0.10467    0.09848 =
         0.08171   -0.00254    0.02758    0.01067
AFIX  23
H83C  2    0.709507   -0.335837    0.289981   -31.00000   -1.20000
H83D  2    0.715776   -0.226630    0.307526   -31.00000   -1.20000
AFIX   0
C84A  1    0.724531   -0.246586    0.261905   -31.00000    0.10302    0.17863 =
         0.13659    0.01658    0.04754   -0.03597
AFIX 137
H84D  2    0.716014   -0.279363    0.236617   -31.00000   -1.50000
H84E  2    0.742597   -0.271618    0.276946   -31.00000   -1.50000
H84F  2    0.725162   -0.176141    0.258018   -31.00000   -1.50000
AFIX   0
PART 0
C85   1    0.664036   -0.303787    0.232125    11.00000    0.10502    0.14675 =
         0.18044   -0.09005    0.01327    0.00874
AFIX  43
H85   2    0.667498   -0.365584    0.224321    11.00000   -1.20000
AFIX   0
C86   1    0.640799   -0.264832    0.223167    11.00000    0.08464    0.12631 =
         0.10895   -0.04051    0.02739    0.00003
AFIX  43
H86   2    0.624322   -0.294378    0.206390    11.00000   -1.20000
AFIX   0
C87   1    0.669232   -0.162800    0.260255    11.00000    0.07690    0.12837 =
         0.11368   -0.04139    0.02374    0.01584
C88   1    0.680634   -0.077398    0.282116    11.00000    0.08081    0.08563 =
         0.10575   -0.04984    0.02558    0.00075
C89   1    0.688784   -0.005663    0.300019    11.00000    0.06740    0.13167 =
         0.09244   -0.01833    0.02762    0.00967
C90   1    0.698627    0.089332    0.321917    11.00000    0.08632    0.10966 =
         0.08355   -0.05046    0.02460   -0.00247
C91   1    0.706627    0.165016    0.308219    11.00000    0.12505    0.11436 =
         0.09687   -0.01892    0.07385   -0.02449
AFIX  43
H91   2    0.706731    0.159927    0.283885    11.00000   -1.20000
AFIX   0
C92   1    0.714773    0.250918    0.329418    11.00000    0.12674    0.10695 =
         0.09032   -0.03252    0.06332   -0.04392
AFIX  43
H92   2    0.720064    0.305004    0.319319    11.00000   -1.20000
AFIX   0
DFIX 1.40 0.02 C93 C94 C98 C97
DFIX 1.44 0.02 N18 C98 N18 C93
DFIX 1.48 0.02 C96 C94 C96 C97
DANG 2.49 0.04 C96 C93 C96 C98 N18 C97 N18 C94 C93 C98
DANG 2.56 0.02 C94 C97
C93   1    0.715196    0.257836    0.364948    11.00000    0.10771    0.11212 =
         0.07206   -0.03190    0.04688   -0.03459
C94   1    0.707179    0.179613    0.379681    11.00000    0.10428    0.09779 =
         0.05198   -0.02237    0.03479   -0.01624
C95   1    0.698801    0.092005    0.359022    11.00000    0.09279    0.07970 =
         0.07840   -0.01204    0.01986   -0.01206
AFIX  43
H95   2    0.693537    0.037501    0.368949    11.00000   -1.20000
AFIX   0
C96   1    0.708454    0.192007    0.417243    11.00000    0.15103    0.12540 =
         0.15246    0.06291    0.06058    0.00909
C97   1    0.716012    0.281875    0.437932    11.00000    0.10741    0.07775 =
         0.07656   -0.03001    0.03321   -0.03917
C98   1    0.723887    0.356050    0.420885    11.00000    0.11106    0.11628 =
         0.08139   -0.02768    0.05169   -0.04782
N18   4    0.722931    0.345729    0.384898    11.00000    0.14871    0.11154 =
         0.06283   -0.01685    0.06402   -0.04833
AFIX  43
H18Z  2    0.727256    0.395219    0.374516    11.00000   -1.20000
AFIX   0
O7    5    0.707003    0.130631    0.430380    11.00000    0.25771    0.42123 =
         0.20777   -0.16736    0.07063   -0.02766
O8    5    0.803925   -0.040324    0.790047    11.00000    0.22447    0.23819 =
         0.14670    0.04963    0.09925    0.12405
C99   1    0.730778    0.445513    0.439736    11.00000    0.18935    0.14508 =
         0.09935   -0.06801    0.09370   -0.11268
AFIX  43
H99   2    0.734725    0.499500    0.427934    11.00000   -1.20000
AFIX   0
C100  1    0.731834    0.455198    0.475768    11.00000    0.15151    0.12483 =
         0.09932   -0.05863    0.07009   -0.06986
AFIX  43
H100  2    0.737751    0.514983    0.489503    11.00000   -1.20000
AFIX   0
C101  1    0.724521    0.380323    0.492136    11.00000    0.13876    0.11942 =
         0.07539   -0.04602    0.06984   -0.06054
C102  1    0.716907    0.297416    0.474134    11.00000    0.12950    0.12788 =
         0.06978   -0.03011    0.05722   -0.04784
AFIX  43
H102  2    0.711833    0.246177    0.485808    11.00000   -1.20000
AFIX   0
C103  1    0.725076    0.398449    0.528903    11.00000    0.11574    0.12482 =
         0.08541   -0.03105    0.04348   -0.05268
C104  1    0.724820    0.416676    0.559986    11.00000    0.11630    0.14050 =
         0.08030   -0.04051    0.05276   -0.05199
C105  1    0.727306    0.442911    0.595038    11.00000    0.10676    0.17243 =
         0.06257   -0.03396    0.04482   -0.05052
C106  1    0.723692    0.448357    0.649335    11.00000    0.14072    0.19941 =
         0.07683   -0.04113    0.05637   -0.05723
AFIX  43
H106  2    0.719143    0.431372    0.669230    11.00000   -1.20000
AFIX   0
C107  1    0.739034    0.523876    0.650198    11.00000    0.10667    0.16795 =
         0.07672   -0.03796    0.04654   -0.02926
AFIX  43
H107  2    0.747111    0.570167    0.670563    11.00000   -1.20000
AFIX   0
C108  1    0.754710    0.589541    0.603832    11.00000    0.11014    0.11607 =
         0.09576   -0.01247    0.03961   -0.01148
AFIX  23
H10A  2    0.770892    0.612689    0.626679    11.00000   -1.20000
H10B  2    0.760147    0.556655    0.585937    11.00000   -1.20000
AFIX   0
C109  1    0.738465    0.668760    0.585118    11.00000    0.21834    0.24310 =
         0.29969    0.09715    0.14930    0.07173
AFIX  33
H10C  2    0.748100    0.714608    0.576860    11.00000   -1.50000
H10D  2    0.722569    0.645747    0.562330    11.00000   -1.50000
H10E  2    0.733294    0.701676    0.602995    11.00000   -1.50000
AFIX   0
C1    1    0.306742   -0.063973   -0.207503    11.00000    0.20167    0.22009 =
         0.17052   -0.06271    0.02738    0.04926
AFIX  33
H1AA  2    0.319021   -0.109148   -0.210514    11.00000   -1.20000
H1BB  2    0.295362   -0.100290   -0.199271    11.00000   -1.20000
H1CC  2    0.295751   -0.031671   -0.232364    11.00000   -1.20000
AFIX   0
C5    1    0.323474    0.150484   -0.141436    11.00000    0.12201    0.20209 =
         0.08696   -0.02432    0.02848    0.06080
O6    5    0.642926    0.239468    0.389943    11.00000    0.18221    0.10457 =
         0.11002   -0.02117    0.06648   -0.01878
N1    4    0.306244    0.213248   -0.140433    11.00000    0.10080    0.30464 =
         0.06204   -0.02061    0.00244    0.04740
N6    4    0.315761    0.215556   -0.054995    11.00000    0.12022    0.16995 =
         0.09113    0.00451    0.04031    0.04766
DFIX 1.47 0.02 N7 C30
DFIX 1.51 0.02 C30 C29
DANG 2.44 0.04 N7 C29
SIMU N7 C30 C29
N7    4    0.326984    0.113646   -0.005528    11.00000    0.14201    0.12262 =
         0.13296    0.03811    0.01154    0.01247
C29   1    0.360447   -0.007107    0.027181    11.00000    0.29326    0.23227 =
         0.22133    0.00969    0.05090   -0.02439
AFIX 137
H29A  2    0.349124   -0.062944    0.013818    11.00000   -1.20000
H29B  2    0.374900   -0.028642    0.052027    11.00000   -1.20000
H29C  2    0.367852    0.020435    0.010983    11.00000   -1.20000
AFIX   0
C30   1    0.344645    0.067633    0.034255    11.00000    0.19992    0.16055 =
         0.25534    0.06610    0.06615    0.01249
AFIX  23
H30A  2    0.356312    0.117507    0.052677    11.00000   -1.20000
H30B  2    0.333695    0.037698    0.045171    11.00000   -1.20000
AFIX   0
N8    4    0.495371    0.303834    0.084525    11.00000    0.13517    0.14838 =
         0.11952   -0.02055    0.06323   -0.03809
N9    4    0.618296   -0.030087    0.281757    11.00000    0.08748    0.13469 =
         0.13189   -0.02185    0.05536    0.01210
N10   4    0.604816    0.055558    0.317993    11.00000    0.10352    0.22913 =
         0.12232   -0.07310    0.06790   -0.01749
C6    1    0.349278    0.145042   -0.118886    11.00000    0.10234    0.23659 =
         0.06620   -0.03056    0.01620    0.06347
HKLF 4


REM  22920_Zn4L8_TTF_0m_a.res in C2/c
REM wR2 = 0.3583, GooF = S = 1.239, Restrained GooF = 1.257 for all data
REM R1 = 0.1172 for 8533 Fo > 4sig(Fo) and 0.1621 for all 15336 data
REM 1483 parameters refined using 311 restraints

END

WGHT      0.2000      0.0000

REM Highest difference peak  0.955,  deepest hole -0.554,  1-sigma level  0.081
Q1    1   0.5849  0.7966  0.3285  11.00000  0.05    0.95
Q2    1   0.5304  0.3133  0.2393  11.00000  0.05    0.74
Q3    1   0.5181  0.3487  0.2200  11.00000  0.05    0.73
Q4    1   0.6282  0.6882  0.3312  11.00000  0.05    0.65
Q5    1   0.5821  0.3535  0.2704  11.00000  0.05    0.61
Q6    1   0.5886  0.4238  0.3283  11.00000  0.05    0.57
Q7    1   0.8108  0.0873  0.7971  11.00000  0.05    0.57
Q8    1   0.5380  0.3751  0.2676  11.00000  0.05    0.52
Q9    1   0.6016  0.6014  0.3727  11.00000  0.05    0.47
Q10   1   0.5540  0.4144  0.2438  11.00000  0.05    0.44
Q11   1   0.3101 -0.0593 -0.1720  11.00000  0.05    0.43
Q12   1   0.8067  0.0849  0.7683  11.00000  0.05    0.43
Q13   1   0.4012  0.4222 -0.1513  11.00000  0.05    0.42
Q14   1   0.5874  0.7972  0.3817  11.00000  0.05    0.42
Q15   1   0.8322  0.0677  0.7994  11.00000  0.05    0.42
Q16   1   0.4314  0.4115 -0.1218  11.00000  0.05    0.41
Q17   1   0.4158  0.5183 -0.1999  11.00000  0.05    0.39
Q18   1   0.5593  0.6642  0.5007  11.00000  0.05    0.39
Q19   1   0.8056  0.1923  0.7810  11.00000  0.05    0.38
Q20   1   0.3105  0.0799 -0.1406  11.00000  0.05    0.37
;
_shelx_res_checksum   98539

_shelx_hkl_file
;
   6   0   0     100     320                                                        9515  344.90    0.00  1.0000
   6   0   0     177     324                                                        8880  344.90    0.00  1.0000
  -6   0   0     204     324                                                        8696  344.90    0.00  1.0000
 -10   0   0   13424    1196                                                       34342  222.93    0.00  1.0000
 -10   0   0   13219    1202                                                       34014  222.93    0.00  1.0000
  10   0   0   13225    1196                                                       34024  222.93    0.00  1.0000
  10   0   0   12813    1202                                                       33361  222.93    0.00  1.0000
  12   0   0   21461     351                                                        9512  157.11    0.00  1.0000
 -12   0   0   21172     350                                                        9320  157.11    0.00  1.0000
 -12   0   0   21668     342                                                        9650  157.11    0.00  1.0000
  12   0   0   21613     342                                                        9613  157.11    0.00  1.0000
 -14   0   0   12570     694                                                       19692   90.57    0.00  1.0000
  14   0   0   11640     703                                                       18523   90.57    0.00  1.0000
 -14   0   0   12272     703                                                       19318   90.57    0.00  1.0000
  14   0   0   13263     693                                                       20557   90.57    0.00  1.0000
 -16   0   0    4860      90                                                        2184   74.04    0.00  1.0000
  16   0   0    4811     105                                                        2151   74.04    0.00  1.0000
  16   0   0    4842      88                                                        2172   74.04    0.00  1.0000
 -16   0   0    4730     104                                                        2097   74.04    0.00  1.0000
  18   0   0    5350     167                                                        3907  -34.13    0.00  1.0000
  18   0   0    5591     153                                                        4114  -34.13    0.00  1.0000
 -18   0   0    5499     154                                                        4035  -34.13    0.00  1.0000
 -18   0   0    5427     167                                                        3973  -34.13    0.00  1.0000
 -20   0   0     366      34                                                         117   26.79    0.00  1.0000
 -20   0   0     551      31                                                         230   26.79    0.00  1.0000
  20   0   0     387      36                                                         129   26.79    0.00  1.0000
  20   0   0     437      27                                                         159   26.79    0.00  1.0000
  22   0   0     419      64                                                         448    2.27    0.00  1.0000
 -22   0   0     463      51                                                         494    2.27    0.00  1.0000
 -22   0   0     457      44                                                         488    2.27    0.00  1.0000
  22   0   0     507      43                                                         539    2.27    0.00  1.0000
 -24   0   0     244      50                                                         582  -27.46    0.00  1.0000
  24   0   0     145      53                                                         423  -27.46    0.00  1.0000
  24   0   0     184      43                                                         488  -27.46    0.00  1.0000
 -24   0   0     141      51                                                         415  -27.46    0.00  1.0000
  26   0   0    6316     289                                                        7289   18.96    0.00  1.0000
  26   0   0    6210     267                                                        7175   18.96    0.00  1.0000
 -26   0   0    6200     270                                                        7165   18.96    0.00  1.0000
 -26   0   0    5971     287                                                        6918   18.96    0.00  1.0000
 -28   0   0    1466      76                                                        1476    0.43    0.00  1.0000
 -28   0   0    1520     109                                                        1531    0.43    0.00  1.0000
  28   0   0    1365     110                                                        1375    0.43    0.00  1.0000
 -28   0   0    1645      84                                                        1656    0.43    0.00  1.0000
  28   0   0    1492      77                                                        1502    0.43    0.00  1.0000
 -30   0   0    7569     281                                                        7310    4.83    0.00  1.0000
 -30   0   0    8076     288                                                        7808    4.83    0.00  1.0000
  30   0   0    7603     309                                                        7343    4.83    0.00  1.0000
 -30   0   0    7948     290                                                        7682    4.83    0.00  1.0000
 -30   0   0    8252     313                                                        7981    4.83    0.00  1.0000
 -30   0   0    7204     278                                                        6951    4.83    0.00  1.0000
  30   0   0    8020     284                                                        7753    4.83    0.00  1.0000
 -32   0   0     306      43                                                         176   13.52    0.00  1.0000
 -32   0   0     230      38                                                         120   13.52    0.00  1.0000
  32   0   0     296      36                                                         169   13.52    0.00  1.0000
 -32   0   0     236      30                                                         124   13.52    0.00  1.0000
 -32   0   0     306      34                                                         176   13.52    0.00  1.0000
  32   0   0     324      52                                                         190   13.52    0.00  1.0000
 -32   0   0     195      46                                                          95   13.52    0.00  1.0000
  34   0   0      23      47                                                          50    7.38    0.00  1.0000
 -34   0   0       5      36                                                          -6    7.38    0.00  1.0000
 -34   0   0      36      31                                                          68    7.38    0.00  1.0000
 -34   0   0      46      40                                                          82    7.38    0.00  1.0000
 -34   0   0       2      79                                                          13    7.38    0.00  1.0000
 -34   0   0       9      27                                                          28    7.38    0.00  1.0000
  34   0   0       5      32                                                         -10    7.38    0.00  1.0000
 -36   0   0     400      47                                                         444    3.43    0.00  1.0000
 -36   0   0     371      54                                                         413    3.43    0.00  1.0000
 -36   0   0     391      51                                                         434    3.43    0.00  1.0000
  36   0   0     392      47                                                         435    3.43    0.00  1.0000
 -36   0   0     417      58                                                         462    3.43    0.00  1.0000
  36   0   0     354      64                                                         395    3.43    0.00  1.0000
 -36   0   0     330      65                                                         370    3.43    0.00  1.0000
 -38   0   0      42      60                                                         120   14.39    0.00  1.0000
  38   0   0      53      39                                                         139   14.39    0.00  1.0000
  38   0   0     101      60                                                         211   14.39    0.00  1.0000
 -38   0   0      50      48                                                         134   14.39    0.00  1.0000
 -38   0   0      78      33                                                         178   14.39    0.00  1.0000
 -38   0   0      63      36                                                         154   14.39    0.00  1.0000
 -38   0   0     124      49                                                         244   14.39    0.00  1.0000
 -40   0   0     268      51                                                         494  -18.86    0.00  1.0000
  40   0   0     255      53                                                         477  -18.86    0.00  1.0000
  40   0   0     226      76                                                         437  -18.86    0.00  1.0000
 -40   0   0     242      55                                                         459  -18.86    0.00  1.0000
 -40   0   0     340      65                                                         591  -18.86    0.00  1.0000
 -40   0   0     221      62                                                         429  -18.86    0.00  1.0000
 -42   0   0      79      53                                                         151   10.89    0.00  1.0000
 -42   0   0     172      36                                                         273   10.89    0.00  1.0000
 -42   0   0     174      59                                                         275   10.89    0.00  1.0000
 -42   0   0     120      40                                                         206   10.89    0.00  1.0000
  42   0   0      85      66                                                         159   10.89    0.00  1.0000
  42   0   0     156      46                                                         252   10.89    0.00  1.0000
 -44   0   0     152      56                                                         207    6.66    0.00  1.0000
  44   0   0      95      65                                                         139    6.66    0.00  1.0000
  44   0   0     139      45                                                         192    6.66    0.00  1.0000
 -46   0   0      64      55                                                          73   -1.69    0.00  1.0000
  46   0   0       0      41                                                         -16   -1.69    0.00  1.0000
  46   0   0      12      60                                                          16   -1.69    0.00  1.0000
  48   0   0      21      63                                                          18    1.18    0.00  1.0000
  48   0   0       0      38                                                         -18    1.18    0.00  1.0000
 -48   0   0      39      58                                                          35    1.18    0.00  1.0000
 -50   0   0     160      64                                                         208    5.67    0.00  1.0000
  50   0   0      57      44                                                          87    5.67    0.00  1.0000
  50   0   0      48      68                                                          75    5.67    0.00  1.0000
  -3  -1   0   24357       5                                                          16  487.86    0.00  1.0000
   3   1   0   23810       5                                                           5  487.86    0.00  1.0000
  -5  -1   0    4244      48                                                        1284  -94.37    0.00  1.0000
   5  -1   0    4075      46                                                        1187  -94.60    0.00  1.0000
   5  -1   0    3871      45                                                        1078  -94.60    0.00  1.0000
  -5  -1   0    3896      49                                                        1096  -94.37    0.00  1.0000
  -5  -1   0    3870      42                                                        1082  -94.37    0.00  1.0000
   5   1   0    3988      43                                                        1145  -94.37    0.00  1.0000
  -5   1   0    3824      45                                                        1053  -94.60    0.00  1.0000
  -5   1   0    3947      46                                                        1118  -94.60    0.00  1.0000
   5   1   0    3864      49                                                        1079  -94.37    0.00  1.0000
   5   1   0    4204      48                                                        1262  -94.37    0.00  1.0000
   7  -1   0   20420     456                                                       13103   91.21    0.00  1.0000
  -7  -1   0   21485     457                                                       13947   91.38    0.00  1.0000
  -7  -1   0   19562     459                                                       12406   91.38    0.00  1.0000
   7  -1   0   19572     454                                                       12426   91.21    0.00  1.0000
  -7  -1   0   20162     453                                                       12885   91.38    0.00  1.0000
   7   1   0   19822     459                                                       12613   91.38    0.00  1.0000
   7   1   0   20965     457                                                       13528   91.38    0.00  1.0000
  -7   1   0   20438     460                                                       13118   91.21    0.00  1.0000
  -7   1   0   18430     456                                                       11519   91.21    0.00  1.0000
   7   1   0   20103     453                                                       12838   91.38    0.00  1.0000
  -7   1   0   19858     456                                                       12654   91.21    0.00  1.0000
   9  -1   0    3937      91                                                        2334   46.38    0.00  1.0000
  -9  -1   0    4038      94                                                        2410   46.45    0.00  1.0000
  -9  -1   0    3958     100                                                        2348   46.45    0.00  1.0000
   9  -1   0    3949      93                                                        2343   46.38    0.00  1.0000
  -9  -1   0    3997      92                                                        2378   46.45    0.00  1.0000
   9   1   0    4164      89                                                        2507   46.45    0.00  1.0000
  -9   1   0    3955      94                                                        2348   46.38    0.00  1.0000
  -9   1   0    3940      99                                                        2336   46.38    0.00  1.0000
   9   1   0    3819     100                                                        2241   46.45    0.00  1.0000
 -11  -1   0   18904     767                                                       22382  -38.86    0.00  1.0000
  11  -1   0   18539     774                                                       21987  -38.89    0.00  1.0000
 -11  -1   0   18194     773                                                       21608  -38.86    0.00  1.0000
  11  -1   0   17622     765                                                       20988  -38.89    0.00  1.0000
 -11  -1   0   18793     764                                                       22261  -38.86    0.00  1.0000
  11  -1   0   18010     767                                                       21411  -38.89    0.00  1.0000
 -11   1   0   17951     768                                                       21347  -38.89    0.00  1.0000
  11   1   0   18039     774                                                       21439  -38.86    0.00  1.0000
 -11   1   0   17421     765                                                       20768  -38.89    0.00  1.0000
  11   1   0   18540     764                                                       21985  -38.86    0.00  1.0000
 -11   1   0   18452     774                                                       21893  -38.89    0.00  1.0000
 -15  -1   0   13074     455                                                       12955    1.67    0.00  1.0000
 -15  -1   0   12443     466                                                       12327    1.67    0.00  1.0000
  15  -1   0   13158     458                                                       13034    1.73    0.00  1.0000
 -15  -1   0   12965     457                                                       12847    1.67    0.00  1.0000
  15  -1   0   12856     467                                                       12734    1.73    0.00  1.0000
 -15   1   0   12598     454                                                       12477    1.73    0.00  1.0000
  15   1   0   12891     468                                                       12773    1.67    0.00  1.0000
 -15   1   0   12489     467                                                       12369    1.73    0.00  1.0000
  15   1   0   13288     454                                                       13168    1.67    0.00  1.0000
 -15   1   0   12745     458                                                       12623    1.73    0.00  1.0000
 -17  -1   0    1713      48                                                         900   36.60    0.00  1.0000
  17  -1   0    1790      67                                                         955   36.63    0.00  1.0000
 -17  -1   0    1673      51                                                         871   36.60    0.00  1.0000
  17  -1   0    1965      54                                                        1084   36.63    0.00  1.0000
 -17  -1   0    1741      65                                                         920   36.60    0.00  1.0000
 -17   1   0    1791      48                                                         956   36.63    0.00  1.0000
 -17   1   0    1662      66                                                         862   36.63    0.00  1.0000
  17   1   0    1668      68                                                         867   36.60    0.00  1.0000
 -17   1   0    1895      55                                                        1032   36.63    0.00  1.0000
  17   1   0    1886      48                                                        1026   36.60    0.00  1.0000
  19  -1   0      65      29                                                          40    9.27    0.00  1.0000
 -19  -1   0      53      23                                                          30    9.27    0.00  1.0000
 -19  -1   0      65      28                                                          40    9.27    0.00  1.0000
 -19  -1   0       8      22                                                          -8    9.27    0.00  1.0000
 -19   1   0       8      32                                                         -34    9.27    0.00  1.0000
  19   1   0      94      32                                                          64    9.27    0.00  1.0000
  19   1   0      74      21                                                          47    9.27    0.00  1.0000
 -19   1   0      53      25                                                          30    9.27    0.00  1.0000
 -19   1   0      84      21                                                          56    9.27    0.00  1.0000
 -21  -1   0      66      29                                                         200   19.79    0.00  1.0000
  21  -1   0      57      32                                                         184   19.78    0.00  1.0000
  21  -1   0      49      37                                                         170   19.78    0.00  1.0000
 -21  -1   0      54      29                                                         180   19.79    0.00  1.0000
 -21  -1   0      45      36                                                         163   19.79    0.00  1.0000
  21   1   0      95      28                                                         249   19.79    0.00  1.0000
 -21   1   0      77      27                                                         219   19.78    0.00  1.0000
  21   1   0      65      44                                                         198   19.79    0.00  1.0000
 -21   1   0      86      41                                                         234   19.78    0.00  1.0000
 -21   1   0      38      32                                                         148   19.78    0.00  1.0000
 -23  -1   0     528      74                                                        1429   47.65    0.00  1.0000
  23  -1   0     548     100                                                        1462   47.69    0.00  1.0000
 -23  -1   0     591      73                                                        1531   47.65    0.00  1.0000
 -23  -1   0     609      98                                                        1560   47.65    0.00  1.0000
  23  -1   0     547      75                                                        1461   47.69    0.00  1.0000
  23   1   0     647      71                                                        1621   47.65    0.00  1.0000
  23   1   0     585      97                                                        1522   47.65    0.00  1.0000
 -23   1   0     586      69                                                        1524   47.69    0.00  1.0000
 -23   1   0     488      77                                                        1363   47.69    0.00  1.0000
 -23   1   0     451      99                                                        1301   47.69    0.00  1.0000
  25  -1   0     450      50                                                         342    8.76    0.00  1.0000
 -25  -1   0     409      38                                                         307    8.72    0.00  1.0000
 -25  -1   0     372      47                                                         275    8.72    0.00  1.0000
  25  -1   0     568      42                                                         446    8.76    0.00  1.0000
 -25  -1   0     482      39                                                         370    8.72    0.00  1.0000
 -25  -1   0     468      42                                                         358    8.72    0.00  1.0000
  25   1   0     369      49                                                         272    8.72    0.00  1.0000
 -25   1   0     468      50                                                         358    8.76    0.00  1.0000
  25   1   0     553      38                                                         433    8.72    0.00  1.0000
 -25   1   0     468      35                                                         358    8.76    0.00  1.0000
 -25   1   0     467      43                                                         357    8.76    0.00  1.0000
 -27  -1   0       9      35                                                         126   26.47    0.00  1.0000
 -27  -1   0      12      33                                                         137   26.47    0.00  1.0000
  27  -1   0       6      43                                                         111   26.46    0.00  1.0000
 -27  -1   0      31      46                                                         190   26.47    0.00  1.0000
 -27  -1   0      30      37                                                         186   26.47    0.00  1.0000
  27  -1   0      11      35                                                         132   26.46    0.00  1.0000
 -27   1   0      77      41                                                         288   26.46    0.00  1.0000
  27   1   0      17      31                                                         153   26.47    0.00  1.0000
 -27   1   0       1      41                                                          76   26.46    0.00  1.0000
  27   1   0       0      44                                                          71   26.47    0.00  1.0000
 -27   1   0      42      30                                                         215   26.46    0.00  1.0000
  29  -1   0      52      45                                                         -14   23.16    0.00  1.0000
 -29  -1   0       7      37                                                          97   23.09    0.00  1.0000
 -29  -1   0       8      34                                                          19   23.09    0.00  1.0000
 -29  -1   0      52      41                                                         -11   23.09    0.00  1.0000
  29  -1   0       0      33                                                          60   23.16    0.00  1.0000
 -29   1   0      52      42                                                        -107   23.16    0.00  1.0000
 -29   1   0       0      39                                                          54   23.16    0.00  1.0000
  29   1   0      13      44                                                          13   23.09    0.00  1.0000
 -29   1   0       8      29                                                          20   23.16    0.00  1.0000
  29   1   0      15      29                                                          11   23.09    0.00  1.0000
  31  -1   0     534      72                                                         646    7.43    0.00  1.0000
 -31  -1   0     618      70                                                         736    7.30    0.00  1.0000
 -31  -1   0     617      74                                                         735    7.30    0.00  1.0000
  31  -1   0     651      60                                                         774    7.43    0.00  1.0000
 -31  -1   0     629      63                                                         748    7.30    0.00  1.0000
 -31  -1   0     576      57                                                         690    7.30    0.00  1.0000
  31   1   0     495      71                                                         601    7.30    0.00  1.0000
  31   1   0     601      58                                                         718    7.30    0.00  1.0000
 -31   1   0     798      70                                                         934    7.43    0.00  1.0000
 -31   1   0     636      74                                                         758    7.43    0.00  1.0000
 -31   1   0     595      54                                                         713    7.43    0.00  1.0000
 -33  -1   0      23      45                                                          61    9.70    0.00  1.0000
 -33  -1   0       7      39                                                          33    9.70    0.00  1.0000
  33  -1   0       0      45                                                          13    9.73    0.00  1.0000
 -33  -1   0      38      31                                                          85    9.70    0.00  1.0000
  33  -1   0      58      36                                                         113    9.73    0.00  1.0000
 -33  -1   0      31      36                                                          74    9.70    0.00  1.0000
 -33   1   0      20      37                                                          57    9.73    0.00  1.0000
  33   1   0       0      45                                                           8    9.70    0.00  1.0000
 -33   1   0      35      29                                                          80    9.73    0.00  1.0000
 -33   1   0      23      43                                                          62    9.73    0.00  1.0000
 -33   1   0      60      47                                                         116    9.73    0.00  1.0000
  33   1   0      24      31                                                          63    9.70    0.00  1.0000
 -35  -1   0    2056      82                                                        1553   19.07    0.00  1.0000
  35  -1   0    2204     125                                                        1683   19.03    0.00  1.0000
 -35  -1   0    2288     125                                                        1755   19.07    0.00  1.0000
 -35  -1   0    1974     114                                                        1482   19.07    0.00  1.0000
 -35  -1   0    2102      91                                                        1593   19.07    0.00  1.0000
  35  -1   0    2060      88                                                        1557   19.03    0.00  1.0000
 -35   1   0    2398     128                                                        1853   19.03    0.00  1.0000
  35   1   0    2148     119                                                        1633   19.07    0.00  1.0000
  35   1   0    1989      81                                                        1495   19.07    0.00  1.0000
 -35   1   0    2071      95                                                        1567   19.03    0.00  1.0000
 -35   1   0    2076      96                                                        1571   19.03    0.00  1.0000
 -35   1   0    1916      76                                                        1432   19.03    0.00  1.0000
 -37  -1   0      42      41                                                          24    4.99    0.00  1.0000
  37  -1   0      18      35                                                           7    5.09    0.00  1.0000
 -37  -1   0       2      33                                                          -7    4.99    0.00  1.0000
 -37  -1   0       2      41                                                         -30    4.99    0.00  1.0000
  37  -1   0      45      53                                                          26    5.09    0.00  1.0000
 -37  -1   0       2      51                                                          -7    4.99    0.00  1.0000
 -37   1   0      26      45                                                          12    5.09    0.00  1.0000
  37   1   0       2      31                                                         -24    4.99    0.00  1.0000
  37   1   0       2      49                                                         -13    4.99    0.00  1.0000
 -37   1   0      38      51                                                          21    5.09    0.00  1.0000
 -37   1   0       3      39                                                         -70    5.09    0.00  1.0000
 -37   1   0       3      28                                                         -25    5.09    0.00  1.0000
 -39  -1   0     283      43                                                         354    6.37    0.00  1.0000
  39  -1   0     245      67                                                         312    6.42    0.00  1.0000
 -39  -1   0     232      55                                                         296    6.37    0.00  1.0000
 -39  -1   0     242      47                                                         308    6.37    0.00  1.0000
 -39  -1   0     268      79                                                         337    6.37    0.00  1.0000
  39  -1   0     294      49                                                         367    6.42    0.00  1.0000
  39   1   0     233      44                                                         297    6.37    0.00  1.0000
  39   1   0     264      66                                                         332    6.37    0.00  1.0000
 -39   1   0     225      38                                                         289    6.42    0.00  1.0000
 -39   1   0     262      69                                                         331    6.42    0.00  1.0000
 -39   1   0     246      58                                                         313    6.42    0.00  1.0000
 -39   1   0     136      89                                                         186    6.42    0.00  1.0000
 -41  -1   0     158      39                                                         173    1.83    0.00  1.0000
  41  -1   0     137      68                                                         151    1.90    0.00  1.0000
 -41  -1   0     161      44                                                         176    1.83    0.00  1.0000
 -41  -1   0     138      68                                                         152    1.83    0.00  1.0000
 -41  -1   0     175      51                                                         190    1.83    0.00  1.0000
  41  -1   0     171      47                                                         187    1.90    0.00  1.0000
  41   1   0     196      43                                                         212    1.83    0.00  1.0000
 -41   1   0     134      52                                                         148    1.90    0.00  1.0000
  41   1   0      65     109                                                          74    1.83    0.00  1.0000
 -41   1   0     207      60                                                         224    1.90    0.00  1.0000
  43  -1   0      55      60                                                          67   -2.56    0.00  1.0000
 -43  -1   0      48      36                                                          61   -2.73    0.00  1.0000
 -43  -1   0       1      50                                                         -28   -2.73    0.00  1.0000
 -43  -1   0       1      39                                                          -5   -2.73    0.00  1.0000
  43  -1   0     115      47                                                         133   -2.56    0.00  1.0000
  43   1   0      51      41                                                          64   -2.73    0.00  1.0000
 -43   1   0       1      47                                                         -32   -2.56    0.00  1.0000
  43   1   0       1      60                                                         -44   -2.73    0.00  1.0000
 -43   1   0      65      58                                                          79   -2.56    0.00  1.0000
 -45  -1   0      68      40                                                          33    7.97    0.00  1.0000
  45  -1   0     172      67                                                         112    8.10    0.00  1.0000
 -45  -1   0     109      35                                                          63    7.97    0.00  1.0000
  45  -1   0      54      42                                                          23    8.10    0.00  1.0000
 -45  -1   0     205      55                                                         140    7.97    0.00  1.0000
  45   1   0      90      40                                                          49    7.97    0.00  1.0000
  45   1   0     160      68                                                         103    7.97    0.00  1.0000
 -45   1   0     115      57                                                          67    8.10    0.00  1.0000
  47  -1   0       1      39                                                         -26    2.69    0.00  1.0000
 -47  -1   0       1      33                                                         -14    2.70    0.00  1.0000
 -47  -1   0     113      55                                                          96    2.70    0.00  1.0000
  47  -1   0       1      60                                                         -24    2.69    0.00  1.0000
 -47   1   0     116      58                                                          99    2.69    0.00  1.0000
  47   1   0       1      37                                                         -11    2.70    0.00  1.0000
  47   1   0       1      56                                                        -117    2.70    0.00  1.0000
  49  -1   0       9      48                                                          14    2.33    0.00  1.0000
 -49  -1   0      32      58                                                          41    2.37    0.00  1.0000
  49  -1   0       1      61                                                         -92    2.33    0.00  1.0000
 -49   1   0      73      59                                                          85    2.33    0.00  1.0000
  49   1   0       1      62                                                         -51    2.37    0.00  1.0000
 -51  -1   0      98      62                                                         128   -4.53    0.00  1.0000
  51   1   0      43      41                                                          63   -4.53    0.00  1.0000
 -51   1   0       2      62                                                         -34   -4.68    0.00  1.0000
  51   1   0      34      71                                                          52   -4.53    0.00  1.0000
   0  -2   0    4963      32                                                         517 -153.10    0.00  1.0000
   0  -2   0    5006      26                                                         531 -153.10    0.00  1.0000
   0  -2   0    4966      35                                                         518 -153.10    0.00  1.0000
   0   2   0    5119      33                                                         568 -153.10    0.00  1.0000
   0   2   0    5113      27                                                         566 -153.10    0.00  1.0000
   0   2   0    5214      28                                                         600 -153.10    0.00  1.0000
   0   2   0    4751      34                                                         450 -153.10    0.00  1.0000
   2  -2   0    8458      56                                                        1397  181.22    0.00  1.0000
  -2  -2   0    8361      62                                                        1357  181.13    0.00  1.0000
   2  -2   0    8314      61                                                        1337  181.22    0.00  1.0000
   2  -2   0    8358      53                                                        1355  181.22    0.00  1.0000
  -2  -2   0    8580      56                                                        1449  181.13    0.00  1.0000
  -2  -2   0    8471      59                                                        1403  181.13    0.00  1.0000
  -2   2   0    8410      62                                                        1377  181.22    0.00  1.0000
   2   2   0    8530      59                                                        1428  181.13    0.00  1.0000
   2   2   0    8700      57                                                        1500  181.13    0.00  1.0000
  -2   2   0    8567      53                                                        1443  181.22    0.00  1.0000
  -2   2   0    8453      57                                                        1395  181.22    0.00  1.0000
   2   2   0    8233      62                                                        1304  181.13    0.00  1.0000
  -4  -2   0   17730     135                                                        3689  232.34    0.00  1.0000
   4  -2   0   16839     125                                                        3293  232.23    0.00  1.0000
   4  -2   0   17288     133                                                        3493  232.23    0.00  1.0000
   4  -2   0   17479     131                                                        3579  232.23    0.00  1.0000
  -4  -2   0   17840     131                                                        3739  232.34    0.00  1.0000
  -4  -2   0   17333     133                                                        3509  232.34    0.00  1.0000
  -4   2   0   16826     125                                                        3287  232.23    0.00  1.0000
   4   2   0   17515     136                                                        3591  232.34    0.00  1.0000
  -4   2   0   17452     134                                                        3567  232.23    0.00  1.0000
  -4   2   0   17243     131                                                        3473  232.23    0.00  1.0000
   4   2   0   17112     133                                                        3410  232.34    0.00  1.0000
  -6  -2   0   10755     445                                                       12218  -21.91    0.00  1.0000
  -6  -2   0   11019     443                                                       12499  -21.91    0.00  1.0000
  -6  -2   0   11284     446                                                       12781  -21.91    0.00  1.0000
   6  -2   0   10964     444                                                       12443  -21.94    0.00  1.0000
   6  -2   0   11127     443                                                       12616  -21.94    0.00  1.0000
   6   2   0   11230     446                                                       12724  -21.91    0.00  1.0000
   6   2   0   10895     446                                                       12367  -21.91    0.00  1.0000
  -6   2   0   10599     443                                                       12054  -21.94    0.00  1.0000
  -6   2   0   11123     444                                                       12612  -21.94    0.00  1.0000
  -6   2   0   10261     437                                                       11693  -21.94    0.00  1.0000
  -8  -2   0   16462    1190                                                       33637  176.81    0.00  1.0000
   8  -2   0   16026    1187                                                       33009  176.77    0.00  1.0000
  -8  -2   0   16637    1187                                                       33887  176.81    0.00  1.0000
   8  -2   0   16646    1187                                                       33896  176.77    0.00  1.0000
  -8  -2   0   17710    1189                                                       35412  176.81    0.00  1.0000
   8   2   0   16039    1191                                                       33031  176.81    0.00  1.0000
   8   2   0   16468    1182                                                       33646  176.81    0.00  1.0000
  -8   2   0   14730    1186                                                       31136  176.77    0.00  1.0000
  -8   2   0   16281    1187                                                       33374  176.77    0.00  1.0000
   8   2   0   17465    1190                                                       35065  176.81    0.00  1.0000
 -10  -2   0       5      25                                                          62  -18.02    0.00  1.0000
 -10  -2   0       5      28                                                          60  -18.02    0.00  1.0000
 -10  -2   0      18      22                                                           2  -18.02    0.00  1.0000
  10  -2   0       3      23                                                          54  -18.02    0.00  1.0000
 -10  -2   0       8      16                                                          72  -18.02    0.00  1.0000
  10  -2   0       8      23                                                          72  -18.02    0.00  1.0000
  10   2   0       1      25                                                          40  -18.02    0.00  1.0000
 -10   2   0      32      24                                                           0  -18.02    0.00  1.0000
  10   2   0       4      16                                                          57  -18.02    0.00  1.0000
  10   2   0       0      27                                                          30  -18.02    0.00  1.0000
 -10   2   0      25      25                                                         112  -18.02    0.00  1.0000
 -12  -2   0    2686     147                                                        4058   38.12    0.00  1.0000
  12  -2   0    2728     155                                                        4109   38.09    0.00  1.0000
  12  -2   0    2504     153                                                        3833   38.09    0.00  1.0000
 -12  -2   0    2899     156                                                        4319   38.12    0.00  1.0000
 -12  -2   0    2589     162                                                        3939   38.12    0.00  1.0000
 -12  -2   0    2405     156                                                        3711   38.12    0.00  1.0000
  12   2   0    2711     148                                                        4089   38.12    0.00  1.0000
 -12   2   0    2535     155                                                        3871   38.09    0.00  1.0000
  12   2   0    2906     158                                                        4328   38.12    0.00  1.0000
 -12   2   0    2511     152                                                        3841   38.09    0.00  1.0000
  12   2   0    2543     163                                                        3882   38.12    0.00  1.0000
  14  -2   0   17058     546                                                       15025   25.76    0.00  1.0000
 -14  -2   0   16997     547                                                       14968   25.76    0.00  1.0000
  14  -2   0   16728     544                                                       14716   25.76    0.00  1.0000
 -14  -2   0   18222     547                                                       16119   25.76    0.00  1.0000
 -14  -2   0   17854     540                                                       15773   25.76    0.00  1.0000
 -14  -2   0   17464     554                                                       15407   25.76    0.00  1.0000
 -14   2   0   16855     547                                                       14835   25.76    0.00  1.0000
 -14   2   0   17613     555                                                       15546   25.76    0.00  1.0000
  14   2   0   17348     555                                                       15298   25.76    0.00  1.0000
 -14   2   0   16204     542                                                       14224   25.76    0.00  1.0000
  14   2   0   17616     540                                                       15549   25.76    0.00  1.0000
 -16  -2   0      91      26                                                          76   -2.78    0.00  1.0000
 -16  -2   0      14      24                                                           8   -2.78    0.00  1.0000
 -16  -2   0      60      19                                                          48   -2.78    0.00  1.0000
  16  -2   0      14      21                                                           8   -2.86    0.00  1.0000
  16  -2   0       1      22                                                         -22   -2.86    0.00  1.0000
 -16  -2   0      20      26                                                          13   -2.78    0.00  1.0000
 -16   2   0      47      21                                                          36   -2.86    0.00  1.0000
  16   2   0      41      29                                                          31   -2.78    0.00  1.0000
  16   2   0      64      18                                                          51   -2.78    0.00  1.0000
 -16   2   0      20      25                                                          13   -2.86    0.00  1.0000
 -16   2   0       1      26                                                         -32   -2.86    0.00  1.0000
 -18  -2   0    6697     242                                                        6226   -9.40    0.00  1.0000
 -18  -2   0    7242     235                                                        6752   -9.40    0.00  1.0000
 -18  -2   0    6781     250                                                        6307   -9.40    0.00  1.0000
 -18  -2   0    7206     242                                                        6718   -9.40    0.00  1.0000
  18  -2   0    6706     240                                                        6233   -9.43    0.00  1.0000
  18  -2   0    6718     238                                                        6245   -9.43    0.00  1.0000
 -18   2   0    6882     242                                                        6403   -9.43    0.00  1.0000
 -18   2   0    6432     235                                                        5969   -9.43    0.00  1.0000
  18   2   0    7075     234                                                        6591   -9.40    0.00  1.0000
 -18   2   0    7249     255                                                        6757   -9.43    0.00  1.0000
  18   2   0    6849     252                                                        6373   -9.40    0.00  1.0000
 -20  -2   0     395      60                                                         778  -25.74    0.00  1.0000
  20  -2   0     387      49                                                         767  -25.77    0.00  1.0000
 -20  -2   0     395      56                                                         778  -25.74    0.00  1.0000
 -20  -2   0     404      46                                                         791  -25.74    0.00  1.0000
 -20  -2   0     398      67                                                         782  -25.74    0.00  1.0000
  20  -2   0     471      54                                                         884  -25.77    0.00  1.0000
  20   2   0     391      44                                                         772  -25.74    0.00  1.0000
  20   2   0     309      92                                                         656  -25.74    0.00  1.0000
 -20   2   0     361      48                                                         731  -25.77    0.00  1.0000
 -20   2   0     407      68                                                         795  -25.77    0.00  1.0000
 -20   2   0     376      56                                                         752  -25.77    0.00  1.0000
 -22  -2   0   10067     382                                                       10315   -3.94    0.00  1.0000
 -22  -2   0    9081     369                                                        9317   -3.94    0.00  1.0000
  22  -2   0    9571     367                                                        9816   -4.00    0.00  1.0000
 -22  -2   0   10059     362                                                       10307   -3.94    0.00  1.0000
 -22  -2   0    9811     367                                                       10056   -3.94    0.00  1.0000
  22   2   0    9682     360                                                        9925   -3.94    0.00  1.0000
 -22   2   0    9377     361                                                        9620   -4.00    0.00  1.0000
  22   2   0    9589     382                                                        9831   -3.94    0.00  1.0000
 -22   2   0    9792     369                                                       10040   -4.00    0.00  1.0000
 -22   2   0   10243     384                                                       10497   -4.00    0.00  1.0000
 -24  -2   0       0      27                                                          49   21.95    0.00  1.0000
  24  -2   0       1      32                                                          41   22.06    0.00  1.0000
 -24  -2   0       1      32                                                          57   21.95    0.00  1.0000
 -24  -2   0       4      32                                                          24   21.95    0.00  1.0000
 -24  -2   0       5      37                                                          78   21.95    0.00  1.0000
 -24   2   0       1      27                                                          61   22.06    0.00  1.0000
  24   2   0      47      24                                                          -7   21.95    0.00  1.0000
  24   2   0      47      35                                                          -4   21.95    0.00  1.0000
 -24   2   0       3      36                                                          71   22.06    0.00  1.0000
 -24   2   0       1      32                                                          41   22.06    0.00  1.0000
  26  -2   0    2202     125                                                        2934   23.24    0.00  1.0000
 -26  -2   0    2131     142                                                        2852   23.24    0.00  1.0000
 -26  -2   0    2078     129                                                        2791   23.24    0.00  1.0000
 -26  -2   0    2151     119                                                        2875   23.24    0.00  1.0000
 -26  -2   0    1950     122                                                        2642   23.24    0.00  1.0000
 -26   2   0    2191     148                                                        2922   23.24    0.00  1.0000
 -26   2   0    2031     115                                                        2736   23.24    0.00  1.0000
  26   2   0    2256     151                                                        2997   23.24    0.00  1.0000
 -26   2   0    2056     127                                                        2766   23.24    0.00  1.0000
  26   2   0    2106     115                                                        2823   23.24    0.00  1.0000
  28  -2   0     119      40                                                         170   -6.82    0.00  1.0000
 -28  -2   0      69      46                                                         109   -6.91    0.00  1.0000
 -28  -2   0      44      40                                                          77   -6.91    0.00  1.0000
 -28  -2   0      65      41                                                         105   -6.91    0.00  1.0000
 -28  -2   0     143      37                                                         199   -6.91    0.00  1.0000
 -28   2   0     167      82                                                         226   -6.82    0.00  1.0000
 -28   2   0     113      33                                                         163   -6.82    0.00  1.0000
  28   2   0      98      31                                                         145   -6.91    0.00  1.0000
 -28   2   0      84      51                                                         127   -6.82    0.00  1.0000
  28   2   0      70      50                                                         111   -6.91    0.00  1.0000
 -30  -2   0     217      50                                                         334   11.37    0.00  1.0000
 -30  -2   0     424      56                                                         582   11.37    0.00  1.0000
  30  -2   0     339      50                                                         481   11.32    0.00  1.0000
 -30  -2   0     205      58                                                         319   11.37    0.00  1.0000
 -30  -2   0     301      48                                                         437   11.37    0.00  1.0000
 -30   2   0     280      47                                                         410   11.32    0.00  1.0000
 -30   2   0     297      53                                                         431   11.32    0.00  1.0000
  30   2   0     274      62                                                         404   11.37    0.00  1.0000
  30   2   0     419      47                                                         577   11.37    0.00  1.0000
 -30   2   0     335      62                                                         477   11.32    0.00  1.0000
 -32  -2   0      18      43                                                          15    1.23    0.00  1.0000
 -32  -2   0      80      34                                                          73    1.23    0.00  1.0000
  32  -2   0       0      31                                                         -47    1.18    0.00  1.0000
 -32  -2   0      46      35                                                          41    1.23    0.00  1.0000
 -32  -2   0      73      39                                                          67    1.23    0.00  1.0000
 -32   2   0      55      29                                                          50    1.18    0.00  1.0000
  32   2   0      13      26                                                          10    1.23    0.00  1.0000
 -32   2   0      24      40                                                          21    1.18    0.00  1.0000
  32   2   0       8      44                                                           6    1.23    0.00  1.0000
 -32   2   0      76      46                                                          70    1.18    0.00  1.0000
 -34  -2   0       0      34                                                         -12   -2.15    0.00  1.0000
 -34  -2   0       0      43                                                          -9   -2.15    0.00  1.0000
 -34  -2   0      30      38                                                          24   -2.15    0.00  1.0000
  34  -2   0      50      32                                                          42   -2.06    0.00  1.0000
 -34   2   0       0      46                                                         -16   -2.06    0.00  1.0000
 -34   2   0       0      33                                                         -74   -2.06    0.00  1.0000
  34   2   0      30      46                                                          24   -2.15    0.00  1.0000
  34   2   0       8      29                                                           5   -2.15    0.00  1.0000
 -34   2   0       0      27                                                         -35   -2.06    0.00  1.0000
 -34   2   0       0      40                                                         -35   -2.06    0.00  1.0000
 -36  -2   0      14      41                                                          16    0.88    0.00  1.0000
 -36  -2   0      46      55                                                          50    0.88    0.00  1.0000
 -36  -2   0      22      48                                                          25    0.88    0.00  1.0000
  36  -2   0      26      36                                                          29    0.86    0.00  1.0000
 -36  -2   0      40      37                                                          43    0.88    0.00  1.0000
 -36   2   0      64      29                                                          68    0.86    0.00  1.0000
 -36   2   0      20      48                                                          22    0.86    0.00  1.0000
  36   2   0       0      30                                                          -7    0.88    0.00  1.0000
 -36   2   0      33      39                                                          36    0.86    0.00  1.0000
 -36   2   0      60      46                                                          64    0.86    0.00  1.0000
  36   2   0      28      48                                                          31    0.88    0.00  1.0000
 -38  -2   0      17      47                                                          32   -4.96    0.00  1.0000
 -38  -2   0      65      43                                                          92   -4.96    0.00  1.0000
 -38  -2   0       2      54                                                         -32   -4.96    0.00  1.0000
 -38  -2   0      51      41                                                          75   -4.96    0.00  1.0000
 -38   2   0      37      50                                                          58   -4.93    0.00  1.0000
  38   2   0      71      55                                                          99   -4.96    0.00  1.0000
 -38   2   0      19      30                                                          34   -4.93    0.00  1.0000
 -38   2   0       6      42                                                          15   -4.93    0.00  1.0000
 -38   2   0      19      54                                                          35   -4.93    0.00  1.0000
  38   2   0      21      33                                                          37   -4.96    0.00  1.0000
 -40  -2   0       6      45                                                          36   11.51    0.00  1.0000
  40  -2   0       1      42                                                           8   11.55    0.00  1.0000
 -40  -2   0      37      41                                                          93   11.51    0.00  1.0000
 -40   2   0      17      46                                                          60   11.55    0.00  1.0000
 -40   2   0      17      52                                                          60   11.55    0.00  1.0000
  40   2   0       0      58                                                          10   11.51    0.00  1.0000
  40   2   0      13      33                                                          -1   11.51    0.00  1.0000
  42  -2   0      26      46                                                          37    3.27    0.00  1.0000
 -42  -2   0     128      42                                                         153    3.35    0.00  1.0000
 -42  -2   0     147      54                                                         173    3.35    0.00  1.0000
  42   2   0      90      64                                                         111    3.35    0.00  1.0000
 -42   2   0      17      57                                                          26    3.27    0.00  1.0000
 -42   2   0      59      50                                                          76    3.27    0.00  1.0000
  42   2   0      58      37                                                          75    3.35    0.00  1.0000
 -44  -2   0      79      51                                                          76    0.57    0.00  1.0000
 -44  -2   0      31      40                                                          29    0.57    0.00  1.0000
  44  -2   0       0      43                                                         -18    0.64    0.00  1.0000
 -44   2   0       0      48                                                         -61    0.64    0.00  1.0000
  44   2   0       0      36                                                         -30    0.57    0.00  1.0000
  44   2   0       0      58                                                          -4    0.57    0.00  1.0000
 -44   2   0      77      59                                                          74    0.64    0.00  1.0000
 -46  -2   0      26      41                                                          42    4.36    0.00  1.0000
 -46  -2   0      87      52                                                         114    4.36    0.00  1.0000
 -46   2   0       7      50                                                          16    4.43    0.00  1.0000
  46   2   0      47      63                                                          68    4.36    0.00  1.0000
 -46   2   0      12      59                                                          23    4.43    0.00  1.0000
  46   2   0      49      38                                                          70    4.36    0.00  1.0000
 -48  -2   0     334      58                                                         258    7.12    0.00  1.0000
 -48  -2   0      63      71                                                          33    7.12    0.00  1.0000
 -48  -2   0     285      50                                                         215    7.12    0.00  1.0000
 -48   2   0     314      69                                                         240    7.11    0.00  1.0000
  48   2   0     257      43                                                         191    7.12    0.00  1.0000
  48   2   0     310      72                                                         237    7.12    0.00  1.0000
 -50  -2   0       0      43                                                          -5    0.10    0.00  1.0000
 -50  -2   0      58      54                                                          58    0.10    0.00  1.0000
  50   2   0       0      64                                                         -15    0.10    0.00  1.0000
 -50   2   0      85      65                                                          85   -0.03    0.00  1.0000
  50   2   0       0      37                                                           0    0.10    0.00  1.0000
   1  -3   0    9978     883                                                       24820  184.96    0.00  1.0000
   1  -3   0    9841     891                                                       24603  184.96    0.00  1.0000
  -1  -3   0   10358     889                                                       25427  185.07    0.00  1.0000
  -1  -3   0   10319     892                                                       25366  185.07    0.00  1.0000
  -1  -3   0   10281     885                                                       25307  185.07    0.00  1.0000
  -1   3   0    9702     883                                                       24384  184.96    0.00  1.0000
  -1   3   0    9774     886                                                       24498  184.96    0.00  1.0000
  -1   3   0   10031     889                                                       24904  184.96    0.00  1.0000
   1   3   0   10432     886                                                       25543  185.07    0.00  1.0000
   1   3   0   10385     889                                                       25469  185.07    0.00  1.0000
  -1   3   0    9658     892                                                       24313  184.96    0.00  1.0000
   1   3   0   10298     893                                                       25334  185.07    0.00  1.0000
   1   3   0   10541     885                                                       25714  185.07    0.00  1.0000
  -3  -3   0     586     149                                                        3819 -120.77    0.00  1.0000
   3  -3   0     467     145                                                        3504 -120.77    0.00  1.0000
  -3  -3   0     491     137                                                        3570 -120.77    0.00  1.0000
  -3  -3   0     700     144                                                        4104 -120.77    0.00  1.0000
   3  -3   0     473     133                                                        3522 -120.77    0.00  1.0000
   3   3   0     564     139                                                        3763 -120.77    0.00  1.0000
  -3   3   0     423     145                                                        3384 -120.77    0.00  1.0000
  -3   3   0     493     133                                                        3575 -120.77    0.00  1.0000
   3   3   0     479     148                                                        3538 -120.77    0.00  1.0000
  -3   3   0     484     139                                                        3552 -120.77    0.00  1.0000
  -5  -3   0     625      21                                                          40   60.72    0.00  1.0000
  -5  -3   0     924      26                                                         141   60.72    0.00  1.0000
   5  -3   0     836      32                                                         107   60.76    0.00  1.0000
  -5  -3   0     434      32                                                           4   60.72    0.00  1.0000
   5  -3   0     683      13                                                          56   60.76    0.00  1.0000
   5  -3   0     777      23                                                          86   60.76    0.00  1.0000
   5   3   0     358      34                                                         -49   60.72    0.00  1.0000
  -5   3   0     789      13                                                          90   60.76    0.00  1.0000
   5   3   0     665      24                                                          51   60.72    0.00  1.0000
  -5   3   0     648      25                                                          46   60.76    0.00  1.0000
  -5   3   0     666      34                                                          51   60.76    0.00  1.0000
   7  -3   0    2739     295                                                        8071 -120.32    0.00  1.0000
   7  -3   0    2511     287                                                        7677 -120.32    0.00  1.0000
  -7  -3   0    2798     298                                                        8175 -120.36    0.00  1.0000
   7  -3   0    2671     298                                                        7954 -120.32    0.00  1.0000
  -7  -3   0    2871     301                                                        8299 -120.36    0.00  1.0000
  -7  -3   0    2883     296                                                        8319 -120.36    0.00  1.0000
  -7   3   0    2821     296                                                        8211 -120.32    0.00  1.0000
   7   3   0    2914     302                                                        8372 -120.36    0.00  1.0000
   7   3   0    2847     300                                                        8258 -120.36    0.00  1.0000
  -7   3   0    2610     298                                                        7849 -120.32    0.00  1.0000
  -7   3   0    2674     287                                                        7960 -120.32    0.00  1.0000
  -9  -3   0     109      46                                                         499   38.26    0.00  1.0000
   9  -3   0      69      46                                                         407   38.20    0.00  1.0000
  -9  -3   0     102      50                                                         483   38.26    0.00  1.0000
  -9  -3   0     130      41                                                         542   38.26    0.00  1.0000
   9  -3   0      91      40                                                         458   38.20    0.00  1.0000
  -9   3   0      86      38                                                         448   38.20    0.00  1.0000
  -9   3   0     102      28                                                         483   38.20    0.00  1.0000
  -9   3   0      62      47                                                         391   38.20    0.00  1.0000
   9   3   0     104      49                                                         488   38.26    0.00  1.0000
   9   3   0     116      46                                                         514   38.26    0.00  1.0000
 -11  -3   0    2771     136                                                        3500  -20.92    0.00  1.0000
 -11  -3   0    2609     136                                                        3317  -20.92    0.00  1.0000
  11  -3   0    2396     132                                                        3075  -20.89    0.00  1.0000
 -11  -3   0    2702     133                                                        3422  -20.92    0.00  1.0000
  11  -3   0    2863     151                                                        3602  -20.89    0.00  1.0000
  11   3   0    2634     140                                                        3345  -20.92    0.00  1.0000
  11   3   0    2685     139                                                        3403  -20.92    0.00  1.0000
 -11   3   0    2588     122                                                        3292  -20.89    0.00  1.0000
 -11   3   0    2330     132                                                        3001  -20.89    0.00  1.0000
  11   3   0    2453     122                                                        3141  -20.92    0.00  1.0000
 -11   3   0    2619     133                                                        3328  -20.89    0.00  1.0000
 -13  -3   0    2546     118                                                        2890   10.58    0.00  1.0000
 -13  -3   0    2623     124                                                        2972   10.58    0.00  1.0000
  13  -3   0    2316     116                                                        2645   10.59    0.00  1.0000
 -13  -3   0    2507     121                                                        2848   10.58    0.00  1.0000
  13  -3   0    2520     116                                                        2862   10.59    0.00  1.0000
  13   3   0    2540     126                                                        2883   10.58    0.00  1.0000
 -13   3   0    2564     118                                                        2909   10.59    0.00  1.0000
  13   3   0    2500     123                                                        2841   10.58    0.00  1.0000
  13   3   0    2373     107                                                        2705   10.58    0.00  1.0000
 -13   3   0    2443     116                                                        2780   10.59    0.00  1.0000
 -15  -3   0    1330      71                                                        1305   -1.08    0.00  1.0000
 -15  -3   0    1250      76                                                        1226   -1.08    0.00  1.0000
  15  -3   0    1082      63                                                        1059   -1.13    0.00  1.0000
 -15  -3   0    1169      67                                                        1146   -1.08    0.00  1.0000
  15  -3   0    1166      65                                                        1142   -1.13    0.00  1.0000
 -15   3   0    1128      63                                                        1105   -1.13    0.00  1.0000
  15   3   0    1316      79                                                        1292   -1.08    0.00  1.0000
 -15   3   0    1157      66                                                        1133   -1.13    0.00  1.0000
  15   3   0    1294      72                                                        1270   -1.08    0.00  1.0000
  15   3   0    1389      54                                                        1364   -1.08    0.00  1.0000
  17  -3   0     429      29                                                          83   37.37    0.00  1.0000
  17  -3   0     365      28                                                          56   37.37    0.00  1.0000
 -17  -3   0     427      32                                                          82   37.39    0.00  1.0000
 -17  -3   0     382      31                                                          63   37.39    0.00  1.0000
 -17  -3   0     333      27                                                          44   37.39    0.00  1.0000
 -17  -3   0     532      20                                                         131   37.39    0.00  1.0000
 -17   3   0     476      31                                                         104   37.37    0.00  1.0000
  17   3   0     513      20                                                         122   37.39    0.00  1.0000
  17   3   0     439      34                                                          87   37.39    0.00  1.0000
 -17   3   0     344      30                                                          48   37.37    0.00  1.0000
  17   3   0     362      33                                                          55   37.39    0.00  1.0000
 -17   3   0     501      28                                                         116   37.37    0.00  1.0000
  19  -3   0      98      28                                                          65   -6.64    0.00  1.0000
 -19  -3   0      76      32                                                          47   -6.56    0.00  1.0000
 -19  -3   0     104      32                                                          70   -6.56    0.00  1.0000
  19  -3   0     109      29                                                          74   -6.64    0.00  1.0000
 -19  -3   0      88      20                                                          57   -6.56    0.00  1.0000
 -19  -3   0      78      28                                                          49   -6.56    0.00  1.0000
  19   3   0      30      32                                                          13   -6.56    0.00  1.0000
 -19   3   0      76      33                                                          47   -6.64    0.00  1.0000
  19   3   0      67      20                                                          40   -6.56    0.00  1.0000
 -19   3   0     110      32                                                          75   -6.64    0.00  1.0000
 -19   3   0      81      28                                                          51   -6.64    0.00  1.0000
  21  -3   0    1767      61                                                         928   37.15    0.00  1.0000
 -21  -3   0    1953      79                                                        1065   37.12    0.00  1.0000
 -21  -3   0    2026      53                                                        1119   37.12    0.00  1.0000
  21  -3   0    1796      62                                                         949   37.15    0.00  1.0000
 -21  -3   0    1964      70                                                        1073   37.12    0.00  1.0000
 -21  -3   0    1896     111                                                        1023   37.12    0.00  1.0000
  21   3   0    1956      52                                                        1067   37.12    0.00  1.0000
  21   3   0    1883      88                                                        1013   37.12    0.00  1.0000
 -21   3   0    1850      80                                                         988   37.15    0.00  1.0000
 -21   3   0    1746      66                                                         913   37.15    0.00  1.0000
 -21   3   0    1719      61                                                         893   37.15    0.00  1.0000
 -23  -3   0     699      33                                                         342  -25.46    0.00  1.0000
 -23  -3   0     534      40                                                         230  -25.46    0.00  1.0000
 -23  -3   0     676      44                                                         326  -25.46    0.00  1.0000
  23  -3   0     633      37                                                         297  -25.42    0.00  1.0000
  23  -3   0     655      40                                                         312  -25.42    0.00  1.0000
 -23  -3   0     666      46                                                         319  -25.46    0.00  1.0000
 -23   3   0     612      45                                                         283  -25.42    0.00  1.0000
  23   3   0     568      47                                                         253  -25.46    0.00  1.0000
  23   3   0     701      30                                                         344  -25.46    0.00  1.0000
 -23   3   0     527      43                                                         226  -25.42    0.00  1.0000
 -23   3   0     627      37                                                         293  -25.42    0.00  1.0000
 -25  -3   0    1394      92                                                        1789   15.92    0.00  1.0000
 -25  -3   0    1373      80                                                        1765   15.92    0.00  1.0000
  25  -3   0    1329      91                                                        1717   16.00    0.00  1.0000
 -25  -3   0    1184      95                                                        1550   15.92    0.00  1.0000
  25  -3   0    1373      87                                                        1767   16.00    0.00  1.0000
 -25  -3   0    1186     108                                                        1552   15.92    0.00  1.0000
 -25   3   0    1449     113                                                        1853   16.00    0.00  1.0000
  25   3   0    1358      76                                                        1748   15.92    0.00  1.0000
 -25   3   0    1314      94                                                        1700   16.00    0.00  1.0000
 -25   3   0    1282      84                                                        1664   16.00    0.00  1.0000
  25   3   0    1177     109                                                        1542   15.92    0.00  1.0000
 -27  -3   0    3630     140                                                        3547    2.22    0.00  1.0000
 -27  -3   0    3277     166                                                        3198    2.22    0.00  1.0000
  27  -3   0    3424     148                                                        3342    2.27    0.00  1.0000
 -27  -3   0    3823     151                                                        3738    2.22    0.00  1.0000
 -27  -3   0    3428     155                                                        3347    2.22    0.00  1.0000
  27   3   0    3536     137                                                        3454    2.22    0.00  1.0000
  27   3   0    3424     173                                                        3343    2.22    0.00  1.0000
 -27   3   0    3228     141                                                        3148    2.27    0.00  1.0000
 -27   3   0    4088     177                                                        3998    2.27    0.00  1.0000
 -27   3   0    3800     156                                                        3713    2.27    0.00  1.0000
  29  -3   0     707      55                                                         594   -7.09    0.00  1.0000
 -29  -3   0     739      51                                                         627   -6.88    0.00  1.0000
 -29  -3   0     552      60                                                         456   -6.88    0.00  1.0000
 -29  -3   0     609      54                                                         508   -6.88    0.00  1.0000
 -29   3   0     556      60                                                         457   -7.09    0.00  1.0000
  29   3   0     645      45                                                         541   -6.88    0.00  1.0000
  29   3   0     575      64                                                         477   -6.88    0.00  1.0000
 -29   3   0     672      58                                                         562   -7.09    0.00  1.0000
 -29   3   0     605      54                                                         501   -7.09    0.00  1.0000
 -31  -3   0     122      37                                                          77    7.27    0.00  1.0000
 -31  -3   0     149      32                                                          99    7.27    0.00  1.0000
  31  -3   0      88      33                                                          50    7.33    0.00  1.0000
 -31  -3   0      33      40                                                          12    7.27    0.00  1.0000
 -31  -3   0      89      47                                                          51    7.27    0.00  1.0000
 -31   3   0     157      45                                                         105    7.33    0.00  1.0000
 -31   3   0      84      31                                                          47    7.33    0.00  1.0000
  31   3   0      89      26                                                          51    7.27    0.00  1.0000
  31   3   0     139      45                                                          91    7.27    0.00  1.0000
 -31   3   0      98      41                                                          58    7.33    0.00  1.0000
 -33  -3   0      51      33                                                          46    1.14    0.00  1.0000
  33  -3   0       0      32                                                         -55    1.07    0.00  1.0000
 -33  -3   0       0      38                                                         -23    1.14    0.00  1.0000
 -33  -3   0       0      41                                                         -23    1.14    0.00  1.0000
 -33  -3   0      45      38                                                          41    1.14    0.00  1.0000
  33   3   0       0      32                                                         -26    1.14    0.00  1.0000
 -33   3   0       0      42                                                         -32    1.07    0.00  1.0000
  33   3   0       0      46                                                          -2    1.14    0.00  1.0000
 -33   3   0       0      46                                                         -15    1.07    0.00  1.0000
 -33   3   0      23      31                                                          20    1.07    0.00  1.0000
 -35  -3   0       5      40                                                          -8   -7.02    0.00  1.0000
 -35  -3   0      27      46                                                          10   -7.02    0.00  1.0000
  35  -3   0      34      38                                                          14   -7.02    0.00  1.0000
 -35  -3   0      58      39                                                          31   -7.02    0.00  1.0000
 -35  -3   0       5      34                                                         -14   -7.02    0.00  1.0000
 -35   3   0      88      53                                                          54   -7.02    0.00  1.0000
  35   3   0      40      49                                                          18   -7.02    0.00  1.0000
 -35   3   0      62      44                                                          34   -7.02    0.00  1.0000
  35   3   0       5      27                                                         -14   -7.02    0.00  1.0000
 -35   3   0      10      32                                                           1   -7.02    0.00  1.0000
 -35   3   0     101      36                                                          64   -7.02    0.00  1.0000
 -37  -3   0      33      52                                                          37   -0.98    0.00  1.0000
 -37  -3   0      52      38                                                          56   -0.98    0.00  1.0000
 -37  -3   0      84      54                                                          90   -0.98    0.00  1.0000
 -37  -3   0      69      41                                                          74   -0.98    0.00  1.0000
  37  -3   0       5      39                                                           6   -0.89    0.00  1.0000
 -37   3   0       0      37                                                         -15   -0.89    0.00  1.0000
  37   3   0      32      51                                                          36   -0.98    0.00  1.0000
 -37   3   0       7      53                                                           8   -0.89    0.00  1.0000
  37   3   0      26      30                                                          29   -0.98    0.00  1.0000
 -37   3   0      22      47                                                          25   -0.89    0.00  1.0000
 -37   3   0      44      35                                                          48   -0.89    0.00  1.0000
 -39  -3   0     259      49                                                         286   -2.66    0.00  1.0000
  39  -3   0     157      47                                                         179   -2.70    0.00  1.0000
 -39  -3   0     309      50                                                         339   -2.66    0.00  1.0000
 -39   3   0      89      46                                                         105   -2.70    0.00  1.0000
  39   3   0     133      37                                                         153   -2.66    0.00  1.0000
  39   3   0     200      63                                                         224   -2.66    0.00  1.0000
 -39   3   0     187      58                                                         211   -2.70    0.00  1.0000
 -39   3   0     114      39                                                         133   -2.70    0.00  1.0000
 -41  -3   0     400      53                                                         342   -4.87    0.00  1.0000
 -41  -3   0     436      55                                                         375   -4.87    0.00  1.0000
  41  -3   0     272      56                                                         225   -4.83    0.00  1.0000
 -41   3   0     340      42                                                         287   -4.83    0.00  1.0000
  41   3   0     477      75                                                         413   -4.87    0.00  1.0000
  41   3   0     329      42                                                         276   -4.87    0.00  1.0000
 -41   3   0     309      55                                                         258   -4.83    0.00  1.0000
 -41   3   0     400      67                                                         342   -4.83    0.00  1.0000
 -43  -3   0      62      45                                                          66   -0.82    0.00  1.0000
 -43  -3   0      41      49                                                          44   -0.82    0.00  1.0000
  43   3   0       0      32                                                         -19   -0.82    0.00  1.0000
  43   3   0      59      66                                                          63   -0.82    0.00  1.0000
 -43   3   0      52      86                                                          55   -0.73    0.00  1.0000
 -43   3   0       0      58                                                          -6   -0.73    0.00  1.0000
 -45  -3   0       0      42                                                         -33   -1.32    0.00  1.0000
 -45  -3   0      10      48                                                          13   -1.32    0.00  1.0000
 -45   3   0     119      64                                                         128   -1.30    0.00  1.0000
  45   3   0      51      64                                                          57   -1.32    0.00  1.0000
  45   3   0      16      35                                                          20   -1.32    0.00  1.0000
 -45   3   0      23      49                                                          27   -1.30    0.00  1.0000
 -47   3   0      63      65                                                          60   -0.68    0.00  1.0000
  47   3   0     109      67                                                         105   -0.68    0.00  1.0000
 -47   3   0       0      46                                                         -40   -0.68    0.00  1.0000
  47   3   0       0      35                                                         -24   -0.68    0.00  1.0000
 -49  -3   0      10      51                                                         -60   10.15    0.00  1.0000
  49   3   0      10      64                                                          -3   10.15    0.00  1.0000
  49   3   0       1      37                                                          17   10.15    0.00  1.0000
 -49   3   0       5      83                                                          28   10.23    0.00  1.0000
   0  -4   0   10105     233                                                        6244  -68.99    0.00  1.0000
   0  -4   0   10251     245                                                        6359  -68.99    0.00  1.0000
   0   4   0   10216     245                                                        6331  -68.99    0.00  1.0000
   0   4   0   10394     241                                                        6472  -68.99    0.00  1.0000
   0   4   0   10427     234                                                        6498  -68.99    0.00  1.0000
   0   4   0   10543     236                                                        6589  -68.99    0.00  1.0000
   2  -4   0      18      32                                                          53   36.26    0.00  1.0000
  -2  -4   0      70      18                                                           9   36.24    0.00  1.0000
   2  -4   0      23      15                                                          44   36.26    0.00  1.0000
  -2  -4   0     128      32                                                           0   36.24    0.00  1.0000
  -2  -4   0      42      25                                                          24   36.24    0.00  1.0000
   2   4   0      10      26                                                          71   36.24    0.00  1.0000
  -2   4   0      11      27                                                          70   36.26    0.00  1.0000
  -2   4   0     128      31                                                          -7   36.26    0.00  1.0000
  -2   4   0      41      23                                                          25   36.26    0.00  1.0000
   2   4   0     128      32                                                         -33   36.24    0.00  1.0000
  -2   4   0      16      16                                                          57   36.26    0.00  1.0000
   2   4   0      23      20                                                          44   36.24    0.00  1.0000
   2   4   0      20      21                                                          49   36.24    0.00  1.0000
   4  -4   0     171      18                                                         178   -0.86    0.00  1.0000
  -4  -4   0     229      45                                                         236   -0.76    0.00  1.0000
   4  -4   0     202      38                                                         210   -0.86    0.00  1.0000
  -4  -4   0     176      23                                                         182   -0.76    0.00  1.0000
  -4  -4   0     152      26                                                         158   -0.76    0.00  1.0000
  -4   4   0     181      37                                                         188   -0.86    0.00  1.0000
   4   4   0     131      36                                                         136   -0.76    0.00  1.0000
  -4   4   0     145      27                                                         152   -0.86    0.00  1.0000
  -4   4   0     180      17                                                         187   -0.86    0.00  1.0000
   4   4   0     190      29                                                         197   -0.76    0.00  1.0000
   4   4   0     164      26                                                         170   -0.76    0.00  1.0000
   6  -4   0     241      25                                                         302   -5.91    0.00  1.0000
  -6  -4   0     344      32                                                         417   -5.99    0.00  1.0000
  -6  -4   0     295      33                                                         363   -5.99    0.00  1.0000
  -6  -4   0     342      74                                                         414   -5.99    0.00  1.0000
   6  -4   0     271      41                                                         335   -5.91    0.00  1.0000
  -6   4   0     246      41                                                         307   -5.91    0.00  1.0000
  -6   4   0     297      36                                                         364   -5.91    0.00  1.0000
  -6   4   0     321      25                                                         390   -5.91    0.00  1.0000
   6   4   0     265      46                                                         329   -5.99    0.00  1.0000
   6   4   0     207      33                                                         264   -5.99    0.00  1.0000
  -8  -4   0    1375      85                                                        1935   22.20    0.00  1.0000
   8  -4   0    1279      83                                                        1817   22.06    0.00  1.0000
   8  -4   0    1326      72                                                        1873   22.06    0.00  1.0000
  -8  -4   0    1333      88                                                        1885   22.20    0.00  1.0000
  -8  -4   0    1480      94                                                        2060   22.20    0.00  1.0000
   8  -4   0    1303      89                                                        1846   22.06    0.00  1.0000
  -8   4   0    1245      91                                                        1777   22.06    0.00  1.0000
  -8   4   0    1350      86                                                        1902   22.06    0.00  1.0000
   8   4   0    1354      94                                                        1910   22.20    0.00  1.0000
   8   4   0    1287      92                                                        1831   22.20    0.00  1.0000
  -8   4   0    1305      71                                                        1849   22.06    0.00  1.0000
  10  -4   0      23      29                                                         104  -48.23    0.00  1.0000
 -10  -4   0       3      38                                                         175  -48.23    0.00  1.0000
  10  -4   0      10      35                                                         143  -48.23    0.00  1.0000
 -10  -4   0      27      32                                                          96  -48.23    0.00  1.0000
 -10  -4   0      42      26                                                          73  -48.23    0.00  1.0000
 -10   4   0      19      30                                                         115  -48.23    0.00  1.0000
 -10   4   0      15      36                                                         126  -48.23    0.00  1.0000
  10   4   0      18      30                                                         117  -48.23    0.00  1.0000
  10   4   0      33      37                                                          86  -48.23    0.00  1.0000
 -12  -4   0    1330      76                                                         655   34.92    0.00  1.0000
 -12  -4   0    1288      61                                                         625   34.92    0.00  1.0000
 -12  -4   0    1332      56                                                         656   34.92    0.00  1.0000
  12  -4   0    1311      54                                                         642   34.88    0.00  1.0000
  12  -4   0    1244      48                                                         595   34.88    0.00  1.0000
  12   4   0    1308      64                                                         639   34.92    0.00  1.0000
 -12   4   0    1374      53                                                         686   34.88    0.00  1.0000
  12   4   0    1283      37                                                         622   34.92    0.00  1.0000
  12   4   0    1336      61                                                         659   34.92    0.00  1.0000
 -12   4   0    1261      35                                                         607   34.88    0.00  1.0000
 -12   4   0    1379      57                                                         690   34.88    0.00  1.0000
 -14  -4   0      63      27                                                          38   -5.68    0.00  1.0000
  14  -4   0      64      28                                                          39   -5.64    0.00  1.0000
  14  -4   0      32      31                                                          15   -5.64    0.00  1.0000
 -14  -4   0      23      28                                                           9   -5.68    0.00  1.0000
 -14  -4   0      55      34                                                          32   -5.68    0.00  1.0000
  14   4   0      14      19                                                           4   -5.68    0.00  1.0000
  14   4   0      14      35                                                           4   -5.68    0.00  1.0000
 -14   4   0       3      33                                                          -6   -5.64    0.00  1.0000
 -14   4   0      59      30                                                          35   -5.64    0.00  1.0000
  14   4   0      37      30                                                          19   -5.68    0.00  1.0000
 -14   4   0      97      17                                                          66   -5.64    0.00  1.0000
  16  -4   0     761      45                                                         501  -16.70    0.00  1.0000
 -16  -4   0     865      58                                                         586  -16.72    0.00  1.0000
 -16  -4   0     670      49                                                         427  -16.72    0.00  1.0000
  16  -4   0     693      51                                                         446  -16.70    0.00  1.0000
 -16  -4   0     685      41                                                         439  -16.72    0.00  1.0000
 -16   4   0     630      45                                                         396  -16.70    0.00  1.0000
  16   4   0     617      46                                                         385  -16.72    0.00  1.0000
 -16   4   0     827      55                                                         555  -16.70    0.00  1.0000
  16   4   0     764      54                                                         503  -16.72    0.00  1.0000
 -16   4   0     591      37                                                         365  -16.70    0.00  1.0000
  16   4   0     784      35                                                         519  -16.72    0.00  1.0000
 -18  -4   0     312      29                                                         -13   56.69    0.00  1.0000
  18  -4   0     505      34                                                          24   56.69    0.00  1.0000
 -18  -4   0     403      36                                                           6   56.69    0.00  1.0000
 -18  -4   0     403      31                                                           6   56.69    0.00  1.0000
  18  -4   0     312      29                                                         -22   56.69    0.00  1.0000
  18   4   0     312      36                                                         -28   56.69    0.00  1.0000
 -18   4   0     668      35                                                          69   56.69    0.00  1.0000
  18   4   0     444      20                                                          12   56.69    0.00  1.0000
 -18   4   0     394      20                                                           5   56.69    0.00  1.0000
  18   4   0     312      35                                                         -15   56.69    0.00  1.0000
 -18   4   0     496      33                                                          22   56.69    0.00  1.0000
  20  -4   0       1      33                                                         -28   -3.92    0.00  1.0000
 -20  -4   0     110      36                                                          87   -3.87    0.00  1.0000
 -20  -4   0      24      38                                                          14   -3.87    0.00  1.0000
  20  -4   0      20      31                                                          11   -3.92    0.00  1.0000
 -20  -4   0       1      30                                                         -27   -3.87    0.00  1.0000
  20   4   0       1      21                                                         -35   -3.87    0.00  1.0000
  20   4   0      54      38                                                          38   -3.87    0.00  1.0000
  20   4   0      65      41                                                          47   -3.87    0.00  1.0000
 -20   4   0      16      35                                                           8   -3.92    0.00  1.0000
 -20   4   0       1      45                                                          -7   -3.92    0.00  1.0000
 -22  -4   0    1408      92                                                        1324   -3.66    0.00  1.0000
 -22  -4   0    1297      81                                                        1216   -3.66    0.00  1.0000
  22  -4   0    1505      78                                                        1419   -3.63    0.00  1.0000
 -22  -4   0    1497      84                                                        1410   -3.66    0.00  1.0000
  22  -4   0    1357      77                                                        1275   -3.63    0.00  1.0000
  22   4   0    1453      63                                                        1367   -3.66    0.00  1.0000
 -22   4   0    1444      79                                                        1359   -3.63    0.00  1.0000
  22   4   0    1627     103                                                        1536   -3.66    0.00  1.0000
 -22   4   0    1398      81                                                        1315   -3.63    0.00  1.0000
 -22   4   0    1468      94                                                        1383   -3.63    0.00  1.0000
 -24  -4   0      53      34                                                         -50   23.31    0.00  1.0000
 -24  -4   0       1      38                                                          39   23.31    0.00  1.0000
  24  -4   0      53      33                                                         -57   23.34    0.00  1.0000
  24  -4   0      20      33                                                           8   23.34    0.00  1.0000
 -24  -4   0      53      31                                                         -24   23.31    0.00  1.0000
 -24   4   0      53      36                                                         -36   23.34    0.00  1.0000
 -24   4   0      53      34                                                         -52   23.34    0.00  1.0000
  24   4   0      53      39                                                         -11   23.31    0.00  1.0000
 -24   4   0      53      37                                                         -18   23.34    0.00  1.0000
  26  -4   0     103      43                                                         249  -18.03    0.00  1.0000
 -26  -4   0      31      45                                                         124  -17.97    0.00  1.0000
  26  -4   0     133      44                                                         294  -18.03    0.00  1.0000
 -26  -4   0     152      32                                                         321  -17.97    0.00  1.0000
 -26  -4   0     146      45                                                         312  -17.97    0.00  1.0000
 -26  -4   0     190      49                                                         375  -17.97    0.00  1.0000
  26   4   0      89      55                                                         226  -17.97    0.00  1.0000
 -26   4   0     165      50                                                         341  -18.03    0.00  1.0000
 -26   4   0     129      53                                                         288  -18.03    0.00  1.0000
  26   4   0      90      30                                                         227  -17.97    0.00  1.0000
 -26   4   0     111      43                                                         261  -18.03    0.00  1.0000
  28  -4   0     480      61                                                         702   14.71    0.00  1.0000
 -28  -4   0     525      49                                                         754   14.59    0.00  1.0000
 -28  -4   0     573      84                                                         811   14.59    0.00  1.0000
  28  -4   0     505      63                                                         732   14.71    0.00  1.0000
 -28  -4   0     663      72                                                         918   14.59    0.00  1.0000
 -28  -4   0     607      74                                                         852   14.59    0.00  1.0000
  28   4   0     548      48                                                         781   14.59    0.00  1.0000
  28   4   0     489      74                                                         711   14.59    0.00  1.0000
 -28   4   0     518      63                                                         748   14.71    0.00  1.0000
 -28   4   0     656      87                                                         912   14.71    0.00  1.0000
 -28   4   0     498      70                                                         724   14.71    0.00  1.0000
  30  -4   0       5      35                                                           8   15.97    0.00  1.0000
 -30  -4   0       2      26                                                          20   16.10    0.00  1.0000
 -30  -4   0      10      34                                                           4   16.10    0.00  1.0000
 -30  -4   0      25      36                                                         -19   16.10    0.00  1.0000
 -30  -4   0      25      72                                                         -35   16.10    0.00  1.0000
  30  -4   0      25      32                                                         -14   15.97    0.00  1.0000
 -30   4   0      16      39                                                           1   15.97    0.00  1.0000
 -30   4   0      25      34                                                         -13   15.97    0.00  1.0000
  30   4   0      25      22                                                          -8   16.10    0.00  1.0000
  30   4   0      23      45                                                          90   16.10    0.00  1.0000
 -30   4   0      25      39                                                         -45   15.97    0.00  1.0000
 -32  -4   0      66      39                                                          56   -2.15    0.00  1.0000
 -32  -4   0      56      43                                                          46   -2.15    0.00  1.0000
 -32  -4   0     127      30                                                         112   -2.15    0.00  1.0000
 -32  -4   0      23      39                                                          17   -2.15    0.00  1.0000
  32  -4   0      54      38                                                          44   -2.27    0.00  1.0000
 -32   4   0      60      43                                                          50   -2.27    0.00  1.0000
 -32   4   0      74      37                                                          62   -2.27    0.00  1.0000
  32   4   0       0      45                                                          -3   -2.15    0.00  1.0000
 -32   4   0      34      42                                                          26   -2.27    0.00  1.0000
  32   4   0      61      26                                                          51   -2.15    0.00  1.0000
 -34  -4   0     450      40                                                         371    6.24    0.00  1.0000
  34  -4   0     347      51                                                         277    6.40    0.00  1.0000
 -34  -4   0     474      53                                                         393    6.24    0.00  1.0000
 -34  -4   0     474      56                                                         393    6.24    0.00  1.0000
 -34  -4   0     401      61                                                         327    6.24    0.00  1.0000
 -34   4   0     407      58                                                         331    6.40    0.00  1.0000
  34   4   0     378      35                                                         306    6.24    0.00  1.0000
  34   4   0     253      60                                                         195    6.24    0.00  1.0000
 -34   4   0     362      45                                                         290    6.40    0.00  1.0000
 -34   4   0     362      61                                                         290    6.40    0.00  1.0000
 -34   4   0     395      43                                                         320    6.40    0.00  1.0000
 -36  -4   0       0      33                                                         -14   -1.12    0.00  1.0000
  36  -4   0       0      40                                                         -11   -1.03    0.00  1.0000
 -36  -4   0      20      42                                                          23   -1.12    0.00  1.0000
 -36   4   0      45      52                                                          49   -1.03    0.00  1.0000
 -36   4   0       1      48                                                           2   -1.03    0.00  1.0000
 -36   4   0       3      35                                                           4   -1.03    0.00  1.0000
  36   4   0       6      54                                                           8   -1.12    0.00  1.0000
 -36   4   0       0      38                                                         -20   -1.03    0.00  1.0000
 -38  -4   0      38      38                                                          12   -8.60    0.00  1.0000
  38  -4   0       7      42                                                         -23   -8.49    0.00  1.0000
 -38  -4   0      50      44                                                          19   -8.60    0.00  1.0000
 -38   4   0     123      54                                                          71   -8.49    0.00  1.0000
  38   4   0      30      30                                                           8   -8.60    0.00  1.0000
 -38   4   0       7      41                                                          -1   -8.49    0.00  1.0000
 -38   4   0       7      42                                                          -6   -8.49    0.00  1.0000
 -40  -4   0      49      42                                                          33    4.05    0.00  1.0000
 -40  -4   0     117      49                                                          91    4.05    0.00  1.0000
 -40   4   0      99      48                                                          75    4.09    0.00  1.0000
 -40   4   0       2      42                                                          -3    4.09    0.00  1.0000
  40   4   0       9      32                                                           3    4.05    0.00  1.0000
 -40   4   0     183      60                                                         150    4.09    0.00  1.0000
  40   4   0      21      60                                                          11    4.05    0.00  1.0000
 -42  -4   0     213      52                                                         193   -2.22    0.00  1.0000
 -42  -4   0     178      46                                                         160   -2.22    0.00  1.0000
 -42   4   0     174      50                                                         156   -2.23    0.00  1.0000
  42   4   0     168      36                                                         151   -2.22    0.00  1.0000
  42   4   0     131      70                                                         116   -2.22    0.00  1.0000
 -42   4   0     114      41                                                         100   -2.23    0.00  1.0000
 -42   4   0     234      67                                                         213   -2.23    0.00  1.0000
 -44  -4   0      95      45                                                          43   10.18    0.00  1.0000
 -44  -4   0     103      48                                                          49   10.18    0.00  1.0000
 -44   4   0     120      62                                                          61   10.17    0.00  1.0000
  44   4   0     122      61                                                          62   10.18    0.00  1.0000
 -44   4   0     216      47                                                         133   10.17    0.00  1.0000
  44   4   0     112      34                                                          55   10.18    0.00  1.0000
 -46  -4   0       9      45                                                         -15    9.73    0.00  1.0000
 -46  -4   0       9      52                                                         -79    9.73    0.00  1.0000
  46   4   0       4      32                                                          25    9.73    0.00  1.0000
 -46   4   0       9      47                                                          36    9.87    0.00  1.0000
  46   4   0      26      61                                                          66    9.73    0.00  1.0000
 -46   4   0       9     109                                                        -121    9.87    0.00  1.0000
 -48  -4   0       0      47                                                          11   10.98    0.00  1.0000
 -48   4   0      39      50                                                          94   11.01    0.00  1.0000
  48   4   0      12      33                                                         -10   10.98    0.00  1.0000
  48   4   0       0      63                                                          10   10.98    0.00  1.0000
 -48   4   0       0      66                                                          12   11.01    0.00  1.0000
  -1  -5   0    4098     323                                                        8418   89.02    0.00  1.0000
   1  -5   0    4062     309                                                        8362   88.96    0.00  1.0000
   1  -5   0    4110     323                                                        8431   88.96    0.00  1.0000
  -1  -5   0    4237     310                                                        8617   89.02    0.00  1.0000
   1   5   0    4286     319                                                        8687   89.02    0.00  1.0000
  -1   5   0    4183     314                                                        8536   88.96    0.00  1.0000
   1   5   0    4199     311                                                        8563   89.02    0.00  1.0000
   1   5   0    4222     325                                                        8596   89.02    0.00  1.0000
  -1   5   0    4075     323                                                        8381   88.96    0.00  1.0000
   1   5   0    4256     313                                                        8644   89.02    0.00  1.0000
  -1   5   0    4268     310                                                        8657   88.96    0.00  1.0000
  -1   5   0    4175     318                                                        8525   88.96    0.00  1.0000
   3  -5   0    1158      60                                                         533   35.26    0.00  1.0000
  -3  -5   0    1141      53                                                         522   35.21    0.00  1.0000
  -3  -5   0    1095      58                                                         491   35.21    0.00  1.0000
   3  -5   0     865      35                                                         341   35.26    0.00  1.0000
  -3   5   0     887      41                                                         355   35.26    0.00  1.0000
   3   5   0    1218      59                                                         575   35.21    0.00  1.0000
   3   5   0    1009      37                                                         434   35.21    0.00  1.0000
  -3   5   0     909      35                                                         369   35.26    0.00  1.0000
  -3   5   0    1097      57                                                         492   35.26    0.00  1.0000
   3   5   0    1090      54                                                         488   35.21    0.00  1.0000
  -3   5   0    1029      41                                                         447   35.26    0.00  1.0000
   3   5   0    1020      41                                                         441   35.21    0.00  1.0000
   5  -5   0    1237     124                                                        3228   69.44    0.00  1.0000
  -5  -5   0    1433     133                                                        3538   69.39    0.00  1.0000
   5  -5   0    1136     140                                                        3063   69.44    0.00  1.0000
  -5  -5   0    1316     137                                                        3353   69.39    0.00  1.0000
  -5  -5   0    1278     143                                                        3293   69.39    0.00  1.0000
   5   5   0    1255     140                                                        3256   69.39    0.00  1.0000
  -5   5   0    1309     124                                                        3344   69.44    0.00  1.0000
  -5   5   0    1363     135                                                        3430   69.44    0.00  1.0000
   5   5   0    1232     145                                                        3218   69.39    0.00  1.0000
  -5   5   0    1250     144                                                        3249   69.44    0.00  1.0000
  -7  -5   0    1808      73                                                        1462   13.76    0.00  1.0000
  -7  -5   0    1716      78                                                        1379   13.76    0.00  1.0000
  -7  -5   0    1907      88                                                        1551   13.76    0.00  1.0000
   7  -5   0    1776      60                                                        1434   13.70    0.00  1.0000
   7  -5   0    1847      84                                                        1498   13.70    0.00  1.0000
  -7   5   0    1831      74                                                        1484   13.70    0.00  1.0000
  -7   5   0    1807      60                                                        1462   13.70    0.00  1.0000
   7   5   0    1873      83                                                        1520   13.76    0.00  1.0000
   7   5   0    1792      86                                                        1447   13.76    0.00  1.0000
  -7   5   0    1701      82                                                        1367   13.70    0.00  1.0000
   9  -5   0     620      64                                                        1241   33.17    0.00  1.0000
  -9  -5   0     614      75                                                        1233   33.19    0.00  1.0000
   9  -5   0     536      51                                                        1121   33.17    0.00  1.0000
   9  -5   0     558      73                                                        1153   33.17    0.00  1.0000
  -9  -5   0     591      78                                                        1200   33.19    0.00  1.0000
  -9  -5   0     539      74                                                        1125   33.19    0.00  1.0000
   9   5   0     515      79                                                        1091   33.19    0.00  1.0000
   9   5   0     654      93                                                        1289   33.19    0.00  1.0000
  -9   5   0     562      74                                                        1159   33.17    0.00  1.0000
  -9   5   0     573      68                                                        1174   33.17    0.00  1.0000
  -9   5   0     613      50                                                        1231   33.17    0.00  1.0000
 -11  -5   0      49      25                                                           8  -13.64    0.00  1.0000
  11  -5   0      97      37                                                          32  -13.62    0.00  1.0000
 -11  -5   0     105      39                                                          37  -13.64    0.00  1.0000
  11  -5   0     158      29                                                          71  -13.62    0.00  1.0000
 -11  -5   0     112      29                                                          41  -13.64    0.00  1.0000
  11   5   0      93      40                                                          30  -13.64    0.00  1.0000
 -11   5   0     145      40                                                          62  -13.62    0.00  1.0000
 -11   5   0     151      33                                                          66  -13.62    0.00  1.0000
  11   5   0      77      34                                                          21  -13.64    0.00  1.0000
 -13  -5   0    3488     130                                                        2772   20.60    0.00  1.0000
 -13  -5   0    3482     125                                                        2767   20.60    0.00  1.0000
  13  -5   0    3319     124                                                        2621   20.62    0.00  1.0000
  13  -5   0    3334     117                                                        2634   20.62    0.00  1.0000
 -13  -5   0    3442     120                                                        2731   20.60    0.00  1.0000
  13   5   0    3452     130                                                        2740   20.60    0.00  1.0000
 -13   5   0    3256     125                                                        2565   20.62    0.00  1.0000
 -13   5   0    3293     120                                                        2598   20.62    0.00  1.0000
  13   5   0    3390     130                                                        2685   20.60    0.00  1.0000
 -15  -5   0       0      39                                                          27   15.67    0.00  1.0000
 -15  -5   0       5      33                                                          49   15.67    0.00  1.0000
 -15  -5   0       0      29                                                          29   15.67    0.00  1.0000
  15  -5   0       3      39                                                          10   15.56    0.00  1.0000
  15  -5   0      10      31                                                          63   15.56    0.00  1.0000
 -15   5   0       1      37                                                          35   15.56    0.00  1.0000
 -15   5   0       3      17                                                          10   15.56    0.00  1.0000
  15   5   0      24      41                                                         -14   15.67    0.00  1.0000
  15   5   0       8      36                                                          58   15.67    0.00  1.0000
 -15   5   0       4      40                                                           8   15.56    0.00  1.0000
  15   5   0       3      22                                                          42   15.67    0.00  1.0000
 -17  -5   0    3538     152                                                        3639    2.71    0.00  1.0000
  17  -5   0    3458     155                                                        3555    2.63    0.00  1.0000
  17  -5   0    3451     150                                                        3548    2.63    0.00  1.0000
 -17  -5   0    3557     158                                                        3658    2.71    0.00  1.0000
 -17  -5   0    3418     156                                                        3517    2.71    0.00  1.0000
 -17   5   0    3419     134                                                        3516    2.63    0.00  1.0000
  17   5   0    3576     163                                                        3678    2.71    0.00  1.0000
 -17   5   0    3355     152                                                        3451    2.63    0.00  1.0000
  17   5   0    3601     165                                                        3703    2.71    0.00  1.0000
  17   5   0    3381     136                                                        3480    2.71    0.00  1.0000
 -17   5   0    3319     153                                                        3414    2.63    0.00  1.0000
 -19  -5   0     440      50                                                         450   -0.74    0.00  1.0000
 -19  -5   0     336      45                                                         344   -0.74    0.00  1.0000
  19  -5   0     320      45                                                         329   -0.82    0.00  1.0000
 -19  -5   0     395      55                                                         404   -0.74    0.00  1.0000
  19  -5   0     328      50                                                         337   -0.82    0.00  1.0000
  19   5   0     330      51                                                         338   -0.74    0.00  1.0000
 -19   5   0     442      39                                                         453   -0.82    0.00  1.0000
  19   5   0     355      56                                                         364   -0.74    0.00  1.0000
  19   5   0     397      37                                                         406   -0.74    0.00  1.0000
 -19   5   0     287      50                                                         296   -0.82    0.00  1.0000
 -19   5   0     333      48                                                         342   -0.82    0.00  1.0000
  21  -5   0     353      43                                                         169   18.55    0.00  1.0000
 -21  -5   0     364      39                                                         178   18.45    0.00  1.0000
 -21  -5   0     346      39                                                         165   18.45    0.00  1.0000
 -21  -5   0     408      48                                                         209   18.45    0.00  1.0000
  21  -5   0     254      36                                                         103   18.55    0.00  1.0000
 -21   5   0     334      42                                                         156   18.55    0.00  1.0000
  21   5   0     407      45                                                         208   18.45    0.00  1.0000
 -21   5   0     331      25                                                         154   18.55    0.00  1.0000
  21   5   0     303      26                                                         136   18.45    0.00  1.0000
 -21   5   0     332      44                                                         155   18.55    0.00  1.0000
  21   5   0     214      46                                                          79   18.45    0.00  1.0000
  23  -5   0     370      47                                                         319    4.46    0.00  1.0000
  23  -5   0     409      50                                                         355    4.46    0.00  1.0000
 -23  -5   0     314      47                                                         267    4.44    0.00  1.0000
 -23  -5   0     397      45                                                         344    4.44    0.00  1.0000
 -23  -5   0     451      53                                                         394    4.44    0.00  1.0000
  23   5   0     334      52                                                         285    4.44    0.00  1.0000
 -23   5   0     404      50                                                         350    4.46    0.00  1.0000
 -23   5   0     332      52                                                         283    4.46    0.00  1.0000
  23   5   0     449      57                                                         392    4.44    0.00  1.0000
  23   5   0     498      34                                                         438    4.44    0.00  1.0000
 -23   5   0     436      33                                                         380    4.46    0.00  1.0000
 -25  -5   0     127      41                                                          67   -9.89    0.00  1.0000
 -25  -5   0     126      37                                                          66   -9.89    0.00  1.0000
 -25  -5   0     196      43                                                         119   -9.89    0.00  1.0000
  25  -5   0     166      40                                                          96   -9.93    0.00  1.0000
  25  -5   0     229      38                                                         145   -9.93    0.00  1.0000
 -25   5   0      43      40                                                          12   -9.93    0.00  1.0000
  25   5   0     184      24                                                         110   -9.89    0.00  1.0000
 -25   5   0      72      39                                                          29   -9.93    0.00  1.0000
  25   5   0     124      44                                                          65   -9.89    0.00  1.0000
 -25   5   0     108      41                                                          53   -9.93    0.00  1.0000
 -25   5   0     179      28                                                         106   -9.93    0.00  1.0000
 -27  -5   0     387      88                                                         704   22.11    0.00  1.0000
  27  -5   0     292      62                                                         573   22.09    0.00  1.0000
  27  -5   0     364      69                                                         672   22.09    0.00  1.0000
 -27  -5   0     226      61                                                         479   22.11    0.00  1.0000
 -27  -5   0     332      72                                                         628   22.11    0.00  1.0000
 -27   5   0     317      68                                                         607   22.09    0.00  1.0000
 -27   5   0     250      60                                                         513   22.09    0.00  1.0000
  27   5   0     379      43                                                         693   22.11    0.00  1.0000
 -27   5   0     180      59                                                         411   22.09    0.00  1.0000
  27   5   0     182      63                                                         414   22.11    0.00  1.0000
 -27   5   0     282      53                                                         559   22.09    0.00  1.0000
 -29  -5   0     201      43                                                         151    6.03    0.00  1.0000
  29  -5   0     141      39                                                         101    5.84    0.00  1.0000
 -29  -5   0     202      48                                                         152    6.03    0.00  1.0000
 -29  -5   0     187      46                                                         139    6.03    0.00  1.0000
  29  -5   0     284      42                                                         226    5.84    0.00  1.0000
 -29   5   0     222      48                                                         171    5.84    0.00  1.0000
  29   5   0     244      53                                                         189    6.03    0.00  1.0000
 -29   5   0     243      92                                                         190    5.84    0.00  1.0000
  29   5   0     242      27                                                         187    6.03    0.00  1.0000
 -29   5   0     269      45                                                         213    5.84    0.00  1.0000
 -31  -5   0     340      60                                                         333    0.62    0.00  1.0000
 -31  -5   0     304      53                                                         297    0.62    0.00  1.0000
  31  -5   0     314      48                                                         307    0.63    0.00  1.0000
 -31  -5   0     391      56                                                         383    0.62    0.00  1.0000
  31  -5   0     419      50                                                         411    0.63    0.00  1.0000
  31   5   0     457      39                                                         449    0.62    0.00  1.0000
 -31   5   0     495      63                                                         486    0.63    0.00  1.0000
 -31   5   0     385      52                                                         377    0.63    0.00  1.0000
  31   5   0     226      58                                                         220    0.62    0.00  1.0000
 -31   5   0     395      61                                                         387    0.63    0.00  1.0000
 -33  -5   0     514      78                                                         689   11.49    0.00  1.0000
  33  -5   0     490      68                                                         660   11.40    0.00  1.0000
  33  -5   0     469      65                                                         635   11.40    0.00  1.0000
 -33  -5   0     455      74                                                         621   11.49    0.00  1.0000
 -33   5   0     418      70                                                         576   11.40    0.00  1.0000
  33   5   0     401      77                                                         557   11.49    0.00  1.0000
 -33   5   0     606      73                                                         794   11.40    0.00  1.0000
  33   5   0     602      48                                                         791   11.49    0.00  1.0000
 -33   5   0     320      72                                                         460   11.40    0.00  1.0000
  35  -5   0      14      40                                                          -5  -12.05    0.00  1.0000
 -35  -5   0       1      46                                                          21  -11.99    0.00  1.0000
 -35   5   0      14      43                                                         -35  -12.05    0.00  1.0000
  35   5   0       2      55                                                          25  -11.99    0.00  1.0000
 -35   5   0      27      62                                                          80  -12.05    0.00  1.0000
  35   5   0       1      26                                                           7  -11.99    0.00  1.0000
 -35   5   0      14      35                                                         -22  -12.05    0.00  1.0000
 -35   5   0      10      50                                                          46  -12.05    0.00  1.0000
 -37  -5   0      58      52                                                          55   -0.60    0.00  1.0000
 -37   5   0       0      45                                                        -106   -0.49    0.00  1.0000
 -37   5   0      29      55                                                          27   -0.49    0.00  1.0000
  37   5   0       0      57                                                          -5   -0.60    0.00  1.0000
  37   5   0       0      26                                                         -30   -0.60    0.00  1.0000
 -37   5   0       0      38                                                         -79   -0.49    0.00  1.0000
 -39  -5   0     255      56                                                         205    5.29    0.00  1.0000
  39   5   0     119      31                                                          86    5.29    0.00  1.0000
 -39   5   0     202      50                                                         158    5.27    0.00  1.0000
 -39   5   0     163      66                                                         124    5.27    0.00  1.0000
 -39   5   0     148      44                                                         111    5.27    0.00  1.0000
  39   5   0       3      63                                                         -17    5.29    0.00  1.0000
 -41  -5   0      18      51                                                          32    5.03    0.00  1.0000
 -41   5   0      42      45                                                          63    5.00    0.00  1.0000
 -41   5   0      62      63                                                          86    5.00    0.00  1.0000
  41   5   0      34      48                                                          53    5.03    0.00  1.0000
  41   5   0      12      63                                                          24    5.03    0.00  1.0000
 -41   5   0      80      45                                                         108    5.00    0.00  1.0000
 -43  -5   0       2      57                                                           4    3.23    0.00  1.0000
 -43   5   0      13      44                                                          20    3.25    0.00  1.0000
 -43   5   0       1      60                                                         -71    3.25    0.00  1.0000
  43   5   0       1      63                                                         -37    3.23    0.00  1.0000
 -43   5   0      33      44                                                          43    3.25    0.00  1.0000
 -45  -5   0       3      54                                                        -138    5.22    0.00  1.0000
  45   5   0       3      29                                                          -2    5.22    0.00  1.0000
 -45   5   0       0      65                                                           3    5.27    0.00  1.0000
 -45   5   0       3      44                                                         -37    5.27    0.00  1.0000
 -45   5   0      60      41                                                          88    5.27    0.00  1.0000
  45   5   0      39      67                                                          61    5.22    0.00  1.0000
 -47   5   0      33      68                                                          63   -7.00    0.00  1.0000
 -47   5   0     121      40                                                         174   -7.00    0.00  1.0000
 -47   5   0      31      88                                                          60   -7.00    0.00  1.0000
  47   5   0       3      69                                                          16   -7.00    0.00  1.0000
  47   5   0      20      30                                                          44   -7.00    0.00  1.0000
   0  -6   0       3      48                                                         219   46.72    0.00  1.0000
   0  -6   0       3      28                                                         220   46.72    0.00  1.0000
   0   6   0       3      28                                                         211   46.72    0.00  1.0000
   0   6   0       3      35                                                         209   46.72    0.00  1.0000
   0   6   0       9      48                                                         144   46.72    0.00  1.0000
   0   6   0       5      40                                                         252   46.72    0.00  1.0000
  -2  -6   0      19      48                                                         584  -91.33    0.00  1.0000
   2  -6   0      27      44                                                         546  -91.24    0.00  1.0000
   2  -6   0      19      69                                                         584  -91.24    0.00  1.0000
  -2  -6   0      13      64                                                         624  -91.33    0.00  1.0000
  -2   6   0      40      45                                                         493  -91.24    0.00  1.0000
   2   6   0      19      65                                                         584  -91.33    0.00  1.0000
  -2   6   0      40      60                                                         491  -91.24    0.00  1.0000
  -2   6   0      42      47                                                         487  -91.24    0.00  1.0000
   2   6   0      10      67                                                         645  -91.33    0.00  1.0000
   2   6   0      17      46                                                         599  -91.33    0.00  1.0000
   4  -6   0    1154      94                                                        1432   12.43    0.00  1.0000
  -4  -6   0    1092      91                                                        1364   12.49    0.00  1.0000
  -4  -6   0    1243      87                                                        1532   12.49    0.00  1.0000
  -4  -6   0    1146      74                                                        1424   12.49    0.00  1.0000
   4  -6   0    1017      65                                                        1278   12.43    0.00  1.0000
  -4   6   0    1055      95                                                        1321   12.43    0.00  1.0000
   4   6   0    1165      72                                                        1445   12.49    0.00  1.0000
  -4   6   0    1377      97                                                        1679   12.43    0.00  1.0000
  -4   6   0    1036      75                                                        1300   12.43    0.00  1.0000
   4   6   0    1287      93                                                        1581   12.49    0.00  1.0000
  -4   6   0    1008      66                                                        1268   12.43    0.00  1.0000
   4   6   0    1070      93                                                        1339   12.49    0.00  1.0000
   6  -6   0     825      47                                                         720   -6.07    0.00  1.0000
  -6  -6   0     980      61                                                         866   -6.02    0.00  1.0000
  -6  -6   0    1007      77                                                         892   -6.02    0.00  1.0000
   6  -6   0     959      75                                                         845   -6.07    0.00  1.0000
  -6  -6   0    1004      72                                                         889   -6.02    0.00  1.0000
  -6   6   0     880      61                                                         771   -6.07    0.00  1.0000
  -6   6   0     835      75                                                         729   -6.07    0.00  1.0000
   6   6   0     940      84                                                         829   -6.02    0.00  1.0000
  -6   6   0     948      47                                                         835   -6.07    0.00  1.0000
   6   6   0     923      55                                                         813   -6.02    0.00  1.0000
   6   6   0    1086      76                                                         966   -6.02    0.00  1.0000
  -8  -6   0     276      52                                                         305   -2.80    0.00  1.0000
   8  -6   0     241      24                                                         269   -2.86    0.00  1.0000
  -8  -6   0     258      40                                                         286   -2.80    0.00  1.0000
  -8  -6   0     292      37                                                         322   -2.80    0.00  1.0000
   8  -6   0     302      53                                                         334   -2.86    0.00  1.0000
  -8   6   0     254      24                                                         283   -2.86    0.00  1.0000
  -8   6   0     250      51                                                         279   -2.86    0.00  1.0000
  -8   6   0     224      40                                                         251   -2.86    0.00  1.0000
   8   6   0     162      51                                                         185   -2.80    0.00  1.0000
   8   6   0     203      43                                                         228   -2.80    0.00  1.0000
 -10  -6   0     241      45                                                          49   27.83    0.00  1.0000
  10  -6   0     108      42                                                           3   27.90    0.00  1.0000
 -10  -6   0     300      30                                                          78   27.83    0.00  1.0000
 -10  -6   0     237      33                                                          47   27.83    0.00  1.0000
  10  -6   0     221      18                                                          40   27.90    0.00  1.0000
 -10   6   0     176      43                                                          22   27.90    0.00  1.0000
 -10   6   0     197      16                                                          30   27.90    0.00  1.0000
  10   6   0     262      37                                                          59   27.83    0.00  1.0000
  10   6   0      75      43                                                         -22   27.83    0.00  1.0000
 -10   6   0     207      34                                                          34   27.90    0.00  1.0000
 -12  -6   0     441      68                                                         752   20.69    0.00  1.0000
 -12  -6   0     419      75                                                         724   20.69    0.00  1.0000
 -12  -6   0     460      63                                                         777   20.69    0.00  1.0000
  12  -6   0     412      74                                                         713   20.63    0.00  1.0000
 -12   6   0     357      75                                                         641   20.63    0.00  1.0000
  12   6   0     360      62                                                         646   20.69    0.00  1.0000
  12   6   0     422      73                                                         727   20.69    0.00  1.0000
 -12   6   0     369      63                                                         656   20.63    0.00  1.0000
 -14  -6   0       2      45                                                          36  -16.53    0.00  1.0000
 -14  -6   0       8      30                                                           6  -16.53    0.00  1.0000
  14  -6   0      26      42                                                          -6  -16.50    0.00  1.0000
  14  -6   0       1      29                                                          28  -16.50    0.00  1.0000
 -14  -6   0       3      33                                                          13  -16.53    0.00  1.0000
 -14   6   0       2      37                                                          18  -16.50    0.00  1.0000
 -14   6   0      26      42                                                         -28  -16.50    0.00  1.0000
  14   6   0      27      76                                                         -33  -16.53    0.00  1.0000
  14   6   0       4      38                                                          44  -16.53    0.00  1.0000
  16  -6   0     262      57                                                         703   33.10    0.00  1.0000
  16  -6   0     209      71                                                         613   33.10    0.00  1.0000
 -16  -6   0     268      78                                                         715   33.22    0.00  1.0000
 -16  -6   0     232      67                                                         655   33.22    0.00  1.0000
 -16  -6   0     271      73                                                         719   33.22    0.00  1.0000
 -16   6   0     278      67                                                         729   33.10    0.00  1.0000
  16   6   0     328      91                                                         810   33.22    0.00  1.0000
 -16   6   0     274      74                                                         722   33.10    0.00  1.0000
  16   6   0     369      81                                                         874   33.22    0.00  1.0000
  16   6   0     319      47                                                         796   33.22    0.00  1.0000
 -18  -6   0      29      36                                                         118  -17.83    0.00  1.0000
 -18  -6   0      64      49                                                         183  -17.83    0.00  1.0000
 -18  -6   0      20      37                                                          99  -17.83    0.00  1.0000
  18  -6   0      35      34                                                         130  -17.87    0.00  1.0000
  18  -6   0       2      42                                                          44  -17.87    0.00  1.0000
 -18   6   0       5      45                                                          58  -17.87    0.00  1.0000
  18   6   0      73      45                                                         197  -17.83    0.00  1.0000
 -18   6   0      23      44                                                         107  -17.87    0.00  1.0000
  18   6   0      23      49                                                         106  -17.83    0.00  1.0000
  18   6   0      21      26                                                         101  -17.83    0.00  1.0000
  20  -6   0     219      37                                                         135   10.19    0.00  1.0000
 -20  -6   0     238      47                                                         150   10.24    0.00  1.0000
 -20  -6   0     192      37                                                         114   10.24    0.00  1.0000
 -20  -6   0     139      39                                                          74   10.24    0.00  1.0000
  20  -6   0     143      42                                                          77   10.19    0.00  1.0000
  20   6   0     255      45                                                         163   10.24    0.00  1.0000
 -20   6   0     178      46                                                         103   10.19    0.00  1.0000
 -20   6   0     229      21                                                         143   10.19    0.00  1.0000
  20   6   0     224      51                                                         139   10.24    0.00  1.0000
  20   6   0     302      28                                                         201   10.24    0.00  1.0000
 -20   6   0     202      42                                                         122   10.19    0.00  1.0000
  22  -6   0     234      68                                                         590   29.08    0.00  1.0000
 -22  -6   0     297      75                                                         687   29.08    0.00  1.0000
 -22  -6   0     312      71                                                         711   29.08    0.00  1.0000
 -22  -6   0     207      58                                                         546   29.08    0.00  1.0000
 -22   6   0     193      61                                                         524   29.08    0.00  1.0000
 -22   6   0     140      56                                                         433   29.08    0.00  1.0000
  22   6   0     209      68                                                         549   29.08    0.00  1.0000
  22   6   0     150      61                                                         450   29.08    0.00  1.0000
 -22   6   0     254      43                                                         621   29.08    0.00  1.0000
  22   6   0     222      43                                                         570   29.08    0.00  1.0000
  24  -6   0     250      48                                                         371   11.05    0.00  1.0000
  24  -6   0     208      53                                                         319   11.05    0.00  1.0000
 -24  -6   0     303      57                                                         433   10.90    0.00  1.0000
 -24  -6   0     277      58                                                         402   10.90    0.00  1.0000
 -24  -6   0     189      58                                                         294   10.90    0.00  1.0000
 -24   6   0     151      51                                                         247   11.05    0.00  1.0000
  24   6   0     195      55                                                         302   10.90    0.00  1.0000
  24   6   0     297      37                                                         425   10.90    0.00  1.0000
 -24   6   0     203      55                                                         313   11.05    0.00  1.0000
  24   6   0     210      61                                                         320   10.90    0.00  1.0000
 -24   6   0     321      43                                                         456   11.05    0.00  1.0000
 -26  -6   0     715      56                                                         320   28.53    0.00  1.0000
  26  -6   0     503      48                                                         184   28.51    0.00  1.0000
  26  -6   0     639      45                                                         270   28.51    0.00  1.0000
 -26  -6   0     664      47                                                         286   28.53    0.00  1.0000
 -26  -6   0     534      48                                                         203   28.53    0.00  1.0000
 -26   6   0     555      30                                                         216   28.51    0.00  1.0000
  26   6   0     703      32                                                         312   28.53    0.00  1.0000
 -26   6   0     610      50                                                         251   28.51    0.00  1.0000
  26   6   0     653      60                                                         279   28.53    0.00  1.0000
 -26   6   0     636      53                                                         268   28.51    0.00  1.0000
  26   6   0     496      53                                                         180   28.53    0.00  1.0000
  28  -6   0      11      41                                                         -29  -10.87    0.00  1.0000
 -28  -6   0      12      45                                                         -61  -10.98    0.00  1.0000
 -28  -6   0      12      40                                                         -44  -10.98    0.00  1.0000
  28  -6   0      11      39                                                          43  -10.87    0.00  1.0000
 -28  -6   0      12      43                                                         -13  -10.98    0.00  1.0000
 -28   6   0      11      44                                                          -3  -10.87    0.00  1.0000
  28   6   0      13      50                                                          48  -10.98    0.00  1.0000
 -28   6   0      10      28                                                          41  -10.87    0.00  1.0000
 -28   6   0       1      46                                                          18  -10.87    0.00  1.0000
  28   6   0       2      24                                                          20  -10.98    0.00  1.0000
 -28   6   0      11      43                                                         -42  -10.87    0.00  1.0000
 -30  -6   0      14      50                                                          60   12.91    0.00  1.0000
  30  -6   0     129      50                                                         237   12.91    0.00  1.0000
  30  -6   0      60      44                                                         138   12.91    0.00  1.0000
 -30  -6   0     106      53                                                         205   12.91    0.00  1.0000
 -30  -6   0      73      53                                                         158   12.91    0.00  1.0000
 -30   6   0      80      50                                                         168   12.91    0.00  1.0000
 -30   6   0      85      54                                                         175   12.91    0.00  1.0000
  30   6   0     137      30                                                         248   12.91    0.00  1.0000
 -30   6   0      85      56                                                         175   12.91    0.00  1.0000
  30   6   0     100      58                                                         196   12.91    0.00  1.0000
 -30   6   0      74      35                                                         159   12.91    0.00  1.0000
  32  -6   0     113      48                                                         117    0.55    0.00  1.0000
 -32  -6   0     144      54                                                         148    0.52    0.00  1.0000
 -32   6   0      88      55                                                          91    0.55    0.00  1.0000
 -32   6   0     114      33                                                         118    0.55    0.00  1.0000
  32   6   0     110      27                                                         113    0.52    0.00  1.0000
 -32   6   0     165      51                                                         169    0.55    0.00  1.0000
  32   6   0     165      61                                                         169    0.52    0.00  1.0000
 -32   6   0      70      55                                                          73    0.55    0.00  1.0000
 -32   6   0      87      37                                                          90    0.55    0.00  1.0000
 -34  -6   0       0      49                                                         -50   -0.05    0.00  1.0000
  34  -6   0       0      42                                                         -12    0.07    0.00  1.0000
 -34   6   0      54      39                                                          54    0.07    0.00  1.0000
 -34   6   0       5      36                                                           5    0.07    0.00  1.0000
 -34   6   0      43      49                                                          43    0.07    0.00  1.0000
  34   6   0       5      25                                                           5   -0.05    0.00  1.0000
 -34   6   0      22      52                                                          22    0.07    0.00  1.0000
  34   6   0       8      71                                                           8   -0.05    0.00  1.0000
 -36  -6   0     360      62                                                         300    5.36    0.00  1.0000
  36  -6   0     406      58                                                         342    5.34    0.00  1.0000
  36   6   0     283      69                                                         230    5.36    0.00  1.0000
  36   6   0     345      33                                                         286    5.36    0.00  1.0000
 -36   6   0     279      46                                                         226    5.34    0.00  1.0000
 -36   6   0     364      60                                                         303    5.34    0.00  1.0000
 -36   6   0     215      61                                                         169    5.34    0.00  1.0000
 -36   6   0     365      44                                                         304    5.34    0.00  1.0000
 -38  -6   0     319      69                                                         359    3.53    0.00  1.0000
  38  -6   0     336      58                                                         378    3.61    0.00  1.0000
 -38   6   0     231      68                                                         266    3.61    0.00  1.0000
  38   6   0     296      34                                                         335    3.53    0.00  1.0000
 -38   6   0     351      62                                                         394    3.61    0.00  1.0000
 -38   6   0     364      52                                                         408    3.61    0.00  1.0000
 -38   6   0     369      48                                                         413    3.61    0.00  1.0000
  38   6   0     255      71                                                         291    3.53    0.00  1.0000
 -40  -6   0     124      62                                                         109   -2.18    0.00  1.0000
  40   6   0     118      28                                                         104   -2.18    0.00  1.0000
 -40   6   0     221      56                                                         202   -2.14    0.00  1.0000
  40   6   0     135      67                                                         120   -2.18    0.00  1.0000
 -40   6   0     158      65                                                         142   -2.14    0.00  1.0000
 -40   6   0     168      42                                                         151   -2.14    0.00  1.0000
 -40   6   0      30      45                                                          23   -2.14    0.00  1.0000
 -42  -6   0       6      70                                                         -96    7.72    0.00  1.0000
 -42   6   0      44      42                                                          81    7.57    0.00  1.0000
  42   6   0       0      65                                                           6    7.72    0.00  1.0000
 -42   6   0      14      47                                                          37    7.57    0.00  1.0000
 -42   6   0      99      52                                                         151    7.57    0.00  1.0000
 -42   6   0      52      67                                                          91    7.57    0.00  1.0000
  44   6   0       3      24                                                           5   -1.91    0.00  1.0000
 -44   6   0      35      49                                                          43   -1.97    0.00  1.0000
  44   6   0      73      67                                                          84   -1.91    0.00  1.0000
 -44   6   0       0      65                                                          -3   -1.97    0.00  1.0000
 -44   6   0     127      53                                                         141   -1.97    0.00  1.0000
 -44   6   0      54      44                                                          63   -1.97    0.00  1.0000
  46   6   0      34      69                                                         103  -13.87    0.00  1.0000
 -46   6   0      17      47                                                          72  -13.85    0.00  1.0000
 -46   6   0      85      52                                                         183  -13.85    0.00  1.0000
 -46   6   0      17      54                                                          72  -13.85    0.00  1.0000
 -46   6   0      19      65                                                         -63  -13.85    0.00  1.0000
   1  -7   0     233      54                                                         220   -1.42    0.00  1.0000
  -1  -7   0     202      31                                                         190   -1.36    0.00  1.0000
   1  -7   0     237      29                                                         224   -1.42    0.00  1.0000
  -1  -7   0     280      56                                                         266   -1.36    0.00  1.0000
  -1   7   0      94      52                                                          86   -1.42    0.00  1.0000
  -1   7   0     103      41                                                          94   -1.42    0.00  1.0000
   1   7   0     158      56                                                         148   -1.36    0.00  1.0000
  -1   7   0     118      36                                                         109   -1.42    0.00  1.0000
   1   7   0     183      43                                                         172   -1.36    0.00  1.0000
   1   7   0     148      36                                                         138   -1.36    0.00  1.0000
   3  -7   0     478      47                                                          43   49.07    0.00  1.0000
  -3  -7   0     459      29                                                          37   49.19    0.00  1.0000
  -3  -7   0     634      49                                                          97   49.19    0.00  1.0000
   3  -7   0     588      26                                                          80   49.07    0.00  1.0000
   3   7   0     397      50                                                          21   49.19    0.00  1.0000
  -3   7   0     531      42                                                          60   49.07    0.00  1.0000
  -3   7   0     367      32                                                          15   49.07    0.00  1.0000
   3   7   0     489      39                                                          46   49.19    0.00  1.0000
  -3   7   0     234      26                                                          -9   49.07    0.00  1.0000
   3   7   0     374      31                                                          16   49.19    0.00  1.0000
  -3   7   0     424      49                                                          28   49.07    0.00  1.0000
  -5  -7   0    1827     113                                                        2511  -23.66    0.00  1.0000
   5  -7   0    1881     135                                                        2581  -23.87    0.00  1.0000
  -5  -7   0    1744     124                                                        2414  -23.66    0.00  1.0000
   5  -7   0    1800     105                                                        2486  -23.87    0.00  1.0000
  -5  -7   0    1898     132                                                        2595  -23.66    0.00  1.0000
   5   7   0    1929     112                                                        2631  -23.66    0.00  1.0000
   5   7   0    1726     135                                                        2393  -23.66    0.00  1.0000
  -5   7   0    1778     131                                                        2460  -23.87    0.00  1.0000
  -5   7   0    1782     118                                                        2465  -23.87    0.00  1.0000
   5   7   0    2010     129                                                        2725  -23.66    0.00  1.0000
  -5   7   0    2196     138                                                        2948  -23.87    0.00  1.0000
  -5   7   0    1736     105                                                        2411  -23.87    0.00  1.0000
   7  -7   0     281      49                                                          55   30.08    0.00  1.0000
  -7  -7   0     325      32                                                          75   30.16    0.00  1.0000
  -7  -7   0     154      36                                                           9   30.16    0.00  1.0000
   7  -7   0     140      22                                                           6   30.08    0.00  1.0000
  -7  -7   0     315      51                                                          70   30.16    0.00  1.0000
   7   7   0      88      47                                                         -27   30.16    0.00  1.0000
  -7   7   0     349      23                                                          87   30.08    0.00  1.0000
   7   7   0     317      30                                                          71   30.16    0.00  1.0000
  -7   7   0     286      51                                                          57   30.08    0.00  1.0000
   7   7   0     249      38                                                          41   30.16    0.00  1.0000
  -7   7   0     369      45                                                          97   30.08    0.00  1.0000
  -7   7   0      88      35                                                         -59   30.08    0.00  1.0000
   9  -7   0      85      49                                                         113    4.54    0.00  1.0000
  -9  -7   0     100      35                                                         130    4.56    0.00  1.0000
   9  -7   0      86      22                                                         114    4.54    0.00  1.0000
  -9  -7   0     127      40                                                         161    4.56    0.00  1.0000
  -9  -7   0     137      54                                                         172    4.56    0.00  1.0000
   9   7   0      46      52                                                          67    4.56    0.00  1.0000
   9   7   0     114      41                                                         146    4.56    0.00  1.0000
   9   7   0      90      31                                                         119    4.56    0.00  1.0000
  -9   7   0      56      39                                                          79    4.54    0.00  1.0000
  -9   7   0      87      21                                                         115    4.54    0.00  1.0000
  -9   7   0      60      52                                                          84    4.54    0.00  1.0000
 -11  -7   0       9      45                                                          -5    9.55    0.00  1.0000
 -11  -7   0       1      31                                                           5    9.55    0.00  1.0000
 -11  -7   0       0      35                                                          10    9.55    0.00  1.0000
  11  -7   0       9      45                                                         -19    9.58    0.00  1.0000
 -11   7   0       9      36                                                         -11    9.58    0.00  1.0000
 -11   7   0       9      17                                                          -4    9.58    0.00  1.0000
  11   7   0       9      49                                                         -75    9.55    0.00  1.0000
  11   7   0      44      40                                                          90    9.55    0.00  1.0000
 -11   7   0       9      47                                                         -56    9.58    0.00  1.0000
 -13  -7   0     506      41                                                         150   32.86    0.00  1.0000
  13  -7   0     658      55                                                         236   33.06    0.00  1.0000
 -13  -7   0     654      55                                                         235   32.86    0.00  1.0000
 -13  -7   0     657      40                                                         237   32.86    0.00  1.0000
  13   7   0     701      60                                                         264   32.86    0.00  1.0000
  13   7   0     606      45                                                         207   32.86    0.00  1.0000
 -13   7   0     534      55                                                         164   33.06    0.00  1.0000
 -13   7   0     601      46                                                         202   33.06    0.00  1.0000
 -15  -7   0       3      35                                                          14   -7.17    0.00  1.0000
  15  -7   0       2      46                                                          11   -6.97    0.00  1.0000
 -15  -7   0      13      33                                                          32   -7.17    0.00  1.0000
 -15  -7   0       0      46                                                           4   -7.17    0.00  1.0000
 -15   7   0       5      48                                                         -38   -6.97    0.00  1.0000
  15   7   0       5      48                                                         -51   -7.17    0.00  1.0000
 -15   7   0       5      39                                                         -44   -6.97    0.00  1.0000
  15   7   0      27      39                                                          53   -7.17    0.00  1.0000
 -17  -7   0     280      60                                                         356    6.88    0.00  1.0000
 -17  -7   0     247      45                                                         319    6.88    0.00  1.0000
  17  -7   0     185      53                                                         249    7.05    0.00  1.0000
 -17  -7   0     194      44                                                         258    6.88    0.00  1.0000
  17   7   0     242      52                                                         313    6.88    0.00  1.0000
 -17   7   0     132      54                                                         187    7.05    0.00  1.0000
 -17   7   0     191      52                                                         256    7.05    0.00  1.0000
  17   7   0     225      62                                                         294    6.88    0.00  1.0000
 -19  -7   0       1      35                                                          -6    3.52    0.00  1.0000
  19  -7   0       1      40                                                         -45    3.58    0.00  1.0000
 -19  -7   0       1      36                                                         -12    3.52    0.00  1.0000
 -19  -7   0       4      47                                                           9    3.52    0.00  1.0000
  19   7   0      34      41                                                          47    3.52    0.00  1.0000
  19   7   0       8      25                                                          15    3.52    0.00  1.0000
  19   7   0       1      48                                                         -31    3.52    0.00  1.0000
 -19   7   0       1      40                                                         -38    3.58    0.00  1.0000
 -19   7   0       1      49                                                           4    3.58    0.00  1.0000
  21  -7   0       4      43                                                           4  -12.25    0.00  1.0000
 -21  -7   0       3      47                                                          28  -12.33    0.00  1.0000
 -21  -7   0      18      39                                                          64  -12.33    0.00  1.0000
 -21  -7   0      15      40                                                         -31  -12.33    0.00  1.0000
  21   7   0      14      46                                                          56  -12.33    0.00  1.0000
 -21   7   0      15      54                                                         -15  -12.25    0.00  1.0000
 -21   7   0      15      40                                                          -9  -12.25    0.00  1.0000
  21   7   0      44      52                                                         108  -12.33    0.00  1.0000
  21   7   0      16      27                                                          59  -12.33    0.00  1.0000
 -23  -7   0      31      46                                                          28    0.79    0.00  1.0000
 -23  -7   0       0      39                                                          -9    0.79    0.00  1.0000
  23  -7   0       0      42                                                         -32    0.95    0.00  1.0000
 -23  -7   0       8      40                                                           7    0.79    0.00  1.0000
 -23   7   0       0      57                                                          -2    0.95    0.00  1.0000
  23   7   0       0      53                                                          -5    0.79    0.00  1.0000
  23   7   0       2      26                                                           1    0.79    0.00  1.0000
 -23   7   0      67      45                                                          62    0.95    0.00  1.0000
  23   7   0       0      44                                                         -27    0.79    0.00  1.0000
 -25  -7   0     432      71                                                         591   11.32    0.00  1.0000
  25  -7   0     377      58                                                         528   11.40    0.00  1.0000
 -25  -7   0     382      62                                                         532   11.32    0.00  1.0000
  25  -7   0     364      69                                                         512   11.40    0.00  1.0000
 -25  -7   0     518      66                                                         691   11.32    0.00  1.0000
 -25   7   0     334      79                                                         476   11.40    0.00  1.0000
 -25   7   0     468      44                                                         634   11.40    0.00  1.0000
  25   7   0     377      69                                                         526   11.32    0.00  1.0000
  25   7   0     537      49                                                         713   11.32    0.00  1.0000
  25   7   0     435      77                                                         595   11.32    0.00  1.0000
 -25   7   0     369      64                                                         518   11.40    0.00  1.0000
 -27  -7   0      29      49                                                          53    6.06    0.00  1.0000
 -27  -7   0      10      51                                                          26    6.06    0.00  1.0000
  27  -7   0      47      51                                                          76    6.07    0.00  1.0000
 -27  -7   0      94      49                                                         134    6.06    0.00  1.0000
  27   7   0      86      55                                                         124    6.06    0.00  1.0000
  27   7   0      89      31                                                         128    6.06    0.00  1.0000
 -27   7   0      72      63                                                         108    6.07    0.00  1.0000
 -27   7   0      61      27                                                          94    6.07    0.00  1.0000
 -27   7   0      36      50                                                          62    6.07    0.00  1.0000
  27   7   0     115      63                                                         159    6.06    0.00  1.0000
  29  -7   0      26      47                                                         -54   16.39    0.00  1.0000
 -29   7   0     155      65                                                          54   16.39    0.00  1.0000
 -29   7   0      26      27                                                         -45   16.39    0.00  1.0000
  29   7   0      37      27                                                           1   16.30    0.00  1.0000
 -29   7   0     172      54                                                          64   16.39    0.00  1.0000
  29   7   0      26      55                                                         -17   16.30    0.00  1.0000
 -31  -7   0     175      63                                                         150    3.21    0.00  1.0000
  31  -7   0      59      50                                                          44    3.40    0.00  1.0000
 -31   7   0     107      60                                                          86    3.40    0.00  1.0000
 -31   7   0      98      32                                                          78    3.40    0.00  1.0000
 -31   7   0     165      76                                                         139    3.40    0.00  1.0000
 -31   7   0     145      30                                                         121    3.40    0.00  1.0000
  31   7   0      80      93                                                          63    3.21    0.00  1.0000
  31   7   0     188      29                                                         162    3.21    0.00  1.0000
 -33  -7   0       1      58                                                          -2   -3.36    0.00  1.0000
  33  -7   0       1      47                                                         -38   -3.21    0.00  1.0000
 -33   7   0      18     111                                                          27   -3.21    0.00  1.0000
 -33   7   0       3      33                                                           7   -3.21    0.00  1.0000
 -33   7   0       6      30                                                          12   -3.21    0.00  1.0000
  33   7   0       1      59                                                         -33   -3.36    0.00  1.0000
 -33   7   0      17      54                                                          26   -3.21    0.00  1.0000
 -35  -7   0      50      60                                                          59    1.98    0.00  1.0000
  35  -7   0       0      49                                                          -1    1.99    0.00  1.0000
 -35   7   0      78     103                                                          89    1.99    0.00  1.0000
 -35   7   0       0      35                                                         -17    1.99    0.00  1.0000
 -35   7   0      24      34                                                          30    1.99    0.00  1.0000
  35   7   0      19      62                                                          25    1.98    0.00  1.0000
  37  -7   0       5      47                                                         -39   -6.81    0.00  1.0000
 -37  -7   0       5      60                                                         -15   -6.86    0.00  1.0000
  37   7   0       5      63                                                         -10   -6.86    0.00  1.0000
 -37   7   0      42      62                                                          74   -6.81    0.00  1.0000
 -37   7   0      41      39                                                          73   -6.81    0.00  1.0000
 -39  -7   0       2      60                                                         -63   -4.99    0.00  1.0000
  39  -7   0      77      53                                                         107   -4.99    0.00  1.0000
  39   7   0       2      65                                                          -7   -4.99    0.00  1.0000
 -39   7   0      85      66                                                         116   -4.99    0.00  1.0000
 -39   7   0      64      60                                                          91   -4.99    0.00  1.0000
 -39   7   0     112      42                                                         147   -4.99    0.00  1.0000
 -39   7   0      24      37                                                          41   -4.99    0.00  1.0000
  41  -7   0     107      52                                                         108   -0.20    0.00  1.0000
  41   7   0       0      62                                                           0   -0.20    0.00  1.0000
 -41   7   0     148      58                                                         149   -0.20    0.00  1.0000
 -41   7   0     147      61                                                         148   -0.20    0.00  1.0000
 -41   7   0      66      64                                                          67   -0.20    0.00  1.0000
 -41   7   0     119      40                                                         120   -0.20    0.00  1.0000
  43   7   0      39      68                                                          65   -5.75    0.00  1.0000
 -43   7   0       3      65                                                         -79   -5.69    0.00  1.0000
 -43   7   0      98      62                                                         136   -5.69    0.00  1.0000
 -43   7   0       0      44                                                           5   -5.69    0.00  1.0000
 -43   7   0      38      42                                                          63   -5.69    0.00  1.0000
  45   7   0       1      66                                                         -19    2.42    0.00  1.0000
 -45   7   0      31      44                                                          40    2.53    0.00  1.0000
 -45   7   0     117      58                                                         135    2.53    0.00  1.0000
 -45   7   0      17      47                                                          24    2.53    0.00  1.0000
 -45   7   0      54      69                                                          66    2.53    0.00  1.0000
   0  -8   0      57      29                                                          31    6.67    0.00  1.0000
   0  -8   0      41      51                                                          20    6.67    0.00  1.0000
   0   8   0      63      42                                                          36    6.67    0.00  1.0000
   0   8   0      43      52                                                          21    6.67    0.00  1.0000
   2  -8   0     222      55                                                         196   -2.84    0.00  1.0000
  -2  -8   0     138      53                                                         117   -2.94    0.00  1.0000
   2  -8   0     113      31                                                          95   -2.84    0.00  1.0000
  -2  -8   0     132      32                                                         112   -2.94    0.00  1.0000
  -2   8   0     115      40                                                          97   -2.84    0.00  1.0000
   2   8   0     147      37                                                         126   -2.94    0.00  1.0000
   2   8   0     185      44                                                         161   -2.94    0.00  1.0000
  -2   8   0     132      45                                                         112   -2.84    0.00  1.0000
   2   8   0      98      54                                                          81   -2.94    0.00  1.0000
  -2   8   0      98      56                                                          81   -2.84    0.00  1.0000
   4  -8   0      81      52                                                          74    1.32    0.00  1.0000
   4  -8   0      11      27                                                           9    1.32    0.00  1.0000
  -4  -8   0      66      33                                                          60    1.34    0.00  1.0000
  -4  -8   0      84      52                                                          77    1.34    0.00  1.0000
   4   8   0      25      55                                                          21    1.34    0.00  1.0000
  -4   8   0      46      38                                                          41    1.32    0.00  1.0000
   4   8   0      61      40                                                          55    1.34    0.00  1.0000
   4   8   0      51      34                                                          46    1.34    0.00  1.0000
  -4   8   0      95      53                                                          88    1.32    0.00  1.0000
  -4   8   0      67      47                                                          61    1.32    0.00  1.0000
   6  -8   0      20      24                                                          17    1.29    0.00  1.0000
  -6  -8   0      42      38                                                          37    1.23    0.00  1.0000
  -6  -8   0       0      50                                                         -23    1.23    0.00  1.0000
   6  -8   0      94      50                                                          86    1.29    0.00  1.0000
  -6  -8   0      35      32                                                          31    1.23    0.00  1.0000
  -6   8   0     111      40                                                         103    1.29    0.00  1.0000
  -6   8   0      61      50                                                          55    1.29    0.00  1.0000
   6   8   0       0      32                                                          -1    1.23    0.00  1.0000
  -6   8   0      12      50                                                           9    1.29    0.00  1.0000
   6   8   0      84      42                                                          77    1.23    0.00  1.0000
   6   8   0      38      53                                                          33    1.23    0.00  1.0000
  -8  -8   0     497      52                                                         395   -7.74    0.00  1.0000
   8  -8   0     574      44                                                         465   -7.65    0.00  1.0000
  -8  -8   0     467      65                                                         369   -7.74    0.00  1.0000
   8  -8   0     568      65                                                         460   -7.65    0.00  1.0000
  -8  -8   0     568      47                                                         459   -7.74    0.00  1.0000
   8   8   0     581      46                                                         471   -7.74    0.00  1.0000
  -8   8   0     568      58                                                         460   -7.65    0.00  1.0000
   8   8   0     520      55                                                         416   -7.74    0.00  1.0000
  -8   8   0     569      68                                                         461   -7.65    0.00  1.0000
  -8   8   0     520      53                                                         417   -7.65    0.00  1.0000
   8   8   0     577      70                                                         467   -7.74    0.00  1.0000
 -10  -8   0       1      34                                                         -10   -3.23    0.00  1.0000
  10  -8   0       2      48                                                           6   -3.15    0.00  1.0000
 -10  -8   0       1      51                                                         -35   -3.23    0.00  1.0000
  10  -8   0       2      20                                                           5   -3.15    0.00  1.0000
 -10  -8   0       1      38                                                         -28   -3.23    0.00  1.0000
 -10   8   0       1      38                                                         -10   -3.15    0.00  1.0000
  10   8   0       1      53                                                         -44   -3.23    0.00  1.0000
  10   8   0      55      31                                                          71   -3.23    0.00  1.0000
  10   8   0       1      42                                                          -1   -3.23    0.00  1.0000
 -10   8   0       1      48                                                          -1   -3.15    0.00  1.0000
  12  -8   0      91      21                                                         102   -1.71    0.00  1.0000
 -12  -8   0       0      67                                                         -33   -1.68    0.00  1.0000
 -12  -8   0      37      40                                                          44   -1.68    0.00  1.0000
 -12  -8   0     137      39                                                         149   -1.68    0.00  1.0000
  12  -8   0       1      51                                                           3   -1.71    0.00  1.0000
  12   8   0      27      56                                                          33   -1.68    0.00  1.0000
 -12   8   0     110      43                                                         122   -1.71    0.00  1.0000
  12   8   0      71      45                                                          80   -1.68    0.00  1.0000
  12   8   0     110      32                                                         121   -1.68    0.00  1.0000
 -12   8   0      80      54                                                          90   -1.71    0.00  1.0000
 -12   8   0     112      21                                                         124   -1.71    0.00  1.0000
 -14  -8   0      14      73                                                          12   -0.81    0.00  1.0000
 -14  -8   0       0      78                                                         -51   -0.81    0.00  1.0000
 -14  -8   0     106      39                                                         101   -0.81    0.00  1.0000
  14  -8   0       0      48                                                         -16   -0.80    0.00  1.0000
 -14   8   0      58      52                                                          55   -0.80    0.00  1.0000
 -14   8   0       0      41                                                         -23   -0.80    0.00  1.0000
  14   8   0      10      27                                                           9   -0.81    0.00  1.0000
  14   8   0       0      52                                                         -17   -0.81    0.00  1.0000
  14   8   0      28      44                                                          26   -0.81    0.00  1.0000
  16  -8   0     108      51                                                          20   19.91    0.00  1.0000
 -16  -8   0      91      37                                                          13   19.87    0.00  1.0000
 -16  -8   0      38      49                                                         -63   19.87    0.00  1.0000
 -16  -8   0      38      39                                                         -36   19.87    0.00  1.0000
 -16   8   0     150      43                                                          41   19.91    0.00  1.0000
  16   8   0      38      27                                                         -19   19.87    0.00  1.0000
 -16   8   0      39      50                                                         -29   19.91    0.00  1.0000
  16   8   0      77      54                                                           8   19.87    0.00  1.0000
  16   8   0     131      46                                                          31   19.87    0.00  1.0000
  18  -8   0       1      47                                                         -46    2.45    0.00  1.0000
 -18  -8   0      27      43                                                          36    2.47    0.00  1.0000
 -18  -8   0      23      51                                                          31    2.47    0.00  1.0000
 -18  -8   0      67      41                                                          80    2.47    0.00  1.0000
 -18   8   0       7      43                                                          11    2.45    0.00  1.0000
  18   8   0       1      54                                                         -10    2.47    0.00  1.0000
  18   8   0      29      46                                                          38    2.47    0.00  1.0000
 -18   8   0      29      54                                                          38    2.45    0.00  1.0000
 -20  -8   0       1      54                                                          20   13.31    0.00  1.0000
  20  -8   0      17      46                                                         -90   13.22    0.00  1.0000
 -20  -8   0      17      38                                                         -82   13.31    0.00  1.0000
 -20  -8   0      17      40                                                         -14   13.31    0.00  1.0000
  20   8   0      17      47                                                         -53   13.31    0.00  1.0000
 -20   8   0      17      52                                                          -1   13.22    0.00  1.0000
 -20   8   0      17      44                                                          -8   13.22    0.00  1.0000
  20   8   0       3      56                                                           7   13.31    0.00  1.0000
 -22  -8   0       2      55                                                          30   13.04    0.00  1.0000
 -22  -8   0      17      46                                                          -4   13.04    0.00  1.0000
  22  -8   0      17      49                                                          -1   13.04    0.00  1.0000
 -22  -8   0      36      45                                                         101   13.04    0.00  1.0000
  22   8   0      16      32                                                          64   13.04    0.00  1.0000
 -22   8   0      16      47                                                          64   13.04    0.00  1.0000
  22   8   0       9      50                                                          50   13.04    0.00  1.0000
  22   8   0      20      61                                                          72   13.04    0.00  1.0000
 -22   8   0      13      55                                                          59   13.04    0.00  1.0000
  24  -8   0       2      50                                                          12  -11.12    0.00  1.0000
 -24  -8   0      12      48                                                         -16  -11.29    0.00  1.0000
 -24  -8   0      12      55                                                         -39  -11.29    0.00  1.0000
 -24   8   0      12      56                                                         -10  -11.12    0.00  1.0000
  24   8   0       2      31                                                          16  -11.29    0.00  1.0000
  24   8   0      12      61                                                          -7  -11.29    0.00  1.0000
 -24   8   0      25      50                                                          65  -11.12    0.00  1.0000
  24   8   0      12      51                                                         -64  -11.29    0.00  1.0000
  26  -8   0      92      59                                                          50    8.02    0.00  1.0000
 -26  -8   0     180      63                                                         119    8.00    0.00  1.0000
  26   8   0      90      31                                                          49    8.00    0.00  1.0000
 -26   8   0       6      49                                                         -35    8.02    0.00  1.0000
 -26   8   0     217      64                                                         150    8.02    0.00  1.0000
  26   8   0      61      59                                                          28    8.00    0.00  1.0000
  26   8   0     126      66                                                          76    8.00    0.00  1.0000
 -28  -8   0      60      61                                                          60    0.07    0.00  1.0000
  28  -8   0      51      60                                                          51    0.11    0.00  1.0000
 -28   8   0     113      62                                                         112    0.11    0.00  1.0000
 -28   8   0      84      57                                                          83    0.11    0.00  1.0000
  28   8   0     143      59                                                         142    0.07    0.00  1.0000
  28   8   0     158      72                                                         157    0.07    0.00  1.0000
  28   8   0     162      33                                                         161    0.07    0.00  1.0000
 -30  -8   0      10      62                                                           6    2.07    0.00  1.0000
  30  -8   0       0      54                                                         -93    2.19    0.00  1.0000
 -30   8   0       0      59                                                         -64    2.19    0.00  1.0000
 -30   8   0       0      58                                                         -10    2.19    0.00  1.0000
  30   8   0      22      30                                                          16    2.07    0.00  1.0000
  30   8   0       0      54                                                         -54    2.07    0.00  1.0000
 -32  -8   0       0      62                                                           4    4.18    0.00  1.0000
  32  -8   0       2      57                                                         -23    4.23    0.00  1.0000
 -32   8   0      82      62                                                         108    4.23    0.00  1.0000
  32   8   0      39      60                                                          57    4.18    0.00  1.0000
  32   8   0      37      28                                                          54    4.18    0.00  1.0000
 -32   8   0       0      57                                                           2    4.23    0.00  1.0000
  34  -8   0       0      51                                                        -154    0.70    0.00  1.0000
 -34  -8   0       0      57                                                        -168    0.61    0.00  1.0000
  34   8   0       0      59                                                         -40    0.61    0.00  1.0000
 -34   8   0     141      65                                                         136    0.70    0.00  1.0000
 -34   8   0      23      60                                                          21    0.70    0.00  1.0000
 -34   8   0       0      27                                                         -40    0.70    0.00  1.0000
 -36  -8   0       2      79                                                         -74   -4.12    0.00  1.0000
  36  -8   0       2      52                                                         -33   -4.07    0.00  1.0000
  36   8   0      12      61                                                           5   -4.12    0.00  1.0000
 -36   8   0      22      60                                                          12   -4.07    0.00  1.0000
 -36   8   0     137      32                                                         109   -4.07    0.00  1.0000
 -36   8   0      44      32                                                          29   -4.07    0.00  1.0000
 -36   8   0     138      62                                                         110   -4.07    0.00  1.0000
  38  -8   0       0      47                                                         -76    0.81    0.00  1.0000
 -38   8   0     112      63                                                         107    0.81    0.00  1.0000
  38   8   0      49      65                                                          46    0.81    0.00  1.0000
 -38   8   0      23      32                                                          21    0.81    0.00  1.0000
 -38   8   0       0      34                                                         -13    0.81    0.00  1.0000
 -38   8   0       0      59                                                         -55    0.81    0.00  1.0000
  40   8   0      74      71                                                         125    8.22    0.00  1.0000
 -40   8   0      94      68                                                         150    8.27    0.00  1.0000
 -40   8   0      38      39                                                          77    8.27    0.00  1.0000
 -40   8   0     100      67                                                         158    8.27    0.00  1.0000
  42  -8   0       0      52                                                         -12   -0.58    0.00  1.0000
 -42   8   0      28      39                                                          26   -0.58    0.00  1.0000
 -42   8   0     144      67                                                         140   -0.58    0.00  1.0000
 -42   8   0      79      70                                                          76   -0.58    0.00  1.0000
  42   8   0       0      70                                                          -5   -0.49    0.00  1.0000
 -42   8   0      14      43                                                          13   -0.58    0.00  1.0000
  -1  -9   0       0      49                                                         -22    0.16    0.00  1.0000
  -1  -9   0      30      31                                                          31    0.16    0.00  1.0000
   1  -9   0       0      52                                                         -54    0.24    0.00  1.0000
  -1   9   0       0      35                                                         -41    0.24    0.00  1.0000
   1   9   0       6      45                                                           6    0.16    0.00  1.0000
   1   9   0       0      54                                                         -58    0.16    0.00  1.0000
   1   9   0       0      36                                                          -7    0.16    0.00  1.0000
  -1   9   0      37      46                                                          38    0.24    0.00  1.0000
  -1   9   0       0      52                                                          -9    0.24    0.00  1.0000
   3  -9   0       9      52                                                           8  -18.75    0.00  1.0000
  -3  -9   0      34      31                                                         -14  -18.79    0.00  1.0000
  -3  -9   0       7      57                                                          72  -18.79    0.00  1.0000
   3  -9   0      34      29                                                         -13  -18.75    0.00  1.0000
  -3   9   0       1      47                                                          47  -18.75    0.00  1.0000
   3   9   0       1      45                                                          48  -18.79    0.00  1.0000
   3   9   0      20      34                                                           2  -18.79    0.00  1.0000
  -3   9   0       0      37                                                          34  -18.75    0.00  1.0000
  -3   9   0       0      54                                                          38  -18.75    0.00  1.0000
   3   9   0      10      53                                                           7  -18.79    0.00  1.0000
   5  -9   0      24      30                                                          88   14.25    0.00  1.0000
  -5  -9   0      61      38                                                         148   14.05    0.00  1.0000
  -5  -9   0      68      57                                                         159   14.05    0.00  1.0000
   5  -9   0      10      56                                                          57   14.25    0.00  1.0000
  -5   9   0      58      53                                                         146   14.25    0.00  1.0000
   5   9   0      39      38                                                         112   14.05    0.00  1.0000
   5   9   0      37      56                                                         109   14.05    0.00  1.0000
  -5   9   0       4      41                                                          41   14.25    0.00  1.0000
   5   9   0      38      49                                                         111   14.05    0.00  1.0000
  -5   9   0      25      58                                                          90   14.25    0.00  1.0000
  -7  -9   0       6      42                                                          19  -21.62    0.00  1.0000
  -7  -9   0       3      56                                                          26  -21.62    0.00  1.0000
   7  -9   0      12      52                                                          10  -21.48    0.00  1.0000
  -7  -9   0       2      36                                                          29  -21.62    0.00  1.0000
   7  -9   0      45      26                                                         -26  -21.48    0.00  1.0000
  -7   9   0      45      38                                                         -36  -21.48    0.00  1.0000
   7   9   0       3      45                                                          24  -21.62    0.00  1.0000
  -7   9   0      45      54                                                         -28  -21.48    0.00  1.0000
   7   9   0      45      40                                                         -15  -21.62    0.00  1.0000
   7   9   0       4      53                                                          22  -21.62    0.00  1.0000
  -7   9   0      20      54                                                         124  -21.48    0.00  1.0000
   9  -9   0      84      30                                                         230   19.32    0.00  1.0000
  -9  -9   0      44      48                                                         158   19.16    0.00  1.0000
  -9  -9   0      80      62                                                         223   19.16    0.00  1.0000
   9  -9   0      42      62                                                         157   19.32    0.00  1.0000
  -9  -9   0      76      44                                                         215   19.16    0.00  1.0000
   9   9   0      80      40                                                         222   19.16    0.00  1.0000
  -9   9   0      47      47                                                         165   19.32    0.00  1.0000
   9   9   0     150      72                                                         332   19.16    0.00  1.0000
  -9   9   0     110      65                                                         273   19.32    0.00  1.0000
   9   9   0      92      55                                                         243   19.16    0.00  1.0000
  -9   9   0      91      58                                                         242   19.32    0.00  1.0000
 -11  -9   0      34      47                                                          76   -9.34    0.00  1.0000
  11  -9   0      61      26                                                         114   -9.27    0.00  1.0000
 -11  -9   0     106      44                                                         174   -9.34    0.00  1.0000
 -11  -9   0      63      60                                                         118   -9.34    0.00  1.0000
  11  -9   0      47      58                                                          95   -9.27    0.00  1.0000
  11   9   0      57      62                                                         110   -9.34    0.00  1.0000
  11   9   0     135      53                                                         211   -9.34    0.00  1.0000
 -11   9   0      61      46                                                         114   -9.27    0.00  1.0000
 -11   9   0      62      62                                                         116   -9.27    0.00  1.0000
  11   9   0      25      35                                                          62   -9.34    0.00  1.0000
 -11   9   0      97      57                                                         162   -9.27    0.00  1.0000
 -13  -9   0      12      57                                                          31    6.88    0.00  1.0000
 -13  -9   0      24      41                                                          49    6.88    0.00  1.0000
  13  -9   0       6      54                                                          20    6.79    0.00  1.0000
 -13  -9   0       5      43                                                         -57    6.88    0.00  1.0000
 -13   9   0      16      58                                                          37    6.79    0.00  1.0000
  13   9   0       5      30                                                          -9    6.88    0.00  1.0000
 -13   9   0       4      44                                                         -58    6.79    0.00  1.0000
  13   9   0       5      58                                                         -36    6.88    0.00  1.0000
  13   9   0      22      49                                                          46    6.88    0.00  1.0000
  15  -9   0      45      59                                                          60   -3.34    0.00  1.0000
 -15  -9   0     114      45                                                         136   -3.18    0.00  1.0000
 -15  -9   0       6      46                                                          12   -3.18    0.00  1.0000
 -15  -9   0      88      61                                                         108   -3.18    0.00  1.0000
 -15   9   0      84      50                                                         104   -3.34    0.00  1.0000
  15   9   0      95      33                                                         115   -3.18    0.00  1.0000
  15   9   0      79      63                                                          98   -3.18    0.00  1.0000
 -15   9   0      98      62                                                         120   -3.34    0.00  1.0000
  15   9   0     120      57                                                         143   -3.18    0.00  1.0000
 -17  -9   0     522      70                                                         480    3.01    0.00  1.0000
 -17  -9   0     497      75                                                         456    3.01    0.00  1.0000
  17  -9   0     375      70                                                         341    2.86    0.00  1.0000
 -17  -9   0     326      58                                                         293    3.01    0.00  1.0000
  17   9   0     413      66                                                         376    3.01    0.00  1.0000
  17   9   0     419      77                                                         381    3.01    0.00  1.0000
 -17   9   0     410      71                                                         375    2.86    0.00  1.0000
 -17   9   0     403      63                                                         368    2.86    0.00  1.0000
  17   9   0     465      43                                                         425    3.01    0.00  1.0000
 -19  -9   0     276      59                                                         327    4.67    0.00  1.0000
  19  -9   0     157      66                                                         195    4.64    0.00  1.0000
 -19  -9   0     307      73                                                         360    4.67    0.00  1.0000
 -19   9   0     381      75                                                         440    4.64    0.00  1.0000
 -19   9   0     223      57                                                         268    4.64    0.00  1.0000
  19   9   0     259      39                                                         308    4.67    0.00  1.0000
  19   9   0     236      64                                                         283    4.67    0.00  1.0000
  19   9   0     310      78                                                         363    4.67    0.00  1.0000
 -21  -9   0       0      62                                                         -46    0.79    0.00  1.0000
  21  -9   0       0      53                                                         -61    0.85    0.00  1.0000
 -21  -9   0      94      52                                                          89    0.79    0.00  1.0000
 -21   9   0       0      49                                                         -77    0.85    0.00  1.0000
  21   9   0       0      29                                                         -25    0.79    0.00  1.0000
 -21   9   0      46      62                                                          43    0.85    0.00  1.0000
  21   9   0      57      66                                                          53    0.79    0.00  1.0000
  21   9   0       0      35                                                         -36    0.79    0.00  1.0000
  21   9   0      14      57                                                          12    0.79    0.00  1.0000
 -23  -9   0      10      86                                                          13    1.33    0.00  1.0000
  23  -9   0       0      54                                                         -89    1.34    0.00  1.0000
 -23   9   0      25      51                                                          29    1.34    0.00  1.0000
  23   9   0      56      60                                                          62    1.33    0.00  1.0000
  23   9   0      26      64                                                          30    1.33    0.00  1.0000
  23   9   0       0      33                                                         -23    1.33    0.00  1.0000
  23   9   0       0      27                                                          -1    1.33    0.00  1.0000
 -23   9   0      41      65                                                          47    1.34    0.00  1.0000
  25  -9   0       0      54                                                        -107    0.66    0.00  1.0000
  25   9   0       4      27                                                           3    0.75    0.00  1.0000
  25   9   0       0      58                                                          -2    0.75    0.00  1.0000
 -25   9   0       8      53                                                           7    0.66    0.00  1.0000
 -25   9   0      64      65                                                          61    0.66    0.00  1.0000
  25   9   0      82      71                                                          78    0.75    0.00  1.0000
  27  -9   0       1      61                                                         -20   -3.27    0.00  1.0000
 -27   9   0      13      53                                                          21   -3.27    0.00  1.0000
  27   9   0       1      67                                                         -26   -3.39    0.00  1.0000
 -27   9   0       1      63                                                         -51   -3.27    0.00  1.0000
  27   9   0       2      60                                                           6   -3.39    0.00  1.0000
  27   9   0      46      27                                                          62   -3.39    0.00  1.0000
  27   9   0      10      34                                                          18   -3.39    0.00  1.0000
  29  -9   0       1      61                                                         -45    3.75    0.00  1.0000
 -29   9   0      68      69                                                          89    3.75    0.00  1.0000
 -29   9   0       9      55                                                          17    3.75    0.00  1.0000
  29   9   0       9      61                                                          18    3.78    0.00  1.0000
  29   9   0      63      74                                                          83    3.78    0.00  1.0000
  29   9   0      27      31                                                          41    3.78    0.00  1.0000
  29   9   0      65      26                                                          85    3.78    0.00  1.0000
  31  -9   0       0      61                                                         -41   -1.60    0.00  1.0000
 -31   9   0      42      69                                                          36   -1.60    0.00  1.0000
  31   9   0      37      24                                                          31   -1.58    0.00  1.0000
  31   9   0      64      34                                                          56   -1.58    0.00  1.0000
  31   9   0       0      58                                                         -90   -1.58    0.00  1.0000
 -31   9   0      76      61                                                          68   -1.60    0.00  1.0000
  33  -9   0      10      59                                                        -109   10.07    0.00  1.0000
 -33   9   0      10      67                                                         -13   10.07    0.00  1.0000
  33   9   0      27      67                                                          69   10.02    0.00  1.0000
 -33   9   0       3      63                                                          23   10.07    0.00  1.0000
  35  -9   0       3      57                                                         -89   -5.94    0.00  1.0000
 -35   9   0      67      71                                                         101   -5.94    0.00  1.0000
 -35   9   0      33      63                                                          58   -5.94    0.00  1.0000
  37  -9   0       1      61                                                         -26    2.66    0.00  1.0000
  37   9   0      19      69                                                          27    2.70    0.00  1.0000
 -37   9   0     145      71                                                         166    2.66    0.00  1.0000
 -37   9   0       1      60                                                         -87    2.66    0.00  1.0000
  39  -9   0       7      92                                                        -130   -8.59    0.00  1.0000
 -39   9   0      35      69                                                          74   -8.59    0.00  1.0000
  39   9   0       0      66                                                          10   -8.69    0.00  1.0000
 -39   9   0      28      72                                                          64   -8.59    0.00  1.0000
   0 -10   0      29      60                                                         -70  -17.25    0.00  1.0000
   0 -10   0     149      37                                                          47  -17.25    0.00  1.0000
   0  10   0     154      42                                                          50  -17.25    0.00  1.0000
   0  10   0     203      53                                                          79  -17.25    0.00  1.0000
   0  10   0      29      58                                                         -81  -17.25    0.00  1.0000
   2 -10   0      39      35                                                           5   12.95    0.00  1.0000
   2 -10   0      16      59                                                         -64   12.95    0.00  1.0000
  -2 -10   0      16     100                                                         -59   13.00    0.00  1.0000
  -2 -10   0      16      36                                                         -65   13.00    0.00  1.0000
  -2  10   0     121      52                                                          49   12.95    0.00  1.0000
  -2  10   0      16      39                                                         -30   12.95    0.00  1.0000
  -2  10   0      16      60                                                         -40   12.95    0.00  1.0000
   2  10   0      52      58                                                          10   13.00    0.00  1.0000
   2  10   0      99      51                                                          35   13.00    0.00  1.0000
   2  10   0      16      40                                                         -13   13.00    0.00  1.0000
   4 -10   0      88      60                                                          69    3.50    0.00  1.0000
  -4 -10   0     108      41                                                          88    3.31    0.00  1.0000
   4 -10   0      92      35                                                          72    3.50    0.00  1.0000
   4  10   0     190      70                                                         163    3.31    0.00  1.0000
  -4  10   0     193      70                                                         164    3.50    0.00  1.0000
   4  10   0     167      44                                                         141    3.31    0.00  1.0000
  -4  10   0     110      47                                                          88    3.50    0.00  1.0000
   4  10   0     157      57                                                         132    3.31    0.00  1.0000
  -4  10   0     209      59                                                         179    3.50    0.00  1.0000
  -6 -10   0     167      43                                                          94  -10.33    0.00  1.0000
   6 -10   0      48      60                                                          14  -10.18    0.00  1.0000
   6 -10   0      58      32                                                          20  -10.18    0.00  1.0000
  -6  10   0     181      64                                                         106  -10.18    0.00  1.0000
   6  10   0     107      53                                                          51  -10.33    0.00  1.0000
  -6  10   0     200      60                                                         120  -10.18    0.00  1.0000
   6  10   0     145      63                                                          78  -10.33    0.00  1.0000
  -6  10   0      95      48                                                          43  -10.18    0.00  1.0000
   6  10   0      56      39                                                          18  -10.33    0.00  1.0000
   8 -10   0       0      30                                                          49   21.86    0.00  1.0000
  -8 -10   0      28      44                                                         146   21.66    0.00  1.0000
   8 -10   0      46      60                                                         -39   21.86    0.00  1.0000
   8  10   0      18      41                                                         122   21.66    0.00  1.0000
  -8  10   0      23      62                                                         135   21.86    0.00  1.0000
  -8  10   0      12      49                                                          11   21.86    0.00  1.0000
   8  10   0       1      66                                                          33   21.66    0.00  1.0000
   8  10   0       5      53                                                          82   21.66    0.00  1.0000
  -8  10   0       4      67                                                          78   21.86    0.00  1.0000
  10 -10   0      22      27                                                         -86  -15.08    0.00  1.0000
  10 -10   0      22      59                                                         -10  -15.08    0.00  1.0000
 -10 -10   0     139      44                                                          53  -15.02    0.00  1.0000
 -10  10   0      40      64                                                           3  -15.08    0.00  1.0000
  10  10   0      83      53                                                          21  -15.02    0.00  1.0000
 -10  10   0      22      59                                                          -9  -15.08    0.00  1.0000
 -10  10   0      22      47                                                        -109  -15.08    0.00  1.0000
  10  10   0      22      60                                                        -108  -15.02    0.00  1.0000
  10  10   0      22      35                                                          -7  -15.02    0.00  1.0000
  12 -10   0       0      63                                                         -26    0.48    0.00  1.0000
 -12 -10   0      40      45                                                          38    0.47    0.00  1.0000
 -12  10   0      19      61                                                          18    0.48    0.00  1.0000
 -12  10   0      34      66                                                          32    0.48    0.00  1.0000
  12  10   0       2      37                                                           2    0.47    0.00  1.0000
 -12  10   0       0      49                                                         -37    0.48    0.00  1.0000
  12  10   0       0      64                                                         -23    0.47    0.00  1.0000
  12  10   0       0      53                                                         -56    0.47    0.00  1.0000
  14 -10   0     185      67                                                         126    7.68    0.00  1.0000
 -14 -10   0     174      89                                                         116    7.80    0.00  1.0000
 -14  10   0     178      71                                                         120    7.68    0.00  1.0000
 -14  10   0     189      57                                                         129    7.68    0.00  1.0000
  14  10   0     192      70                                                         131    7.80    0.00  1.0000
  14  10   0     200      41                                                         137    7.80    0.00  1.0000
  14  10   0     200      72                                                         137    7.80    0.00  1.0000
  16 -10   0     184      67                                                          74  -15.98    0.00  1.0000
 -16 -10   0     260      56                                                         125  -15.88    0.00  1.0000
  16  10   0     208      63                                                          90  -15.88    0.00  1.0000
  16  10   0     298      73                                                         152  -15.88    0.00  1.0000
  16  10   0     323      41                                                         170  -15.88    0.00  1.0000
 -16  10   0     281      73                                                         139  -15.98    0.00  1.0000
 -16  10   0     320      60                                                         167  -15.98    0.00  1.0000
  18 -10   0       4      59                                                        -102    6.39    0.00  1.0000
 -18 -10   0      50      56                                                          83    6.46    0.00  1.0000
 -18  10   0      13      69                                                          31    6.39    0.00  1.0000
  18  10   0       7      36                                                          21    6.46    0.00  1.0000
  18  10   0      14      72                                                          33    6.46    0.00  1.0000
 -18  10   0      29      55                                                          54    6.39    0.00  1.0000
  18  10   0      87      63                                                         129    6.46    0.00  1.0000
  20 -10   0      32      65                                                          23   -2.76    0.00  1.0000
 -20 -10   0       1      59                                                         -19   -2.85    0.00  1.0000
 -20  10   0       1      66                                                         -36   -2.76    0.00  1.0000
  20  10   0      20      69                                                          13   -2.85    0.00  1.0000
  20  10   0      64      34                                                          51   -2.85    0.00  1.0000
  20  10   0      77      64                                                          62   -2.85    0.00  1.0000
 -20  10   0      55      57                                                          43   -2.76    0.00  1.0000
  22 -10   0      24      65                                                          51   -7.18    0.00  1.0000
 -22  10   0     112      77                                                         164   -7.18    0.00  1.0000
  22  10   0      54      41                                                          91   -7.11    0.00  1.0000
 -22  10   0      33      57                                                          64   -7.18    0.00  1.0000
  22  10   0     106      76                                                         156   -7.11    0.00  1.0000
  22  10   0      78      62                                                         122   -7.11    0.00  1.0000
  22  10   0      79      36                                                         123   -7.11    0.00  1.0000
  24 -10   0      11      62                                                          -7   10.67    0.00  1.0000
  24  10   0      11      60                                                         -48   10.79    0.00  1.0000
  24  10   0      11      34                                                         -52   10.79    0.00  1.0000
  24  10   0      11      30                                                         -30   10.79    0.00  1.0000
 -24  10   0      75      56                                                          29   10.67    0.00  1.0000
 -24  10   0      65      71                                                          23   10.67    0.00  1.0000
  24  10   0      11      69                                                          -3   10.79    0.00  1.0000
  26 -10   0       0      57                                                        -136    1.88    0.00  1.0000
 -26  10   0       0      56                                                         -20    1.88    0.00  1.0000
  26  10   0       0      29                                                         -38    1.86    0.00  1.0000
  26  10   0       0      35                                                         -18    1.86    0.00  1.0000
  26  10   0      12      70                                                          16    1.86    0.00  1.0000
 -26  10   0       0      71                                                          -7    1.88    0.00  1.0000
  26  10   0       0      61                                                         -28    1.86    0.00  1.0000
  28  10   0       4      37                                                         -78    6.48    0.00  1.0000
  28  10   0       0      27                                                           4    6.48    0.00  1.0000
  28  10   0       4      60                                                         -89    6.48    0.00  1.0000
 -28  10   0      29      73                                                          55    6.50    0.00  1.0000
 -28  10   0      42      60                                                          72    6.50    0.00  1.0000
  28  10   0      13      77                                                          31    6.48    0.00  1.0000
  30 -10   0      12      66                                                        -125   10.95    0.00  1.0000
  30  10   0      45      38                                                          12   10.77    0.00  1.0000
 -30  10   0     120      73                                                          59   10.95    0.00  1.0000
 -30  10   0      12      59                                                         -56   10.95    0.00  1.0000
  30  10   0     171      67                                                          97   10.77    0.00  1.0000
  30  10   0      11      25                                                         -25   10.77    0.00  1.0000
  32 -10   0       1      66                                                         -82    3.24    0.00  1.0000
  32  10   0      89      70                                                         109    3.24    0.00  1.0000
  32  10   0      65      27                                                          82    3.24    0.00  1.0000
 -32  10   0      48      63                                                          63    3.24    0.00  1.0000
 -32  10   0     141      78                                                         166    3.24    0.00  1.0000
  32  10   0     130      35                                                         154    3.24    0.00  1.0000
  34 -10   0       0      63                                                        -130   -0.62    0.00  1.0000
 -34  10   0      69      64                                                          66   -0.62    0.00  1.0000
  34  10   0      29      68                                                          27   -0.66    0.00  1.0000
 -34  10   0     106      73                                                         102   -0.62    0.00  1.0000
  36 -10   0      18      63                                                         -81   13.46    0.00  1.0000
  36  10   0      17      65                                                         -90   13.32    0.00  1.0000
 -36  10   0     119      79                                                         228   13.46    0.00  1.0000
 -36  10   0      18      64                                                         -21   13.46    0.00  1.0000
   1 -11   0       8      42                                                           5    1.87    0.00  1.0000
  -1 -11   0       0      43                                                          -2    1.81    0.00  1.0000
  -1  11   0       3      69                                                           1    1.87    0.00  1.0000
   1  11   0     109      61                                                          98    1.81    0.00  1.0000
   1  11   0       0      46                                                         -28    1.81    0.00  1.0000
  -1  11   0      36      49                                                          29    1.87    0.00  1.0000
  -1  11   0     136      65                                                         123    1.87    0.00  1.0000
   1  11   0      17      70                                                          13    1.81    0.00  1.0000
   3 -11   0      20      39                                                         -77  -14.28    0.00  1.0000
  -3 -11   0      20      43                                                        -137  -14.36    0.00  1.0000
   3  11   0      20      63                                                        -133  -14.36    0.00  1.0000
  -3  11   0     139      52                                                          54  -14.28    0.00  1.0000
  -3  11   0     142      63                                                          56  -14.28    0.00  1.0000
   3  11   0      20      44                                                         -22  -14.36    0.00  1.0000
   3  11   0     176      59                                                          77  -14.36    0.00  1.0000
  -3  11   0      20      70                                                         -37  -14.28    0.00  1.0000
  -5 -11   0       0      44                                                         -84   -0.92    0.00  1.0000
   5 -11   0       0      45                                                         -68   -0.86    0.00  1.0000
  -5  11   0       0      62                                                         -53   -0.86    0.00  1.0000
   5  11   0      53      44                                                          57   -0.92    0.00  1.0000
   5  11   0       0      57                                                         -20   -0.92    0.00  1.0000
   5  11   0       0      68                                                         -96   -0.92    0.00  1.0000
  -5  11   0       0      67                                                         -26   -0.86    0.00  1.0000
  -5  11   0       0      51                                                         -58   -0.86    0.00  1.0000
  -7 -11   0     166      50                                                         139   -3.50    0.00  1.0000
   7 -11   0     140      36                                                         116   -3.43    0.00  1.0000
   7  11   0      79      76                                                          61   -3.50    0.00  1.0000
   7  11   0     204      64                                                         174   -3.50    0.00  1.0000
  -7  11   0     110      54                                                          89   -3.43    0.00  1.0000
  -7  11   0     280      68                                                         245   -3.43    0.00  1.0000
   7  11   0     116      46                                                          94   -3.50    0.00  1.0000
  -7  11   0     254      79                                                         221   -3.43    0.00  1.0000
  -9 -11   0     325      63                                                         548  -17.32    0.00  1.0000
   9 -11   0     212      42                                                         397  -17.19    0.00  1.0000
   9  11   0     195      74                                                         375  -17.32    0.00  1.0000
  -9  11   0     237      71                                                         430  -17.19    0.00  1.0000
   9  11   0     180      51                                                         354  -17.32    0.00  1.0000
   9  11   0     188      88                                                         365  -17.32    0.00  1.0000
  -9  11   0     278      85                                                         485  -17.19    0.00  1.0000
  -9  11   0     233      75                                                         425  -17.19    0.00  1.0000
  11 -11   0      32      32                                                          61    6.83    0.00  1.0000
 -11 -11   0      53      91                                                          88    6.68    0.00  1.0000
 -11  11   0      24      72                                                          49    6.83    0.00  1.0000
  11  11   0      29      42                                                          56    6.68    0.00  1.0000
  11  11   0       4      73                                                          17    6.68    0.00  1.0000
  11  11   0      31      62                                                          59    6.68    0.00  1.0000
 -11  11   0       5      56                                                         -70    6.83    0.00  1.0000
 -11  11   0      34      71                                                          64    6.83    0.00  1.0000
 -13 -11   0       0      51                                                           3   -6.45    0.00  1.0000
  13  11   0       1      60                                                           7   -6.45    0.00  1.0000
 -13  11   0       4      55                                                         -86   -6.43    0.00  1.0000
 -13  11   0       4      67                                                         -41   -6.43    0.00  1.0000
  13  11   0      42     132                                                          71   -6.45    0.00  1.0000
  13  11   0      23      41                                                          46   -6.45    0.00  1.0000
 -13  11   0       4      69                                                         -15   -6.43    0.00  1.0000
 -15 -11   0       0      50                                                         -72    0.92    0.00  1.0000
  15  11   0       0      39                                                          -9    0.92    0.00  1.0000
  15  11   0      49      63                                                          45    0.92    0.00  1.0000
 -15  11   0      16      70                                                          14    1.02    0.00  1.0000
 -15  11   0       0      58                                                         -27    1.02    0.00  1.0000
  15  11   0       0      84                                                         -60    0.92    0.00  1.0000
 -15  11   0      23      69                                                          20    1.02    0.00  1.0000
 -17 -11   0       3      54                                                          29   11.42    0.00  1.0000
 -17  11   0      13      55                                                         -55   11.48    0.00  1.0000
  17  11   0       2      61                                                          23   11.42    0.00  1.0000
  17  11   0      14      73                                                          53   11.42    0.00  1.0000
  17  11   0       8      37                                                          41   11.42    0.00  1.0000
 -17  11   0      13      71                                                          -5   11.48    0.00  1.0000
  19  11   0      10      65                                                          50  -12.43    0.00  1.0000
 -19  11   0       8      58                                                          44  -12.37    0.00  1.0000
  19  11   0      17      73                                                          63  -12.43    0.00  1.0000
 -19  11   0      43      77                                                         109  -12.37    0.00  1.0000
  21  11   0      34      38                                                         115   15.75    0.00  1.0000
 -21  11   0      44      77                                                         134   15.94    0.00  1.0000
  21  11   0       0      64                                                          19   15.75    0.00  1.0000
  21  11   0      77      80                                                         187   15.75    0.00  1.0000
 -21  11   0      37      63                                                         122   15.94    0.00  1.0000
 -23  11   0     118      74                                                          67   -8.92    0.00  1.0000
  23  11   0      14      34                                                           1   -9.03    0.00  1.0000
  23  11   0      69      69                                                          31   -9.03    0.00  1.0000
 -23  11   0      33      56                                                           9   -8.92    0.00  1.0000
  23  11   0     148      67                                                          90   -9.03    0.00  1.0000
  23  11   0       8      38                                                         -43   -9.03    0.00  1.0000
  25  11   0      57      78                                                          81   -4.71    0.00  1.0000
 -25  11   0     199      82                                                         242   -4.65    0.00  1.0000
 -25  11   0      30      58                                                          48   -4.65    0.00  1.0000
  25  11   0      74      41                                                         101   -4.71    0.00  1.0000
  25  11   0      35      65                                                          54   -4.71    0.00  1.0000
  25  11   0      19      33                                                          34   -4.71    0.00  1.0000
  27  11   0       1      30                                                         -31    3.90    0.00  1.0000
 -27  11   0      29      77                                                          17    3.98    0.00  1.0000
  27  11   0      72      67                                                          53    3.90    0.00  1.0000
  27  11   0      89      80                                                          68    3.90    0.00  1.0000
 -27  11   0     109      63                                                          85    3.98    0.00  1.0000
  27  11   0       1      38                                                         -15    3.90    0.00  1.0000
 -29  11   0     144      80                                                         193   -6.09    0.00  1.0000
  29  11   0      32      78                                                          57   -6.16    0.00  1.0000
  29  11   0       4      64                                                         -12   -6.16    0.00  1.0000
  29  11   0       4      29                                                          -7   -6.16    0.00  1.0000
 -29  11   0       4      59                                                          -1   -6.09    0.00  1.0000
  29  11   0       4      38                                                          -1   -6.16    0.00  1.0000
  31  11   0      53      83                                                          70    3.56    0.00  1.0000
 -31  11   0     142      79                                                         169    3.53    0.00  1.0000
 -31  11   0       1      61                                                         -33    3.53    0.00  1.0000
  31  11   0       4      68                                                           9    3.56    0.00  1.0000
  31  11   0       5      28                                                          11    3.56    0.00  1.0000
   0 -12   0     235      49                                                         184   -5.70    0.00  1.0000
   0  12   0     221      57                                                         171   -5.70    0.00  1.0000
   0  12   0     300      71                                                         242   -5.70    0.00  1.0000
   0  12   0     258      81                                                         204   -5.70    0.00  1.0000
  -2 -12   0       0      49                                                          -6    1.21    0.00  1.0000
   2 -12   0       2      44                                                           1    1.06    0.00  1.0000
  -2  12   0       0      71                                                         -49    1.06    0.00  1.0000
   2  12   0       0      71                                                         -58    1.21    0.00  1.0000
  -2  12   0      50      69                                                          45    1.06    0.00  1.0000
  -2  12   0       0      52                                                         -72    1.06    0.00  1.0000
   2  12   0      96      53                                                          89    1.21    0.00  1.0000
   2  12   0      53      63                                                          48    1.21    0.00  1.0000
  -4 -12   0      78      52                                                          48    6.19    0.00  1.0000
   4 -12   0      94      41                                                          61    6.14    0.00  1.0000
  -4  12   0       4      65                                                         -24    6.14    0.00  1.0000
  -4  12   0      72      74                                                          43    6.14    0.00  1.0000
   4  12   0       4      76                                                         -35    6.19    0.00  1.0000
  -4  12   0     130      57                                                          90    6.14    0.00  1.0000
   4  12   0      98      50                                                          64    6.19    0.00  1.0000
   4  12   0       4      63                                                         -17    6.19    0.00  1.0000
  -6 -12   0       4      47                                                        -101   -6.38    0.00  1.0000
   6 -12   0       4      38                                                         -30   -6.40    0.00  1.0000
  -6  12   0       4      75                                                          -6   -6.40    0.00  1.0000
   6  12   0       4      61                                                         -24   -6.38    0.00  1.0000
   6  12   0       4      46                                                         -22   -6.38    0.00  1.0000
  -6  12   0       4      59                                                         -62   -6.40    0.00  1.0000
   6  12   0      18      79                                                          38   -6.38    0.00  1.0000
  -6  12   0       4      67                                                         -42   -6.40    0.00  1.0000
  -8 -12   0      19      58                                                         -17   13.92    0.00  1.0000
   8 -12   0      18      36                                                         -27   13.78    0.00  1.0000
   8  12   0      42      67                                                         117   13.92    0.00  1.0000
  -8  12   0      18      59                                                         -30   13.78    0.00  1.0000
  -8  12   0       1      75                                                          10   13.78    0.00  1.0000
   8  12   0      19      71                                                        -100   13.92    0.00  1.0000
   8  12   0       2      47                                                          34   13.92    0.00  1.0000
  -8  12   0       7      72                                                          47   13.78    0.00  1.0000
  10 -12   0       1      33                                                         -93    3.49    0.00  1.0000
 -10 -12   0       1      52                                                         -37    3.43    0.00  1.0000
  10  12   0       5      76                                                          11    3.43    0.00  1.0000
  10  12   0      58      45                                                          75    3.43    0.00  1.0000
 -10  12   0      91      72                                                         113    3.49    0.00  1.0000
 -10  12   0      50      74                                                          66    3.49    0.00  1.0000
  10  12   0       1      64                                                          -9    3.43    0.00  1.0000
 -12 -12   0       6      54                                                         -59    7.92    0.00  1.0000
 -12  12   0       6      61                                                        -103    8.16    0.00  1.0000
  12  12   0      13      72                                                          37    7.92    0.00  1.0000
 -12  12   0       3      72                                                          19    8.16    0.00  1.0000
  12  12   0       6      40                                                         -70    7.92    0.00  1.0000
  12  12   0       6      60                                                         -37    7.92    0.00  1.0000
 -12  12   0       6      68                                                         -88    8.16    0.00  1.0000
 -14 -12   0       3      56                                                           9   -3.66    0.00  1.0000
  14  12   0       1      63                                                         -54   -3.66    0.00  1.0000
  14  12   0      56      75                                                          74   -3.66    0.00  1.0000
  14  12   0      39      41                                                          54   -3.66    0.00  1.0000
 -14  12   0       1      72                                                         -70   -3.55    0.00  1.0000
 -14  12   0       1      64                                                          -4   -3.55    0.00  1.0000
 -14  12   0     106      77                                                         130   -3.55    0.00  1.0000
 -16  12   0      60      74                                                          59   -0.17    0.00  1.0000
 -16  12   0       0      57                                                         -30   -0.17    0.00  1.0000
  16  12   0       0      64                                                         -23   -0.26    0.00  1.0000
  16  12   0      50      40                                                          49   -0.26    0.00  1.0000
  16  12   0      68      77                                                          67   -0.26    0.00  1.0000
 -16  12   0      69      76                                                          68   -0.17    0.00  1.0000
 -18  12   0       4      57                                                         -12    6.10    0.00  1.0000
 -18  12   0      50      75                                                          80    6.10    0.00  1.0000
  18  12   0       1      38                                                           1    6.03    0.00  1.0000
  18  12   0       4      63                                                         -33    6.03    0.00  1.0000
 -18  12   0       4      72                                                         -71    6.10    0.00  1.0000
  18  12   0       5      74                                                          16    6.03    0.00  1.0000
 -20  12   0      60      79                                                          45   -3.41    0.00  1.0000
 -20  12   0     117      80                                                          95   -3.41    0.00  1.0000
  20  12   0      95      77                                                          75   -3.51    0.00  1.0000
 -20  12   0      97      61                                                          77   -3.41    0.00  1.0000
  20  12   0      13      36                                                           6   -3.51    0.00  1.0000
  20  12   0       1      64                                                         -37   -3.51    0.00  1.0000
  22  12   0     150      78                                                         105    6.45    0.00  1.0000
  22  12   0       4      41                                                         -79    6.45    0.00  1.0000
 -22  12   0      38      60                                                          18    6.34    0.00  1.0000
 -22  12   0      50      78                                                          26    6.34    0.00  1.0000
  22  12   0      83      37                                                          51    6.45    0.00  1.0000
  22  12   0       4      69                                                          -9    6.45    0.00  1.0000
 -24  12   0     120      84                                                         152    4.39    0.00  1.0000
  24  12   0       2      45                                                         -48    4.57    0.00  1.0000
  24  12   0       2      41                                                         -82    4.57    0.00  1.0000
 -24  12   0      94      65                                                         122    4.39    0.00  1.0000
  24  12   0       0      66                                                           4    4.57    0.00  1.0000
  24  12   0      16      78                                                          29    4.57    0.00  1.0000
  26  12   0       2      42                                                         -16    4.83    0.00  1.0000
  26  12   0       2      67                                                         -36    4.83    0.00  1.0000
  26  12   0      19      36                                                          34    4.83    0.00  1.0000
 -26  12   0      30      62                                                          49    4.99    0.00  1.0000
 -26  12   0      54      82                                                          79    4.99    0.00  1.0000
  26  12   0      58      83                                                          83    4.83    0.00  1.0000
   1 -13   0       1      47                                                         -15   -2.34    0.00  1.0000
  -1 -13   0       1      49                                                         -15   -2.41    0.00  1.0000
  -1  13   0     170      82                                                         190   -2.34    0.00  1.0000
   1  13   0      58      69                                                          70   -2.41    0.00  1.0000
   1  13   0      79      55                                                          93   -2.41    0.00  1.0000
  -1  13   0      68      67                                                          81   -2.34    0.00  1.0000
  -1  13   0      17      71                                                          24   -2.34    0.00  1.0000
   1  13   0      59      80                                                          71   -2.41    0.00  1.0000
  -3 -13   0       1      52                                                         -53   -3.38    0.00  1.0000
  -3  13   0      95      77                                                          76   -3.28    0.00  1.0000
   3  13   0      85      70                                                          67   -3.38    0.00  1.0000
  -3  13   0      13      76                                                           7   -3.28    0.00  1.0000
   3  13   0     120      55                                                          98   -3.38    0.00  1.0000
  -3  13   0     113      72                                                          92   -3.28    0.00  1.0000
   3  13   0      99      81                                                          79   -3.38    0.00  1.0000
   5 -13   0      11      42                                                          29    6.77    0.00  1.0000
  -5 -13   0       4      56                                                          16    6.72    0.00  1.0000
  -5  13   0      23      73                                                          48    6.77    0.00  1.0000
   5  13   0       0      50                                                           7    6.72    0.00  1.0000
   5  13   0      20      68                                                          43    6.72    0.00  1.0000
  -5  13   0       4      73                                                        -124    6.77    0.00  1.0000
   5  13   0      36      76                                                          66    6.72    0.00  1.0000
  -5  13   0      40      64                                                          71    6.77    0.00  1.0000
   7 -13   0       1      39                                                         -46   -2.74    0.00  1.0000
  -7 -13   0       1      54                                                         -92   -2.92    0.00  1.0000
  -7  13   0       1      63                                                         -86   -2.74    0.00  1.0000
   7  13   0       8      72                                                           4   -2.92    0.00  1.0000
   7  13   0      51      77                                                          39   -2.92    0.00  1.0000
  -7  13   0      89      74                                                          74   -2.74    0.00  1.0000
   7  13   0       1      50                                                          -5   -2.92    0.00  1.0000
  -7  13   0       1      69                                                        -124   -2.74    0.00  1.0000
  -9 -13   0       1      53                                                         -81    3.24    0.00  1.0000
   9 -13   0      15      37                                                           8    3.37    0.00  1.0000
  -9  13   0       9      74                                                           4    3.37    0.00  1.0000
   9  13   0      43      49                                                          31    3.24    0.00  1.0000
  -9  13   0       1      60                                                         -15    3.37    0.00  1.0000
   9  13   0       6      74                                                           2    3.24    0.00  1.0000
  -9  13   0       1      70                                                        -138    3.37    0.00  1.0000
   9  13   0       1      67                                                         -26    3.24    0.00  1.0000
 -11 -13   0       0      55                                                        -147    0.85    0.00  1.0000
 -11  13   0      83      80                                                          78    0.89    0.00  1.0000
 -11  13   0       0      68                                                        -112    0.89    0.00  1.0000
  11  13   0      20      45                                                          18    0.85    0.00  1.0000
  11  13   0      44      76                                                          41    0.85    0.00  1.0000
 -11  13   0      16      66                                                          14    0.89    0.00  1.0000
  11  13   0      91      70                                                          86    0.85    0.00  1.0000
 -13  13   0      80      75                                                          71   -1.73    0.00  1.0000
  13  13   0      76      77                                                          68   -1.58    0.00  1.0000
 -13  13   0      24      74                                                          19   -1.73    0.00  1.0000
 -13  13   0      10      61                                                           7   -1.73    0.00  1.0000
  13  13   0       0      66                                                         -80   -1.58    0.00  1.0000
  13  13   0       0      45                                                         -21   -1.58    0.00  1.0000
 -15  13   0      36      78                                                         103   13.26    0.00  1.0000
  15  13   0       3      71                                                          33   13.05    0.00  1.0000
  15  13   0       3      75                                                          33   13.05    0.00  1.0000
 -15  13   0       2      61                                                          31   13.26    0.00  1.0000
  15  13   0      17      44                                                          -1   13.05    0.00  1.0000
 -15  13   0      17      79                                                         -63   13.26    0.00  1.0000
  17  13   0      18      44                                                          51   -9.44    0.00  1.0000
 -17  13   0       2      67                                                          18   -9.31    0.00  1.0000
  17  13   0     106      82                                                         175   -9.44    0.00  1.0000
 -17  13   0     103      77                                                         170   -9.31    0.00  1.0000
 -17  13   0       6      80                                                          29   -9.31    0.00  1.0000
  17  13   0       2      70                                                          18   -9.44    0.00  1.0000
  19  13   0      18      71                                                          51    9.17    0.00  1.0000
  19  13   0       9      43                                                          34    9.17    0.00  1.0000
 -19  13   0       6      62                                                          28    9.37    0.00  1.0000
 -19  13   0      77      79                                                         137    9.37    0.00  1.0000
  19  13   0      40      80                                                          84    9.17    0.00  1.0000
 -19  13   0       3      85                                                          21    9.37    0.00  1.0000
   0 -14   0      42      49                                                         -63   20.80    0.00  1.0000
   0  14   0      53      87                                                         190   20.80    0.00  1.0000
   0  14   0      30      76                                                           1   20.80    0.00  1.0000
   0  14   0      42      64                                                           0   20.80    0.00  1.0000
  -2 -14   0       5      49                                                        -107    6.94    0.00  1.0000
   2 -14   0       5      44                                                         -71    6.81    0.00  1.0000
   2  14   0      25      68                                                          52    6.94    0.00  1.0000
  -2  14   0       5      62                                                        -127    6.81    0.00  1.0000
   2  14   0       5      70                                                        -112    6.94    0.00  1.0000
   2  14   0     118      82                                                         170    6.94    0.00  1.0000
  -2  14   0     130      86                                                         183    6.81    0.00  1.0000
  -2  14   0       0      78                                                           7    6.81    0.00  1.0000
   4 -14   0       1      44                                                         -29   -3.47    0.00  1.0000
  -4 -14   0       1      59                                                         -54   -3.52    0.00  1.0000
   4  14   0      74      81                                                          94   -3.52    0.00  1.0000
   4  14   0      52      68                                                          69   -3.52    0.00  1.0000
  -4  14   0       1      72                                                        -177   -3.47    0.00  1.0000
   4  14   0       1      71                                                         -58   -3.52    0.00  1.0000
  -4  14   0      63      66                                                          81   -3.47    0.00  1.0000
  -4  14   0      71      81                                                          90   -3.47    0.00  1.0000
   6 -14   0       1      41                                                         -20    3.62    0.00  1.0000
  -6 -14   0       1      53                                                        -160    3.63    0.00  1.0000
  -6  14   0       1      73                                                        -242    3.62    0.00  1.0000
   6  14   0     110      82                                                         135    3.63    0.00  1.0000
   6  14   0       1      77                                                          -1    3.63    0.00  1.0000
   6  14   0       1      62                                                          -8    3.63    0.00  1.0000
  -6  14   0      31      66                                                          45    3.62    0.00  1.0000
  -6  14   0      63      81                                                          82    3.62    0.00  1.0000
 -51  -1   1      82      59                                                          74    1.54    0.00  1.0000
  51   1  -1       4      41                                                           2    1.54    0.00  1.0000
 -51   1   1       0      60                                                         -23   -1.41    0.00  1.0000
  51   1  -1      76      67                                                          68    1.54    0.00  1.0000
  49  -1  -1       0      59                                                         -55   -0.53    0.00  1.0000
  49  -1  -1      12      51                                                          13   -0.53    0.00  1.0000
 -49  -1   1     140      60                                                         143    0.45    0.00  1.0000
 -49   1   1     136      64                                                         140   -0.53    0.00  1.0000
  49   1  -1      22      67                                                          23    0.45    0.00  1.0000
  49   1  -1      40      50                                                          42    0.45    0.00  1.0000
  47  -1  -1      75      65                                                          87    2.20    0.00  1.0000
  47  -1  -1      28      43                                                          36    2.20    0.00  1.0000
 -47  -1   1      63      56                                                          74   -2.22    0.00  1.0000
  47   1  -1       0      63                                                         -17   -2.22    0.00  1.0000
  47   1  -1      42      40                                                          52   -2.22    0.00  1.0000
 -47   1   1      48      58                                                          58    2.20    0.00  1.0000
 -45  -1   1      40      36                                                          82   -8.84    0.00  1.0000
 -45  -1   1      41      53                                                          84   -8.84    0.00  1.0000
  45  -1  -1       2      60                                                           2    8.88    0.00  1.0000
 -45  -1   1       8      31                                                         -13   -8.84    0.00  1.0000
  45  -1  -1       0      43                                                          11    8.88    0.00  1.0000
 -45   1   1       4      55                                                          22    8.88    0.00  1.0000
 -45   1   1       8      56                                                         -65    8.88    0.00  1.0000
  45   1  -1       8      38                                                          -5   -8.84    0.00  1.0000
  45   1  -1       1      58                                                           3   -8.84    0.00  1.0000
 -43  -1   1     223      57                                                         244    2.19    0.00  1.0000
  43  -1  -1      96      63                                                         110   -2.26    0.00  1.0000
  43  -1  -1     114      45                                                         129   -2.26    0.00  1.0000
 -43  -1   1     191      42                                                         210    2.19    0.00  1.0000
 -43  -1   1     124      36                                                         140    2.19    0.00  1.0000
 -43   1   1     100      52                                                         115   -2.26    0.00  1.0000
  43   1  -1     216      45                                                         236    2.19    0.00  1.0000
  43   1  -1      96      63                                                         110    2.19    0.00  1.0000
 -43   1   1     194      58                                                         214   -2.26    0.00  1.0000
 -41  -1   1      71      35                                                         145  -11.67    0.00  1.0000
  41  -1  -1      21      43                                                          67   11.61    0.00  1.0000
  41  -1  -1      13      59                                                         -16   11.61    0.00  1.0000
 -41  -1   1      66      50                                                         138  -11.67    0.00  1.0000
 -41  -1   1      48      37                                                         112  -11.67    0.00  1.0000
 -41  -1   1      13      48                                                          53  -11.67    0.00  1.0000
 -41   1   1      39      53                                                          98   11.61    0.00  1.0000
  41   1  -1      13      38                                                          52  -11.67    0.00  1.0000
  41   1  -1      50      60                                                         115  -11.67    0.00  1.0000
 -41   1   1      20      47                                                          66   11.61    0.00  1.0000
  39  -1  -1      87      54                                                          37  -10.41    0.00  1.0000
  39  -1  -1     147      41                                                          79  -10.41    0.00  1.0000
 -39  -1   1     168      48                                                          94   10.47    0.00  1.0000
 -39  -1   1     111      53                                                          53   10.47    0.00  1.0000
 -39  -1   1     229      34                                                         141   10.47    0.00  1.0000
 -39  -1   1     135      55                                                          70   10.47    0.00  1.0000
 -39   1   1     180      51                                                         104  -10.41    0.00  1.0000
 -39   1   1     146      57                                                          78  -10.41    0.00  1.0000
  39   1  -1     176      57                                                         100   10.47    0.00  1.0000
 -39   1   1     115      45                                                          56  -10.41    0.00  1.0000
  39   1  -1     215      39                                                         130   10.47    0.00  1.0000
 -37  -1   1     270      59                                                         247   -2.33    0.00  1.0000
 -37  -1   1     320      49                                                         295   -2.33    0.00  1.0000
 -37  -1   1     233      48                                                         211   -2.33    0.00  1.0000
  37  -1  -1     251      60                                                         229    2.24    0.00  1.0000
 -37  -1   1     288      37                                                         264   -2.33    0.00  1.0000
  37  -1  -1     225      42                                                         205    2.24    0.00  1.0000
 -37   1   1     241      45                                                         220    2.24    0.00  1.0000
 -37   1   1     197      52                                                         178    2.24    0.00  1.0000
 -37   1   1     200      57                                                         181    2.24    0.00  1.0000
  37   1  -1     272      59                                                         249   -2.33    0.00  1.0000
  37   1  -1     216      38                                                         195   -2.33    0.00  1.0000
 -35  -1   1     183      32                                                         124   -7.70    0.00  1.0000
 -35  -1   1     198      42                                                         136   -7.70    0.00  1.0000
  35  -1  -1     121      49                                                          74    7.69    0.00  1.0000
 -35  -1   1     206      52                                                         143   -7.70    0.00  1.0000
 -35  -1   1     167      43                                                         111   -7.70    0.00  1.0000
  35  -1  -1     225      39                                                         159    7.69    0.00  1.0000
 -35   1   1     224      52                                                         158    7.69    0.00  1.0000
  35   1  -1     120      50                                                          73   -7.70    0.00  1.0000
 -35   1   1     250      47                                                         180    7.69    0.00  1.0000
  35   1  -1     181      35                                                         122   -7.70    0.00  1.0000
 -33  -1   1      79      37                                                          58    4.11    0.00  1.0000
 -33  -1   1      65      36                                                          46    4.11    0.00  1.0000
 -33  -1   1       2      41                                                         -13    4.11    0.00  1.0000
  33  -1  -1      65      45                                                          46   -4.08    0.00  1.0000
 -33  -1   1      74      29                                                          54    4.11    0.00  1.0000
  33  -1  -1     110      36                                                          85   -4.08    0.00  1.0000
  33   1  -1     113      31                                                          87    4.11    0.00  1.0000
  33   1  -1      29      44                                                          17    4.11    0.00  1.0000
 -33   1   1      55      44                                                          38   -4.08    0.00  1.0000
 -33   1   1      34      40                                                          21   -4.08    0.00  1.0000
 -31  -1   1       0      43                                                         -47    1.76    0.00  1.0000
 -31  -1   1      82      39                                                          72    1.76    0.00  1.0000
  31  -1  -1      79      34                                                          69   -1.81    0.00  1.0000
  31  -1  -1       0      45                                                         -96   -1.81    0.00  1.0000
 -31  -1   1       5      30                                                           3    1.76    0.00  1.0000
 -31   1   1      81      41                                                          71   -1.81    0.00  1.0000
  31   1  -1       0      45                                                         -52    1.76    0.00  1.0000
  31   1  -1       0      29                                                         -33    1.76    0.00  1.0000
 -31   1   1       0      44                                                         -62   -1.81    0.00  1.0000
 -31   1   1       0      25                                                         -18   -1.81    0.00  1.0000
  29  -1  -1    4675     238                                                        5428   17.02    0.00  1.0000
 -29  -1   1    4580     214                                                        5327  -17.04    0.00  1.0000
 -29  -1   1    4677     236                                                        5432  -17.04    0.00  1.0000
 -29  -1   1    4663     208                                                        5417  -17.04    0.00  1.0000
  29  -1  -1    4844     215                                                        5611   17.02    0.00  1.0000
 -29   1   1    4688     203                                                        5442   17.02    0.00  1.0000
  29   1  -1    4808     210                                                        5573  -17.04    0.00  1.0000
  29   1  -1    4715     238                                                        5473  -17.04    0.00  1.0000
 -29   1   1    4597     237                                                        5344   17.02    0.00  1.0000
 -29   1   1    4867     219                                                        5635   17.02    0.00  1.0000
 -27  -1   1     244      39                                                         233   -1.14    0.00  1.0000
  27  -1  -1     350      39                                                         337    1.09    0.00  1.0000
  27  -1  -1     217      48                                                         207    1.09    0.00  1.0000
 -27  -1   1     212      34                                                         202   -1.14    0.00  1.0000
 -27  -1   1     232      46                                                         221   -1.14    0.00  1.0000
 -27   1   1     329      42                                                         317    1.09    0.00  1.0000
 -27   1   1     298      34                                                         286    1.09    0.00  1.0000
  27   1  -1     262      34                                                         251   -1.14    0.00  1.0000
  27   1  -1     237      47                                                         226   -1.14    0.00  1.0000
 -27   1   1     209      46                                                         199    1.09    0.00  1.0000
 -25  -1   1      24      33                                                         -44  -15.69    0.00  1.0000
  25  -1  -1      24      29                                                         -13   15.59    0.00  1.0000
 -25  -1   1      24      25                                                         -18  -15.69    0.00  1.0000
  25  -1  -1      90      36                                                          23   15.59    0.00  1.0000
 -25  -1   1      24      29                                                          -7  -15.69    0.00  1.0000
  25   1  -1      24      26                                                         -16  -15.69    0.00  1.0000
 -25   1   1     126      21                                                          43   15.59    0.00  1.0000
 -25   1   1      24      35                                                          -4   15.59    0.00  1.0000
  25   1  -1      74      36                                                          15  -15.69    0.00  1.0000
 -25   1   1      24      32                                                          -6   15.59    0.00  1.0000
  23  -1  -1     885      44                                                         499  -23.82    0.00  1.0000
 -23  -1   1     950      48                                                         550   23.72    0.00  1.0000
 -23  -1   1     745      43                                                         397   23.72    0.00  1.0000
 -23  -1   1     842      52                                                         468   23.72    0.00  1.0000
  23  -1  -1     787      51                                                         426  -23.82    0.00  1.0000
  23   1  -1     816      55                                                         449   23.72    0.00  1.0000
  23   1  -1     920      43                                                         527   23.72    0.00  1.0000
 -23   1   1     981      48                                                         572  -23.82    0.00  1.0000
 -23   1   1     720      50                                                         377  -23.82    0.00  1.0000
 -23   1   1     915      36                                                         522  -23.82    0.00  1.0000
 -21  -1   1     670     127                                                        2731   84.64    0.00  1.0000
  21  -1  -1     645     110                                                        2681  -84.65    0.00  1.0000
 -21  -1   1     610     107                                                        2608   84.64    0.00  1.0000
  21  -1  -1     638     128                                                        2666  -84.65    0.00  1.0000
 -21  -1   1     613     109                                                        2615   84.64    0.00  1.0000
 -21   1   1     551     102                                                        2486  -84.65    0.00  1.0000
 -21   1   1     671     127                                                        2733  -84.65    0.00  1.0000
  21   1  -1     625     130                                                        2640   84.64    0.00  1.0000
  21   1  -1     683     108                                                        2757   84.64    0.00  1.0000
 -21   1   1     632     112                                                        2655  -84.65    0.00  1.0000
  19  -1  -1     632      49                                                         534   -6.54    0.00  1.0000
 -19  -1   1     785      69                                                         674    6.61    0.00  1.0000
 -19  -1   1     637      41                                                         537    6.61    0.00  1.0000
 -19  -1   1     746      43                                                         638    6.61    0.00  1.0000
 -19   1   1     634      47                                                         535   -6.54    0.00  1.0000
  19   1  -1     605      49                                                         508    6.61    0.00  1.0000
  19   1  -1     789      40                                                         678    6.61    0.00  1.0000
 -19   1   1     663      34                                                         562   -6.54    0.00  1.0000
 -17  -1   1   13417     608                                                       17521   53.04    0.00  1.0000
 -17  -1   1   12441     620                                                       16403   53.04    0.00  1.0000
  17  -1  -1   13108     611                                                       17172  -53.10    0.00  1.0000
  17  -1  -1   12869     621                                                       16898  -53.10    0.00  1.0000
 -17  -1   1   13207     609                                                       17281   53.04    0.00  1.0000
  17   1  -1   12515     621                                                       16488   53.04    0.00  1.0000
 -17   1   1   12995     621                                                       17043  -53.10    0.00  1.0000
  17   1  -1   13594     608                                                       17723   53.04    0.00  1.0000
 -17   1   1   12608     605                                                       16599  -53.10    0.00  1.0000
 -17   1   1   13450     612                                                       17563  -53.10    0.00  1.0000
  15  -1  -1   20959     648                                                       18032  -33.65    0.00  1.0000
 -15  -1   1   21610     636                                                       18639   33.62    0.00  1.0000
  15  -1  -1   20553     638                                                       17656  -33.65    0.00  1.0000
 -15  -1   1   20432     647                                                       17546   33.62    0.00  1.0000
 -15  -1   1   21262     637                                                       18316   33.62    0.00  1.0000
  15   1  -1   20418     647                                                       17533   33.62    0.00  1.0000
 -15   1   1   20616     647                                                       17714  -33.65    0.00  1.0000
 -15   1   1   20526     639                                                       17631  -33.65    0.00  1.0000
  15   1  -1   20920     636                                                       17999   33.62    0.00  1.0000
 -13  -1   1    2245      57                                                        1186  -41.80    0.00  1.0000
 -13  -1   1    2505      70                                                        1377  -41.80    0.00  1.0000
  13  -1  -1    2236      58                                                        1180   41.81    0.00  1.0000
 -13  -1   1    2199      56                                                        1153  -41.80    0.00  1.0000
  13  -1  -1    2207      52                                                        1159   41.81    0.00  1.0000
  13  -1  -1    2362      73                                                        1272   41.81    0.00  1.0000
 -13   1   1    2181      61                                                        1140   41.81    0.00  1.0000
  13   1  -1    2394      72                                                        1295  -41.80    0.00  1.0000
 -13   1   1    2261      51                                                        1198   41.81    0.00  1.0000
 -13   1   1    2239      70                                                        1182   41.81    0.00  1.0000
  13   1  -1    2145      55                                                        1114  -41.80    0.00  1.0000
  11  -1  -1    9580     493                                                       13610  -60.26    0.00  1.0000
 -11  -1   1   10088     485                                                       14217   60.29    0.00  1.0000
  11  -1  -1    9162     483                                                       13111  -60.26    0.00  1.0000
 -11  -1   1    9480     493                                                       13493   60.29    0.00  1.0000
 -11  -1   1   10245     485                                                       14403   60.29    0.00  1.0000
  11  -1  -1    9391     486                                                       13384  -60.26    0.00  1.0000
 -11   1   1    9585     493                                                       13616  -60.26    0.00  1.0000
  11   1  -1    9835     484                                                       13916   60.29    0.00  1.0000
  11   1  -1    9289     493                                                       13265   60.29    0.00  1.0000
  11   1  -1   10031     486                                                       14149   60.29    0.00  1.0000
 -11   1   1    9151     482                                                       13097  -60.26    0.00  1.0000
 -11   1   1    9275     487                                                       13245  -60.26    0.00  1.0000
  -9  -1   1     122     181                                                        5102 -194.68    0.00  1.0000
   9  -1  -1      80     180                                                        4806  194.79    0.00  1.0000
   9  -1  -1     112     184                                                        5044  194.79    0.00  1.0000
  -9  -1   1     154     183                                                        5301 -194.68    0.00  1.0000
  -9  -1   1      88     188                                                        4860 -194.68    0.00  1.0000
  -9   1   1      85     184                                                        4847  194.79    0.00  1.0000
  -9   1   1      81     179                                                        4809  194.79    0.00  1.0000
   9   1  -1      96     189                                                        4920 -194.68    0.00  1.0000
  -9   1   1      85     189                                                        4845  194.79    0.00  1.0000
   9   1  -1     118     181                                                        5076 -194.68    0.00  1.0000
   9   1  -1     167     183                                                        5382 -194.68    0.00  1.0000
  -7  -1   1   35642     712                                                       22053  129.26    0.00  1.0000
   7  -1  -1   32586     712                                                       19667 -129.23    0.00  1.0000
  -7  -1   1   32226     715                                                       19385  129.26    0.00  1.0000
   7  -1  -1   32203     710                                                       19370 -129.23    0.00  1.0000
   7   1  -1   32895     716                                                       19904  129.26    0.00  1.0000
  -7   1   1   32268     712                                                       19420 -129.23    0.00  1.0000
   7   1  -1   35713     713                                                       22109  129.26    0.00  1.0000
   7   1  -1   33407     710                                                       20303  129.26    0.00  1.0000
  -7   1   1   31929     710                                                       19157 -129.23    0.00  1.0000
  -5  -1   1    4554     157                                                        4728   -4.11    0.00  1.0000
   5  -1  -1    4090     156                                                        4257    4.14    0.00  1.0000
  -5  -1   1    4116     158                                                        4282   -4.11    0.00  1.0000
  -5  -1   1    4050     154                                                        4215   -4.11    0.00  1.0000
   5  -1  -1    4043     155                                                        4209    4.14    0.00  1.0000
  -5   1   1    4163     155                                                        4331    4.14    0.00  1.0000
   5   1  -1    4167     159                                                        4334   -4.11    0.00  1.0000
   5   1  -1    4541     160                                                        4715   -4.11    0.00  1.0000
   5   1  -1    4123     155                                                        4289   -4.11    0.00  1.0000
  -5   1   1    4055     157                                                        4221    4.14    0.00  1.0000
  -5   1   1    3796     154                                                        3957    4.14    0.00  1.0000
  -3   1   1     182       4                                                           5  -36.09    0.00  1.0000
  -3   1   1     150       3                                                           1  -36.09    0.00  1.0000
   3  -1   1     740     124                                                        3367  -99.44    0.00  1.0000
  -3  -1  -1     573     115                                                        2997   99.47    0.00  1.0000
   3   1   1     801     116                                                        3497   99.47    0.00  1.0000
  -3   1  -1     480     115                                                        2777  -99.44    0.00  1.0000
   3   1   1     726     117                                                        3338   99.47    0.00  1.0000
   3   1   1     715     117                                                        3315   99.47    0.00  1.0000
  -3   1  -1     488     123                                                        2798  -99.44    0.00  1.0000
  -5  -1  -1    2833      74                                                        1967  -28.49    0.00  1.0000
  -5  -1  -1    2638      73                                                        1805  -28.49    0.00  1.0000
   5  -1   1    2605      72                                                        1778   28.49    0.00  1.0000
  -5  -1  -1    2698      72                                                        1855  -28.49    0.00  1.0000
   5  -1   1    2750      71                                                        1898   28.49    0.00  1.0000
   5   1   1    2768      72                                                        1913  -28.49    0.00  1.0000
  -5   1  -1    2704      71                                                        1860   28.49    0.00  1.0000
  -5   1  -1    2582      72                                                        1759   28.49    0.00  1.0000
   5   1   1    2695      74                                                        1852  -28.49    0.00  1.0000
   7  -1   1   12099      22                                                         278 -299.54    0.00  1.0000
  -7  -1  -1   11675      22                                                         218  299.41    0.00  1.0000
  -7  -1  -1   11881      21                                                         247  299.41    0.00  1.0000
  -7  -1  -1   12096      25                                                         279  299.41    0.00  1.0000
  -7  -1  -1   11711      16                                                         223  299.41    0.00  1.0000
   7  -1   1   11698      24                                                         220 -299.54    0.00  1.0000
  -7   1  -1   11897      23                                                         248 -299.54    0.00  1.0000
   7   1   1   11733      23                                                         226  299.41    0.00  1.0000
   7   1   1   11761      16                                                         230  299.41    0.00  1.0000
  -7   1  -1   11770      21                                                         230 -299.54    0.00  1.0000
  -7   1  -1   11713      23                                                         222 -299.54    0.00  1.0000
   9  -1   1   14798     186                                                        5184  159.28    0.00  1.0000
  -9  -1  -1   14494     191                                                        5008 -159.22    0.00  1.0000
  -9  -1  -1   14649     187                                                        5099 -159.22    0.00  1.0000
   9  -1   1   14106     186                                                        4778  159.28    0.00  1.0000
  -9  -1  -1   14549     188                                                        5040 -159.22    0.00  1.0000
  -9  -1  -1   14671     183                                                        5112 -159.22    0.00  1.0000
  -9   1  -1   14503     186                                                        5010  159.28    0.00  1.0000
   9   1   1   14625     192                                                        5085 -159.22    0.00  1.0000
  -9   1  -1   14459     192                                                        4984  159.28    0.00  1.0000
   9   1   1   14889     181                                                        5241 -159.22    0.00  1.0000
  -9   1  -1   14286     185                                                        4883  159.28    0.00  1.0000
  11  -1   1   10472     416                                                       11665   18.21    0.00  1.0000
  11  -1   1   10525     409                                                       11721   18.21    0.00  1.0000
  11  -1   1    9678     409                                                       10826   18.21    0.00  1.0000
 -11  -1  -1   10283     416                                                       11467  -18.22    0.00  1.0000
 -11  -1  -1   10484     406                                                       11679  -18.22    0.00  1.0000
 -11  -1  -1   10182     411                                                       11360  -18.22    0.00  1.0000
 -11   1  -1   10036     409                                                       11205   18.21    0.00  1.0000
  11   1   1   10019     416                                                       11188  -18.22    0.00  1.0000
 -11   1  -1   10087     409                                                       11259   18.21    0.00  1.0000
  11   1   1   10758     405                                                       11968  -18.22    0.00  1.0000
 -11   1  -1   10024     416                                                       11192   18.21    0.00  1.0000
  13  -1   1   12758     535                                                       15118  -32.10    0.00  1.0000
 -13  -1  -1   12591     537                                                       14937   32.11    0.00  1.0000
 -13  -1  -1   13659     532                                                       16098   32.11    0.00  1.0000
 -13  -1  -1   12623     543                                                       14972   32.11    0.00  1.0000
  13  -1   1   12687     543                                                       15041  -32.10    0.00  1.0000
 -13   1  -1   12276     535                                                       14593  -32.10    0.00  1.0000
  13   1   1   12862     531                                                       15232   32.11    0.00  1.0000
 -13   1  -1   12103     542                                                       14404  -32.10    0.00  1.0000
 -13   1  -1   12034     533                                                       14329  -32.10    0.00  1.0000
  13   1   1   12537     543                                                       14878   32.11    0.00  1.0000
 -15  -1  -1    6899     286                                                        8038  -21.16    0.00  1.0000
  15  -1   1    6995     300                                                        8141   21.15    0.00  1.0000
 -15  -1  -1    6563     291                                                        7675  -21.16    0.00  1.0000
  15  -1   1    6758     289                                                        7885   21.15    0.00  1.0000
 -15  -1  -1    6669     298                                                        7790  -21.16    0.00  1.0000
  15   1   1    6772     285                                                        7901  -21.16    0.00  1.0000
 -15   1  -1    6765     300                                                        7893   21.15    0.00  1.0000
 -15   1  -1    6610     288                                                        7725   21.15    0.00  1.0000
 -15   1  -1    7052     290                                                        8202   21.15    0.00  1.0000
  15   1   1    6738     300                                                        7864  -21.16    0.00  1.0000
 -17  -1  -1    6311     260                                                        6795   -9.60    0.00  1.0000
 -17  -1  -1    6343     245                                                        6828   -9.60    0.00  1.0000
  17  -1   1    6231     259                                                        6711    9.57    0.00  1.0000
 -17  -1  -1    6038     248                                                        6511   -9.60    0.00  1.0000
  17  -1   1    6208     248                                                        6687    9.57    0.00  1.0000
 -17  -1  -1    6249     251                                                        6730   -9.60    0.00  1.0000
 -17   1  -1    6158     248                                                        6635    9.57    0.00  1.0000
 -17   1  -1    6113     246                                                        6588    9.57    0.00  1.0000
  17   1   1    6300     260                                                        6783   -9.60    0.00  1.0000
 -17   1  -1    6219     259                                                        6698    9.57    0.00  1.0000
  17   1   1    6255     243                                                        6737   -9.60    0.00  1.0000
  19  -1   1    2704     134                                                        2694    0.30    0.00  1.0000
 -19  -1  -1    2743     112                                                        2735   -0.25    0.00  1.0000
 -19  -1  -1    2633     116                                                        2625   -0.25    0.00  1.0000
 -19  -1  -1    2520     107                                                        2512   -0.25    0.00  1.0000
 -19  -1  -1    2537     125                                                        2529   -0.25    0.00  1.0000
  19  -1   1    2771     126                                                        2761    0.30    0.00  1.0000
  19   1   1    2672     126                                                        2664   -0.25    0.00  1.0000
 -19   1  -1    2957     129                                                        2947    0.30    0.00  1.0000
 -19   1  -1    2996     113                                                        2986    0.30    0.00  1.0000
 -19   1  -1    2548     109                                                        2539    0.30    0.00  1.0000
  19   1   1    2607     105                                                        2599   -0.25    0.00  1.0000
  21  -1   1     279      50                                                         459  -15.19    0.00  1.0000
 -21  -1  -1     304      43                                                         491   15.15    0.00  1.0000
  21  -1   1     283      43                                                         464  -15.19    0.00  1.0000
 -21  -1  -1     319      50                                                         510   15.15    0.00  1.0000
 -21  -1  -1     276      46                                                         455   15.15    0.00  1.0000
 -21  -1  -1     345      43                                                         542   15.15    0.00  1.0000
  21   1   1     318      38                                                         509   15.15    0.00  1.0000
 -21   1  -1     338      43                                                         534  -15.19    0.00  1.0000
 -21   1  -1     301      47                                                         488  -15.19    0.00  1.0000
 -21   1  -1     308      51                                                         496  -15.19    0.00  1.0000
 -23  -1  -1    1904      72                                                         717   54.08    0.00  1.0000
  23  -1   1    1877      52                                                         699  -54.16    0.00  1.0000
 -23  -1  -1    1765      59                                                         633   54.08    0.00  1.0000
  23  -1   1    1985      78                                                         766  -54.16    0.00  1.0000
 -23  -1  -1    1681      53                                                         583   54.08    0.00  1.0000
 -23  -1  -1    1897      51                                                         713   54.08    0.00  1.0000
  23   1   1    2007      80                                                         781   54.08    0.00  1.0000
 -23   1  -1    1904      55                                                         716  -54.16    0.00  1.0000
  23   1   1    2006      48                                                         780   54.08    0.00  1.0000
 -23   1  -1    2184      80                                                         891  -54.16    0.00  1.0000
 -23   1  -1    2077      51                                                         823  -54.16    0.00  1.0000
  25  -1   1     692      60                                                         966  -15.33    0.00  1.0000
  25  -1   1     762      85                                                        1049  -15.33    0.00  1.0000
 -25  -1  -1     568      81                                                         820   15.38    0.00  1.0000
 -25  -1  -1     572      60                                                         824   15.38    0.00  1.0000
 -25  -1  -1     814      60                                                        1111   15.38    0.00  1.0000
 -25  -1  -1     692      69                                                         967   15.38    0.00  1.0000
 -25   1  -1     667      87                                                         937  -15.33    0.00  1.0000
 -25   1  -1     587      63                                                         841  -15.33    0.00  1.0000
 -25   1  -1     647      66                                                         913  -15.33    0.00  1.0000
  25   1   1     702      54                                                         979   15.38    0.00  1.0000
  25   1   1     530      84                                                         774   15.38    0.00  1.0000
 -25   1  -1     623      58                                                         884  -15.33    0.00  1.0000
 -27  -1  -1    1628      87                                                        1818   -7.35    0.00  1.0000
 -27  -1  -1    1776     116                                                        1974   -7.35    0.00  1.0000
 -27  -1  -1    1516      98                                                        1700   -7.35    0.00  1.0000
 -27  -1  -1    1358      86                                                        1532   -7.35    0.00  1.0000
  27  -1   1    1620      89                                                        1811    7.40    0.00  1.0000
  27  -1   1    1590     117                                                        1779    7.40    0.00  1.0000
 -27   1  -1    1612      84                                                        1802    7.40    0.00  1.0000
  27   1   1    1512      81                                                        1695   -7.35    0.00  1.0000
 -27   1  -1    1599      91                                                        1789    7.40    0.00  1.0000
  27   1   1    1668     114                                                        1860   -7.35    0.00  1.0000
 -27   1  -1    1715      95                                                        1911    7.40    0.00  1.0000
 -27   1  -1    1388     115                                                        1565    7.40    0.00  1.0000
  29  -1   1       5      29                                                           3  -12.35    0.00  1.0000
 -29  -1  -1       0      38                                                          15   12.42    0.00  1.0000
 -29  -1  -1       4      31                                                          33   12.42    0.00  1.0000
 -29  -1  -1      15      38                                                        -115   12.42    0.00  1.0000
  29  -1   1      15      42                                                         -36  -12.35    0.00  1.0000
 -29   1  -1      15      43                                                         -90  -12.35    0.00  1.0000
  29   1   1       8      28                                                          44   12.42    0.00  1.0000
  29   1   1      15      41                                                         -92   12.42    0.00  1.0000
 -29   1  -1      14      34                                                          58  -12.35    0.00  1.0000
 -29   1  -1      15      29                                                         -64  -12.35    0.00  1.0000
 -29   1  -1      15      34                                                          -4  -12.35    0.00  1.0000
 -31  -1  -1    1439      75                                                        1273   -7.25    0.00  1.0000
  31  -1   1    1431      74                                                        1263    7.36    0.00  1.0000
  31  -1   1    1197     100                                                        1044    7.36    0.00  1.0000
[truncated: 12,646,259 more chars]
