# Supplementary material for: Direct observation of electron transfer in solids through X-ray crystallography
Source: Nat Commun. 2024 May 23;15:4412. doi: 10.1038/s41467-024-48599-1 (PMC11116525; doi:10.1038/s41467-024-48599-1)
Supplement: Supplementary file 24 — Supplementary data file 23 [file 41467_2024_48599_MOESM24_ESM.cif]

 
data_230707_TTFZn4L8_FeClO4_oxisoli_sqd_sqd
# start Validation Reply Form         
_vrf_THETM01_230707_TTFZn4L8_FeClO4_oxisoli_sqd_sqd            
;
PROBLEM: THETM01_ALERT_3_A The value of sine(theta_max)/wavelength is less than 0.550
RESPONSE: Despite long exposure times and rapid sample handling, few 
reflections at greater than 1.08 angstroms resolution were observed.
;
_vrf_PLAT088_230707_TTFZn4L8_FeClO4_oxisoli_sqd_sqd
;
PROBLEM: Poor Data / Parameter Ratio .................... 7.62 Note  
RESPONSE: The low data to parameter ratio results from the poor diffraction of 
the crystal.
; 
_vrf_PLAT084_230707_TTFZn4L8_FeClO4_oxisoli_sqd_sqd         
;
PROBLEM: High wR2 Value (i.e. > 0.25) 
RESPONSE: The diffraction data of the crystals are not well observed 
due to the reduced quality of the crystals, giving the large 
thermal ellipsoids. As a result, the R1 and wR2 values are high.
;
_vrf_PLAT242_230707_TTFZn4L8_FeClO4_oxisoli_sqd_sqd           
;
PROBLEM: PLAT242_ALERT_2_B Low 'MainMol' Ueq as Compared to Neighbors of C81 Check
RESPONSE: This alert is because ethyl groups of the ligands are partially 
disordered by thermal vibration. 
; 
_vrf_PLAT260_230707_TTFZn4L8_FeClO4_oxisoli_sqd_sqd  
;
PROBLEM: PLAT260_ALERT_2_B Large Average Ueq of Residue Including S1A 0.545 Check
RESPONSE: The diffraction data of the crystals are not well observed 
due to the reduced quality of the crystals.
; 
_vrf_PLAT341_230707_TTFZn4L8_FeClO4_oxisoli_sqd_sqd 
;
PROBLEM: Low Bond Precision on C-C Bonds ............... 0.02628 Ang.   
RESPONSE: The low bond precision arises from the limited resolution 
of the data.
;
_vrf_PLAT430_230707_TTFZn4L8_FeClO4_oxisoli_sqd_sqd 
;
PROBLEM: Short Inter D...A Contact  O1A      ..O2       .       2.78 Ang.    
RESPONSE: The ClO4 anions show substantial thermal vibration which could not 
be refined with precise position.
;
_audit_creation_method            'SHELXL-2019/1'
_shelx_SHELXL_version_number      '2019/1'
_chemical_name_systematic         ?
_chemical_name_common             ?
_chemical_melting_point           ?
_chemical_formula_moiety          ?
_chemical_formula_sum
 'C227.56 H173.03 Cl2 F12 N40 O28 S9.03 Zn4' 
_chemical_formula_weight          4765.79

loop_
 _atom_type_symbol
 _atom_type_description
 _atom_type_scat_dispersion_real
 _atom_type_scat_dispersion_imag
 _atom_type_scat_source
 'C'  'C'   0.0033   0.0016
 'International Tables Vol C Tables 4.2.6.8 and 6.1.1.4'
 'H'  'H'   0.0000   0.0000
 'International Tables Vol C Tables 4.2.6.8 and 6.1.1.4'
 'Cl'  'Cl'   0.1484   0.1585
 'International Tables Vol C Tables 4.2.6.8 and 6.1.1.4'
 'F'  'F'   0.0171   0.0103
 'International Tables Vol C Tables 4.2.6.8 and 6.1.1.4'
 'N'  'N'   0.0061   0.0033
 'International Tables Vol C Tables 4.2.6.8 and 6.1.1.4'
 'O'  'O'   0.0106   0.0060
 'International Tables Vol C Tables 4.2.6.8 and 6.1.1.4'
 'S'  'S'   0.1246   0.1234
 'International Tables Vol C Tables 4.2.6.8 and 6.1.1.4'
 'Zn'  'Zn'   0.2839   1.4301
 'International Tables Vol C Tables 4.2.6.8 and 6.1.1.4'
 
_space_group_crystal_system       monoclinic
_space_group_IT_number            15
_space_group_name_H-M_alt         'C 2/c'
_space_group_name_Hall            '-C 2yc'
 
_shelx_space_group_comment
;
The symmetry employed for this shelxl refinement is uniquely defined
by the following loop, which should always be used as a source of
symmetry information in preference to the above space-group names.
They are only intended as comments.
;
 
loop_
 _space_group_symop_operation_xyz
 'x, y, z'
 '-x, y, -z+1/2'
 'x+1/2, y+1/2, z'
 '-x+1/2, y+1/2, -z+1/2'
 '-x, -y, -z'
 'x, -y, z-1/2'
 '-x+1/2, -y+1/2, -z'
 'x+1/2, -y+1/2, z-1/2'
 
_cell_length_a                    56.592(3)
_cell_length_b                    13.8354(8)
_cell_length_c                    38.8581(18)
_cell_angle_alpha                 90
_cell_angle_beta                  117.121(2)
_cell_angle_gamma                 90
_cell_volume                      27080(2)
_cell_formula_units_Z             4
_cell_measurement_temperature     90(2)
_cell_measurement_reflns_used     9953
_cell_measurement_theta_min       2.1537
_cell_measurement_theta_max       18.1521
 
_exptl_crystal_description        block
_exptl_crystal_colour             black
_exptl_crystal_density_meas       ?
_exptl_crystal_density_method     'not measured'
_exptl_crystal_density_diffrn     1.169          
_exptl_crystal_F_000              9796
_exptl_transmission_factor_min    0.600000
_exptl_transmission_factor_max    0.744400
_exptl_crystal_size_max           0.478
_exptl_crystal_size_mid           0.259
_exptl_crystal_size_min           0.133
_exptl_absorpt_coefficient_mu     0.512
_shelx_estimated_absorpt_T_min    ?
_shelx_estimated_absorpt_T_max    ?
_exptl_absorpt_correction_type    Multi-Scan
_exptl_absorpt_correction_T_min   ?
_exptl_absorpt_correction_T_max   ?
_exptl_absorpt_process_details    ?
_exptl_absorpt_special_details    ?
_diffrn_ambient_temperature       90(2)
_diffrn_radiation_wavelength      0.71073
_diffrn_radiation_type            MoK\a
_diffrn_source                    ?
_diffrn_measurement_device_type   'Bruker D8 goniometer'
_diffrn_measurement_method        ?
_diffrn_detector_area_resol_mean  ?
_diffrn_reflns_number             82197
_diffrn_reflns_av_unetI/netI      0.0625
_diffrn_reflns_av_R_equivalents   0.0867
_diffrn_reflns_limit_h_min        -52
_diffrn_reflns_limit_h_max        52
_diffrn_reflns_limit_k_min        -12
_diffrn_reflns_limit_k_max        12
_diffrn_reflns_limit_l_min        -36
_diffrn_reflns_limit_l_max        36
_diffrn_reflns_theta_min          1.568
_diffrn_reflns_theta_max          19.351
_diffrn_reflns_theta_full         19.351
_diffrn_measured_fraction_theta_max   0.992
_diffrn_measured_fraction_theta_full  0.992
_diffrn_reflns_Laue_measured_fraction_max    0.992
_diffrn_reflns_Laue_measured_fraction_full   0.992
_diffrn_reflns_point_group_measured_fraction_max   0.992
_diffrn_reflns_point_group_measured_fraction_full  0.992
_reflns_number_total              11403
_reflns_number_gt                 6347
_reflns_threshold_expression      'I > 2\s(I)'
_reflns_Friedel_coverage          0.000
_reflns_Friedel_fraction_max      .
_reflns_Friedel_fraction_full     .
 
_reflns_special_details
;
 Reflections were merged by SHELXL according to the crystal
 class for the calculation of statistics and refinement.
 
 _reflns_Friedel_fraction is defined as the number of unique
 Friedel pairs measured divided by the number that would be
 possible theoretically, ignoring centric projections and
 systematic absences.
;
 
_computing_data_collection        ?
_computing_cell_refinement        ?
_computing_data_reduction         ?
_computing_structure_solution     ?
_computing_structure_refinement 'SHELXL-2019/1 (Sheldrick, 2019)'
_computing_molecular_graphics     ?
_computing_publication_material   ?
_refine_special_details           ?
_refine_ls_structure_factor_coef  Fsqd
_refine_ls_matrix_type            full
_refine_ls_weighting_scheme       calc
_refine_ls_weighting_details
'w=1/[\s^2^(Fo^2^)+(0.2000P)^2^] where P=(Fo^2^+2Fc^2^)/3'
_atom_sites_solution_primary      ?
_atom_sites_solution_secondary    ?
_atom_sites_solution_hydrogens    geom
_refine_ls_hydrogen_treatment     constr
_refine_ls_extinction_method      none
_refine_ls_extinction_coef        .
_refine_ls_number_reflns          11403
_refine_ls_number_parameters      1497
_refine_ls_number_restraints      1165
_refine_ls_R_factor_all           0.1908
_refine_ls_R_factor_gt            0.1418
_refine_ls_wR_factor_ref          0.4004
_refine_ls_wR_factor_gt           0.3707
_refine_ls_goodness_of_fit_ref    1.385
_refine_ls_restrained_S_all       1.376
_refine_ls_shift/su_max           0.000
_refine_ls_shift/su_mean          0.000
 
loop_
 _atom_site_label
 _atom_site_type_symbol
 _atom_site_fract_x
 _atom_site_fract_y
 _atom_site_fract_z
 _atom_site_U_iso_or_equiv
 _atom_site_adp_type
 _atom_site_occupancy
 _atom_site_site_symmetry_order  
 _atom_site_calc_flag
 _atom_site_refinement_flags_posn
 _atom_site_refinement_flags_adp
 _atom_site_refinement_flags_occupancy
 _atom_site_disorder_assembly
 _atom_site_disorder_group
Zn1 Zn 0.61596(3) 0.57391(15) 0.73303(5) 0.1313(9) Uani 1 1 d . . . . .
Zn2 Zn 0.31415(4) 0.2167(2) 0.40421(5) 0.1908(13) Uani 1 1 d . . . . .
S2 S 0.57510(12) -0.0528(6) 0.65052(17) 0.171(2) Uani 1 1 d . . . . .
S3 S 0.71536(13) 0.0176(5) 0.73641(13) 0.1550(19) Uani 1 1 d . U . . .
S1A S 0.5347(5) 0.087(2) 0.7667(8) 0.571(17) Uani 0.629(17) 1 d D U P . .
S2A S 0.5897(4) 0.046(2) 0.8237(9) 0.547(17) Uani 0.629(17) 1 d D U P . .
S3A S 0.5149(5) 0.064(2) 0.8338(8) 0.540(17) Uani 0.629(17) 1 d D U P . .
C1A C 0.5592(8) 0.090(3) 0.7501(10) 0.54(2) Uani 0.629(17) 1 d D U P . .
H1A H 0.554636 0.102778 0.723872 0.647 Uiso 0.629(17) 1 calc R U P . .
C2A C 0.5838(8) 0.073(3) 0.7758(12) 0.53(2) Uani 0.629(17) 1 d D U P . .
H2A H 0.597928 0.074725 0.768926 0.638 Uiso 0.629(17) 1 calc R U P . .
C3A C 0.5567(5) 0.0607(16) 0.8169(8) 0.557(18) Uani 0.629(17) 1 d D U P . .
C4A C 0.5494(5) 0.050(3) 0.8456(8) 0.546(17) Uani 0.629(17) 1 d D U P . .
C5A C 0.5199(7) 0.038(3) 0.8821(11) 0.56(2) Uani 0.629(17) 1 d D U P . .
H5A H 0.505443 0.036417 0.888096 0.668 Uiso 0.629(17) 1 calc R U P . .
C6A C 0.5448(7) 0.020(3) 0.9092(10) 0.548(19) Uani 0.629(17) 1 d D U P . .
H6A H 0.548273 0.003791 0.934855 0.658 Uiso 0.629(17) 1 calc R U P . .
S4A S 0.5708(5) 0.028(2) 0.8961(7) 0.517(16) Uani 0.629(17) 1 d D U P . .
O2 O 0.4433(4) 0.5431(19) 0.5184(6) 0.329(12) Uani 1 1 d D U . . .
Cl1 Cl 0.4702(6) -0.171(2) 0.5288(10) 0.89(2) Uani 1 1 d D U . . .
O1A O 0.4610(14) -0.267(4) 0.535(2) 0.84(4) Uani 1 1 d D U . . .
O2A O 0.4494(10) -0.130(6) 0.4922(16) 0.98(5) Uani 1 1 d D U . . .
O3A O 0.4743(14) -0.110(5) 0.5624(18) 0.87(4) Uani 1 1 d D U . . .
O4A O 0.4942(7) -0.169(3) 0.5234(12) 0.51(2) Uani 1 1 d D U . . .
F4 F 0.6233(2) -0.0108(9) 0.6881(3) 0.188(4) Uani 1 1 d . . . . .
F5 F 0.6054(3) -0.0465(8) 0.7234(4) 0.206(5) Uani 1 1 d . . . . .
F6 F 0.5988(3) 0.0895(11) 0.6965(3) 0.204(5) Uani 1 1 d . . . . .
F7 F 0.6975(3) 0.1334(11) 0.6788(4) 0.265(7) Uani 1 1 d . U . . .
F8 F 0.7217(4) 0.1974(13) 0.7411(5) 0.247(6) Uani 1 1 d . U . . .
F9 F 0.6825(4) 0.1569(16) 0.7168(5) 0.320(10) Uani 1 1 d . U . . .
O1 O 0.4660(3) 0.4314(14) 0.6195(5) 0.242(7) Uani 1 1 d D U . . .
C8 C 0.4126(3) 0.2719(13) 0.5256(4) 0.121(5) Uani 1 1 d D U . . .
C9 C 0.4291(3) 0.3249(11) 0.5574(4) 0.114(4) Uani 1 1 d D U . . .
H9 H 0.422220 0.376592 0.566233 0.137 Uiso 1 1 calc R U . . .
C10 C 0.4560(3) 0.3022(11) 0.5766(4) 0.107(4) Uani 1 1 d D U . . .
C11 C 0.4667(3) 0.2287(11) 0.5638(4) 0.116(4) Uani 1 1 d D U . . .
C12 C 0.4506(4) 0.1766(13) 0.5321(5) 0.148(6) Uani 1 1 d D U . . .
H12 H 0.457817 0.125626 0.523465 0.177 Uiso 1 1 calc R U . . .
C13 C 0.4237(4) 0.1968(13) 0.5122(4) 0.136(5) Uani 1 1 d D U . . .
H13 H 0.412668 0.160724 0.489814 0.163 Uiso 1 1 calc R U . . .
C14 C 0.4742(3) 0.3583(13) 0.6107(5) 0.139(6) Uani 1 1 d D U . . .
C15 C 0.5017(3) 0.3271(11) 0.6325(4) 0.115(4) Uani 1 1 d D U . . .
C16 C 0.5109(3) 0.2533(12) 0.6176(4) 0.129(5) Uani 1 1 d D U . . .
C17 C 0.5374(3) 0.2201(13) 0.6368(5) 0.155(6) Uani 1 1 d D U . . .
H17 H 0.543415 0.168688 0.626651 0.186 Uiso 1 1 calc R U . . .
C18 C 0.5541(3) 0.2656(13) 0.6711(5) 0.146(6) Uani 1 1 d D U . . .
H18 H 0.571992 0.244224 0.684574 0.175 Uiso 1 1 calc R U . . .
C19 C 0.5461(3) 0.3398(12) 0.6864(5) 0.118(5) Uani 1 1 d D U . . .
C20 C 0.5197(3) 0.3730(10) 0.6663(4) 0.114(4) Uani 1 1 d D U . . .
H20 H 0.514199 0.427027 0.675889 0.137 Uiso 1 1 calc R U . . .
C21 C 0.5645(3) 0.3844(13) 0.7229(5) 0.125(5) Uani 1 1 d . . . . .
N3 N 0.4935(3) 0.2069(9) 0.5828(4) 0.140(4) Uani 1 1 d D U . . .
H3Z H 0.499925 0.162945 0.572877 0.168 Uiso 1 1 calc R U . . .
N4 N 0.6200(3) 0.5183(10) 0.7825(4) 0.132(4) Uani 1 1 d . . . . .
N5 N 0.6081(4) 0.4398(13) 0.8207(6) 0.169(7) Uani 1 1 d D . . . .
O3 O 0.6449(2) 0.2641(7) 0.8905(3) 0.126(3) Uani 1 1 d D U . . .
O4 O 0.7070(3) 0.3766(10) 0.9310(4) 0.181(5) Uani 1 1 d . U . . .
C2B C 0.6014(4) -0.005(2) 0.6868(7) 0.161(8) Uani 1 1 d . . . . .
C22 C 0.5807(4) 0.4161(13) 0.7488(6) 0.125(5) Uani 1 1 d . . . . .
C23 C 0.6008(4) 0.4588(15) 0.7821(6) 0.129(6) Uani 1 1 d . . . . .
C24 C 0.6382(4) 0.5377(18) 0.8213(6) 0.178(9) Uani 1 1 d . . . . .
H24 H 0.653445 0.578132 0.830158 0.214 Uiso 1 1 calc R U . . .
C25 C 0.6300(5) 0.488(2) 0.8428(6) 0.202(11) Uani 1 1 d . . . . .
H25 H 0.638476 0.488013 0.870308 0.242 Uiso 1 1 calc R U . . .
C26 C 0.5930(4) 0.371(2) 0.8308(6) 0.284(18) Uani 1 1 d D . . . .
H26A H 0.604226 0.314225 0.843183 0.341 Uiso 1 1 calc R U . . .
H26B H 0.577558 0.349175 0.806900 0.341 Uiso 1 1 calc R U . . .
C27 C 0.5833(6) 0.413(3) 0.8575(9) 0.47(4) Uani 1 1 d D . . . .
H27A H 0.573248 0.363294 0.863419 0.569 Uiso 1 1 calc R U . . .
H27B H 0.598529 0.433254 0.881546 0.569 Uiso 1 1 calc R U . . .
H27C H 0.571851 0.468217 0.845251 0.569 Uiso 1 1 calc R U . . .
C28 C 0.3035(6) 0.598(2) 0.2972(9) 0.334(19) Uani 1 1 d D U . . .
H28A H 0.314597 0.644600 0.292324 0.501 Uiso 1 1 calc R U . . .
H28B H 0.290369 0.570474 0.272603 0.501 Uiso 1 1 calc R U . . .
H28C H 0.294416 0.629652 0.310285 0.501 Uiso 1 1 calc R U . . .
C29 C 0.3202(4) 0.520(2) 0.3217(7) 0.256(11) Uani 1 1 d D U . . .
H29A H 0.329746 0.490675 0.308308 0.308 Uiso 1 1 calc R U . . .
H29B H 0.333775 0.549595 0.345825 0.308 Uiso 1 1 calc R U . . .
C30 C 0.2822(4) 0.4145(18) 0.3155(5) 0.226(9) Uani 1 1 d D U . . .
H30 H 0.268146 0.441898 0.293087 0.271 Uiso 1 1 calc R U . . .
C31 C 0.2800(3) 0.3394(18) 0.3360(5) 0.219(9) Uani 1 1 d D U . . .
H31 H 0.263884 0.311434 0.333310 0.263 Uiso 1 1 calc R U . . .
C32 C 0.3218(3) 0.3773(16) 0.3597(4) 0.190(7) Uani 1 1 d D U . . .
N6 N 0.3050(3) 0.3111(14) 0.3613(4) 0.212(7) Uani 1 1 d D U . . .
N7 N 0.3076(3) 0.4441(15) 0.3320(4) 0.216(7) Uani 1 1 d D U . . .
C3B C 0.7052(6) 0.124(2) 0.7192(8) 0.195(8) Uani 1 1 d . U . . .
C33 C 0.3479(4) 0.3682(16) 0.3814(5) 0.166(7) Uani 1 1 d . . . . .
C34 C 0.3720(5) 0.3720(16) 0.4022(5) 0.169(8) Uani 1 1 d . . . . .
C35 C 0.4007(3) 0.3589(13) 0.4242(5) 0.128(5) Uani 1 1 d D U . . .
C36 C 0.4158(4) 0.2900(14) 0.4161(4) 0.144(6) Uani 1 1 d D U . . .
H36 H 0.407373 0.247165 0.394779 0.173 Uiso 1 1 calc R U . . .
C37 C 0.4427(4) 0.2852(13) 0.4391(5) 0.152(6) Uani 1 1 d D U . . .
H37 H 0.452838 0.238351 0.433745 0.182 Uiso 1 1 calc R U . . .
C38 C 0.4552(3) 0.3480(13) 0.4701(5) 0.142(6) Uani 1 1 d D U . . .
C39 C 0.4408(3) 0.4204(13) 0.4774(4) 0.141(6) Uani 1 1 d D U . . .
C40 C 0.4139(3) 0.4233(12) 0.4559(5) 0.139(5) Uani 1 1 d D U . . .
H40 H 0.403835 0.468777 0.462070 0.166 Uiso 1 1 calc R U . . .
C41 C 0.4556(3) 0.4854(13) 0.5101(5) 0.172(7) Uani 1 1 d D U . . .
C42 C 0.4839(3) 0.4614(13) 0.5349(5) 0.142(6) Uani 1 1 d D U . . .
C43 C 0.4967(3) 0.3907(13) 0.5252(5) 0.154(7) Uani 1 1 d D U . . .
C44 C 0.5231(3) 0.3664(14) 0.5462(5) 0.172(7) Uani 1 1 d D U . . .
H44 H 0.531262 0.315603 0.538945 0.206 Uiso 1 1 calc R U . . .
C45 C 0.5366(4) 0.4222(15) 0.5785(6) 0.178(8) Uani 1 1 d D U . . .
H45 H 0.554746 0.407904 0.594952 0.213 Uiso 1 1 calc R U . . .
C46 C 0.5248(3) 0.4991(15) 0.5881(5) 0.158(7) Uani 1 1 d D U . . .
C47 C 0.4985(3) 0.5195(12) 0.5660(5) 0.154(6) Uani 1 1 d D U . . .
H47 H 0.490526 0.572896 0.572053 0.184 Uiso 1 1 calc R U . . .
C48 C 0.5378(4) 0.5556(18) 0.6212(8) 0.165(8) Uani 1 1 d . . . . .
C49 C 0.5505(4) 0.6005(14) 0.6511(8) 0.156(8) Uani 1 1 d . . . . .
N9 N 0.5843(3) 0.6612(13) 0.7155(5) 0.157(6) Uani 1 1 d D U . . .
N10 N 0.5462(3) 0.7450(17) 0.6875(7) 0.220(8) Uani 1 1 d D U . . .
C50 C 0.5598(4) 0.6675(15) 0.6837(6) 0.164(7) Uani 1 1 d D U . . .
C51 C 0.5847(4) 0.7325(17) 0.7388(6) 0.183(8) Uani 1 1 d D U . . .
H51 H 0.598810 0.744694 0.763744 0.220 Uiso 1 1 calc R U . . .
C52 C 0.5620(5) 0.7852(15) 0.7217(8) 0.198(8) Uani 1 1 d D U . . .
H52 H 0.558008 0.841218 0.732191 0.238 Uiso 1 1 calc R U . . .
C53 C 0.5202(4) 0.7690(17) 0.6557(8) 0.274(12) Uani 1 1 d D U . . .
H53A H 0.520910 0.764284 0.630778 0.329 Uiso 1 1 calc R U . . .
H53B H 0.515456 0.836220 0.658720 0.329 Uiso 1 1 calc R U . . .
C54 C 0.4990(5) 0.700(3) 0.6555(13) 0.41(2) Uani 1 1 d D U . . .
H54A H 0.481712 0.716411 0.634168 0.619 Uiso 1 1 calc R U . . .
H54B H 0.503619 0.633207 0.652197 0.619 Uiso 1 1 calc R U . . .
H54C H 0.498174 0.705014 0.680088 0.619 Uiso 1 1 calc R U . . .
C1 C 0.3275(11) 0.530(3) 0.5417(13) 0.26(3) Uani 0.49(4) 1 d D U P A 1
H1B H 0.337583 0.555879 0.567875 0.388 Uiso 0.49(4) 1 calc R U P A 1
H1C H 0.328025 0.575828 0.522901 0.388 Uiso 0.49(4) 1 calc R U P A 1
H1D H 0.308976 0.519639 0.536450 0.388 Uiso 0.49(4) 1 calc R U P A 1
C1C C 0.3554(10) 0.519(3) 0.5383(12) 0.23(2) Uani 0.51(4) 1 d D U P A 2
H1M H 0.364394 0.546667 0.564412 0.350 Uiso 0.51(4) 1 calc R U P A 2
H1N H 0.368573 0.498756 0.530095 0.350 Uiso 0.51(4) 1 calc R U P A 2
H1L H 0.343708 0.568191 0.520374 0.350 Uiso 0.51(4) 1 calc R U P A 2
C2 C 0.3394(5) 0.4352(14) 0.5385(4) 0.187(8) Uani 1 1 d D U . . .
H2B H 0.358165 0.445898 0.544424 0.225 Uiso 1 1 calc R U . A 1
H2C H 0.339127 0.389739 0.557966 0.225 Uiso 1 1 calc R U . A 1
C3 C 0.2991(4) 0.4001(13) 0.4774(5) 0.165(6) Uani 1 1 d D U . . .
H3 H 0.287205 0.438093 0.482690 0.198 Uiso 1 1 calc R U . . .
C4 C 0.2930(3) 0.3431(15) 0.4449(4) 0.169(7) Uani 1 1 d D U . . .
H4 H 0.275624 0.335741 0.424119 0.203 Uiso 1 1 calc R U . . .
C5 C 0.3349(3) 0.3342(14) 0.4797(4) 0.141(6) Uani 1 1 d D U . . .
N1 N 0.3252(3) 0.3906(11) 0.4996(4) 0.156(5) Uani 1 1 d D U . . .
N2 N 0.3150(3) 0.2995(11) 0.4468(3) 0.145(4) Uani 1 1 d D U . . .
O8 O 0.5824(3) -0.1536(11) 0.6492(4) 0.180(5) Uani 1 1 d . . . . .
O9 O 0.5516(3) -0.0338(12) 0.6568(5) 0.234(7) Uani 1 1 d . . . . .
O10 O 0.5723(3) 0.0063(11) 0.6168(4) 0.219(6) Uani 1 1 d . . . . .
O11 O 0.7404(2) 0.0192(9) 0.7337(3) 0.159(4) Uani 1 1 d . U . . .
O12 O 0.7154(2) 0.0196(8) 0.7732(3) 0.165(4) Uani 1 1 d . U . . .
O13 O 0.6967(3) -0.0491(12) 0.7103(4) 0.222(6) Uani 1 1 d . U . . .
N8 N 0.4824(3) 0.3344(11) 0.4920(4) 0.157(5) Uani 1 1 d D U . . .
H8Z H 0.490732 0.290640 0.485128 0.188 Uiso 1 1 calc R U . . .
N13 N 0.6642(3) -0.0058(8) 0.8697(3) 0.144(4) Uani 1 1 d D U . . .
H13Z H 0.670140 -0.061533 0.866025 0.173 Uiso 1 1 calc R U . . .
N16 N 0.6462(3) 0.6613(9) 0.7393(4) 0.133(4) Uani 1 1 d . U . . .
N17 N 0.6848(3) 0.7134(11) 0.7506(4) 0.147(5) Uani 1 1 d D U . . .
C82 C 0.7258(4) 0.7672(12) 0.7993(5) 0.180(8) Uani 1 1 d D . . . .
H82A H 0.745098 0.770932 0.809663 0.271 Uiso 1 1 calc R U . . .
H82B H 0.718302 0.832573 0.794700 0.271 Uiso 1 1 calc R U . . .
H82C H 0.721394 0.734165 0.818021 0.271 Uiso 1 1 calc R U . . .
C83 C 0.7146(3) 0.7130(12) 0.7629(5) 0.144(6) Uani 1 1 d D . . . .
H83A H 0.721595 0.646273 0.766857 0.173 Uiso 1 1 calc R U . . .
H83B H 0.718479 0.745431 0.743358 0.173 Uiso 1 1 calc R U . . .
N18 N 0.7226(2) 0.1451(9) 0.8846(3) 0.106(3) Uani 1 1 d . U . . .
H18Z H 0.727263 0.094352 0.875497 0.128 Uiso 1 1 calc R U . . .
C6 C 0.3621(4) 0.3055(13) 0.4936(4) 0.133(6) Uani 1 1 d . . . . .
C7 C 0.3860(5) 0.2907(13) 0.5073(5) 0.135(6) Uani 1 1 d . . . . .
C55 C 0.5996(4) 0.2212(17) 0.6208(6) 0.225(9) Uani 1 1 d D U . . .
H55A H 0.602589 0.155078 0.614577 0.337 Uiso 1 1 calc R U . . .
H55B H 0.585643 0.220751 0.629149 0.337 Uiso 1 1 calc R U . . .
H55C H 0.593976 0.261950 0.597745 0.337 Uiso 1 1 calc R U . . .
C56 C 0.6250(4) 0.2609(14) 0.6530(5) 0.173(7) Uani 1 1 d D U . . .
H56A H 0.630906 0.220138 0.676363 0.207 Uiso 1 1 calc R U . . .
H56B H 0.639272 0.261503 0.644833 0.207 Uiso 1 1 calc R U . . .
C57 C 0.6106(3) 0.4374(15) 0.6371(5) 0.146(6) Uani 1 1 d D U . . .
H57 H 0.607358 0.437851 0.610822 0.175 Uiso 1 1 calc R U . . .
C58 C 0.6070(3) 0.5115(14) 0.6550(5) 0.139(6) Uani 1 1 d D U . . .
H58 H 0.600890 0.573461 0.644058 0.167 Uiso 1 1 calc R U . . .
C59 C 0.6204(3) 0.3913(14) 0.6946(4) 0.123(5) Uani 1 1 d D U . . .
N11 N 0.6138(2) 0.4844(11) 0.6931(4) 0.121(4) Uani 1 1 d D U . . .
N12 N 0.6196(2) 0.3588(12) 0.6612(4) 0.143(4) Uani 1 1 d D U . . .
C60 C 0.6306(2) 0.3274(11) 0.7303(5) 0.107(4) Uani 1 1 d . . . . .
C61 C 0.6394(3) 0.2679(12) 0.7552(5) 0.117(5) Uani 1 1 d . . . . .
C62 C 0.6457(3) 0.2075(13) 0.7845(5) 0.107(4) Uani 1 1 d . . . . .
C63 C 0.6545(3) 0.1203(15) 0.7817(4) 0.130(5) Uani 1 1 d . . . . .
H63 H 0.656183 0.108704 0.758814 0.156 Uiso 1 1 calc R U . . .
C64 C 0.6619(4) 0.0405(13) 0.8088(5) 0.155(6) Uani 1 1 d . . . . .
H64A H 0.668298 -0.020399 0.805443 0.186 Uiso 1 1 calc R U . . .
C65 C 0.6578(3) 0.0686(10) 0.8431(4) 0.130(5) Uani 1 1 d D U . . .
C66 C 0.6506(3) 0.1605(9) 0.8478(4) 0.101(4) Uani 1 1 d D U . . .
C67 C 0.6452(2) 0.2257(10) 0.8194(5) 0.101(4) Uani 1 1 d . . . . .
H67 H 0.640725 0.289295 0.823529 0.122 Uiso 1 1 calc R U . . .
C68 C 0.6492(3) 0.1817(10) 0.8850(4) 0.111(4) Uani 1 1 d D U . . .
C69 C 0.6547(3) 0.1017(9) 0.9114(4) 0.110(4) Uani 1 1 d D U . . .
C70 C 0.6607(3) 0.0110(9) 0.9034(4) 0.123(4) Uani 1 1 d D U . . .
C71 C 0.6642(4) -0.0683(14) 0.9282(6) 0.179(7) Uani 1 1 d . U . . .
H71 H 0.668109 -0.131325 0.922525 0.214 Uiso 1 1 calc R U . . .
C72 C 0.6616(4) -0.0484(16) 0.9614(6) 0.178(8) Uani 1 1 d . . . . .
H72 H 0.663866 -0.099006 0.979197 0.213 Uiso 1 1 calc R U . . .
C73 C 0.6558(3) 0.0410(14) 0.9686(5) 0.133(6) Uani 1 1 d . . . . .
C74 C 0.6514(3) 0.1100(12) 0.9443(5) 0.139(5) Uani 1 1 d . . . . .
H74 H 0.645523 0.170236 0.949277 0.167 Uiso 1 1 calc R U . . .
C75 C 0.6507(3) 0.0485(13) 1.0035(6) 0.148(6) Uani 1 1 d . . . . .
C76 C 0.6478(4) 0.0685(15) 1.0315(6) 0.177(8) Uani 1 1 d . . . . .
C77 C 0.6423(4) 0.0697(15) 1.0627(6) 0.186(7) Uani 1 1 d D U . . .
C78 C 0.6440(4) 0.1253(17) 1.1157(5) 0.197(8) Uani 1 1 d D U . . .
H78 H 0.650118 0.156991 1.139903 0.236 Uiso 1 1 calc R U . . .
C79 C 0.6241(5) 0.0580(17) 1.1012(6) 0.221(9) Uani 1 1 d D U . . .
H79 H 0.612866 0.040567 1.112458 0.265 Uiso 1 1 calc R U . . .
C80 C 0.6257(9) -0.149(2) 1.0590(15) 0.52(3) Uani 1 1 d D U . . .
H80A H 0.616733 -0.207014 1.044316 0.782 Uiso 1 1 calc R U . . .
H80B H 0.641836 -0.137293 1.056397 0.782 Uiso 1 1 calc R U . . .
H80C H 0.630334 -0.158838 1.086377 0.782 Uiso 1 1 calc R U . . .
C81 C 0.6068(5) -0.0609(17) 1.0432(7) 0.244(11) Uani 1 1 d D U . . .
H81A H 0.601991 -0.048885 1.015717 0.293 Uiso 1 1 calc R U . . .
H81B H 0.590400 -0.070596 1.045928 0.293 Uiso 1 1 calc R U . . .
N14 N 0.6537(2) 0.1394(13) 1.0897(4) 0.159(5) Uani 1 1 d D U . . .
N15 N 0.6229(4) 0.0201(13) 1.0681(5) 0.201(6) Uani 1 1 d D U . . .
C84 C 0.6657(5) 0.7830(13) 0.7283(5) 0.166(7) Uani 1 1 d . U . . .
H84 H 0.668785 0.844262 0.720104 0.199 Uiso 1 1 calc R U . . .
C85 C 0.6419(3) 0.7438(13) 0.7211(5) 0.130(6) Uani 1 1 d . U . . .
H85 H 0.625033 0.771624 0.705411 0.156 Uiso 1 1 calc R U . . .
C86 C 0.6725(3) 0.6400(13) 0.7581(4) 0.112(5) Uani 1 1 d . U . . .
C87 C 0.6827(2) 0.5568(11) 0.7790(4) 0.097(4) Uani 1 1 d . U . . .
C88 C 0.6897(2) 0.4905(10) 0.7958(4) 0.086(4) Uani 1 1 d . U . . .
C89 C 0.6992(2) 0.4014(10) 0.8182(4) 0.090(4) Uani 1 1 d . U . . .
C90 C 0.7055(2) 0.3167(11) 0.8063(4) 0.093(4) Uani 1 1 d . U . . .
H90 H 0.704198 0.315902 0.781035 0.112 Uiso 1 1 calc R U . . .
C91 C 0.7134(2) 0.2348(10) 0.8266(4) 0.095(4) Uani 1 1 d . U . . .
H91 H 0.717759 0.180996 0.815393 0.114 Uiso 1 1 calc R U . . .
C92 C 0.7156(3) 0.2251(13) 0.8641(4) 0.099(4) Uani 1 1 d . U . . .
C93 C 0.7092(2) 0.3088(10) 0.8790(4) 0.089(4) Uani 1 1 d . U . . .
C94 C 0.7014(2) 0.3956(10) 0.8576(4) 0.100(4) Uani 1 1 d . U . . .
H94 H 0.697417 0.450848 0.868626 0.120 Uiso 1 1 calc R U . . .
C95 C 0.7105(3) 0.3061(13) 0.9185(4) 0.110(5) Uani 1 1 d . U . . .
C96 C 0.7176(3) 0.2230(13) 0.9375(4) 0.107(4) Uani 1 1 d . U . . .
C97 C 0.7228(3) 0.1392(13) 0.9210(4) 0.114(4) Uani 1 1 d . U . . .
C98 C 0.7288(3) 0.0495(12) 0.9391(4) 0.129(5) Uani 1 1 d . U . . .
H98 H 0.733325 -0.002287 0.927077 0.155 Uiso 1 1 calc R U . . .
C99 C 0.7285(3) 0.0329(12) 0.9746(4) 0.126(5) Uani 1 1 d . U . . .
H99 H 0.731878 -0.029166 0.986273 0.152 Uiso 1 1 calc R U . . .
C100 C 0.7230(3) 0.1124(14) 0.9915(4) 0.114(4) Uani 1 1 d . U . . .
C101 C 0.7179(3) 0.2053(11) 0.9740(4) 0.105(4) Uani 1 1 d . U . . .
H101 H 0.714537 0.257632 0.987006 0.126 Uiso 1 1 calc R U . . .
C102 C 0.7241(3) 0.1067(11) 1.0296(5) 0.126(5) Uani 1 1 d . . . . .
C103 C 0.7241(3) 0.0924(13) 1.0610(5) 0.149(6) Uani 1 1 d . . . . .
N19 N 0.7149(3) 0.1276(12) 1.1156(3) 0.169(6) Uani 1 1 d D U . . .
N20 N 0.7398(3) 0.0008(12) 1.1175(4) 0.161(5) Uani 1 1 d D U . . .
C104 C 0.7253(4) 0.0769(14) 1.0969(4) 0.155(7) Uani 1 1 d D U . . .
C105 C 0.7238(4) 0.0839(18) 1.1505(5) 0.208(9) Uani 1 1 d D U . . .
H105 H 0.720522 0.105491 1.171144 0.249 Uiso 1 1 calc R U . . .
C106 C 0.7382(4) 0.0045(16) 1.1515(5) 0.200(8) Uani 1 1 d D U . . .
H106 H 0.745845 -0.040454 1.172169 0.240 Uiso 1 1 calc R U . . .
C107 C 0.7530(4) -0.0729(16) 1.1055(6) 0.181(8) Uani 1 1 d D U . . .
H10A H 0.769202 -0.096780 1.128045 0.217 Uiso 1 1 calc R U . . .
H10B H 0.758137 -0.046549 1.086187 0.217 Uiso 1 1 calc R U . . .
C108 C 0.7324(6) -0.1552(17) 1.0878(9) 0.315(17) Uani 1 1 d D U . . .
H10C H 0.740125 -0.207501 1.079104 0.473 Uiso 1 1 calc R U . . .
H10D H 0.727566 -0.180076 1.107313 0.473 Uiso 1 1 calc R U . . .
H10E H 0.716567 -0.130147 1.065706 0.473 Uiso 1 1 calc R U . . .
 
loop_
 _atom_site_aniso_label
 _atom_site_aniso_U_11
 _atom_site_aniso_U_22
 _atom_site_aniso_U_33
 _atom_site_aniso_U_23
 _atom_site_aniso_U_13
 _atom_site_aniso_U_12
Zn1 0.0935(12) 0.1801(19) 0.1147(14) 0.0499(13) 0.0427(10) 0.0087(11)
Zn2 0.1426(18) 0.362(4) 0.0669(12) -0.0239(15) 0.0470(12) -0.076(2)
S2 0.151(5) 0.209(7) 0.143(5) 0.003(4) 0.058(4) 0.019(4)
S3 0.181(5) 0.186(5) 0.084(3) -0.003(3) 0.048(3) -0.046(4)
S1A 0.36(2) 0.82(4) 0.52(3) -0.06(3) 0.194(19) -0.06(2)
S2A 0.312(18) 0.82(3) 0.53(3) -0.06(3) 0.211(19) -0.09(2)
S3A 0.42(2) 0.78(3) 0.49(2) -0.17(3) 0.268(19) 0.02(2)
C1A 0.33(2) 0.81(4) 0.51(3) -0.08(3) 0.22(2) -0.06(3)
C2A 0.31(2) 0.81(4) 0.51(3) -0.08(3) 0.22(2) -0.08(3)
C3A 0.36(2) 0.81(3) 0.52(3) -0.09(3) 0.21(2) -0.05(2)
C4A 0.39(2) 0.79(3) 0.49(2) -0.15(3) 0.23(2) -0.02(2)
C5A 0.43(2) 0.78(4) 0.48(3) -0.18(3) 0.23(2) 0.01(3)
C6A 0.43(2) 0.78(4) 0.46(3) -0.19(3) 0.23(2) 0.00(2)
S4A 0.40(2) 0.77(3) 0.44(2) -0.21(3) 0.242(18) 0.00(2)
O2 0.199(15) 0.43(2) 0.278(19) 0.008(18) 0.034(13) 0.076(15)
Cl1 0.87(3) 0.89(3) 0.89(3) -0.017(19) 0.371(18) 0.045(19)
O1A 0.82(5) 0.77(5) 0.89(5) 0.02(4) 0.35(3) 0.02(4)
O2A 0.97(5) 1.00(5) 0.96(5) 0.00(4) 0.44(4) 0.02(4)
O3A 0.86(5) 0.86(5) 0.87(5) -0.05(4) 0.37(3) 0.08(4)
O4A 0.45(3) 0.56(3) 0.54(3) -0.13(3) 0.25(3) 0.10(3)
F4 0.122(8) 0.244(11) 0.183(10) 0.048(8) 0.057(7) 0.028(8)
F5 0.279(14) 0.186(10) 0.150(9) 0.011(7) 0.094(9) 0.042(9)
F6 0.226(13) 0.213(11) 0.168(9) -0.012(9) 0.085(8) 0.052(10)
F7 0.331(15) 0.328(16) 0.209(12) 0.128(11) 0.187(12) 0.141(13)
F8 0.296(17) 0.271(15) 0.226(13) -0.038(12) 0.163(12) 0.030(13)
F9 0.323(18) 0.45(2) 0.266(15) 0.136(15) 0.206(15) 0.201(18)
O1 0.177(13) 0.32(2) 0.243(17) -0.001(15) 0.108(12) 0.022(13)
C8 0.106(13) 0.174(15) 0.071(11) 0.014(10) 0.031(10) -0.026(12)
C9 0.109(11) 0.155(12) 0.080(10) 0.005(9) 0.045(9) -0.002(10)
C10 0.082(10) 0.145(12) 0.107(10) 0.013(9) 0.054(9) -0.010(9)
C11 0.116(12) 0.139(12) 0.109(11) 0.019(9) 0.066(10) 0.034(10)
C12 0.171(15) 0.183(15) 0.109(13) -0.016(12) 0.081(12) 0.003(14)
C13 0.166(15) 0.169(14) 0.079(10) 0.014(10) 0.061(11) 0.000(13)
C14 0.114(13) 0.186(16) 0.139(13) -0.009(12) 0.076(11) 0.013(12)
C15 0.075(10) 0.165(13) 0.124(11) 0.018(10) 0.063(9) 0.021(9)
C16 0.117(10) 0.158(13) 0.132(12) 0.032(10) 0.072(10) 0.037(10)
C17 0.114(10) 0.199(16) 0.164(14) 0.023(12) 0.074(10) 0.061(10)
C18 0.118(13) 0.186(16) 0.146(14) 0.043(12) 0.071(11) 0.054(12)
C19 0.076(11) 0.156(14) 0.135(13) 0.033(11) 0.060(10) 0.010(10)
C20 0.079(10) 0.160(12) 0.106(10) 0.011(9) 0.045(9) 0.005(9)
C21 0.031(9) 0.217(16) 0.111(14) 0.024(12) 0.019(9) -0.030(10)
N3 0.144(11) 0.142(10) 0.156(12) 0.007(9) 0.088(10) 0.035(9)
N4 0.078(8) 0.171(11) 0.130(13) 0.039(9) 0.033(9) 0.001(8)
N5 0.099(13) 0.30(2) 0.135(15) 0.094(13) 0.077(13) 0.020(12)
O3 0.176(9) 0.081(7) 0.116(7) 0.025(5) 0.063(6) 0.008(6)
O4 0.257(13) 0.156(11) 0.139(10) 0.008(8) 0.097(9) 0.043(10)
C2B 0.073(13) 0.23(2) 0.18(2) 0.010(19) 0.056(15) 0.004(15)
C22 0.041(10) 0.192(15) 0.119(14) 0.027(12) 0.016(9) 0.003(10)
C23 0.070(13) 0.188(17) 0.120(16) 0.069(13) 0.036(13) 0.049(12)
C24 0.104(14) 0.34(3) 0.088(14) 0.045(15) 0.038(14) 0.002(14)
C25 0.075(14) 0.40(3) 0.122(17) 0.04(2) 0.034(14) 0.017(18)
C26 0.136(18) 0.61(6) 0.119(16) 0.10(2) 0.066(14) 0.08(3)
C27 0.25(3) 0.98(12) 0.22(3) -0.16(5) 0.13(3) -0.26(5)
C28 0.21(3) 0.41(4) 0.30(3) 0.18(3) 0.05(2) -0.01(3)
C29 0.139(17) 0.39(3) 0.186(19) 0.09(2) 0.029(14) -0.03(2)
C30 0.135(15) 0.43(3) 0.094(13) 0.050(15) 0.031(12) -0.058(17)
C31 0.107(13) 0.45(3) 0.098(12) 0.029(16) 0.046(11) -0.069(16)
C32 0.073(12) 0.41(2) 0.055(9) 0.007(11) 0.000(9) -0.058(13)
N6 0.093(10) 0.42(2) 0.080(9) -0.013(12) -0.002(8) -0.068(13)
N7 0.100(11) 0.43(2) 0.084(9) 0.041(11) 0.012(9) -0.042(12)
C3B 0.229(18) 0.259(19) 0.143(15) 0.007(15) 0.126(13) 0.030(16)
C33 0.114(13) 0.29(2) 0.089(13) 0.030(13) 0.040(11) -0.024(15)
C34 0.130(13) 0.28(2) 0.096(13) 0.053(13) 0.053(11) -0.035(15)
C35 0.124(15) 0.177(16) 0.091(11) 0.046(11) 0.055(11) -0.003(12)
C36 0.131(13) 0.234(17) 0.080(10) 0.031(11) 0.060(10) -0.009(13)
C37 0.117(13) 0.219(17) 0.114(13) 0.054(12) 0.048(11) 0.013(13)
C38 0.093(12) 0.208(17) 0.104(12) 0.062(12) 0.026(11) -0.018(12)
C39 0.081(11) 0.210(16) 0.099(11) 0.048(11) 0.012(9) -0.008(12)
C40 0.136(14) 0.195(15) 0.097(11) 0.053(11) 0.064(11) 0.001(12)
C41 0.100(10) 0.227(17) 0.146(13) 0.093(12) 0.018(9) -0.022(10)
C42 0.096(10) 0.202(16) 0.101(11) 0.041(11) 0.021(8) -0.019(10)
C43 0.114(13) 0.226(18) 0.106(12) 0.053(12) 0.035(11) -0.044(13)
C44 0.075(11) 0.237(18) 0.137(14) 0.064(13) -0.009(10) -0.022(12)
C45 0.097(13) 0.22(2) 0.164(16) 0.080(15) 0.018(12) -0.016(14)
C46 0.087(14) 0.204(18) 0.136(14) 0.081(13) 0.008(11) -0.021(12)
C47 0.090(11) 0.211(16) 0.135(13) 0.076(12) 0.029(10) -0.020(11)
C48 0.086(14) 0.215(19) 0.150(15) 0.076(14) 0.016(12) -0.026(12)
C49 0.105(15) 0.117(15) 0.19(2) 0.051(14) 0.015(14) 0.003(11)
N9 0.097(10) 0.192(15) 0.171(14) 0.038(11) 0.051(10) -0.012(11)
N10 0.121(14) 0.253(18) 0.29(2) 0.067(17) 0.096(13) 0.024(13)
C50 0.107(15) 0.162(17) 0.23(2) 0.041(17) 0.086(14) -0.011(14)
C51 0.108(14) 0.22(2) 0.197(19) 0.052(16) 0.052(14) 0.014(15)
C52 0.122(16) 0.212(19) 0.27(2) 0.010(17) 0.093(16) 0.037(15)
C53 0.096(13) 0.24(2) 0.39(3) 0.05(2) 0.027(17) 0.056(13)
C54 0.137(19) 0.38(3) 0.58(5) 0.12(4) 0.05(3) -0.005(19)
C1 0.26(4) 0.21(3) 0.19(4) -0.07(2) 0.00(3) -0.04(3)
C1C 0.21(4) 0.24(4) 0.20(3) 0.03(3) 0.06(3) -0.09(3)
C2 0.233(19) 0.170(16) 0.113(13) -0.010(13) 0.038(13) -0.060(15)
C3 0.172(16) 0.212(16) 0.115(13) -0.005(12) 0.070(13) 0.006(14)
C4 0.136(14) 0.270(19) 0.073(10) 0.022(12) 0.023(11) 0.011(14)
C5 0.117(13) 0.203(15) 0.076(9) 0.008(10) 0.020(9) -0.009(11)
N1 0.109(10) 0.202(13) 0.114(11) -0.023(10) 0.013(9) -0.012(10)
N2 0.112(10) 0.224(13) 0.089(8) -0.002(8) 0.039(7) -0.012(9)
O8 0.207(12) 0.158(11) 0.192(12) -0.044(9) 0.107(10) -0.019(10)
O9 0.132(10) 0.283(17) 0.312(19) -0.006(14) 0.121(11) 0.036(10)
O10 0.263(15) 0.232(14) 0.128(10) 0.071(10) 0.060(10) 0.045(12)
O11 0.118(8) 0.258(12) 0.113(7) -0.068(7) 0.063(6) -0.027(8)
O12 0.233(11) 0.210(11) 0.091(7) -0.022(7) 0.107(7) -0.011(9)
O13 0.254(14) 0.270(15) 0.182(12) -0.060(11) 0.134(11) -0.124(13)
N8 0.115(11) 0.216(13) 0.135(11) 0.058(10) 0.053(9) -0.006(10)
N13 0.247(13) 0.085(8) 0.131(8) 0.027(7) 0.113(9) 0.039(8)
N16 0.133(12) 0.095(9) 0.133(9) 0.061(8) 0.028(8) 0.012(8)
N17 0.161(14) 0.117(10) 0.149(11) 0.054(9) 0.058(10) 0.001(11)
C82 0.27(2) 0.140(15) 0.149(16) -0.001(13) 0.108(17) -0.033(15)
C83 0.104(13) 0.136(14) 0.170(17) 0.051(13) 0.043(11) -0.003(10)
N18 0.139(9) 0.121(9) 0.067(7) 0.041(7) 0.054(6) 0.046(7)
C6 0.119(14) 0.175(16) 0.061(10) 0.009(9) 0.004(11) -0.030(14)
C7 0.151(18) 0.175(16) 0.062(11) 0.001(10) 0.033(13) -0.048(16)
C55 0.248(19) 0.28(2) 0.144(14) -0.021(15) 0.089(12) -0.014(17)
C56 0.209(16) 0.200(18) 0.105(11) 0.016(12) 0.069(10) 0.017(15)
C57 0.131(12) 0.202(18) 0.114(13) 0.065(14) 0.064(10) 0.042(12)
C58 0.108(11) 0.195(17) 0.114(13) 0.071(13) 0.050(10) 0.024(12)
C59 0.094(10) 0.185(16) 0.098(12) 0.031(14) 0.051(9) 0.001(11)
N11 0.077(7) 0.165(12) 0.114(10) 0.044(10) 0.036(6) 0.015(8)
N12 0.134(9) 0.206(14) 0.086(9) 0.045(11) 0.049(8) 0.021(10)
C60 0.077(9) 0.122(12) 0.123(13) 0.041(10) 0.047(9) 0.010(8)
C61 0.103(10) 0.132(13) 0.107(11) 0.048(9) 0.039(9) 0.008(9)
C62 0.117(11) 0.100(12) 0.112(12) 0.046(9) 0.061(9) 0.033(9)
C63 0.151(13) 0.141(15) 0.112(12) 0.058(12) 0.072(10) 0.026(12)
C64 0.232(19) 0.145(15) 0.144(14) 0.018(13) 0.133(14) 0.008(13)
C65 0.186(13) 0.076(10) 0.132(12) 0.046(10) 0.076(10) 0.009(9)
C66 0.154(11) 0.050(8) 0.120(9) 0.022(8) 0.081(8) 0.020(8)
C67 0.109(10) 0.096(11) 0.106(11) 0.000(10) 0.054(9) -0.004(8)
C68 0.154(11) 0.070(9) 0.131(9) 0.031(9) 0.085(9) 0.032(9)
C69 0.161(10) 0.071(8) 0.107(8) 0.042(7) 0.069(8) 0.016(8)
C70 0.195(11) 0.058(8) 0.129(9) 0.024(7) 0.086(8) 0.030(8)
C71 0.251(16) 0.144(12) 0.164(12) 0.056(11) 0.114(12) 0.003(11)
C72 0.28(2) 0.129(15) 0.160(14) 0.077(12) 0.132(15) 0.035(14)
C73 0.209(17) 0.100(13) 0.138(14) 0.048(11) 0.121(13) 0.036(11)
C74 0.205(16) 0.126(13) 0.112(10) 0.028(10) 0.095(11) -0.020(11)
C75 0.148(14) 0.177(17) 0.124(15) 0.031(12) 0.068(13) 0.005(11)
C76 0.23(2) 0.210(19) 0.144(16) 0.058(14) 0.134(16) 0.069(15)
C77 0.226(17) 0.240(19) 0.142(15) 0.082(13) 0.129(14) 0.095(13)
C78 0.204(19) 0.29(2) 0.134(14) 0.050(14) 0.108(15) 0.062(16)
C79 0.27(2) 0.27(2) 0.196(15) 0.056(13) 0.168(16) 0.071(17)
C80 0.58(7) 0.50(6) 0.41(5) 0.11(5) 0.17(5) -0.04(6)
C81 0.36(3) 0.21(2) 0.23(2) 0.053(18) 0.20(2) 0.03(2)
N14 0.134(10) 0.280(17) 0.095(10) 0.061(10) 0.081(9) 0.066(10)
N15 0.265(16) 0.231(16) 0.189(13) 0.068(11) 0.175(13) 0.073(13)
C84 0.188(17) 0.115(13) 0.158(14) 0.052(11) 0.048(13) 0.026(14)
C85 0.082(10) 0.111(12) 0.175(14) 0.056(11) 0.040(9) 0.003(9)
C86 0.090(11) 0.121(13) 0.102(10) 0.039(10) 0.026(9) -0.012(11)
C87 0.105(9) 0.073(9) 0.111(10) 0.074(9) 0.048(8) 0.012(8)
C88 0.092(8) 0.057(8) 0.105(9) 0.037(8) 0.042(7) -0.023(7)
C89 0.115(9) 0.066(9) 0.100(10) -0.001(8) 0.058(8) -0.018(8)
C90 0.119(10) 0.077(10) 0.094(9) 0.020(9) 0.058(8) 0.013(8)
C91 0.119(10) 0.081(9) 0.112(10) 0.021(8) 0.076(8) 0.021(8)
C92 0.111(9) 0.116(11) 0.083(10) 0.018(9) 0.056(8) 0.032(8)
C93 0.094(8) 0.075(9) 0.106(10) 0.045(8) 0.053(7) 0.010(7)
C94 0.097(9) 0.101(10) 0.110(10) -0.014(9) 0.054(8) -0.006(8)
C95 0.147(11) 0.099(11) 0.079(10) 0.013(8) 0.047(8) 0.028(10)
C96 0.125(10) 0.118(12) 0.081(9) 0.024(9) 0.050(8) 0.033(9)
C97 0.134(11) 0.111(12) 0.098(11) 0.041(10) 0.054(9) 0.027(9)
C98 0.157(12) 0.152(13) 0.103(10) 0.037(10) 0.080(9) 0.080(10)
C99 0.153(12) 0.138(13) 0.108(11) 0.056(10) 0.077(9) 0.056(10)
C100 0.129(11) 0.138(13) 0.084(8) 0.033(9) 0.055(8) 0.020(10)
C101 0.129(10) 0.125(11) 0.075(9) -0.002(8) 0.060(8) 0.018(9)
C102 0.132(12) 0.157(13) 0.095(9) 0.042(9) 0.058(9) 0.028(10)
C103 0.140(13) 0.217(18) 0.103(13) 0.088(12) 0.067(10) 0.086(12)
N19 0.165(11) 0.299(16) 0.066(7) 0.068(9) 0.074(8) 0.056(11)
N20 0.132(10) 0.274(16) 0.088(9) 0.088(11) 0.059(8) 0.016(10)
C104 0.155(13) 0.233(18) 0.069(11) 0.096(12) 0.045(10) 0.028(12)
C105 0.166(15) 0.38(2) 0.088(9) 0.092(13) 0.070(10) 0.054(15)
C106 0.172(17) 0.33(2) 0.101(12) 0.068(15) 0.066(12) 0.012(16)
C107 0.157(16) 0.23(2) 0.134(15) 0.052(14) 0.045(12) 0.057(15)
C108 0.34(4) 0.21(3) 0.32(4) 0.00(3) 0.08(3) 0.02(3)
 
_geom_special_details
;
 All esds (except the esd in the dihedral angle between two l.s. planes)
 are estimated using the full covariance matrix.  The cell esds are taken
 into account individually in the estimation of esds in distances, angles
 and torsion angles; correlations between esds in cell parameters are only
 used when they are defined by crystal symmetry.  An approximate (isotropic)
 treatment of cell esds is used for estimating esds involving l.s. planes.
;
 
loop_
 _geom_bond_atom_site_label_1
 _geom_bond_atom_site_label_2
 _geom_bond_distance
 _geom_bond_site_symmetry_2
 _geom_bond_publ_flag
Zn1 N11 1.947(14) . ?
Zn1 N4 1.984(13) . ?
Zn1 N9 2.003(15) . ?
Zn1 N16 2.019(13) . ?
Zn2 N19 1.912(14) 2_656 ?
Zn2 N6 1.993(16) . ?
Zn2 N2 1.995(13) . ?
Zn2 N14 2.028(14) 2_656 ?
S2 O8 1.462(13) . ?
S2 O9 1.481(13) . ?
S2 O10 1.489(13) . ?
S2 C2B 1.65(2) . ?
S3 O13 1.420(13) . ?
S3 O12 1.429(9) . ?
S3 O11 1.470(10) . ?
S3 C3B 1.62(3) . ?
S1A C1A 1.78(2) . ?
S1A C3A 1.808(19) . ?
S2A C2A 1.77(2) . ?
S2A C3A 1.774(19) . ?
S3A C5A 1.80(2) . ?
S3A C4A 1.801(19) . ?
C1A C2A 1.31(2) . ?
C3A C4A 1.366(17) . ?
C4A S4A 1.804(19) . ?
C5A C6A 1.34(2) . ?
C6A S4A 1.76(2) . ?
O2 C41 1.197(16) . ?
Cl1 O4A 1.464(19) . ?
Cl1 O1A 1.48(2) . ?
Cl1 O3A 1.48(2) . ?
Cl1 O2A 1.48(2) . ?
F4 C2B 1.224(17) . ?
F5 C2B 1.45(2) . ?
F6 C2B 1.39(2) . ?
F7 C3B 1.43(2) . ?
F8 C3B 1.38(3) . ?
F9 C3B 1.32(3) . ?
O1 C14 1.225(14) . ?
C8 C7 1.36(3) . ?
C8 C9 1.374(14) . ?
C8 C13 1.428(15) . ?
C9 C10 1.389(13) . ?
C10 C11 1.389(13) . ?
C10 C14 1.475(14) . ?
C11 C12 1.358(14) . ?
C11 N3 1.386(13) . ?
C12 C13 1.384(15) . ?
C14 C15 1.457(14) . ?
C15 C16 1.387(14) . ?
C15 C20 1.397(13) . ?
C16 C17 1.409(14) . ?
C16 N3 1.414(13) . ?
C17 C18 1.386(15) . ?
C18 C19 1.363(14) . ?
C19 C20 1.407(14) . ?
C19 C21 1.46(2) . ?
C21 C22 1.10(2) . ?
N4 C23 1.359(19) . ?
N4 C24 1.411(19) . ?
N5 C25 1.32(2) . ?
N5 C23 1.388(19) . ?
N5 C26 1.445(18) . ?
O3 C68 1.205(11) . ?
O4 C95 1.147(15) . ?
C22 C23 1.41(2) . ?
C24 C25 1.32(3) . ?
C26 C27 1.490(19) . ?
C28 C29 1.458(17) . ?
C29 N7 1.427(17) . ?
C30 N7 1.345(15) . ?
C30 C31 1.350(16) . ?
C31 N6 1.364(15) . ?
C32 C33 1.33(2) . ?
C32 N6 1.340(15) . ?
C32 N7 1.367(16) . ?
C33 C34 1.23(2) . ?
C34 C35 1.46(2) . ?
C35 C36 1.407(15) . ?
C35 C40 1.425(15) . ?
C36 C37 1.370(15) . ?
C37 C38 1.390(15) . ?
C38 N8 1.393(14) . ?
C38 C39 1.399(14) . ?
C39 C40 1.365(14) . ?
C39 C41 1.467(16) . ?
C41 C42 1.480(15) . ?
C42 C43 1.367(15) . ?
C42 C47 1.371(15) . ?
C43 C44 1.382(15) . ?
C43 N8 1.404(14) . ?
C44 C45 1.370(16) . ?
C45 C46 1.395(16) . ?
C46 C47 1.367(15) . ?
C46 C48 1.39(3) . ?
C48 C49 1.22(3) . ?
C49 C50 1.46(3) . ?
N9 C51 1.331(16) . ?
N9 C50 1.379(16) . ?
N10 C52 1.338(16) . ?
N10 C50 1.365(16) . ?
N10 C53 1.465(17) . ?
C51 C52 1.359(16) . ?
C53 C54 1.532(18) . ?
C1 C2 1.506(19) . ?
C1C C2 1.474(18) . ?
C2 N1 1.484(15) . ?
C3 N1 1.333(14) . ?
C3 C4 1.392(15) . ?
C4 N2 1.355(14) . ?
C5 N2 1.349(14) . ?
C5 N1 1.375(14) . ?
C5 C6 1.44(2) . ?
N13 C65 1.387(12) . ?
N13 C70 1.426(13) . ?
N16 C85 1.306(15) . ?
N16 C86 1.355(16) . ?
N17 C86 1.339(16) . ?
N17 C84 1.413(19) . ?
N17 C83 1.526(14) . ?
C82 C83 1.466(15) . ?
N18 C92 1.316(15) . ?
N18 C97 1.411(16) . ?
C6 C7 1.23(2) . ?
C55 C56 1.518(16) . ?
C56 N12 1.455(15) . ?
C57 C58 1.306(15) . ?
C57 N12 1.373(14) . ?
C58 N11 1.399(13) . ?
C59 N11 1.334(14) . ?
C59 N12 1.358(14) . ?
C59 C60 1.52(2) . ?
C60 C61 1.191(17) . ?
C61 C62 1.33(2) . ?
C62 C63 1.330(18) . ?
C62 C67 1.389(18) . ?
C63 C64 1.45(2) . ?
C64 C65 1.499(19) . ?
C65 C66 1.373(13) . ?
C66 C67 1.349(16) . ?
C66 C68 1.513(13) . ?
C68 C69 1.442(13) . ?
C69 C70 1.374(13) . ?
C69 C74 1.378(18) . ?
C70 C71 1.413(19) . ?
C71 C72 1.39(2) . ?
C72 C73 1.34(2) . ?
C73 C74 1.286(18) . ?
C73 C75 1.51(3) . ?
C75 C76 1.20(2) . ?
C76 C77 1.38(3) . ?
C77 N14 1.355(16) . ?
C77 N15 1.387(16) . ?
C78 N14 1.366(15) . ?
C78 C79 1.371(17) . ?
C79 N15 1.364(16) . ?
C80 C81 1.55(2) . ?
C81 N15 1.488(17) . ?
C84 C85 1.35(2) . ?
C86 C87 1.37(2) . ?
C87 C88 1.090(15) . ?
C88 C89 1.464(19) . ?
C89 C90 1.366(16) . ?
C89 C94 1.483(17) . ?
C90 C91 1.335(15) . ?
C91 C92 1.410(17) . ?
C92 C93 1.414(16) . ?
C93 C94 1.411(16) . ?
C93 C95 1.504(19) . ?
C95 C96 1.326(18) . ?
C96 C97 1.418(18) . ?
C96 C101 1.432(17) . ?
C97 C98 1.391(18) . ?
C98 C99 1.406(18) . ?
C99 C100 1.388(19) . ?
C100 C101 1.420(18) . ?
C100 C102 1.46(2) . ?
C102 C103 1.233(19) . ?
C103 C104 1.38(2) . ?
N19 C104 1.329(15) . ?
N19 C105 1.356(14) . ?
N20 C104 1.349(14) . ?
N20 C106 1.365(15) . ?
N20 C107 1.463(15) . ?
C105 C106 1.358(16) . ?
C107 C108 1.549(18) . ?
 
loop_
 _geom_angle_atom_site_label_1
 _geom_angle_atom_site_label_2
 _geom_angle_atom_site_label_3
 _geom_angle
 _geom_angle_site_symmetry_1
 _geom_angle_site_symmetry_3
 _geom_angle_publ_flag
N11 Zn1 N4 117.6(6) . . ?
N11 Zn1 N9 113.0(7) . . ?
N4 Zn1 N9 104.7(6) . . ?
N11 Zn1 N16 102.6(5) . . ?
N4 Zn1 N16 113.5(6) . . ?
N9 Zn1 N16 104.9(6) . . ?
N19 Zn2 N6 103.8(7) 2_656 . ?
N19 Zn2 N2 113.2(5) 2_656 . ?
N6 Zn2 N2 102.6(7) . . ?
N19 Zn2 N14 105.5(6) 2_656 2_656 ?
N6 Zn2 N14 108.6(7) . 2_656 ?
N2 Zn2 N14 121.7(6) . 2_656 ?
O8 S2 O9 117.6(10) . . ?
O8 S2 O10 114.3(9) . . ?
O9 S2 O10 107.7(10) . . ?
O8 S2 C2B 104.7(12) . . ?
O9 S2 C2B 108.3(12) . . ?
O10 S2 C2B 103.0(11) . . ?
O13 S3 O12 113.0(8) . . ?
O13 S3 O11 112.7(8) . . ?
O12 S3 O11 120.6(7) . . ?
O13 S3 C3B 106.8(14) . . ?
O12 S3 C3B 103.5(10) . . ?
O11 S3 C3B 97.5(12) . . ?
C1A S1A C3A 97.2(15) . . ?
C2A S2A C3A 97.9(15) . . ?
C5A S3A C4A 94.2(14) . . ?
C2A C1A S1A 117(2) . . ?
C1A C2A S2A 117(2) . . ?
C4A C3A S2A 124(2) . . ?
C4A C3A S1A 125.7(19) . . ?
S2A C3A S1A 110.3(14) . . ?
C3A C4A S3A 118.7(18) . . ?
C3A C4A S4A 127.2(19) . . ?
S3A C4A S4A 114.1(14) . . ?
C6A C5A S3A 118(2) . . ?
C5A C6A S4A 118(2) . . ?
C6A S4A C4A 95.1(14) . . ?
O4A Cl1 O1A 117(3) . . ?
O4A Cl1 O3A 110(3) . . ?
O1A Cl1 O3A 107(3) . . ?
O4A Cl1 O2A 104(3) . . ?
O1A Cl1 O2A 108(3) . . ?
O3A Cl1 O2A 112(3) . . ?
C7 C8 C9 120.1(17) . . ?
C7 C8 C13 120.9(16) . . ?
C9 C8 C13 119.0(14) . . ?
C8 C9 C10 119.4(13) . . ?
C11 C10 C9 121.5(12) . . ?
C11 C10 C14 117.8(12) . . ?
C9 C10 C14 120.7(13) . . ?
C12 C11 N3 119.1(15) . . ?
C12 C11 C10 119.5(13) . . ?
N3 C11 C10 121.4(13) . . ?
C11 C12 C13 120.7(15) . . ?
C12 C13 C8 119.9(15) . . ?
O1 C14 C15 121.5(16) . . ?
O1 C14 C10 119.0(15) . . ?
C15 C14 C10 119.4(13) . . ?
C16 C15 C20 118.3(12) . . ?
C16 C15 C14 118.8(13) . . ?
C20 C15 C14 122.7(13) . . ?
C15 C16 C17 122.0(14) . . ?
C15 C16 N3 120.2(12) . . ?
C17 C16 N3 117.8(15) . . ?
C18 C17 C16 117.2(14) . . ?
C19 C18 C17 122.9(15) . . ?
C18 C19 C20 118.9(14) . . ?
C18 C19 C21 120.7(14) . . ?
C20 C19 C21 120.3(15) . . ?
C15 C20 C19 120.5(13) . . ?
C22 C21 C19 170.9(17) . . ?
C11 N3 C16 121.8(12) . . ?
C23 N4 C24 108.5(15) . . ?
C23 N4 Zn1 119.1(13) . . ?
C24 N4 Zn1 131.9(16) . . ?
C25 N5 C23 109.6(17) . . ?
C25 N5 C26 131(2) . . ?
C23 N5 C26 120(2) . . ?
F4 C2B F6 106.5(19) . . ?
F4 C2B F5 103.3(17) . . ?
F6 C2B F5 95.5(18) . . ?
F4 C2B S2 121(2) . . ?
F6 C2B S2 116.3(16) . . ?
F5 C2B S2 110.9(15) . . ?
C21 C22 C23 178.0(19) . . ?
N4 C23 N5 105.1(17) . . ?
N4 C23 C22 125.0(17) . . ?
N5 C23 C22 129(2) . . ?
C25 C24 N4 106.4(19) . . ?
C24 C25 N5 110(2) . . ?
N5 C26 C27 113(2) . . ?
N7 C29 C28 117.8(19) . . ?
N7 C30 C31 108.6(15) . . ?
C30 C31 N6 107.4(14) . . ?
C33 C32 N6 120.8(18) . . ?
C33 C32 N7 130.2(18) . . ?
N6 C32 N7 108.9(13) . . ?
C32 N6 C31 107.3(14) . . ?
C32 N6 Zn2 124.5(11) . . ?
C31 N6 Zn2 125.3(14) . . ?
C30 N7 C32 106.7(15) . . ?
C30 N7 C29 130.7(17) . . ?
C32 N7 C29 122.1(17) . . ?
F9 C3B F8 99(2) . . ?
F9 C3B F7 95(2) . . ?
F8 C3B F7 113(2) . . ?
F9 C3B S3 119(2) . . ?
F8 C3B S3 114(2) . . ?
F7 C3B S3 114(2) . . ?
C34 C33 C32 172(3) . . ?
C33 C34 C35 169(2) . . ?
C36 C35 C40 119.1(15) . . ?
C36 C35 C34 125.3(18) . . ?
C40 C35 C34 115.5(17) . . ?
C37 C36 C35 119.5(15) . . ?
C36 C37 C38 120.8(15) . . ?
C37 C38 N8 115.6(17) . . ?
C37 C38 C39 120.6(13) . . ?
N8 C38 C39 123.7(15) . . ?
C40 C39 C38 119.2(14) . . ?
C40 C39 C41 123.3(16) . . ?
C38 C39 C41 117.4(14) . . ?
C39 C40 C35 120.6(15) . . ?
O2 C41 C39 118.0(17) . . ?
O2 C41 C42 124.3(19) . . ?
C39 C41 C42 116.5(14) . . ?
C43 C42 C47 118.6(14) . . ?
C43 C42 C41 122.1(15) . . ?
C47 C42 C41 118.8(15) . . ?
C42 C43 C44 125.5(15) . . ?
C42 C43 N8 119.7(14) . . ?
C44 C43 N8 114.8(17) . . ?
C45 C44 C43 113.8(16) . . ?
C44 C45 C46 122.7(17) . . ?
C47 C46 C48 115.4(19) . . ?
C47 C46 C45 120.4(17) . . ?
C48 C46 C45 124.1(18) . . ?
C46 C47 C42 118.7(16) . . ?
C49 C48 C46 176(2) . . ?
C48 C49 C50 166(2) . . ?
C51 N9 C50 105.0(15) . . ?
C51 N9 Zn1 118.8(15) . . ?
C50 N9 Zn1 136.2(16) . . ?
C52 N10 C50 106.3(15) . . ?
C52 N10 C53 135(2) . . ?
C50 N10 C53 119(2) . . ?
N10 C50 N9 109.8(15) . . ?
N10 C50 C49 127(2) . . ?
N9 C50 C49 124(2) . . ?
N9 C51 C52 110.4(16) . . ?
N10 C52 C51 108.4(16) . . ?
N10 C53 C54 110.2(19) . . ?
C1C C2 N1 112(2) . . ?
N1 C2 C1 113.1(19) . . ?
N1 C3 C4 106.1(13) . . ?
N2 C4 C3 111.0(13) . . ?
N2 C5 N1 111.2(13) . . ?
N2 C5 C6 123.1(16) . . ?
N1 C5 C6 125.4(15) . . ?
C3 N1 C5 107.3(12) . . ?
C3 N1 C2 122.9(17) . . ?
C5 N1 C2 129.8(16) . . ?
C5 N2 C4 104.1(13) . . ?
C5 N2 Zn2 133.1(12) . . ?
C4 N2 Zn2 122.5(11) . . ?
C38 N8 C43 119.9(14) . . ?
C65 N13 C70 117.9(11) . . ?
C85 N16 C86 111.7(14) . . ?
C85 N16 Zn1 121.4(12) . . ?
C86 N16 Zn1 126.5(11) . . ?
C86 N17 C84 108.7(16) . . ?
C86 N17 C83 122.7(14) . . ?
C84 N17 C83 128.5(17) . . ?
C82 C83 N17 103.3(15) . . ?
C92 N18 C97 121.2(12) . . ?
C7 C6 C5 173(2) . . ?
C6 C7 C8 175.1(16) . . ?
N12 C56 C55 107.6(16) . . ?
C58 C57 N12 111.0(14) . . ?
C57 C58 N11 108.6(14) . . ?
N11 C59 N12 112.9(13) . . ?
N11 C59 C60 125.8(15) . . ?
N12 C59 C60 120.9(16) . . ?
C59 N11 C58 104.1(13) . . ?
C59 N11 Zn1 131.5(11) . . ?
C58 N11 Zn1 124.1(13) . . ?
C59 N12 C57 103.3(13) . . ?
C59 N12 C56 126.9(15) . . ?
C57 N12 C56 129.6(15) . . ?
C61 C60 C59 170.4(16) . . ?
C60 C61 C62 168.9(17) . . ?
C61 C62 C63 117.6(16) . . ?
C61 C62 C67 127.6(17) . . ?
C63 C62 C67 114.8(14) . . ?
C62 C63 C64 128.7(16) . . ?
C63 C64 C65 109.7(14) . . ?
C66 C65 N13 125.3(13) . . ?
C66 C65 C64 122.3(12) . . ?
N13 C65 C64 112.2(13) . . ?
C67 C66 C65 118.7(12) . . ?
C67 C66 C68 124.2(11) . . ?
C65 C66 C68 117.1(12) . . ?
C66 C67 C62 125.4(13) . . ?
O3 C68 C69 126.5(12) . . ?
O3 C68 C66 117.1(11) . . ?
C69 C68 C66 116.3(11) . . ?
C70 C69 C74 116.0(12) . . ?
C70 C69 C68 122.3(12) . . ?
C74 C69 C68 121.3(13) . . ?
C69 C70 C71 121.7(14) . . ?
C69 C70 N13 120.6(11) . . ?
C71 C70 N13 117.7(13) . . ?
C72 C71 C70 116.0(18) . . ?
C73 C72 C71 121.0(16) . . ?
C74 C73 C72 121.0(16) . . ?
C74 C73 C75 123.7(17) . . ?
C72 C73 C75 114.5(16) . . ?
C73 C74 C69 123.9(16) . . ?
C76 C75 C73 170(2) . . ?
C75 C76 C77 167(2) . . ?
N14 C77 C76 117.8(19) . . ?
N14 C77 N15 111.6(15) . . ?
C76 C77 N15 130(2) . . ?
N14 C78 C79 109.2(16) . . ?
N15 C79 C78 108.9(16) . . ?
N15 C81 C80 103(2) . . ?
C77 N14 C78 105.0(15) . . ?
C77 N14 Zn2 123.7(12) . 2_656 ?
C78 N14 Zn2 129.1(14) . 2_656 ?
C79 N15 C77 104.6(16) . . ?
C79 N15 C81 131(2) . . ?
C77 N15 C81 124(2) . . ?
C85 C84 N17 105.4(16) . . ?
N16 C85 C84 108.4(15) . . ?
N17 C86 N16 105.6(14) . . ?
N17 C86 C87 129.9(15) . . ?
N16 C86 C87 124.5(15) . . ?
C88 C87 C86 176.1(15) . . ?
C87 C88 C89 179.3(14) . . ?
C90 C89 C88 127.2(12) . . ?
C90 C89 C94 113.1(12) . . ?
C88 C89 C94 119.6(13) . . ?
C91 C90 C89 126.6(12) . . ?
C90 C91 C92 122.6(13) . . ?
N18 C92 C91 124.5(14) . . ?
N18 C92 C93 120.2(12) . . ?
C91 C92 C93 115.3(14) . . ?
C94 C93 C92 121.8(13) . . ?
C94 C93 C95 118.6(14) . . ?
C92 C93 C95 119.7(12) . . ?
C93 C94 C89 120.6(12) . . ?
O4 C95 C96 124.7(16) . . ?
O4 C95 C93 118.3(16) . . ?
C96 C95 C93 116.9(15) . . ?
C95 C96 C97 121.9(14) . . ?
C95 C96 C101 124.3(15) . . ?
C97 C96 C101 113.4(14) . . ?
C98 C97 N18 116.4(15) . . ?
C98 C97 C96 123.7(14) . . ?
N18 C97 C96 119.9(13) . . ?
C97 C98 C99 122.1(14) . . ?
C100 C99 C98 116.2(13) . . ?
C99 C100 C101 122.1(13) . . ?
C99 C100 C102 121.6(15) . . ?
C101 C100 C102 116.1(16) . . ?
C100 C101 C96 122.4(13) . . ?
C103 C102 C100 173.5(19) . . ?
C102 C103 C104 177.4(18) . . ?
C104 N19 C105 104.8(13) . . ?
C104 N19 Zn2 129.5(11) . 2_656 ?
C105 N19 Zn2 123.5(12) . 2_656 ?
C104 N20 C106 104.9(14) . . ?
C104 N20 C107 128.0(14) . . ?
C106 N20 C107 127.1(16) . . ?
N19 C104 N20 112.8(12) . . ?
N19 C104 C103 129.9(16) . . ?
N20 C104 C103 117.3(16) . . ?
N19 C105 C106 109.6(15) . . ?
C105 C106 N20 107.8(15) . . ?
N20 C107 C108 105.2(18) . . ?
 
_refine_diff_density_max    0.721
_refine_diff_density_min   -0.389
_refine_diff_density_rms    0.097

_shelx_res_file
;
TITL 230707_TTFZn4L8_FeClO4_oxisoli_a.res in C2/c
    230707_TTFZn4L8_FeClO4_oxisoli_sqd_sqd.res
    created by SHELXL-2019/1 at 18:05:35 on 14-Jul-2023
REM Old TITL 230707_TTFZn4L8_FeClO4_oxisoli_a.res in C2/c
REM SHELXT solution in C2/c: R1 0.475, Rweak 0.080, Alpha 0.142
REM <I/s>   0.448 for  657 systematic absences,  Orientation as input
REM Formula found by SHELXT:  C128 Cl F3 N36 O13 S
CELL  0.71073  56.5924  13.8354  38.8581   90.000  117.121   90.000
ZERR    4.000   0.0028   0.0008   0.0018    0.000    0.002    0.000
LATT  7
SYMM -X, Y, 1/2-Z
SFAC C H CL F N O S ZN
UNIT 910.22 692.14 8 48 160 112 36.14 16
TEMP -183
OMIT -1 1 3
L.S. 20
BOND
LIST 6
ACTA 50
FMAP 2
PLAN 300
WGHT    0.200000
FVAR       0.24174   0.62949   0.48664
ZN1   8    0.615960    0.573911    0.733031    11.00000    0.09353    0.18014 =
         0.11471    0.04992    0.04270    0.00867
ZN2   8    0.314149    0.216748    0.404212    11.00000    0.14259    0.36191 =
         0.06692   -0.02386    0.04703   -0.07607
S2    7    0.575100   -0.052779    0.650521    11.00000    0.15083    0.20921 =
         0.14305    0.00309    0.05839    0.01950
S3    7    0.715358    0.017555    0.736410    11.00000    0.18139    0.18577 =
         0.08359   -0.00250    0.04814   -0.04565
DFIX 1.34 0.02 C1A C2A C3A C4A C5A C6A
DFIX 1.80 0.02 C1A S1A C2A S2A C3A S1A C3A S2A C4A S3A C4A S4A S4A C6A S3A C5A
DANG 2.71 0.04 S2A C1A S1A C2A S3A C6A S4A C5A
DANG 2.60 0.04 C3A C1A C3A C2A C4A C5A C4A C6A
DANG 2.77 0.04 S1A C4A S2A C4A S3A C3A S4A C3A
FLAT C1A C2A C3A C4A C5A C6A S1A S2A S3A S4A
SIMU 0.02 C1A C2A C3A C4A C5A C6A S1A S2A S3A S4A
S1A   7    0.534664    0.086825    0.766713    21.00000    0.36119    0.82164 =
         0.52133   -0.06334    0.19368   -0.06099
S2A   7    0.589742    0.046254    0.823690    21.00000    0.31151    0.81888 =
         0.53214   -0.06097    0.21098   -0.08959
S3A   7    0.514852    0.064397    0.833826    21.00000    0.41965    0.78117 =
         0.48879   -0.17441    0.26771    0.01576
C1A   1    0.559161    0.089644    0.750145    21.00000    0.33423    0.80938 =
         0.50541   -0.07593    0.21905   -0.05865
AFIX  43
H1A   2    0.554636    0.102778    0.723872    21.00000   -1.20000
AFIX   0
C2A   1    0.583828    0.072779    0.775788    21.00000    0.31053    0.80908 =
         0.51198   -0.08031    0.21924   -0.07854
AFIX  43
H2A   2    0.597928    0.074725    0.768926    21.00000   -1.20000
AFIX   0
C3A   1    0.556733    0.060681    0.816876    21.00000    0.35696    0.81180 =
         0.51550   -0.09248    0.21041   -0.05314
C4A   1    0.549361    0.050416    0.845622    21.00000    0.39388    0.79167 =
         0.48817   -0.15188    0.23322   -0.01592
C5A   1    0.519928    0.037806    0.882062    21.00000    0.43407    0.78340 =
         0.48063   -0.18031    0.23384    0.01188
AFIX  43
H5A   2    0.505443    0.036417    0.888096    21.00000   -1.20000
AFIX   0
C6A   1    0.544755    0.020029    0.909207    21.00000    0.42698    0.78323 =
         0.46213   -0.18993    0.22644    0.00290
AFIX  43
H6A   2    0.548273    0.003791    0.934855    21.00000   -1.20000
AFIX   0
RIGU S4A C6A
S4A   7    0.570753    0.027519    0.896146    21.00000    0.39697    0.77470 =
         0.43829   -0.20606    0.24204   -0.00288
O2    6    0.443292    0.543072    0.518409    11.00000    0.19910    0.42532 =
         0.27779    0.00777    0.03422    0.07632
DFIX 1.44 0.02 Cl1 O1A Cl1 O2A Cl1 O3A Cl1 O4A
DANG 2.44 0.04 O1A O2A O1A O3A O1A O4A O2A O3A O2A O4A O3A O4A
SIMU Cl1 O1A O2A O3A O4A
ISOR 0.02 Cl1 O1A O2A O3A O4A
CL1   3    0.470240   -0.170899    0.528794    11.00000    0.86855    0.88743 =
         0.89308   -0.01658    0.37126    0.04550
O1A   6    0.461040   -0.266720    0.534554    11.00000    0.81800    0.76706 =
         0.89242    0.02251    0.34548    0.02126
O2A   6    0.449446   -0.130090    0.492172    11.00000    0.97066    0.99727 =
         0.96229    0.00381    0.43875    0.01901
O3A   6    0.474273   -0.110318    0.562440    11.00000    0.86266    0.86019 =
         0.86846   -0.05292    0.36750    0.07940
O4A   6    0.494200   -0.169182    0.523373    11.00000    0.44966    0.56325 =
         0.54106   -0.12803    0.24512    0.09554
F4    4    0.623347   -0.010823    0.688143    11.00000    0.12220    0.24401 =
         0.18334    0.04844    0.05739    0.02771
F5    4    0.605427   -0.046474    0.723434    11.00000    0.27945    0.18590 =
         0.14960    0.01142    0.09440    0.04231
F6    4    0.598753    0.089499    0.696533    11.00000    0.22578    0.21268 =
         0.16776   -0.01247    0.08454    0.05226
F7    4    0.697524    0.133448    0.678809    11.00000    0.33087    0.32760 =
         0.20938    0.12818    0.18715    0.14125
F8    4    0.721664    0.197398    0.741135    11.00000    0.29587    0.27057 =
         0.22570   -0.03846    0.16252    0.03025
F9    4    0.682451    0.156941    0.716771    11.00000    0.32290    0.45256 =
         0.26643    0.13635    0.20613    0.20109
O1    6    0.466015    0.431429    0.619506    11.00000    0.17677    0.32101 =
         0.24342   -0.00146    0.10824    0.02249
DFIX 1.40 0.02 C8 C9 C9 C10 C10 C11 C11 C12 C12 C13 C13 C8
DANG 2.40 0.04 C8 C10 C9 C11 C10 C12 C11 C13 C12 C8 C13 C9
DFIX 1.48 0.02 C14 C10 C14 C15
DFIX 1.22 0.02 O1 C14
DANG 2.35 0.04 O1 C15 O1 C10
DFIX 1.44 0.02 N3 C16 N3 C11
DANG 2.49 0.04 C14 C16 C15 N3 C16 C11 N3 C10 C11 C14
DANG 2.56 0.04 C15 C10
DFIX 1.40 0.02 C15 C16 C16 C17 C17 C18 C18 C19 C19 C20 C20 C15
DANG 2.40 0.04 C15 C17 C16 C18 C17 C19 C18 C20 C19 C15 C20 C16
SIMU C8 C9 C10 C11 C12 C13 C14 C15 C16 C17 C18 C19 C20 N3 O1
C8    1    0.412620    0.271942    0.525559    11.00000    0.10566    0.17403 =
         0.07132    0.01425    0.03099   -0.02557
C9    1    0.429110    0.324903    0.557420    11.00000    0.10932    0.15526 =
         0.07955    0.00493    0.04522   -0.00156
AFIX  43
H9    2    0.422220    0.376592    0.566233    11.00000   -1.20000
AFIX   0
C10   1    0.455956    0.302187    0.576637    11.00000    0.08166    0.14517 =
         0.10681    0.01323    0.05449   -0.01019
C11   1    0.466692    0.228716    0.563777    11.00000    0.11593    0.13931 =
         0.10867    0.01883    0.06565    0.03366
C12   1    0.450572    0.176556    0.532096    11.00000    0.17142    0.18300 =
         0.10888   -0.01631    0.08119    0.00296
AFIX  43
H12   2    0.457817    0.125626    0.523465    11.00000   -1.20000
AFIX   0
C13   1    0.423708    0.196777    0.512248    11.00000    0.16585    0.16934 =
         0.07879    0.01438    0.06062    0.00033
AFIX  43
H13   2    0.412668    0.160724    0.489814    11.00000   -1.20000
AFIX   0
C14   1    0.474210    0.358251    0.610741    11.00000    0.11441    0.18564 =
         0.13872   -0.00915    0.07639    0.01287
C15   1    0.501704    0.327072    0.632497    11.00000    0.07517    0.16452 =
         0.12440    0.01778    0.06267    0.02073
RIGU C16 C17
C16   1    0.510946    0.253299    0.617623    11.00000    0.11697    0.15759 =
         0.13160    0.03174    0.07247    0.03654
C17   1    0.537353    0.220095    0.636800    11.00000    0.11447    0.19891 =
         0.16379    0.02290    0.07375    0.06081
AFIX  43
H17   2    0.543415    0.168688    0.626651    11.00000   -1.20000
AFIX   0
C18   1    0.554114    0.265634    0.671113    11.00000    0.11754    0.18630 =
         0.14563    0.04252    0.07121    0.05427
AFIX  43
H18   2    0.571992    0.244224    0.684574    11.00000   -1.20000
AFIX   0
C19   1    0.546079    0.339751    0.686389    11.00000    0.07649    0.15609 =
         0.13452    0.03252    0.05998    0.01042
C20   1    0.519747    0.372953    0.666333    11.00000    0.07908    0.16033 =
         0.10634    0.01061    0.04513    0.00535
AFIX  43
H20   2    0.514199    0.427027    0.675889    11.00000   -1.20000
AFIX   0
C21   1    0.564461    0.384428    0.722939    11.00000    0.03141    0.21658 =
         0.11100    0.02423    0.01871   -0.02957
N3    5    0.493541    0.206874    0.582771    11.00000    0.14396    0.14248 =
         0.15580    0.00729    0.08772    0.03548
AFIX  43
H3Z   2    0.499925    0.162945    0.572877    11.00000   -1.20000
AFIX   0
N4    5    0.620030    0.518299    0.782484    11.00000    0.07802    0.17080 =
         0.13004    0.03949    0.03327    0.00128
N5    5    0.608104    0.439797    0.820734    11.00000    0.09931    0.29997 =
         0.13466    0.09389    0.07723    0.01962
O3    6    0.644924    0.264091    0.890484    11.00000    0.17612    0.08092 =
         0.11625    0.02476    0.06330    0.00808
O4    6    0.706977    0.376572    0.931003    11.00000    0.25684    0.15599 =
         0.13867    0.00798    0.09656    0.04301
C2B   1    0.601374   -0.004973    0.686843    11.00000    0.07275    0.22577 =
         0.18268    0.01043    0.05622    0.00439
C22   1    0.580668    0.416075    0.748827    11.00000    0.04105    0.19178 =
         0.11902    0.02718    0.01630    0.00281
C23   1    0.600805    0.458812    0.782107    11.00000    0.06971    0.18783 =
         0.11965    0.06945    0.03552    0.04920
C24   1    0.638237    0.537669    0.821293    11.00000    0.10381    0.33583 =
         0.08841    0.04457    0.03843    0.00194
AFIX  43
H24   2    0.653445    0.578132    0.830158    11.00000   -1.20000
AFIX   0
C25   1    0.629960    0.488456    0.842841    11.00000    0.07499    0.39688 =
         0.12164    0.04030    0.03426    0.01695
AFIX  43
H25   2    0.638476    0.488013    0.870308    11.00000   -1.20000
AFIX   0
DFIX 1.47 0.02 N5 C26
DFIX 1.51 0.02 C26 C27
DANG 2.44 0.04 N5 C27
C26   1    0.592988    0.371293    0.830820    11.00000    0.13644    0.60578 =
         0.11937    0.10066    0.06575    0.08021
AFIX  23
H26A  2    0.604226    0.314225    0.843183    11.00000   -1.20000
H26B  2    0.577558    0.349175    0.806900    11.00000   -1.20000
AFIX   0
C27   1    0.583327    0.412546    0.857547    11.00000    0.25086    0.98061 =
         0.21702   -0.15801    0.13008   -0.26435
AFIX  33
H27A  2    0.573248    0.363294    0.863419    11.00000   -1.20000
H27B  2    0.598529    0.433254    0.881546    11.00000   -1.20000
H27C  2    0.571851    0.468217    0.845251    11.00000   -1.20000
AFIX   0
DFIX 1.47 0.02 N7 C29
DFIX 1.51 0.02 C29 C28
DANG 2.44 0.04 N7 C28
DFIX 1.35 0.02 C32 N7 N7 C30 C30 C31 C31 N6 N6 C32
DANG 2.13 0.04 C32 C30 C32 C31
DANG 2.22 0.04 N7 N6 N6 C30 N7 C31
SIMU C28 C29 C30 C31 C32 N7 N6
C28   1    0.303534    0.597549    0.297215    11.00000    0.21311    0.41243 =
         0.29740    0.18258    0.04753   -0.01487
AFIX  33
H28A  2    0.314597    0.644600    0.292324    11.00000   -1.50000
H28B  2    0.290369    0.570474    0.272603    11.00000   -1.50000
H28C  2    0.294416    0.629652    0.310285    11.00000   -1.50000
AFIX   0
C29   1    0.320223    0.520080    0.321660    11.00000    0.13936    0.39156 =
         0.18626    0.08587    0.02901   -0.03039
AFIX  23
H29A  2    0.329746    0.490675    0.308308    11.00000   -1.20000
H29B  2    0.333775    0.549595    0.345825    11.00000   -1.20000
AFIX   0
C30   1    0.282199    0.414503    0.315483    11.00000    0.13542    0.42559 =
         0.09371    0.04985    0.03136   -0.05811
AFIX  43
H30   2    0.268146    0.441898    0.293087    11.00000   -1.20000
AFIX   0
C31   1    0.279964    0.339411    0.335985    11.00000    0.10670    0.45273 =
         0.09752    0.02933    0.04597   -0.06909
AFIX  43
H31   2    0.263884    0.311434    0.333310    11.00000   -1.20000
AFIX   0
RIGU N7 C32
C32   1    0.321815    0.377324    0.359734    11.00000    0.07264    0.40890 =
         0.05517    0.00712    0.00046   -0.05794
N6    5    0.305041    0.311070    0.361255    11.00000    0.09252    0.41713 =
         0.08005   -0.01281   -0.00168   -0.06792
N7    5    0.307636    0.444092    0.332039    11.00000    0.09954    0.42971 =
         0.08357    0.04123    0.01180   -0.04179
SIMU C3B F7 F8 F9 S3 O11 O12 O13
ISOR 0.03 C3B F7 F8 F9 S3 O11 O12 O13
C3B   1    0.705184    0.124379    0.719226    11.00000    0.22950    0.25922 =
         0.14312    0.00679    0.12594    0.02953
C33   1    0.347929    0.368179    0.381373    11.00000    0.11352    0.28765 =
         0.08943    0.03015    0.03950   -0.02387
C34   1    0.371993    0.371972    0.402214    11.00000    0.13035    0.28358 =
         0.09557    0.05257    0.05279   -0.03455
DFIX 1.40 0.02 C35 C36 C36 C37 C37 C38 C38 C39 C39 C40 C40 C35
DANG 2.40 0.04 C35 C37 C36 C38 C37 C39 C38 C40 C39 C35 C40 C36
DFIX 1.48 0.02 C41 C39 C41 C42
DFIX 1.22 0.02 C41 O2
DANG 2.35 0.04 O2 C39 O2 C42
DFIX 1.44 0.02 N8 C38 N8 C43
DANG 2.49 0.04 C41 C38 C39 N8 C38 C43 N8 C42 C43 C41
DANG 2.56 0.04 C39 C42
DFIX 1.40 0.02 C42 C43 C43 C44 C44 C45 C45 C46 C46 C47 C47 C42
DANG 2.40 0.04 C42 C44 C43 C45 C44 C46 C45 C47 C46 C42 C47 C43
SIMU C35 C36 C37 C38 C39 C40 C41 C42 C43 C44 C45 C46 C47 N8 O2
RIGU O2 C41 C41 C42 C46 C48
C35   1    0.400730    0.358853    0.424200    11.00000    0.12418    0.17696 =
         0.09107    0.04599    0.05540   -0.00341
C36   1    0.415780    0.289994    0.416058    11.00000    0.13108    0.23367 =
         0.08033    0.03133    0.05953   -0.00882
AFIX  43
H36   2    0.407373    0.247165    0.394779    11.00000   -1.20000
AFIX   0
C37   1    0.442659    0.285173    0.439058    11.00000    0.11668    0.21947 =
         0.11355    0.05375    0.04766    0.01294
AFIX  43
H37   2    0.452838    0.238351    0.433745    11.00000   -1.20000
AFIX   0
C38   1    0.455204    0.348004    0.470075    11.00000    0.09326    0.20847 =
         0.10354    0.06230    0.02588   -0.01784
C39   1    0.440831    0.420411    0.477389    11.00000    0.08104    0.21005 =
         0.09933    0.04764    0.01183   -0.00760
C40   1    0.413897    0.423335    0.455873    11.00000    0.13597    0.19531 =
         0.09697    0.05323    0.06370    0.00130
AFIX  43
H40   2    0.403835    0.468777    0.462070    11.00000   -1.20000
AFIX   0
C41   1    0.455616    0.485369    0.510094    11.00000    0.09984    0.22707 =
         0.14555    0.09334    0.01795   -0.02217
C42   1    0.483872    0.461443    0.534868    11.00000    0.09585    0.20206 =
         0.10093    0.04059    0.02102   -0.01906
C43   1    0.496661    0.390737    0.525230    11.00000    0.11447    0.22645 =
         0.10562    0.05295    0.03545   -0.04357
C44   1    0.523148    0.366379    0.546218    11.00000    0.07503    0.23702 =
         0.13683    0.06405   -0.00921   -0.02229
AFIX  43
H44   2    0.531262    0.315603    0.538945    11.00000   -1.20000
AFIX   0
C45   1    0.536621    0.422179    0.578463    11.00000    0.09718    0.22363 =
         0.16433    0.07964    0.01827   -0.01581
AFIX  43
H45   2    0.554746    0.407904    0.594952    11.00000   -1.20000
AFIX   0
C46   1    0.524825    0.499095    0.588088    11.00000    0.08719    0.20388 =
         0.13570    0.08074    0.00848   -0.02113
C47   1    0.498512    0.519520    0.565981    11.00000    0.08951    0.21088 =
         0.13452    0.07592    0.02867   -0.02045
AFIX  43
H47   2    0.490526    0.572896    0.572053    11.00000   -1.20000
AFIX   0
C48   1    0.537792    0.555583    0.621160    11.00000    0.08625    0.21450 =
         0.15030    0.07641    0.01629   -0.02569
C49   1    0.550541    0.600490    0.651062    11.00000    0.10539    0.11676 =
         0.18610    0.05071    0.01469    0.00315
DFIX 1.47 0.02 N10 C53
DFIX 1.51 0.02 C53 C54
DANG 2.44 0.04 N10 C54
DFIX 1.35 0.02 C50 N9 N9 C51 C51 C52 C52 N10 N10 C50
DANG 2.13 0.04 C50 C51 C50 C52
DANG 2.22 0.04 N9 N10 N9 C52 N10 C51
SIMU C50 C51 C52 C53 C54 N9 N10
N9    5    0.584349    0.661209    0.715506    11.00000    0.09691    0.19249 =
         0.17127    0.03775    0.05106   -0.01171
N10   5    0.546227    0.744964    0.687486    11.00000    0.12097    0.25276 =
         0.28837    0.06672    0.09573    0.02439
C50   1    0.559783    0.667462    0.683674    11.00000    0.10719    0.16232 =
         0.23167    0.04088    0.08632   -0.01069
C51   1    0.584696    0.732470    0.738751    11.00000    0.10769    0.22494 =
         0.19665    0.05211    0.05239    0.01428
AFIX  43
H51   2    0.598810    0.744694    0.763744    11.00000   -1.20000
AFIX   0
C52   1    0.561999    0.785239    0.721662    11.00000    0.12193    0.21247 =
         0.26574    0.01009    0.09334    0.03674
AFIX  43
H52   2    0.558008    0.841218    0.732191    11.00000   -1.20000
AFIX   0
C53   1    0.520189    0.768958    0.655705    11.00000    0.09646    0.23606 =
         0.39296    0.04921    0.02734    0.05597
AFIX  23
H53A  2    0.520910    0.764284    0.630778    11.00000   -1.20000
H53B  2    0.515456    0.836220    0.658720    11.00000   -1.20000
AFIX   0
C54   1    0.499016    0.699654    0.655523    11.00000    0.13676    0.38387 =
         0.58057    0.11565    0.04547   -0.00481
AFIX  33
H54A  2    0.481712    0.716411    0.634168    11.00000   -1.50000
H54B  2    0.503619    0.633207    0.652197    11.00000   -1.50000
H54C  2    0.498174    0.705014    0.680088    11.00000   -1.50000
AFIX   0
DFIX 1.47 0.02 N1 C2
DFIX 1.51 0.02 C2 C1 C2 C1C
DANG 2.44 0.04 N1 C1 N1 C1C
DFIX 1.35 0.02 C5 N1 N1 C3 C3 C4 C4 N2 N2 C5
DANG 2.13 0.04 C5 C3 C5 C4
DANG 2.22 0.04 N1 N2 N1 C4 N2 C3
SIMU C1 C2 C3 C4 C5 N1 N2 C1C
RIGU C1 C2 C21 C22 C33 C34 C53 C54 N2 C5
PART 1
C1    1    0.327452    0.529900    0.541706    31.00000    0.25901    0.21047 =
         0.19249   -0.06741    0.00300   -0.04161
AFIX  33
H1B   2    0.337583    0.555879    0.567875    31.00000   -1.50000
H1C   2    0.328025    0.575828    0.522901    31.00000   -1.50000
H1D   2    0.308976    0.519639    0.536450    31.00000   -1.50000
AFIX   0
PART 2
C1C   1    0.355354    0.519245    0.538325   -31.00000    0.21190    0.24263 =
         0.20256    0.02675    0.05712   -0.08777
AFIX  33
H1M   2    0.364394    0.546667    0.564412   -31.00000   -1.50000
H1N   2    0.368573    0.498756    0.530095   -31.00000   -1.50000
H1L   2    0.343708    0.568191    0.520374   -31.00000   -1.50000
AFIX   0
PART 0
C2    1    0.339391    0.435196    0.538469    11.00000    0.23263    0.16986 =
         0.11290   -0.01014    0.03824   -0.05979
AFIX  23
H2B   2    0.358165    0.445898    0.544424    11.00000   -1.20000
H2C   2    0.339127    0.389739    0.557966    11.00000   -1.20000
AFIX   0
C3    1    0.299148    0.400088    0.477395    11.00000    0.17213    0.21236 =
         0.11475   -0.00492    0.06964    0.00586
AFIX  43
H3    2    0.287205    0.438093    0.482690    11.00000   -1.20000
AFIX   0
C4    1    0.292964    0.343085    0.444887    11.00000    0.13598    0.27011 =
         0.07334    0.02209    0.02335    0.01071
AFIX  43
H4    2    0.275624    0.335741    0.424119    11.00000   -1.20000
AFIX   0
C5    1    0.334858    0.334152    0.479694    11.00000    0.11672    0.20334 =
         0.07636    0.00756    0.02001   -0.00867
N1    5    0.325210    0.390597    0.499599    11.00000    0.10884    0.20240 =
         0.11361   -0.02348    0.01294   -0.01179
N2    5    0.314963    0.299468    0.446802    11.00000    0.11203    0.22424 =
         0.08915   -0.00204    0.03852   -0.01165
O8    6    0.582358   -0.153623    0.649202    11.00000    0.20684    0.15828 =
         0.19238   -0.04402    0.10732   -0.01862
O9    6    0.551600   -0.033780    0.656823    11.00000    0.13200    0.28279 =
         0.31161   -0.00580    0.12103    0.03619
O10   6    0.572290    0.006265    0.616836    11.00000    0.26334    0.23183 =
         0.12773    0.07060    0.06039    0.04480
O11   6    0.740439    0.019175    0.733739    11.00000    0.11808    0.25767 =
         0.11296   -0.06758    0.06324   -0.02656
O12   6    0.715401    0.019624    0.773203    11.00000    0.23321    0.20952 =
         0.09099   -0.02173    0.10663   -0.01056
O13   6    0.696719   -0.049089    0.710279    11.00000    0.25387    0.26959 =
         0.18192   -0.06011    0.13392   -0.12414
N8    5    0.482445    0.334443    0.492044    11.00000    0.11538    0.21584 =
         0.13451    0.05790    0.05326   -0.00570
AFIX  43
H8Z   2    0.490732    0.290640    0.485128    11.00000   -1.20000
AFIX   0
RIGU N13 C70 N15 C77
N13   5    0.664178   -0.005763    0.869739    11.00000    0.24656    0.08547 =
         0.13122    0.02675    0.11336    0.03922
AFIX  43
H13Z  2    0.670140   -0.061533    0.866025    11.00000   -1.20000
AFIX   0
N16   5    0.646225    0.661339    0.739289    11.00000    0.13282    0.09482 =
         0.13264    0.06110    0.02789    0.01228
DFIX 1.47 0.02 N17 C83
DFIX 1.51 0.02 C82 C83
DANG 2.44 0.04 N17 C82
N17   5    0.684809    0.713387    0.750608    11.00000    0.16086    0.11736 =
         0.14851    0.05426    0.05774    0.00093
C82   1    0.725766    0.767166    0.799341    11.00000    0.26859    0.13969 =
         0.14857   -0.00080    0.10850   -0.03314
AFIX  33
H82A  2    0.745098    0.770932    0.809663    11.00000   -1.50000
H82B  2    0.718302    0.832573    0.794700    11.00000   -1.50000
H82C  2    0.721394    0.734165    0.818021    11.00000   -1.50000
AFIX   0
C83   1    0.714552    0.713048    0.762892    11.00000    0.10437    0.13572 =
         0.17016    0.05114    0.04264   -0.00302
AFIX  23
H83A  2    0.721595    0.646273    0.766857    11.00000   -1.20000
H83B  2    0.718479    0.745431    0.743358    11.00000   -1.20000
AFIX   0
N18   5    0.722588    0.145143    0.884605    11.00000    0.13865    0.12106 =
         0.06716    0.04059    0.05377    0.04556
AFIX  43
H18Z  2    0.727263    0.094352    0.875497    11.00000   -1.20000
AFIX   0
C6    1    0.362105    0.305533    0.493555    11.00000    0.11890    0.17528 =
         0.06058    0.00875    0.00360   -0.02970
C7    1    0.386049    0.290666    0.507341    11.00000    0.15104    0.17514 =
         0.06205    0.00059    0.03298   -0.04796
DFIX 1.47 0.02 N12 C56
DFIX 1.51 0.02 C56 C55
DANG 2.44 0.04 N12 C55
DFIX 1.35 0.02 C59 N11 N11 C58 C58 C57 C57 N12 N12 C59
DANG 2.13 0.04 C59 C57 C59 C58
DANG 2.22 0.04 N11 N12 N11 C57 N12 C58
SIMU C55 C56 C57 C58 C59 N11 N12
RIGU C55 C56
C55   1    0.599555    0.221151    0.620755    11.00000    0.24762    0.28253 =
         0.14413   -0.02052    0.08902   -0.01416
AFIX  33
H55A  2    0.602589    0.155078    0.614577    11.00000   -1.50000
H55B  2    0.585643    0.220751    0.629149    11.00000   -1.50000
H55C  2    0.593976    0.261950    0.597745    11.00000   -1.50000
AFIX   0
C56   1    0.625045    0.260921    0.652965    11.00000    0.20944    0.20048 =
         0.10534    0.01564    0.06936    0.01728
AFIX  23
H56A  2    0.630906    0.220138    0.676363    11.00000   -1.20000
H56B  2    0.639272    0.261503    0.644833    11.00000   -1.20000
AFIX   0
C57   1    0.610596    0.437403    0.637056    11.00000    0.13059    0.20197 =
         0.11396    0.06540    0.06440    0.04235
AFIX  43
H57   2    0.607358    0.437851    0.610822    11.00000   -1.20000
AFIX   0
C58   1    0.607046    0.511489    0.655011    11.00000    0.10753    0.19489 =
         0.11379    0.07052    0.04953    0.02445
AFIX  43
H58   2    0.600890    0.573461    0.644058    11.00000   -1.20000
AFIX   0
C59   1    0.620380    0.391300    0.694622    11.00000    0.09359    0.18504 =
         0.09825    0.03072    0.05054    0.00076
N11   5    0.613819    0.484386    0.693061    11.00000    0.07688    0.16525 =
         0.11382    0.04395    0.03609    0.01506
N12   5    0.619632    0.358778    0.661157    11.00000    0.13414    0.20639 =
         0.08585    0.04510    0.04865    0.02054
C60   1    0.630612    0.327394    0.730337    11.00000    0.07662    0.12239 =
         0.12251    0.04060    0.04652    0.00953
C61   1    0.639446    0.267885    0.755165    11.00000    0.10311    0.13166 =
         0.10693    0.04822    0.03925    0.00834
DFIX 1.40 0.02 C65 C66 C69 C70
DFIX 1.44 0.02 N13 C70 N13 C65
DFIX 1.48 0.02 C68 C69 C68 C66
DANG 2.49 0.04 C68 C70 C69 N13 C70 C65 N13 C66 C65 C68
DFIX 1.22 0.02 O3 C68
DANG 2.35 0.04 O3 C69 O3 C66
DANG 2.56 0.04 C69 C66
SIMU C65 C66 C68 C69 C70 N13 O3
ISOR 0.02 C69 C70 C71
RIGU C61 C62 C66 C68
C62   1    0.645669    0.207549    0.784525    11.00000    0.11743    0.10049 =
         0.11225    0.04565    0.06148    0.03291
C63   1    0.654489    0.120316    0.781685    11.00000    0.15147    0.14139 =
         0.11171    0.05807    0.07235    0.02628
AFIX  43
H63   2    0.656183    0.108704    0.758814    11.00000   -1.20000
AFIX   0
C64   1    0.661875    0.040475    0.808835    11.00000    0.23213    0.14529 =
         0.14360    0.01773    0.13325    0.00840
AFIX  43
H64A  2    0.668298   -0.020399    0.805443    11.00000   -1.20000
AFIX   0
C65   1    0.657836    0.068586    0.843052    11.00000    0.18554    0.07552 =
         0.13170    0.04593    0.07558    0.00890
C66   1    0.650594    0.160456    0.847765    11.00000    0.15411    0.05025 =
         0.11972    0.02222    0.08112    0.02028
C67   1    0.645206    0.225685    0.819361    11.00000    0.10880    0.09585 =
         0.10574    0.00020    0.05431   -0.00374
AFIX  43
H67   2    0.640725    0.289295    0.823529    11.00000   -1.20000
AFIX   0
C68   1    0.649247    0.181672    0.885020    11.00000    0.15434    0.07010 =
         0.13148    0.03071    0.08521    0.03249
C69   1    0.654652    0.101677    0.911360    11.00000    0.16142    0.07066 =
         0.10682    0.04170    0.06871    0.01633
C70   1    0.660738    0.010983    0.903382    11.00000    0.19484    0.05789 =
         0.12860    0.02423    0.08561    0.02986
RIGU C71 C72 C69 C74
C71   1    0.664209   -0.068261    0.928180    11.00000    0.25076    0.14371 =
         0.16436    0.05647    0.11445    0.00279
AFIX  43
H71   2    0.668109   -0.131325    0.922525    11.00000   -1.20000
AFIX   0
C72   1    0.661571   -0.048438    0.961404    11.00000    0.27966    0.12910 =
         0.16021    0.07737    0.13167    0.03450
AFIX  43
H72   2    0.663866   -0.099006    0.979197    11.00000   -1.20000
AFIX   0
C73   1    0.655841    0.040975    0.968642    11.00000    0.20917    0.09987 =
         0.13839    0.04766    0.12135    0.03562
C74   1    0.651398    0.109965    0.944280    11.00000    0.20501    0.12594 =
         0.11213    0.02840    0.09473   -0.01963
AFIX  43
H74   2    0.645523    0.170236    0.949277    11.00000   -1.20000
AFIX   0
C75   1    0.650674    0.048542    1.003470    11.00000    0.14850    0.17665 =
         0.12413    0.03123    0.06755    0.00499
C76   1    0.647807    0.068471    1.031520    11.00000    0.23275    0.20983 =
         0.14387    0.05826    0.13385    0.06929
DFIX 1.47 0.02 N15 C81
DFIX 1.51 0.02 C81 C80
DANG 2.44 0.04 N15 C80
DFIX 1.35 0.02 C77 N14 N14 C78 C78 C79 C79 N15 N15 C77
DANG 2.13 0.04 C77 C79 C77 C78
DANG 2.22 0.04 N14 N15 N14 C79 N15 C78
SIMU C77 C78 C79 C80 C81 N14 N15
C77   1    0.642257    0.069655    1.062666    11.00000    0.22637    0.24012 =
         0.14214    0.08185    0.12887    0.09478
C78   1    0.644015    0.125255    1.115666    11.00000    0.20414    0.28720 =
         0.13430    0.05041    0.10788    0.06186
AFIX  43
H78   2    0.650118    0.156991    1.139903    11.00000   -1.20000
AFIX   0
C79   1    0.624063    0.057984    1.101221    11.00000    0.26591    0.27350 =
         0.19553    0.05584    0.16828    0.07122
AFIX  43
H79   2    0.612866    0.040567    1.112458    11.00000   -1.20000
AFIX   0
C80   1    0.625667   -0.149139    1.059039    11.00000    0.57829    0.50436 =
         0.41307    0.11443    0.16612   -0.03629
AFIX  33
H80A  2    0.616733   -0.207014    1.044316    11.00000   -1.50000
H80B  2    0.641836   -0.137293    1.056397    11.00000   -1.50000
H80C  2    0.630334   -0.158838    1.086377    11.00000   -1.50000
AFIX   0
C81   1    0.606814   -0.060871    1.043247    11.00000    0.35998    0.20971 =
         0.23186    0.05283    0.19528    0.03461
AFIX  23
H81A  2    0.601991   -0.048885    1.015717    11.00000   -1.20000
H81B  2    0.590400   -0.070596    1.045928    11.00000   -1.20000
AFIX   0

N14   5    0.653735    0.139441    1.089687    11.00000    0.13426    0.27984 =
         0.09477    0.06064    0.08076    0.06599
N15   5    0.622907    0.020125    1.068079    11.00000    0.26534    0.23085 =
         0.18875    0.06802    0.17523    0.07303
C84   1    0.665664    0.782986    0.728296    11.00000    0.18825    0.11473 =
         0.15795    0.05207    0.04767    0.02575
AFIX  43
H84   2    0.668785    0.844262    0.720104    11.00000   -1.20000
AFIX   0
C85   1    0.641936    0.743830    0.721072    11.00000    0.08177    0.11144 =
         0.17464    0.05617    0.03955    0.00250
AFIX  43
H85   2    0.625033    0.771624    0.705411    11.00000   -1.20000
AFIX   0
ISOR 0.03 C86 C87 C84 C85 N16 N17
RIGU O4 C95 N15 C79
ISOR 0.02 C88
C86   1    0.672462    0.639962    0.758125    11.00000    0.09032    0.12110 =
         0.10246    0.03919    0.02574   -0.01164
C87   1    0.682748    0.556840    0.779024    11.00000    0.10494    0.07300 =
         0.11071    0.07396    0.04792    0.01247
C88   1    0.689656    0.490494    0.795792    11.00000    0.09248    0.05652 =
         0.10485    0.03705    0.04231   -0.02263
SIMU C89 C90 C91 C92 C93 C94 C95 C96 C97 C98 C99 C100 C101 O4 N18
C89   1    0.699227    0.401386    0.818210    11.00000    0.11474    0.06608 =
         0.09984   -0.00076    0.05767   -0.01835
C90   1    0.705547    0.316662    0.806314    11.00000    0.11903    0.07737 =
         0.09373    0.02021    0.05795    0.01270
AFIX  43
H90   2    0.704198    0.315902    0.781035    11.00000   -1.20000
AFIX   0
C91   1    0.713427    0.234830    0.826616    11.00000    0.11867    0.08097 =
         0.11160    0.02136    0.07577    0.02072
AFIX  43
H91   2    0.717759    0.180996    0.815393    11.00000   -1.20000
AFIX   0
C92   1    0.715576    0.225139    0.864061    11.00000    0.11109    0.11572 =
         0.08283    0.01810    0.05579    0.03219
C93   1    0.709173    0.308822    0.878970    11.00000    0.09431    0.07483 =
         0.10586    0.04513    0.05323    0.00973
C94   1    0.701354    0.395617    0.857640    11.00000    0.09724    0.10107 =
         0.11000   -0.01382    0.05373   -0.00618
AFIX  43
H94   2    0.697417    0.450848    0.868626    11.00000   -1.20000
AFIX   0
C95   1    0.710531    0.306096    0.918517    11.00000    0.14652    0.09884 =
         0.07909    0.01289    0.04688    0.02766
C96   1    0.717597    0.222956    0.937496    11.00000    0.12470    0.11820 =
         0.08101    0.02397    0.04965    0.03326
C97   1    0.722754    0.139247    0.920961    11.00000    0.13448    0.11065 =
         0.09752    0.04079    0.05357    0.02687
C98   1    0.728830    0.049457    0.939071    11.00000    0.15710    0.15187 =
         0.10286    0.03722    0.07971    0.07999
AFIX  43
H98   2    0.733325   -0.002287    0.927077    11.00000   -1.20000
AFIX   0
C99   1    0.728525    0.032924    0.974555    11.00000    0.15263    0.13822 =
         0.10833    0.05596    0.07722    0.05631
AFIX  43
H99   2    0.731878   -0.029166    0.986273    11.00000   -1.20000
AFIX   0
RIGU C100 C102
C100  1    0.723046    0.112449    0.991511    11.00000    0.12936    0.13775 =
         0.08374    0.03347    0.05514    0.01977
C101  1    0.717900    0.205320    0.974015    11.00000    0.12942    0.12469 =
         0.07528   -0.00250    0.05976    0.01836
AFIX  43
H101  2    0.714537    0.257632    0.987006    11.00000   -1.20000
AFIX   0
C102  1    0.724092    0.106695    1.029627    11.00000    0.13231    0.15713 =
         0.09515    0.04152    0.05756    0.02835
C103  1    0.724099    0.092367    1.060951    11.00000    0.13964    0.21658 =
         0.10335    0.08792    0.06737    0.08625
DFIX 1.47 0.02 N20 C107
DFIX 1.51 0.02 C107 C108
DANG 2.44 0.04 N20 C108
DFIX 1.35 0.02 C104 N19 N19 C105 C105 C106 C106 N20 N20 C104
DANG 2.13 0.04 C104 C105 C104 C106
DANG 2.22 0.04 N19 N20 N19 C106 N20 C105
SIMU C104 C105 C106 C107 C108 N19 N20
RIGU N19 C105
N19   5    0.714861    0.127642    1.115591    11.00000    0.16531    0.29887 =
         0.06609    0.06787    0.07354    0.05568
N20   5    0.739763    0.000783    1.117490    11.00000    0.13154    0.27423 =
         0.08774    0.08780    0.05880    0.01642
C104  1    0.725348    0.076919    1.096875    11.00000    0.15467    0.23347 =
         0.06892    0.09622    0.04485    0.02843
C105  1    0.723815    0.083904    1.150518    11.00000    0.16554    0.38253 =
         0.08838    0.09165    0.06998    0.05411
AFIX  43
H105  2    0.720522    0.105491    1.171144    11.00000   -1.20000
AFIX   0
C106  1    0.738212    0.004502    1.151494    11.00000    0.17230    0.33077 =
         0.10067    0.06821    0.06556    0.01156
AFIX  43
H106  2    0.745845   -0.040454    1.172169    11.00000   -1.20000
AFIX   0
C107  1    0.753046   -0.072949    1.105549    11.00000    0.15660    0.22668 =
         0.13418    0.05197    0.04452    0.05678
AFIX  23
H10A  2    0.769202   -0.096780    1.128045    11.00000   -1.20000
H10B  2    0.758137   -0.046549    1.086187    11.00000   -1.20000
AFIX   0
C108  1    0.732433   -0.155222    1.087788    11.00000    0.33554    0.21371 =
         0.31559    0.00341    0.07786    0.02434
AFIX  33
H10C  2    0.740125   -0.207501    1.079104    11.00000   -1.50000
H10D  2    0.727566   -0.180076    1.107313    11.00000   -1.50000
H10E  2    0.716567   -0.130147    1.065706    11.00000   -1.50000
REM #####
REM #####
REM #####
REM #####
REM #####
AFIX   0
HKLF 4


REM  230707_TTFZn4L8_FeClO4_oxisoli_a.res in C2/c
REM wR2 = 0.4004, GooF = S = 1.385, Restrained GooF = 1.376 for all data
REM R1 = 0.1418 for 6347 Fo > 4sig(Fo) and 0.1908 for all 11403 data
REM 1497 parameters refined using 1165 restraints

END

WGHT      0.2000      0.0000

REM Highest difference peak  0.721,  deepest hole -0.389,  1-sigma level  0.097
Q1    1   0.5613  0.0958  0.8795  11.00000  0.05    0.66
Q2    1   0.5833 -0.2959  1.0330  11.00000  0.05    0.66
Q3    1   0.2986  0.2954  0.3978  11.00000  0.05    0.61
Q4    1   0.6702  0.0611  0.6982  11.00000  0.05    0.53
Q5    1   0.5745 -0.0519  1.0385  11.00000  0.05    0.52
Q6    1   0.6131  0.6592  0.7303  11.00000  0.05    0.48
Q7    1   0.6871  0.0635  0.7038  11.00000  0.05    0.47
Q8    1   0.6893  0.0540  0.7280  11.00000  0.05    0.47
Q9    1   0.3022  0.5309  0.5510  11.00000  0.05    0.46
Q10   1   0.3304  0.6190  0.5610  11.00000  0.05    0.45
Q11   1   0.5388  0.0153  0.7495  11.00000  0.05    0.41
Q12   1   0.3449  0.4739  0.5181  11.00000  0.05    0.35
Q13   1   0.4948 -0.0802  0.5189  11.00000  0.05    0.34
Q14   1   0.6588 -0.0984  0.8629  11.00000  0.05    0.33
Q15   1   0.6550 -0.0796  0.8932  11.00000  0.05    0.33
Q16   1   0.6790  0.7577  0.7697  11.00000  0.05    0.32
Q17   1   0.6916  0.1328  1.0910  11.00000  0.05    0.32
Q18   1   0.4817 -0.0598  0.5075  11.00000  0.05    0.32
Q19   1   0.5747 -0.0156  0.9303  11.00000  0.05    0.31
Q20   1   0.7485 -0.2124  1.0732  11.00000  0.05    0.31
Q21   1   0.6502 -0.1727  1.0609  11.00000  0.05    0.31
Q22   1   0.4980  0.1449  0.8012  11.00000  0.05    0.30
Q23   1   0.5223  0.1024  0.7092  11.00000  0.05    0.30
Q24   1   0.5517 -0.1444  0.6257  11.00000  0.05    0.30
Q25   1   0.5753 -0.0570  0.6198  11.00000  0.05    0.30
Q26   1   0.3176  0.6182  0.3358  11.00000  0.05    0.30
Q27   1   0.5740  0.5032  0.7481  11.00000  0.05    0.29
Q28   1   0.4997  0.0336  0.7978  11.00000  0.05    0.29
Q29   1   0.3064  0.5494  0.3381  11.00000  0.05    0.29
Q30   1   0.4412 -0.2653  0.5334  11.00000  0.05    0.29
Q31   1   0.3192  0.4092  0.4712  11.00000  0.05    0.29
Q32   1   0.5083  0.4628  0.5491  11.00000  0.05    0.29
Q33   1   0.6308  0.2483  0.7187  11.00000  0.05    0.28
Q34   1   0.3143  0.5542  0.2974  11.00000  0.05    0.28
Q35   1   0.6504 -0.0291  0.8579  11.00000  0.05    0.28
Q36   1   0.5768  0.4795  0.8373  11.00000  0.05    0.28
Q37   1   0.7072  0.1415  0.6913  11.00000  0.05    0.28
Q38   1   0.5963 -0.0814  0.6506  11.00000  0.05    0.27
Q39   1   0.6989  0.2217  0.7073  11.00000  0.05    0.27
Q40   1   0.3412  0.5540  0.5320  11.00000  0.05    0.27
Q41   1   0.5813  0.3465  0.8489  11.00000  0.05    0.27
Q42   1   0.6154  0.4812  0.7290  11.00000  0.05    0.27
Q43   1   0.5041  0.3860  0.6526  11.00000  0.05    0.26
Q44   1   0.6765 -0.1063  0.9773  11.00000  0.05    0.26
Q45   1   0.6810 -0.0661  0.9790  11.00000  0.05    0.25
Q46   1   0.5147  0.5039  0.5906  11.00000  0.05    0.25
Q47   1   0.5732  0.3808  0.8277  11.00000  0.05    0.25
Q48   1   0.6542  0.1034  0.8885  11.00000  0.05    0.25
Q49   1   0.4908  0.5870  0.5894  11.00000  0.05    0.24
Q50   1   0.5913  0.0242  0.6510  11.00000  0.05    0.24
Q51   1   0.6221  0.2642  0.6765  11.00000  0.05    0.24
Q52   1   0.3483  0.4871  0.5560  11.00000  0.05    0.24
Q53   1   0.2682  0.4353  0.3275  11.00000  0.05    0.24
Q54   1   0.6399  0.5802  0.7484  11.00000  0.05    0.24
Q55   1   0.6504  0.0035  0.8108  11.00000  0.05    0.23
Q56   1   0.7297  0.7404  0.7527  11.00000  0.05    0.23
Q57   1   0.5281  0.3000  0.6619  11.00000  0.05    0.23
Q58   1   0.7068 -0.0700  0.7197  11.00000  0.05    0.23
Q59   1   0.6593  0.8439  0.7408  11.00000  0.05    0.23
Q60   1   0.4914  0.4736  0.5237  11.00000  0.05    0.23
Q61   1   0.5000  0.3600  0.7500  10.50000  0.05    0.23
Q62   1   0.3228  0.5062  0.5003  11.00000  0.05    0.23
Q63   1   0.5408  0.4830  0.6104  11.00000  0.05    0.23
Q64   1   0.5925 -0.0296  0.9003  11.00000  0.05    0.23
Q65   1   0.4747  0.1413  0.5594  11.00000  0.05    0.23
Q66   1   0.5010  0.2875  0.6178  11.00000  0.05    0.23
Q67   1   0.4381  0.2514  0.5494  11.00000  0.05    0.22
Q68   1   0.7287 -0.2535  1.0752  11.00000  0.05    0.22
Q69   1   0.5601  0.0475  0.5900  11.00000  0.05    0.22
Q70   1   0.6509  0.1887  0.9062  11.00000  0.05    0.22
Q71   1   0.7103 -0.0306  0.7302  11.00000  0.05    0.22
Q72   1   0.3478  0.4375  0.3904  11.00000  0.05    0.22
Q73   1   0.6050  0.1718  0.6597  11.00000  0.05    0.22
Q74   1   0.4909  0.2463  0.5914  11.00000  0.05    0.22
Q75   1   0.5712  0.5952  0.6789  11.00000  0.05    0.22
Q76   1   0.5752  0.4564  0.7219  11.00000  0.05    0.22
Q77   1   0.6609 -0.1719  0.9122  11.00000  0.05    0.21
Q78   1   0.6784  0.2214  0.6827  11.00000  0.05    0.21
Q79   1   0.6407  0.2172  0.6209  11.00000  0.05    0.21
Q80   1   0.7835 -0.1318  1.1276  11.00000  0.05    0.21
Q81   1   0.6419  0.5710  0.8579  11.00000  0.05    0.21
Q82   1   0.6523  0.1170  0.7980  11.00000  0.05    0.21
Q83   1   0.6886  0.6237  0.7799  11.00000  0.05    0.21
Q84   1   0.5374  0.2594  0.6670  11.00000  0.05    0.21
Q85   1   0.3491  0.3474  0.4794  11.00000  0.05    0.20
Q86   1   0.5792  0.4430  0.7588  11.00000  0.05    0.20
Q87   1   0.6281  0.1733  0.7414  11.00000  0.05    0.20
Q88   1   0.2829  0.5051  0.3297  11.00000  0.05    0.20
Q89   1   0.5541  0.3818  0.7107  11.00000  0.05    0.20
Q90   1   0.5237  0.1978  0.6105  11.00000  0.05    0.20
Q91   1   0.2959  0.4389  0.3502  11.00000  0.05    0.20
Q92   1   0.6850 -0.0845  0.9491  11.00000  0.05    0.20
Q93   1   0.6971  0.3196  0.8194  11.00000  0.05    0.20
Q94   1   0.6829  0.3904  0.7824  11.00000  0.05    0.20
Q95   1   0.7063 -0.1425  1.0562  11.00000  0.05    0.20
Q96   1   0.7244 -0.0706  0.9742  11.00000  0.05    0.19
Q97   1   0.2874  0.3723  0.3296  11.00000  0.05    0.19
Q98   1   0.7311 -0.0409  1.1086  11.00000  0.05    0.19
Q99   1   0.4297  0.4370  0.5525  11.00000  0.05    0.19
Q100  1   0.5113  0.8545  0.6697  11.00000  0.05    0.19
Q101  1   0.5832  0.1687  0.8088  11.00000  0.05    0.19
Q102  1   0.4978  0.0233  0.9145  11.00000  0.05    0.19
Q103  1   0.6434  0.3045  0.7957  11.00000  0.05    0.19
Q104  1   0.5818  0.2002  0.5886  11.00000  0.05    0.19
Q105  1   0.6939  0.0461  0.6534  11.00000  0.05    0.19
Q106  1   0.6492  0.2318  0.8546  11.00000  0.05    0.19
Q107  1   0.5889  0.5800  0.7178  11.00000  0.05    0.19
Q108  1   0.5106  0.4364  0.6089  11.00000  0.05    0.19
Q109  1   0.6280  0.1131  0.6693  11.00000  0.05    0.18
Q110  1   0.5659 -0.2104  0.6489  11.00000  0.05    0.18
Q111  1   0.6397 -0.0667  0.9193  11.00000  0.05    0.18
Q112  1   0.6372  0.8431  0.7215  11.00000  0.05    0.18
Q113  1   0.5127  0.5959  0.5630  11.00000  0.05    0.18
Q114  1   0.4651 -0.2331  0.5828  11.00000  0.05    0.18
Q115  1   0.6618  0.1971  1.1296  11.00000  0.05    0.18
Q116  1   0.6163  0.3398  0.6401  11.00000  0.05    0.18
Q117  1   0.4097  0.5048  0.4711  11.00000  0.05    0.18
Q118  1   0.4692  0.4089  0.5053  11.00000  0.05    0.18
Q119  1   0.4852  0.2627  0.5340  11.00000  0.05    0.18
Q120  1   0.5466  0.1768  0.7601  11.00000  0.05    0.18
Q121  1   0.6634  0.5819  0.7624  11.00000  0.05    0.17
Q122  1   0.4888 -0.0252  0.5624  11.00000  0.05    0.17
Q123  1   0.4602 -0.1668  0.5734  11.00000  0.05    0.17
Q124  1   0.5605  0.6839  0.6638  11.00000  0.05    0.17
Q125  1   0.4943  0.6258  0.6692  11.00000  0.05    0.17
Q126  1   0.5753  0.3130  0.8761  11.00000  0.05    0.17
Q127  1   0.4190  0.5411  0.5092  11.00000  0.05    0.17
Q128  1   0.7202  0.7000  0.8420  11.00000  0.05    0.17
Q129  1   0.6401 -0.0010  1.0282  11.00000  0.05    0.17
Q130  1   0.5833  0.1064  0.6108  11.00000  0.05    0.17
Q131  1   0.5704  0.3022  0.5691  11.00000  0.05    0.16
Q132  1   0.6704  0.2061  0.7899  11.00000  0.05    0.16
Q133  1   0.7249  0.9033  0.7987  11.00000  0.05    0.16
Q134  1   0.5157  0.0986  0.5785  11.00000  0.05    0.16
Q135  1   0.5262  0.8764  0.6717  11.00000  0.05    0.16
Q136  1   0.5090  0.3725  0.6875  11.00000  0.05    0.16
Q137  1   0.5815  0.7120  0.6867  11.00000  0.05    0.16
Q138  1   0.5626  0.3255  0.7004  11.00000  0.05    0.16
Q139  1   0.4965 -0.1573  0.4757  11.00000  0.05    0.15
Q140  1   0.6327  0.3652  0.7178  11.00000  0.05    0.15
Q141  1   0.3223  0.4631  0.3691  11.00000  0.05    0.15
Q142  1   0.7155  0.0175  1.1030  11.00000  0.05    0.15
Q143  1   0.3440  0.5644  0.4321  11.00000  0.05    0.15
Q144  1   0.5834  0.3772  0.5996  11.00000  0.05    0.15
Q145  1   0.5664  0.1477  0.8003  11.00000  0.05    0.15
Q146  1   0.4243  0.7211  0.5776  11.00000  0.05    0.15
Q147  1   0.3130  0.6876  0.4699  11.00000  0.05    0.15
Q148  1   0.7548  0.7477  0.8513  11.00000  0.05    0.15
Q149  1   0.2783  0.2776  0.3224  11.00000  0.05    0.15
Q150  1   0.4664  0.7328  0.6180  11.00000  0.05    0.15
Q151  1   0.6549  0.5988  0.7420  11.00000  0.05    0.15
Q152  1   0.7173  0.0188  1.1510  11.00000  0.05    0.15
Q153  1   0.6520 -0.0447  0.9632  11.00000  0.05    0.14
Q154  1   0.2735  0.6633  0.4993  11.00000  0.05    0.14
Q155  1   0.3459  0.6225  0.4252  11.00000  0.05    0.14
Q156  1   0.7521  0.0872  0.9194  11.00000  0.05    0.14
Q157  1   0.7105  0.2170  0.8807  11.00000  0.05    0.14
Q158  1   0.5572  0.1346  0.6624  11.00000  0.05    0.14
Q159  1   0.6237  0.2269  0.8803  11.00000  0.05    0.14
Q160  1   0.2877  0.4766  0.4895  11.00000  0.05    0.14
Q161  1   0.5244  0.9050  0.6506  11.00000  0.05    0.14
Q162  1   0.7086  0.1241  1.0406  11.00000  0.05    0.14
Q163  1   0.5714  0.1963  0.7204  11.00000  0.05    0.14
Q164  1   0.4866  0.5637  0.5517  11.00000  0.05    0.14
Q165  1   0.7266 -0.0293  0.8078  11.00000  0.05    0.14
Q166  1   0.5225  0.2035  0.7891  11.00000  0.05    0.14
Q167  1   0.6087  0.0272  1.0497  11.00000  0.05    0.14
Q168  1   0.4218 -0.3304  0.5656  11.00000  0.05    0.14
Q169  1   0.6477  0.3391  0.8884  11.00000  0.05    0.14
Q170  1   0.6799  0.2601  0.7481  11.00000  0.05    0.14
Q171  1   0.8034 -0.0774  1.1486  11.00000  0.05    0.14
Q172  1   0.3392  0.2767  0.3935  11.00000  0.05    0.14
Q173  1   0.5056  0.1807  0.7582  11.00000  0.05    0.14
Q174  1   0.5738  0.2957  0.6072  11.00000  0.05    0.14
Q175  1   0.6257  0.6422  0.8009  11.00000  0.05    0.14
Q176  1   0.5883  0.2675  0.7344  11.00000  0.05    0.13
Q177  1   0.6843  0.5820  0.8126  11.00000  0.05    0.13
Q178  1   0.5894  0.3478  0.6801  11.00000  0.05    0.13
Q179  1   0.6377  0.1406  0.8108  11.00000  0.05    0.13
Q180  1   0.2834  0.4098  0.4419  11.00000  0.05    0.13
Q181  1   0.6674  0.2566  0.7773  11.00000  0.05    0.13
Q182  1   0.4965  0.7177  0.7002  11.00000  0.05    0.13
Q183  1   0.6497  0.2937  0.6405  11.00000  0.05    0.13
Q184  1   0.6855  0.1958  0.9214  11.00000  0.05    0.13
Q185  1   0.5873 -0.2362  0.6514  11.00000  0.05    0.13
Q186  1   0.4823 -0.1012  0.5895  11.00000  0.05    0.13
Q187  1   0.6276  0.1991  0.8048  11.00000  0.05    0.13
Q188  1   0.7030  0.1300  0.8095  11.00000  0.05    0.13
Q189  1   0.6833  0.4336  0.8530  11.00000  0.05    0.13
Q190  1   0.6228  0.5742  0.8292  11.00000  0.05    0.13
Q191  1   0.6469  0.0620  1.1002  11.00000  0.05    0.13
Q192  1   0.3166  0.6886  0.2623  11.00000  0.05    0.13
Q193  1   0.5752  0.4195  0.6890  11.00000  0.05    0.13
Q194  1   0.4148  0.4375  0.5887  11.00000  0.05    0.13
Q195  1   0.5991  0.3636  0.6906  11.00000  0.05    0.13
Q196  1   0.5749  0.3739  0.6731  11.00000  0.05    0.13
Q197  1   0.5461  0.3554  0.6422  11.00000  0.05    0.13
Q198  1   0.5516  0.5343  0.6407  11.00000  0.05    0.13
Q199  1   0.5995  0.7376  0.7485  11.00000  0.05    0.12
Q200  1   0.6434 -0.0798  1.0889  11.00000  0.05    0.12
Q201  1   0.5788  0.6600  0.7415  11.00000  0.05    0.12
Q202  1   0.6853  0.1052  0.7979  11.00000  0.05    0.12
Q203  1   0.7277  0.0446  0.9599  11.00000  0.05    0.12
Q204  1   0.6324  0.0982  1.1584  11.00000  0.05    0.12
Q205  1   0.5505  0.4395  0.6712  11.00000  0.05    0.12
Q206  1   0.7209  0.0196  1.0235  11.00000  0.05    0.12
Q207  1   0.7203  0.4837  0.8658  11.00000  0.05    0.12
Q208  1   0.6893  0.2273  0.7945  11.00000  0.05    0.12
Q209  1   0.3449  0.6536  0.6167  11.00000  0.05    0.12
Q210  1   0.5776  0.4094  0.6281  11.00000  0.05    0.12
Q211  1   0.6942  0.3563  0.8654  11.00000  0.05    0.12
Q212  1   0.4282  0.1437  0.5040  11.00000  0.05    0.12
Q213  1   0.6518  0.3376  0.7480  11.00000  0.05    0.12
Q214  1   0.7001 -0.0033  1.0794  11.00000  0.05    0.12
Q215  1   0.5125  0.5608  0.7525  11.00000  0.05    0.12
Q216  1   0.5112  0.0057  0.8690  11.00000  0.05    0.12
Q217  1   0.7476 -0.0984  1.1683  11.00000  0.05    0.12
Q218  1   0.6840 -0.1792  1.0109  11.00000  0.05    0.12
Q219  1   0.7125 -0.2261  0.9959  11.00000  0.05    0.12
Q220  1   0.6930 -0.0585  0.8412  11.00000  0.05    0.12
Q221  1   0.7081  0.0268  0.9114  11.00000  0.05    0.11
Q222  1   0.4189  0.3702  0.4418  11.00000  0.05    0.11
Q223  1   0.6651  0.5168  0.8270  11.00000  0.05    0.11
Q224  1   0.5357  0.0377  0.6617  11.00000  0.05    0.11
Q225  1   0.5060  0.4611  0.7511  11.00000  0.05    0.11
Q226  1   0.4563  0.5652  0.4836  11.00000  0.05    0.11
Q227  1   0.7359 -0.1158  1.1312  11.00000  0.05    0.11
Q228  1   0.5598  0.1875  0.8195  11.00000  0.05    0.11
Q229  1   0.3488  0.5748  0.3077  11.00000  0.05    0.11
Q230  1   0.7140  0.0870  1.0051  11.00000  0.05    0.11
Q231  1   0.4964  0.0493  0.8511  11.00000  0.05    0.11
Q232  1   0.4712  0.7951  0.6189  11.00000  0.05    0.11
Q233  1   0.7624 -0.0569  1.1320  11.00000  0.05    0.11
Q234  1   0.7262  0.8142  0.8337  11.00000  0.05    0.11
Q235  1   0.7244  0.0365  0.8497  11.00000  0.05    0.10
Q236  1   0.5622  0.7802  0.7607  11.00000  0.05    0.10
Q237  1   0.2739  0.6739  0.2802  11.00000  0.05    0.10
Q238  1   0.4619  0.2720  0.4796  11.00000  0.05    0.10
Q239  1   0.3069  0.5951  0.4524  11.00000  0.05    0.10
Q240  1   0.3118  0.5532  0.2495  11.00000  0.05    0.10
Q241  1   0.5298  0.7604  0.6094  11.00000  0.05    0.10
Q242  1   0.5848 -0.1371  0.9395  11.00000  0.05    0.10
Q243  1   0.7225  0.6026  0.8106  11.00000  0.05    0.10
Q244  1   0.4928  0.6071  0.7019  11.00000  0.05    0.10
Q245  1   0.5644  0.4616  0.5898  11.00000  0.05    0.10
Q246  1   0.6228  0.2594  0.8397  11.00000  0.05    0.10
Q247  1   0.5085  0.3426  0.5880  11.00000  0.05    0.10
Q248  1   0.7103  0.3125  0.7600  11.00000  0.05    0.10
Q249  1   0.7278  0.1887  1.1471  11.00000  0.05    0.10
Q250  1   0.4873  0.8154  0.6395  11.00000  0.05    0.10
Q251  1   0.4609  0.2628  0.5068  11.00000  0.05    0.09
Q252  1   0.7550 -0.0454  1.0120  11.00000  0.05    0.09
Q253  1   0.3177  0.6130  0.4085  11.00000  0.05    0.09
Q254  1   0.6423  0.5336  0.8086  11.00000  0.05    0.09
Q255  1   0.6242  0.5082  0.8869  11.00000  0.05    0.09
Q256  1   0.5186  0.7621  0.6000  11.00000  0.05    0.09
Q257  1   0.5782 -0.0122  0.6905  11.00000  0.05    0.09
Q258  1   0.6311  0.4273  0.9036  11.00000  0.05    0.09
Q259  1   0.7649  0.0141  1.1899  11.00000  0.05    0.09
Q260  1   0.6857  0.0127  0.9085  11.00000  0.05    0.09
Q261  1   0.7057  0.0983  0.8593  11.00000  0.05    0.09
Q262  1   0.4890  0.3791  0.7120  11.00000  0.05    0.09
Q263  1   0.5508  0.7675  0.7423  11.00000  0.05    0.09
Q264  1   0.7195 -0.0362  0.7015  11.00000  0.05    0.09
Q265  1   0.6941  0.1586  1.0194  11.00000  0.05    0.09
Q266  1   0.2799  0.6780  0.2597  11.00000  0.05    0.09
Q267  1   0.4622  0.5648  0.5711  11.00000  0.05    0.09
Q268  1   0.6691  0.6169  0.8397  11.00000  0.05    0.09
Q269  1   0.6823 -0.1758  0.8308  11.00000  0.05    0.09
Q270  1   0.7457 -0.2056  1.0152  11.00000  0.05    0.09
Q271  1   0.4697  0.1199  0.4322  11.00000  0.05    0.09
Q272  1   0.3283  0.5777  0.3887  11.00000  0.05    0.09
Q273  1   0.4892  0.2762  0.4534  11.00000  0.05    0.09
Q274  1   0.6937  0.0007  0.8105  11.00000  0.05    0.09
Q275  1   0.5666  0.4546  0.8887  11.00000  0.05    0.09
Q276  1   0.6984 -0.3232  1.0706  11.00000  0.05    0.08
Q277  1   0.2697  0.4471  0.4573  11.00000  0.05    0.08
Q278  1   0.7132  0.1490  0.9705  11.00000  0.05    0.08
Q279  1   0.5179  0.6517  0.6300  11.00000  0.05    0.08
Q280  1   0.6915  0.1781  1.1546  11.00000  0.05    0.08
Q281  1   0.3095  0.2082  0.4725  11.00000  0.05    0.08
Q282  1   0.7479  0.0403  0.9891  11.00000  0.05    0.08
Q283  1   0.4476  0.1089  0.5506  11.00000  0.05    0.08
Q284  1   0.5741  0.4908  0.8777  11.00000  0.05    0.08
Q285  1   0.6551  0.1233  1.0709  11.00000  0.05    0.08
Q286  1   0.4146  0.7724  0.6074  11.00000  0.05    0.08
Q287  1   0.6325  0.1437  1.1158  11.00000  0.05    0.08
Q288  1   0.3420  0.5991  0.4713  11.00000  0.05    0.08
Q289  1   0.6412 -0.2399  0.8573  11.00000  0.05    0.08
Q290  1   0.4317  0.2257  0.5007  11.00000  0.05    0.08
Q291  1   0.7154  0.3787  0.8785  11.00000  0.05    0.08
Q292  1   0.2978  0.5725  0.4080  11.00000  0.05    0.08
Q293  1   0.4525  0.3015  0.5305  11.00000  0.05    0.08
Q294  1   0.3596  0.1875  0.4907  11.00000  0.05    0.08
Q295  1   0.4182  0.2357  0.4319  11.00000  0.05    0.08
Q296  1   0.7237  0.8393  0.8467  11.00000  0.05    0.08
Q297  1   0.4757  0.3036  0.6225  11.00000  0.05    0.07
Q298  1   0.3897  0.2276  0.5117  11.00000  0.05    0.07
Q299  1   0.6376 -0.2273  0.9609  11.00000  0.05    0.07
Q300  1   0.5855  0.8077  0.7700  11.00000  0.05    0.07
;
_shelx_res_checksum   87589

_shelx_hkl_file
;
   6   0   0    4906     622                                                       12374  160.18    0.00  1.0000
  -6   0   0    4595     622                                                       11877  160.18    0.00  1.0000
  -6   0   0    4373     622                                                       11519  160.18    0.00  1.0000
   6   0   0    4399     622                                                       11562  160.18    0.00  1.0000
   6   0   0    4471     622                                                       11678  160.18    0.00  1.0000
   8   0   0    8733    1090                                                       20629 -195.07    0.00  1.0000
   8   0   0    8737    1090                                                       20635 -195.07    0.00  1.0000
   8   0   0    8741    1090                                                       20640 -195.07    0.00  1.0000
  -8   0   0    8386    1090                                                       20093 -195.07    0.00  1.0000
  -8   0   0    9342    1090                                                       21559 -195.07    0.00  1.0000
  10   0   0    6925    1268                                                       23458  272.04    0.00  1.0000
  10   0   0    7407    1268                                                       24337  272.04    0.00  1.0000
  10   0   0    7166    1268                                                       23900  272.04    0.00  1.0000
 -10   0   0    6793    1268                                                       23213  272.04    0.00  1.0000
 -10   0   0    8085    1269                                                       25555  272.04    0.00  1.0000
  12   0   0   18147     773                                                       14983   47.84    0.00  1.0000
  12   0   0   16984     772                                                       13928   47.84    0.00  1.0000
 -12   0   0   19139     774                                                       15886   47.84    0.00  1.0000
 -12   0   0   17096     773                                                       14029   47.84    0.00  1.0000
  12   0   0   17465     773                                                       14364   47.84    0.00  1.0000
  14   0   0   18160    1111                                                       21479   45.89    0.00  1.0000
  14   0   0   16851    1109                                                       20053   45.89    0.00  1.0000
 -14   0   0   19078    1111                                                       22476   45.89    0.00  1.0000
  14   0   0   17714    1111                                                       20993   45.89    0.00  1.0000
 -14   0   0   17033    1110                                                       20252   45.89    0.00  1.0000
  16   0   0    5475     252                                                        4913   15.19    0.00  1.0000
  16   0   0    4823     254                                                        4296   15.19    0.00  1.0000
  16   0   0    5386     255                                                        4828   15.19    0.00  1.0000
 -16   0   0    5258     254                                                        4707   15.19    0.00  1.0000
 -16   0   0    5173     255                                                        4627   15.19    0.00  1.0000
 -18   0   0    4432     214                                                        3773  -20.02    0.00  1.0000
  18   0   0    4682     215                                                        4004  -20.02    0.00  1.0000
  18   0   0    4522     215                                                        3856  -20.02    0.00  1.0000
  18   0   0    4544     212                                                        3876  -20.02    0.00  1.0000
 -18   0   0    4660     216                                                        3984  -20.02    0.00  1.0000
  20   0   0     117      41                                                         109    1.47    0.00  1.0000
  20   0   0      99      29                                                          92    1.47    0.00  1.0000
  20   0   0      84      32                                                          77    1.47    0.00  1.0000
 -20   0   0     103      28                                                          96    1.47    0.00  1.0000
 -20   0   0      99      42                                                          92    1.47    0.00  1.0000
 -22   0   0     456      56                                                         612   13.13    0.00  1.0000
  22   0   0     541      61                                                         710   13.13    0.00  1.0000
 -22   0   0     477      63                                                         636   13.13    0.00  1.0000
  22   0   0     423      61                                                         573   13.13    0.00  1.0000
  22   0   0     449      50                                                         603   13.13    0.00  1.0000
 -24   0   0     158      56                                                         469  -35.45    0.00  1.0000
  24   0   0     213      63                                                         562  -35.45    0.00  1.0000
  24   0   0     207      49                                                         552  -35.45    0.00  1.0000
  24   0   0     149      62                                                         455  -35.45    0.00  1.0000
 -24   0   0     170      63                                                         491  -35.45    0.00  1.0000
 -26   0   0    4178     216                                                        4158   -0.60    0.00  1.0000
 -26   0   0    3707     213                                                        3688   -0.60    0.00  1.0000
  26   0   0    3985     216                                                        3966   -0.60    0.00  1.0000
  26   0   0    3389     209                                                        3371   -0.60    0.00  1.0000
  26   0   0    3765     214                                                        3746   -0.60    0.00  1.0000
  28   0   0     416      42                                                         152  -31.36    0.00  1.0000
  28   0   0     590      54                                                         263  -31.36    0.00  1.0000
 -28   0   0     540      60                                                         230  -31.36    0.00  1.0000
  28   0   0     564      59                                                         246  -31.36    0.00  1.0000
 -28   0   0     457      48                                                         177  -31.36    0.00  1.0000
  30   0   0    7305     356                                                        6929    8.66    0.00  1.0000
 -30   0   0    6637     361                                                        6279    8.66    0.00  1.0000
 -30   0   0    7038     360                                                        6669    8.66    0.00  1.0000
  30   0   0    6151     358                                                        5807    8.66    0.00  1.0000
  30   0   0    7363     363                                                        6986    8.66    0.00  1.0000
 -32   0   0     261      53                                                         240   -2.56    0.00  1.0000
 -32   0   0     187      61                                                         169   -2.56    0.00  1.0000
  32   0   0     197      62                                                         179   -2.56    0.00  1.0000
  32   0   0     257      49                                                         236   -2.56    0.00  1.0000
  32   0   0     220      56                                                         201   -2.56    0.00  1.0000
  34   0   0      23      58                                                         -62  -18.76    0.00  1.0000
 -34   0   0      23      58                                                         -84  -18.76    0.00  1.0000
  34   0   0     215      54                                                          97  -18.76    0.00  1.0000
 -34   0   0     113      49                                                          34  -18.76    0.00  1.0000
  34   0   0     129      42                                                          43  -18.76    0.00  1.0000
 -36   0   0      85      65                                                         101    3.14    0.00  1.0000
  36   0   0      97      60                                                         114    3.14    0.00  1.0000
 -36   0   0      45      53                                                          56    3.14    0.00  1.0000
  36   0   0     115      46                                                         133    3.14    0.00  1.0000
  36   0   0      64      67                                                          78    3.14    0.00  1.0000
  38   0   0      67      63                                                          95   -6.18    0.00  1.0000
  38   0   0       3      69                                                         -21   -6.18    0.00  1.0000
  38   0   0       3      45                                                         -30   -6.18    0.00  1.0000
 -38   0   0       3      57                                                         -56   -6.18    0.00  1.0000
 -38   0   0      73      74                                                         103   -6.18    0.00  1.0000
 -40   0   0      38      74                                                          28    3.48    0.00  1.0000
  40   0   0      95      50                                                          79    3.48    0.00  1.0000
 -40   0   0      18      61                                                          11    3.48    0.00  1.0000
  40   0   0       1      65                                                          -8    3.48    0.00  1.0000
  40   0   0      54      73                                                          42    3.48    0.00  1.0000
  42   0   0      52      74                                                          75    5.67    0.00  1.0000
  42   0   0      54      53                                                          77    5.67    0.00  1.0000
 -42   0   0     132      82                                                         168    5.67    0.00  1.0000
  42   0   0      60      74                                                          85    5.67    0.00  1.0000
  44   0   0       3      76                                                         -74    6.31    0.00  1.0000
  44   0   0       3      73                                                          -5    6.31    0.00  1.0000
  46   0   0       1      74                                                         -26   -4.67    0.00  1.0000
  46   0   0       1      75                                                         -81   -4.67    0.00  1.0000
   3   1   0    6087      10                                                         123 -263.18    0.00  1.0000
  -5  -1   0    3971     146                                                        2540   49.12    0.00  1.0000
  -5  -1   0    4523     147                                                        2985   49.12    0.00  1.0000
   5  -1   0    4361     147                                                        2853   49.14    0.00  1.0000
   5  -1   0    4320     146                                                        2820   49.14    0.00  1.0000
   5  -1   0    4254     146                                                        2767   49.14    0.00  1.0000
  -5   1   0    4215     147                                                        2735   49.14    0.00  1.0000
  -5   1   0    4288     146                                                        2794   49.14    0.00  1.0000
   5   1   0    3960     146                                                        2531   49.12    0.00  1.0000
  -5   1   0    4196     146                                                        2720   49.14    0.00  1.0000
   7  -1   0   12447     624                                                       12118   -5.77    0.00  1.0000
   7  -1   0   12296     625                                                       11969   -5.77    0.00  1.0000
  -7  -1   0   12440     626                                                       12114   -5.73    0.00  1.0000
   7  -1   0   11947     624                                                       11625   -5.77    0.00  1.0000
  -7  -1   0   11924     624                                                       11605   -5.73    0.00  1.0000
  -7   1   0   12343     624                                                       12015   -5.77    0.00  1.0000
  -7   1   0   12113     625                                                       11789   -5.77    0.00  1.0000
   7   1   0   12015     625                                                       11694   -5.73    0.00  1.0000
  -7   1   0   12073     624                                                       11749   -5.77    0.00  1.0000
   7   1   0   12118     624                                                       11796   -5.73    0.00  1.0000
   9  -1   0    1921      85                                                        1601  -14.93    0.00  1.0000
  -9  -1   0    1767      84                                                        1464  -14.77    0.00  1.0000
   9  -1   0    1826      86                                                        1514  -14.93    0.00  1.0000
   9  -1   0    1762      83                                                        1456  -14.93    0.00  1.0000
  -9   1   0    1800      85                                                        1490  -14.93    0.00  1.0000
  -9   1   0    1705      83                                                        1404  -14.93    0.00  1.0000
   9   1   0    1707      85                                                        1409  -14.77    0.00  1.0000
  -9   1   0    1932      84                                                        1611  -14.93    0.00  1.0000
  11  -1   0   19378    1107                                                       21232   25.29    0.00  1.0000
  11  -1   0   18863    1108                                                       20692   25.29    0.00  1.0000
 -11  -1   0   19026    1108                                                       20869   25.38    0.00  1.0000
  11  -1   0   19012    1108                                                       20848   25.29    0.00  1.0000
 -11  -1   0   20434    1110                                                       22343   25.38    0.00  1.0000
 -11   1   0   18960    1108                                                       20794   25.29    0.00  1.0000
  11   1   0   18873    1109                                                       20709   25.38    0.00  1.0000
 -11   1   0   18357    1108                                                       20162   25.29    0.00  1.0000
 -11   1   0   19441    1107                                                       21298   25.29    0.00  1.0000
  11   1   0   19486    1108                                                       21351   25.38    0.00  1.0000
 -15  -1   0    6999     384                                                        7263    6.08    0.00  1.0000
  15  -1   0    6685     384                                                        6964    6.55    0.00  1.0000
 -15  -1   0    6813     387                                                        7074    6.08    0.00  1.0000
  15  -1   0    7545     384                                                        7841    6.55    0.00  1.0000
  15  -1   0    7144     386                                                        7432    6.55    0.00  1.0000
 -15   1   0    6809     385                                                        7090    6.55    0.00  1.0000
  15   1   0    6571     386                                                        6827    6.08    0.00  1.0000
 -15   1   0    6716     384                                                        6995    6.55    0.00  1.0000
  15   1   0    7062     385                                                        7327    6.08    0.00  1.0000
 -15   1   0    6870     384                                                        7152    6.55    0.00  1.0000
 -17  -1   0    3516     148                                                        2698  -28.60    0.00  1.0000
  17  -1   0    3460     150                                                        2641  -28.93    0.00  1.0000
  17  -1   0    3427     146                                                        2612  -28.93    0.00  1.0000
  17  -1   0    3489     148                                                        2666  -28.93    0.00  1.0000
 -17   1   0    3329     147                                                        2526  -28.93    0.00  1.0000
 -17   1   0    3502     149                                                        2677  -28.93    0.00  1.0000
 -17   1   0    3249     148                                                        2457  -28.93    0.00  1.0000
  17   1   0    3532     149                                                        2712  -28.60    0.00  1.0000
  17   1   0    3552     151                                                        2730  -28.60    0.00  1.0000
  19  -1   0     117      29                                                          99    3.43    0.00  1.0000
 -19  -1   0     132      29                                                         114    3.19    0.00  1.0000
  19  -1   0      72      33                                                          58    3.43    0.00  1.0000
 -19   1   0      58      54                                                          45    3.43    0.00  1.0000
 -19   1   0     149      31                                                         128    3.43    0.00  1.0000
  19   1   0     115      31                                                          98    3.19    0.00  1.0000
  19   1   0     127      40                                                         109    3.19    0.00  1.0000
  21  -1   0     111      39                                                          66    9.42    0.00  1.0000
 -21  -1   0     186      45                                                         128    9.19    0.00  1.0000
  21  -1   0     146      35                                                          94    9.42    0.00  1.0000
 -21  -1   0     151      29                                                          99    9.19    0.00  1.0000
  21  -1   0     165      30                                                         109    9.42    0.00  1.0000
 -21   1   0     118      29                                                          72    9.42    0.00  1.0000
  21   1   0     168      44                                                         113    9.19    0.00  1.0000
 -21   1   0      92      65                                                          52    9.42    0.00  1.0000
 -21   1   0     167      32                                                         111    9.42    0.00  1.0000
  21   1   0     190      34                                                         131    9.19    0.00  1.0000
  23  -1   0     162      37                                                         199   -5.36    0.00  1.0000
  23  -1   0     141      49                                                         175   -5.36    0.00  1.0000
 -23  -1   0     192      54                                                         233   -5.50    0.00  1.0000
 -23  -1   0     136      34                                                         171   -5.50    0.00  1.0000
  23  -1   0     123      47                                                         155   -5.36    0.00  1.0000
  23   1   0     174      51                                                         213   -5.50    0.00  1.0000
 -23   1   0     104      36                                                         134   -5.36    0.00  1.0000
  23   1   0     152      45                                                         189   -5.50    0.00  1.0000
  23   1   0     160      35                                                         198   -5.50    0.00  1.0000
 -23   1   0     125      48                                                         157   -5.36    0.00  1.0000
  25  -1   0     555      57                                                         684   10.14    0.00  1.0000
 -25  -1   0     556      64                                                         685   10.10    0.00  1.0000
  25  -1   0     583      69                                                         716   10.14    0.00  1.0000
  25  -1   0     563      68                                                         693   10.14    0.00  1.0000
 -25  -1   0     592      73                                                         725   10.10    0.00  1.0000
  25   1   0     460      56                                                         578   10.10    0.00  1.0000
  25   1   0     520      71                                                         645   10.10    0.00  1.0000
  25   1   0     547      70                                                         675   10.10    0.00  1.0000
 -25   1   0     615      65                                                         751   10.14    0.00  1.0000
 -25   1   0     626      70                                                         763   10.14    0.00  1.0000
 -27  -1   0      91      39                                                         117   -5.06    0.00  1.0000
 -27  -1   0      65      56                                                          88   -5.06    0.00  1.0000
  27  -1   0      54      52                                                          77   -5.66    0.00  1.0000
  27  -1   0      49      38                                                          72   -5.66    0.00  1.0000
  27  -1   0      73      47                                                         100   -5.66    0.00  1.0000
 -27   1   0      60      40                                                          84   -5.66    0.00  1.0000
 -27   1   0      18      52                                                          32   -5.66    0.00  1.0000
  27   1   0     100      36                                                         128   -5.06    0.00  1.0000
  27   1   0      34      54                                                          51   -5.06    0.00  1.0000
  27   1   0      64      43                                                          86   -5.06    0.00  1.0000
  29  -1   0     100      44                                                         134    6.24    0.00  1.0000
  29  -1   0       3      59                                                          -7    6.24    0.00  1.0000
 -29  -1   0      40      64                                                          61    6.13    0.00  1.0000
 -29  -1   0      80      47                                                         109    6.13    0.00  1.0000
  29  -1   0      59      52                                                          85    6.24    0.00  1.0000
  29   1   0      44      52                                                          66    6.13    0.00  1.0000
 -29   1   0      56      46                                                          81    6.24    0.00  1.0000
  29   1   0      84      62                                                         114    6.13    0.00  1.0000
  29   1   0      14      41                                                          27    6.13    0.00  1.0000
 -31  -1   0     553      62                                                         480    6.25    0.00  1.0000
  31  -1   0     627      56                                                         551    6.10    0.00  1.0000
 -31  -1   0     563      76                                                         489    6.25    0.00  1.0000
  31  -1   0     707      77                                                         626    6.10    0.00  1.0000
 -31   1   0     595      72                                                         521    6.10    0.00  1.0000
  31   1   0     720      79                                                         636    6.25    0.00  1.0000
 -31   1   0     681      71                                                         602    6.10    0.00  1.0000
  31   1   0     513      73                                                         443    6.25    0.00  1.0000
  31   1   0     493      58                                                         424    6.25    0.00  1.0000
 -33  -1   0       2      58                                                         -66    5.63    0.00  1.0000
  33  -1   0      45      52                                                          64    5.15    0.00  1.0000
  33  -1   0      24      40                                                          39    5.15    0.00  1.0000
  33  -1   0       2      55                                                         -22    5.15    0.00  1.0000
 -33  -1   0       2      45                                                         -21    5.63    0.00  1.0000
  33   1   0       2      37                                                           8    5.63    0.00  1.0000
  33   1   0       2      59                                                         -49    5.63    0.00  1.0000
 -33   1   0       2      58                                                         -58    5.15    0.00  1.0000
  33   1   0       2      49                                                           9    5.63    0.00  1.0000
 -33   1   0       2      46                                                           7    5.15    0.00  1.0000
  35  -1   0    1382     101                                                        1299   -4.40    0.00  1.0000
 -35  -1   0    1056     102                                                         986   -4.25    0.00  1.0000
 -35  -1   0    1146     101                                                        1073   -4.25    0.00  1.0000
  35  -1   0     991      92                                                         921   -4.40    0.00  1.0000
  35  -1   0    1157      80                                                        1081   -4.40    0.00  1.0000
 -35   1   0    1141      97                                                        1066   -4.40    0.00  1.0000
  35   1   0    1082      80                                                        1011   -4.25    0.00  1.0000
  35   1   0     928      95                                                         863   -4.25    0.00  1.0000
 -35   1   0    1339     138                                                        1257   -4.40    0.00  1.0000
  35   1   0    1244      99                                                        1168   -4.25    0.00  1.0000
  37  -1   0      20      49                                                          26   -2.55    0.00  1.0000
 -37  -1   0       0      53                                                         -25   -1.81    0.00  1.0000
  37  -1   0      21      60                                                          27   -2.55    0.00  1.0000
 -37  -1   0       0      67                                                         -42   -1.81    0.00  1.0000
  37  -1   0       0      64                                                         -16   -2.55    0.00  1.0000
 -37   1   0      30      64                                                          38   -2.55    0.00  1.0000
 -37   1   0       0      55                                                         -41   -2.55    0.00  1.0000
  37   1   0       0      65                                                         -30   -1.81    0.00  1.0000
  37   1   0      16      57                                                          20   -1.81    0.00  1.0000
  37   1   0       6      42                                                           9   -1.81    0.00  1.0000
  39  -1   0     276      70                                                         224    6.37    0.00  1.0000
  39  -1   0     169      47                                                         129    6.37    0.00  1.0000
  39  -1   0     148      73                                                         111    6.37    0.00  1.0000
 -39  -1   0     218      63                                                         164    7.64    0.00  1.0000
 -39  -1   0     218      73                                                         164    7.64    0.00  1.0000
  39   1   0     175      66                                                         127    7.64    0.00  1.0000
 -39   1   0     209      76                                                         164    6.37    0.00  1.0000
  39   1   0     170      71                                                         123    7.64    0.00  1.0000
 -39   1   0     192      66                                                         149    6.37    0.00  1.0000
  39   1   0     249      50                                                         191    7.64    0.00  1.0000
  41  -1   0       0      48                                                         -35    0.81    0.00  1.0000
  41  -1   0       0      71                                                         -91    0.81    0.00  1.0000
  41  -1   0       0      73                                                         -87    0.81    0.00  1.0000
 -41  -1   0      74      74                                                          70    0.94    0.00  1.0000
  41   1   0      76      52                                                          72    0.94    0.00  1.0000
  41   1   0      33      70                                                          30    0.94    0.00  1.0000
 -41   1   0       0      75                                                         -61    0.81    0.00  1.0000
  41   1   0      45      68                                                          42    0.94    0.00  1.0000
  43  -1   0     127      81                                                          88   -7.31    0.00  1.0000
  43  -1   0     235      83                                                         181   -7.31    0.00  1.0000
  43  -1   0       4      73                                                         -76   -7.31    0.00  1.0000
  43   1   0     107      76                                                          73   -7.04    0.00  1.0000
 -43   1   0     275      84                                                         216   -7.31    0.00  1.0000
  43   1   0     148      55                                                         107   -7.04    0.00  1.0000
  43   1   0      58     128                                                          34   -7.04    0.00  1.0000
  45  -1   0      78      80                                                          48   -7.39    0.00  1.0000
  45  -1   0     113      75                                                          76   -7.39    0.00  1.0000
 -45   1   0      87      79                                                          55   -7.39    0.00  1.0000
  45   1   0      79      78                                                          49   -7.45    0.00  1.0000
  45   1   0      51      75                                                          27   -7.45    0.00  1.0000
   0  -2   0   21733      26                                                         339 -644.71    0.00  1.0000
   0  -2   0   21195      28                                                         410 -644.71    0.00  1.0000
   0   2   0   21370      24                                                         386 -644.71    0.00  1.0000
   0   2   0   21245      28                                                         403 -644.71    0.00  1.0000
  -2  -2   0     698      70                                                        1352  245.37    0.00  1.0000
  -2  -2   0     768      71                                                        1258  245.37    0.00  1.0000
   2  -2   0     757      67                                                        1267  245.07    0.00  1.0000
   2  -2   0     839      71                                                        1165  245.07    0.00  1.0000
  -2  -2   0     860      68                                                        1146  245.37    0.00  1.0000
   2  -2   0     759      70                                                        1265  245.07    0.00  1.0000
   2   2   0     755      70                                                        1275  245.37    0.00  1.0000
   2   2   0     810      68                                                        1206  245.37    0.00  1.0000
   2   2   0     797      70                                                        1222  245.37    0.00  1.0000
  -2   2   0     749      70                                                        1277  245.07    0.00  1.0000
  -2   2   0     763      71                                                        1260  245.07    0.00  1.0000
   4  -2   0   11666     209                                                        3650  185.05    0.00  1.0000
   4  -2   0   11673     207                                                        3654  185.05    0.00  1.0000
  -4  -2   0   11617     206                                                        3625  184.98    0.00  1.0000
  -4  -2   0   12680     209                                                        4229  184.98    0.00  1.0000
  -4   2   0   11709     207                                                        3674  185.05    0.00  1.0000
  -4   2   0   12313     208                                                        4016  185.05    0.00  1.0000
   4   2   0   12653     208                                                        4213  184.98    0.00  1.0000
  -4   2   0   12169     209                                                        3934  185.05    0.00  1.0000
   4   2   0   11785     206                                                        3719  184.98    0.00  1.0000
   4   2   0   12536     209                                                        4146  184.98    0.00  1.0000
   6  -2   0   10155     651                                                       12826  -48.52    0.00  1.0000
  -6  -2   0    9628     650                                                       12216  -48.24    0.00  1.0000
   6  -2   0    9486     651                                                       12072  -48.52    0.00  1.0000
  -6   2   0   10033     651                                                       12688  -48.52    0.00  1.0000
  -6   2   0    9246     650                                                       11802  -48.52    0.00  1.0000
   6   2   0    9850     651                                                       12466  -48.24    0.00  1.0000
   6   2   0   10053     652                                                       12694  -48.24    0.00  1.0000
  -6   2   0    9604     653                                                       12205  -48.52    0.00  1.0000
   6   2   0    8908     650                                                       11404  -48.24    0.00  1.0000
   6   2   0   10339     652                                                       13016  -48.24    0.00  1.0000
  -8  -2   0    5184    1070                                                       18914  254.86    0.00  1.0000
  -8  -2   0    7028    1073                                                       22308  254.86    0.00  1.0000
  -8  -2   0    6024    1071                                                       20490  254.86    0.00  1.0000
   8  -2   0    6228    1069                                                       20819  254.24    0.00  1.0000
   8  -2   0    5554    1070                                                       19570  254.24    0.00  1.0000
   8  -2   0    6018    1071                                                       20433  254.24    0.00  1.0000
  -8   2   0    5697    1070                                                       19837  254.24    0.00  1.0000
  -8   2   0    6038    1071                                                       20470  254.24    0.00  1.0000
   8   2   0    6368    1073                                                       21120  254.86    0.00  1.0000
   8   2   0    5435    1070                                                       19390  254.86    0.00  1.0000
  10  -2   0      24      46                                                         699  -83.65    0.00  1.0000
  10  -2   0      26      44                                                         708  -83.65    0.00  1.0000
 -10  -2   0      41      60                                                         775  -83.22    0.00  1.0000
 -10  -2   0       6      46                                                         569  -83.22    0.00  1.0000
  10  -2   0      27      51                                                         712  -83.65    0.00  1.0000
  10   2   0      25      58                                                         699  -83.22    0.00  1.0000
 -10   2   0      32      44                                                         740  -83.65    0.00  1.0000
 -10   2   0      12      43                                                         627  -83.65    0.00  1.0000
 -10   2   0      23      50                                                         692  -83.65    0.00  1.0000
  10   2   0       6      49                                                         568  -83.22    0.00  1.0000
 -12  -2   0    1570     121                                                        2179   27.45    0.00  1.0000
  12  -2   0    1535     117                                                        2142   27.63    0.00  1.0000
  12  -2   0    1485     112                                                        2083   27.63    0.00  1.0000
  12  -2   0    1331     113                                                        1900   27.63    0.00  1.0000
 -12   2   0    1365     116                                                        1940   27.63    0.00  1.0000
  12   2   0    1545     120                                                        2149   27.45    0.00  1.0000
 -12   2   0    1281     111                                                        1839   27.63    0.00  1.0000
 -12   2   0    1326     113                                                        1894   27.63    0.00  1.0000
  14  -2   0    9156     407                                                        7864   27.25    0.00  1.0000
  14  -2   0    9085     410                                                        7798   27.25    0.00  1.0000
 -14  -2   0    8923     408                                                        7661   26.96    0.00  1.0000
  14  -2   0    8454     407                                                        7214   27.25    0.00  1.0000
 -14  -2   0    9442     417                                                        8142   26.96    0.00  1.0000
 -14   2   0    8939     408                                                        7663   27.25    0.00  1.0000
  14   2   0    9096     409                                                        7821   26.96    0.00  1.0000
 -14   2   0    8721     407                                                        7461   27.25    0.00  1.0000
 -14   2   0    9195     410                                                        7900   27.25    0.00  1.0000
  14   2   0    8425     411                                                        7200   26.96    0.00  1.0000
  16  -2   0     448      38                                                         288  -16.78    0.00  1.0000
 -16  -2   0     611      48                                                         415  -17.43    0.00  1.0000
 -16  -2   0     497      37                                                         322  -17.43    0.00  1.0000
  16  -2   0     490      44                                                         322  -16.78    0.00  1.0000
  16   2   0     563      49                                                         376  -17.43    0.00  1.0000
 -16   2   0     398      34                                                         248  -16.78    0.00  1.0000
  16   2   0     476      41                                                         305  -17.43    0.00  1.0000
 -16   2   0     424      36                                                         269  -16.78    0.00  1.0000
 -18  -2   0    5033     279                                                        5216    4.98    0.00  1.0000
  18  -2   0    4985     277                                                        5181    5.34    0.00  1.0000
  18  -2   0    4974     273                                                        5169    5.34    0.00  1.0000
  18  -2   0    4604     274                                                        4792    5.34    0.00  1.0000
 -18  -2   0    4959     274                                                        5141    4.98    0.00  1.0000
  18   2   0    4562     278                                                        4737    4.98    0.00  1.0000
  18   2   0    5261     277                                                        5448    4.98    0.00  1.0000
 -18   2   0    4900     273                                                        5094    5.34    0.00  1.0000
 -18   2   0    4822     274                                                        5014    5.34    0.00  1.0000
 -18   2   0    4799     291                                                        4991    5.34    0.00  1.0000
 -20  -2   0     470      55                                                         675  -16.74    0.00  1.0000
 -20  -2   0     503      67                                                         714  -16.74    0.00  1.0000
  20  -2   0     437      62                                                         643  -17.34    0.00  1.0000
  20  -2   0     516      51                                                         738  -17.34    0.00  1.0000
  20  -2   0     508      57                                                         729  -17.34    0.00  1.0000
 -20   2   0     492      57                                                         710  -17.34    0.00  1.0000
 -20   2   0     437      58                                                         644  -17.34    0.00  1.0000
  20   2   0     491      65                                                         700  -16.74    0.00  1.0000
  20   2   0     529      60                                                         745  -16.74    0.00  1.0000
 -20   2   0     392      53                                                         588  -17.34    0.00  1.0000
  22  -2   0    6509     361                                                        6777   -6.40    0.00  1.0000
  22  -2   0    6172     363                                                        6433   -6.40    0.00  1.0000
  22  -2   0    7209     368                                                        7491   -6.40    0.00  1.0000
 -22  -2   0    6464     368                                                        6725   -6.25    0.00  1.0000
 -22  -2   0    6332     363                                                        6591   -6.25    0.00  1.0000
  22   2   0    5994     366                                                        6246   -6.25    0.00  1.0000
 -22   2   0    6846     363                                                        7121   -6.40    0.00  1.0000
  22   2   0    6851     366                                                        7120   -6.25    0.00  1.0000
 -22   2   0    6284     363                                                        6547   -6.40    0.00  1.0000
 -22   2   0    6060     364                                                        6319   -6.40    0.00  1.0000
 -24  -2   0     115      54                                                          77   -7.54    0.00  1.0000
  24  -2   0     141      40                                                          94   -8.49    0.00  1.0000
  24  -2   0     173      47                                                         121   -8.49    0.00  1.0000
 -24  -2   0     122      34                                                          83   -7.54    0.00  1.0000
  24  -2   0     157      33                                                         107   -8.49    0.00  1.0000
  24   2   0     151      40                                                         107   -7.54    0.00  1.0000
 -24   2   0     151      45                                                         102   -8.49    0.00  1.0000
 -24   2   0     117      35                                                          75   -8.49    0.00  1.0000
 -24   2   0     146      37                                                          98   -8.49    0.00  1.0000
  26  -2   0    1243      83                                                        1246    0.17    0.00  1.0000
  26  -2   0    1398      95                                                        1401    0.17    0.00  1.0000
 -26  -2   0    1104      99                                                        1105    0.09    0.00  1.0000
 -26  -2   0    1361      89                                                        1363    0.09    0.00  1.0000
  26  -2   0    1165      89                                                        1168    0.17    0.00  1.0000
 -26   2   0    1279      89                                                        1282    0.17    0.00  1.0000
  26   2   0    1028      96                                                        1029    0.09    0.00  1.0000
 -26   2   0    1388      92                                                        1391    0.17    0.00  1.0000
  26   2   0    1366      93                                                        1368    0.09    0.00  1.0000
 -26   2   0    1085     110                                                        1088    0.17    0.00  1.0000
 -28  -2   0     179      69                                                         188   -1.33    0.00  1.0000
 -28  -2   0     305      51                                                         317   -1.33    0.00  1.0000
  28  -2   0     353      60                                                         361   -0.85    0.00  1.0000
  28  -2   0     374      51                                                         382   -0.85    0.00  1.0000
  28  -2   0     378      59                                                         387   -0.85    0.00  1.0000
 -28   2   0     236      51                                                         243   -0.85    0.00  1.0000
  28   2   0     311      57                                                         323   -1.33    0.00  1.0000
  28   2   0     149      68                                                         158   -1.33    0.00  1.0000
 -28   2   0     325      53                                                         333   -0.85    0.00  1.0000
 -28   2   0     312      60                                                         320   -0.85    0.00  1.0000
  30  -2   0     130      57                                                         173    6.78    0.00  1.0000
 -30  -2   0      32      65                                                          52    5.99    0.00  1.0000
  30  -2   0     210      45                                                         264    6.78    0.00  1.0000
  30  -2   0     281      57                                                         342    6.78    0.00  1.0000
 -30  -2   0      95      47                                                         128    5.99    0.00  1.0000
 -30   2   0     143      46                                                         188    6.78    0.00  1.0000
  30   2   0     177      54                                                         220    5.99    0.00  1.0000
 -30   2   0     152      58                                                         198    6.78    0.00  1.0000
 -30   2   0     223      51                                                         278    6.78    0.00  1.0000
  30   2   0      71      64                                                          99    5.99    0.00  1.0000
  32  -2   0     105      56                                                         109   -0.84    0.00  1.0000
 -32  -2   0      46      45                                                          47   -0.18    0.00  1.0000
 -32  -2   0      64      63                                                          65   -0.18    0.00  1.0000
  32  -2   0     101      52                                                         105   -0.84    0.00  1.0000
  32  -2   0      97      39                                                         101   -0.84    0.00  1.0000
 -32   2   0      91      48                                                          95   -0.84    0.00  1.0000
  32   2   0      59      58                                                          60   -0.18    0.00  1.0000
 -32   2   0      86      54                                                          90   -0.84    0.00  1.0000
  32   2   0      86      51                                                          87   -0.18    0.00  1.0000
  32   2   0      72      41                                                          73   -0.18    0.00  1.0000
 -34  -2   0       1      50                                                        -119    4.06    0.00  1.0000
  34  -2   0       1      52                                                           3    5.02    0.00  1.0000
  34  -2   0       5      58                                                          11    5.02    0.00  1.0000
  34  -2   0      32      39                                                          45    5.02    0.00  1.0000
 -34  -2   0       1      63                                                         -26    4.06    0.00  1.0000
 -34   2   0       2      56                                                         -35    5.02    0.00  1.0000
  34   2   0       1      39                                                         -18    4.06    0.00  1.0000
  34   2   0       1      50                                                         -38    4.06    0.00  1.0000
 -34   2   0      24      50                                                          36    5.02    0.00  1.0000
  34   2   0       1      58                                                         -39    4.06    0.00  1.0000
  36  -2   0      14      43                                                          12   -0.86    0.00  1.0000
 -36  -2   0       0      51                                                         -31   -2.04    0.00  1.0000
  36  -2   0      50      58                                                          47   -0.86    0.00  1.0000
 -36  -2   0      34      68                                                          28   -2.04    0.00  1.0000
  36  -2   0       0      59                                                          -1   -0.86    0.00  1.0000
 -36   2   0      75      56                                                          71   -0.86    0.00  1.0000
  36   2   0       0      54                                                          -5   -2.04    0.00  1.0000
  36   2   0      37      41                                                          31   -2.04    0.00  1.0000
  36   2   0      33      63                                                          27   -2.04    0.00  1.0000
 -36   2   0      47      62                                                          44   -0.86    0.00  1.0000
  38  -2   0       1      43                                                         -20   -3.63    0.00  1.0000
  38  -2   0      30      68                                                          41   -3.63    0.00  1.0000
 -38  -2   0       3      71                                                         -22   -7.19    0.00  1.0000
 -38  -2   0       3      55                                                         -94   -7.19    0.00  1.0000
  38  -2   0       3      63                                                           7   -3.63    0.00  1.0000
 -38   2   0       1      59                                                          -9   -3.63    0.00  1.0000
  38   2   0      15      59                                                          32   -7.19    0.00  1.0000
  38   2   0       3      67                                                         -17   -7.19    0.00  1.0000
 -38   2   0       1      66                                                          -2   -3.63    0.00  1.0000
  38   2   0       2      48                                                          11   -7.19    0.00  1.0000
  40  -2   0      99      68                                                          41  -13.88    0.00  1.0000
  40  -2   0      13      48                                                         -42  -13.88    0.00  1.0000
  40  -2   0      75      72                                                          26  -13.88    0.00  1.0000
 -40   2   0     140      72                                                          68  -13.88    0.00  1.0000
  40   2   0      51      72                                                          14  -13.26    0.00  1.0000
  40   2   0     119      66                                                          56  -13.26    0.00  1.0000
  40   2   0     144      46                                                          74  -13.26    0.00  1.0000
 -40   2   0     164      72                                                          85  -13.88    0.00  1.0000
  42  -2   0      10      73                                                         -27  -12.26    0.00  1.0000
  42  -2   0      10      76                                                         -40  -12.26    0.00  1.0000
  42   2   0       4      75                                                          31  -13.76    0.00  1.0000
  42   2   0      17      76                                                          58  -13.76    0.00  1.0000
 -42   2   0       1      76                                                           5  -12.26    0.00  1.0000
  42   2   0      56      52                                                         122  -13.76    0.00  1.0000
  44  -2   0       0      77                                                          -9   -2.46    0.00  1.0000
  44  -2   0       0      78                                                         -30   -2.46    0.00  1.0000
 -44   2   0      53      78                                                          63   -2.46    0.00  1.0000
  44   2   0       2      77                                                         -10   -4.83    0.00  1.0000
  44   2   0      34      70                                                          50   -4.83    0.00  1.0000
  46  -2   0       4      82                                                           5    1.06    0.00  1.0000
  46  -2   0       0      78                                                         -18    1.06    0.00  1.0000
  46   2   0       0      81                                                         -40    1.40    0.00  1.0000
 -46   2   0       0      76                                                         -84    1.06    0.00  1.0000
  46   2   0       0      72                                                         -16    1.40    0.00  1.0000
   1  -3   0    5377     734                                                       12465 -148.97    0.00  1.0000
   1  -3   0    7150     733                                                       15098 -148.97    0.00  1.0000
   1  -3   0    6178     736                                                       13669 -148.97    0.00  1.0000
  -1  -3   0    6780     736                                                       14556 -148.92    0.00  1.0000
  -1  -3   0    5565     733                                                       12747 -148.92    0.00  1.0000
  -1  -3   0    7146     734                                                       15090 -148.92    0.00  1.0000
   1   3   0    6565     733                                                       14240 -148.92    0.00  1.0000
  -1   3   0    6416     734                                                       14023 -148.97    0.00  1.0000
  -1   3   0    6765     732                                                       14536 -148.97    0.00  1.0000
   1   3   0    5520     733                                                       12679 -148.92    0.00  1.0000
  -1   3   0    6205     735                                                       13710 -148.97    0.00  1.0000
   1   3   0    6441     736                                                       14057 -148.92    0.00  1.0000
  -3  -3   0     489     208                                                        3748  152.12    0.00  1.0000
   3  -3   0     430     210                                                        3588  152.32    0.00  1.0000
   3  -3   0     512     206                                                        3820  152.32    0.00  1.0000
   3  -3   0     383     212                                                        3449  152.32    0.00  1.0000
  -3  -3   0     686     212                                                        4265  152.12    0.00  1.0000
   3   3   0     573     212                                                        3976  152.12    0.00  1.0000
   3   3   0     620     210                                                        4098  152.12    0.00  1.0000
  -3   3   0     702     213                                                        4311  152.32    0.00  1.0000
   3   3   0     533     208                                                        3868  152.12    0.00  1.0000
  -3   3   0     472     210                                                        3709  152.32    0.00  1.0000
  -5  -3   0     513      38                                                         147 -133.62    0.00  1.0000
  -5  -3   0     621      31                                                          95 -133.62    0.00  1.0000
   5  -3   0     547      26                                                         128 -133.51    0.00  1.0000
  -5   3   0     610      24                                                          99 -133.51    0.00  1.0000
   5   3   0     577      36                                                         114 -133.62    0.00  1.0000
  -5   3   0     559      26                                                         122 -133.51    0.00  1.0000
   5   3   0     691      33                                                          69 -133.62    0.00  1.0000
   5   3   0     623      21                                                          94 -133.62    0.00  1.0000
   7  -3   0    6128     414                                                        7795   38.90    0.00  1.0000
  -7  -3   0    5860     413                                                        7511   39.33    0.00  1.0000
  -7  -3   0    6208     416                                                        7904   39.33    0.00  1.0000
  -7   3   0    6171     415                                                        7843   38.90    0.00  1.0000
   7   3   0    6085     413                                                        7766   39.33    0.00  1.0000
   7   3   0    6103     415                                                        7786   39.33    0.00  1.0000
   7   3   0    6049     416                                                        7725   39.33    0.00  1.0000
  -7   3   0    6282     418                                                        7968   38.90    0.00  1.0000
  -7   3   0    6147     414                                                        7816   38.90    0.00  1.0000
   9  -3   0      13      32                                                         311  -54.45    0.00  1.0000
   9  -3   0       1      33                                                         224  -54.45    0.00  1.0000
  -9  -3   0      22      42                                                         345  -54.00    0.00  1.0000
  -9  -3   0       7      35                                                         275  -54.00    0.00  1.0000
   9   3   0       0      31                                                         205  -54.00    0.00  1.0000
  -9   3   0      13      30                                                         312  -54.45    0.00  1.0000
   9   3   0       6      39                                                         267  -54.00    0.00  1.0000
   9   3   0      16      41                                                         319  -54.00    0.00  1.0000
  -9   3   0       1      31                                                         219  -54.45    0.00  1.0000
  -9   3   0       0      47                                                         198  -54.45    0.00  1.0000
 -11  -3   0       3      44                                                          -1    6.19    0.00  1.0000
 -11  -3   0      85      23                                                         117    6.19    0.00  1.0000
  11  -3   0      97      29                                                         129    5.85    0.00  1.0000
 -11   3   0      53      46                                                          77    5.85    0.00  1.0000
  11   3   0      29      24                                                          48    6.19    0.00  1.0000
 -11   3   0      69      25                                                          96    5.85    0.00  1.0000
  11   3   0      33      39                                                          54    6.19    0.00  1.0000
 -13  -3   0    1396      94                                                        1482   -4.42    0.00  1.0000
 -13  -3   0    1291      88                                                        1374   -4.42    0.00  1.0000
  13  -3   0    1372      86                                                        1446   -3.81    0.00  1.0000
  13  -3   0    1360      90                                                        1433   -3.81    0.00  1.0000
 -13  -3   0    1445      86                                                        1533   -4.42    0.00  1.0000
  13  -3   0    1311      84                                                        1383   -3.81    0.00  1.0000
  13   3   0    1436      88                                                        1523   -4.42    0.00  1.0000
 -13   3   0    1344      90                                                        1417   -3.81    0.00  1.0000
 -13   3   0    1482      85                                                        1558   -3.81    0.00  1.0000
  13   3   0    1349      93                                                        1434   -4.42    0.00  1.0000
 -15  -3   0     863      50                                                         651   15.02    0.00  1.0000
  15  -3   0     961      58                                                         724   15.90    0.00  1.0000
  15  -3   0     946      49                                                         711   15.90    0.00  1.0000
  15  -3   0     845      48                                                         624   15.90    0.00  1.0000
 -15  -3   0     878      64                                                         664   15.02    0.00  1.0000
  15   3   0     907      54                                                         689   15.02    0.00  1.0000
 -15   3   0     935      55                                                         702   15.90    0.00  1.0000
 -15   3   0     784      49                                                         572   15.90    0.00  1.0000
  15   3   0     848      60                                                         638   15.02    0.00  1.0000
  17  -3   0     171      27                                                          60  -20.75    0.00  1.0000
  17  -3   0     134      32                                                          39  -20.75    0.00  1.0000
 -17  -3   0      86      29                                                          15  -20.96    0.00  1.0000
 -17  -3   0     112      41                                                          27  -20.96    0.00  1.0000
  17  -3   0      50      31                                                           3  -20.75    0.00  1.0000
 -17   3   0     206      29                                                          82  -20.75    0.00  1.0000
 -17   3   0      66      23                                                           8  -20.75    0.00  1.0000
  17   3   0     194      40                                                          73  -20.96    0.00  1.0000
  17   3   0     251      29                                                         110  -20.96    0.00  1.0000
 -17   3   0     130      27                                                          37  -20.75    0.00  1.0000
 -19  -3   0      87      44                                                          12   22.86    0.00  1.0000
 -19  -3   0     100      30                                                          17   22.86    0.00  1.0000
  19  -3   0      35      32                                                         -18   23.12    0.00  1.0000
 -19  -3   0     167      26                                                          50   22.86    0.00  1.0000
  19  -3   0     167      27                                                          49   23.12    0.00  1.0000
  19  -3   0      35      33                                                          -4   23.12    0.00  1.0000
  19   3   0     139      35                                                          35   22.86    0.00  1.0000
 -19   3   0     101      27                                                          17   23.12    0.00  1.0000
  19   3   0     167      43                                                          50   22.86    0.00  1.0000
 -19   3   0      35      28                                                          -2   23.12    0.00  1.0000
 -19   3   0     173      30                                                          52   23.12    0.00  1.0000
 -21  -3   0     384      40                                                         173  -25.10    0.00  1.0000
  21  -3   0     448      43                                                         217  -25.07    0.00  1.0000
 -21  -3   0     423      56                                                         199  -25.10    0.00  1.0000
  21  -3   0     362      35                                                         158  -25.07    0.00  1.0000
 -21  -3   0     418      34                                                         196  -25.10    0.00  1.0000
  21   3   0     483      39                                                         241  -25.10    0.00  1.0000
 -21   3   0     421      39                                                         198  -25.07    0.00  1.0000
 -21   3   0     360      39                                                         157  -25.07    0.00  1.0000
 -21   3   0     411      34                                                         191  -25.07    0.00  1.0000
  21   3   0     377      53                                                         168  -25.10    0.00  1.0000
  23  -3   0     294      42                                                         121   23.93    0.00  1.0000
 -23  -3   0     285      33                                                         116   23.71    0.00  1.0000
 -23  -3   0     204      55                                                          67   23.71    0.00  1.0000
  23  -3   0     214      34                                                          72   23.93    0.00  1.0000
  23  -3   0     299      43                                                         124   23.93    0.00  1.0000
  23   3   0     334      39                                                         148   23.71    0.00  1.0000
  23   3   0     216      50                                                          74   23.71    0.00  1.0000
 -23   3   0     274      39                                                         108   23.93    0.00  1.0000
 -23   3   0     314      34                                                         134   23.93    0.00  1.0000
 -23   3   0     124      37                                                          25   23.93    0.00  1.0000
 -25  -3   0     574      77                                                         630   -4.44    0.00  1.0000
 -25  -3   0     564      63                                                         620   -4.44    0.00  1.0000
  25  -3   0     519      57                                                         569   -4.14    0.00  1.0000
  25  -3   0     704      65                                                         762   -4.14    0.00  1.0000
  25  -3   0     727      72                                                         786   -4.14    0.00  1.0000
  25   3   0     549      74                                                         604   -4.44    0.00  1.0000
 -25   3   0     674      70                                                         730   -4.14    0.00  1.0000
  25   3   0     618      71                                                         676   -4.44    0.00  1.0000
 -25   3   0     672      67                                                         728   -4.14    0.00  1.0000
 -27  -3   0    3131     170                                                        2972   -5.61    0.00  1.0000
  27  -3   0    3125     165                                                        2942   -6.45    0.00  1.0000
  27  -3   0    3052     168                                                        2872   -6.45    0.00  1.0000
 -27  -3   0    2885     178                                                        2732   -5.61    0.00  1.0000
 -27   3   0    2788     167                                                        2616   -6.45    0.00  1.0000
 -27   3   0    3306     173                                                        3118   -6.45    0.00  1.0000
  27   3   0    3112     174                                                        2953   -5.61    0.00  1.0000
 -27   3   0    3108     165                                                        2926   -6.45    0.00  1.0000
 -29  -3   0      83      61                                                          56    6.34    0.00  1.0000
  29  -3   0     249      52                                                         199    6.51    0.00  1.0000
 -29  -3   0     177      45                                                         136    6.34    0.00  1.0000
  29  -3   0     209      41                                                         163    6.51    0.00  1.0000
  29  -3   0     264      53                                                         212    6.51    0.00  1.0000
  29   3   0     124      57                                                          90    6.34    0.00  1.0000
 -29   3   0     120      44                                                          86    6.51    0.00  1.0000
 -29   3   0     199      48                                                         155    6.51    0.00  1.0000
 -29   3   0     219      45                                                         172    6.51    0.00  1.0000
  29   3   0     198      50                                                         155    6.34    0.00  1.0000
 -31  -3   0       0      42                                                          -3   -1.45    0.00  1.0000
  31  -3   0       4      37                                                           2   -1.95    0.00  1.0000
  31  -3   0       0      50                                                         -57   -1.95    0.00  1.0000
  31  -3   0      21      48                                                          17   -1.95    0.00  1.0000
  31   3   0       0      56                                                         -63   -1.45    0.00  1.0000
 -31   3   0      35      40                                                          29   -1.95    0.00  1.0000
  31   3   0       0      48                                                          -7   -1.45    0.00  1.0000
 -31   3   0      47      47                                                          40   -1.95    0.00  1.0000
 -31   3   0       0      45                                                         -25   -1.95    0.00  1.0000
 -33  -3   0       2      43                                                         -92    5.35    0.00  1.0000
 -33  -3   0       2      64                                                         -29    5.35    0.00  1.0000
  33  -3   0      11      54                                                          19    4.45    0.00  1.0000
  33  -3   0       1      51                                                         -21    4.45    0.00  1.0000
  33  -3   0       1      38                                                         -74    4.45    0.00  1.0000
 -33   3   0      16      43                                                          26    4.45    0.00  1.0000
 -33   3   0      19      52                                                          30    4.45    0.00  1.0000
  33   3   0      51      51                                                          72    5.35    0.00  1.0000
 -33   3   0      11      49                                                          20    4.45    0.00  1.0000
  33   3   0      21      60                                                          35    5.35    0.00  1.0000
 -35  -3   0       0      69                                                           0    1.52    0.00  1.0000
  35  -3   0      35      57                                                          43    2.36    0.00  1.0000
  35  -3   0       0      42                                                         -12    2.36    0.00  1.0000
 -35  -3   0       0      48                                                         -63    1.52    0.00  1.0000
  35  -3   0       0      59                                                         -82    2.36    0.00  1.0000
  35   3   0       0      53                                                         -41    1.52    0.00  1.0000
  35   3   0       0      61                                                         -16    1.52    0.00  1.0000
 -35   3   0       0      47                                                         -10    2.36    0.00  1.0000
 -35   3   0       9      53                                                          13    2.36    0.00  1.0000
 -35   3   0       3      54                                                           6    2.36    0.00  1.0000
 -37  -3   0       3      68                                                         -14    6.29    0.00  1.0000
  37  -3   0       3      46                                                          19   10.29    0.00  1.0000
  37  -3   0      74      63                                                         127   10.29    0.00  1.0000
 -37  -3   0       3      54                                                         -21    6.29    0.00  1.0000
  37  -3   0      19      65                                                          49   10.29    0.00  1.0000
 -37   3   0      60      59                                                         108   10.29    0.00  1.0000
  37   3   0      85      62                                                         117    6.29    0.00  1.0000
  37   3   0      20      68                                                          37    6.29    0.00  1.0000
 -37   3   0      45      61                                                          88   10.29    0.00  1.0000
  39  -3   0       0      51                                                          13  -11.94    0.00  1.0000
  39  -3   0      72      69                                                         134  -11.94    0.00  1.0000
  39  -3   0      51      69                                                         105  -11.94    0.00  1.0000
 -39   3   0      43      63                                                          92  -11.94    0.00  1.0000
  39   3   0      39      51                                                         126  -19.40    0.00  1.0000
  39   3   0       3      71                                                          44  -19.40    0.00  1.0000
 -39   3   0     151      73                                                         236  -11.94    0.00  1.0000
  39   3   0      56      66                                                         156  -19.40    0.00  1.0000
  41  -3   0     212      78                                                         250   -4.83    0.00  1.0000
  41  -3   0     222      77                                                         261   -4.83    0.00  1.0000
  41   3   0     257      59                                                         286   -3.38    0.00  1.0000
  41   3   0     302     115                                                         333   -3.38    0.00  1.0000
 -41   3   0     207      70                                                         244   -4.83    0.00  1.0000
  41   3   0     171      81                                                         194   -3.38    0.00  1.0000
  43  -3   0      11      77                                                          21   -4.99    0.00  1.0000
  43  -3   0      40      86                                                          58   -4.99    0.00  1.0000
  43   3   0       2      69                                                          -1   -5.85    0.00  1.0000
  43   3   0       2     124                                                          -8   -5.85    0.00  1.0000
 -43   3   0     122      74                                                         152   -4.99    0.00  1.0000
  43   3   0     119      52                                                         154   -5.85    0.00  1.0000
  45  -3   0      27      80                                                          70  -12.44    0.00  1.0000
  45  -3   0      10      81                                                         -19  -12.44    0.00  1.0000
  45   3   0      62      72                                                          98   -7.86    0.00  1.0000
  45   3   0       4      76                                                          17   -7.86    0.00  1.0000
 -45   3   0       5      66                                                          30  -12.44    0.00  1.0000
   0  -4   0    3612     225                                                        3749    4.39    0.00  1.0000
   0  -4   0    4270     224                                                        4419    4.39    0.00  1.0000
   0  -4   0    4074     227                                                        4219    4.39    0.00  1.0000
   0   4   0    4104     222                                                        4250    4.39    0.00  1.0000
   0   4   0    3974     225                                                        4118    4.39    0.00  1.0000
   0   4   0    3965     227                                                        4108    4.39    0.00  1.0000
  -2  -4   0       4      33                                                          66  -24.43    0.00  1.0000
   2  -4   0      39      29                                                         -24  -24.24    0.00  1.0000
  -2  -4   0       1      32                                                          38  -24.43    0.00  1.0000
   2  -4   0      39      31                                                         -15  -24.24    0.00  1.0000
  -2  -4   0       8      26                                                          81  -24.43    0.00  1.0000
   2  -4   0       2      25                                                          54  -24.24    0.00  1.0000
  -2   4   0      39      33                                                         -43  -24.24    0.00  1.0000
  -2   4   0      39      30                                                          -9  -24.24    0.00  1.0000
   2   4   0       6      25                                                          16  -24.43    0.00  1.0000
   2   4   0       2      31                                                          24  -24.43    0.00  1.0000
  -4  -4   0     457      37                                                         208   27.04    0.00  1.0000
   4  -4   0     321      34                                                         120   27.08    0.00  1.0000
  -4  -4   0     517      38                                                         249   27.04    0.00  1.0000
   4  -4   0     506      25                                                         241   27.08    0.00  1.0000
   4  -4   0     415      33                                                         180   27.08    0.00  1.0000
  -4  -4   0     367      25                                                         149   27.04    0.00  1.0000
   4   4   0     397      36                                                         168   27.04    0.00  1.0000
  -4   4   0     495      38                                                         234   27.08    0.00  1.0000
  -4   4   0     391      32                                                         164   27.08    0.00  1.0000
   4   4   0     480      34                                                         224   27.04    0.00  1.0000
   4   4   0     407      26                                                         175   27.04    0.00  1.0000
  -6  -4   0     780      20                                                          77   74.93    0.00  1.0000
  -6  -4   0     850      36                                                         100   74.93    0.00  1.0000
   6  -4   0     896      17                                                         117   74.82    0.00  1.0000
  -6  -4   0     870      34                                                         107   74.93    0.00  1.0000
   6   4   0     787      23                                                          79   74.93    0.00  1.0000
  -6   4   0     928      38                                                         129   74.82    0.00  1.0000
  -6   4   0     769      27                                                          74   74.82    0.00  1.0000
   6   4   0     841      34                                                          97   74.93    0.00  1.0000
   6   4   0     777      32                                                          76   74.93    0.00  1.0000
  -6   4   0     845      25                                                          99   74.82    0.00  1.0000
   8  -4   0     512      55                                                         782   20.76    0.00  1.0000
  -8  -4   0     549      77                                                         828   20.80    0.00  1.0000
  -8   4   0     392      70                                                         631   20.76    0.00  1.0000
   8   4   0     425      59                                                         674   20.80    0.00  1.0000
   8   4   0     507      54                                                         776   20.80    0.00  1.0000
  -8   4   0     551      53                                                         830   20.76    0.00  1.0000
 -10  -4   0      12      36                                                         -81  -13.43    0.00  1.0000
 -10  -4   0      12      19                                                         -16  -13.43    0.00  1.0000
  10  -4   0      13      26                                                          51  -13.79    0.00  1.0000
 -10   4   0      13      42                                                         -69  -13.79    0.00  1.0000
  10   4   0       0      21                                                          13  -13.43    0.00  1.0000
 -10   4   0       2      23                                                          24  -13.79    0.00  1.0000
  10   4   0      12      24                                                          -2  -13.43    0.00  1.0000
 -10   4   0      19      25                                                          63  -13.79    0.00  1.0000
  10   4   0      12      32                                                         -66  -13.43    0.00  1.0000
  10   4   0      12      34                                                         -92  -13.43    0.00  1.0000
 -12  -4   0     220      42                                                          35   34.83    0.00  1.0000
 -12  -4   0     213      22                                                          32   34.83    0.00  1.0000
  12  -4   0     212      31                                                          32   34.75    0.00  1.0000
 -12   4   0     308      47                                                          75   34.75    0.00  1.0000
  12   4   0     303      39                                                          72   34.83    0.00  1.0000
  12   4   0     256      29                                                          50   34.83    0.00  1.0000
  12   4   0     223      25                                                          36   34.83    0.00  1.0000
  12   4   0     284      37                                                          63   34.83    0.00  1.0000
  14  -4   0     590      47                                                         640   -3.89    0.00  1.0000
 -14  -4   0     461      61                                                         505   -3.91    0.00  1.0000
 -14  -4   0     419      49                                                         461   -3.91    0.00  1.0000
  14  -4   0     494      55                                                         540   -3.89    0.00  1.0000
  14   4   0     436      55                                                         479   -3.91    0.00  1.0000
 -14   4   0     626      83                                                         677   -3.89    0.00  1.0000
  14   4   0     520      58                                                         567   -3.91    0.00  1.0000
 -14   4   0     466      51                                                         510   -3.89    0.00  1.0000
  14   4   0     577      50                                                         626   -3.91    0.00  1.0000
 -16  -4   0    1042      86                                                        1016   -1.58    0.00  1.0000
  16  -4   0    1294      81                                                        1260   -1.85    0.00  1.0000
 -16  -4   0    1061      76                                                        1035   -1.58    0.00  1.0000
  16  -4   0    1262      75                                                        1228   -1.85    0.00  1.0000
  16   4   0     995      84                                                         970   -1.58    0.00  1.0000
 -16   4   0    1263      80                                                        1229   -1.85    0.00  1.0000
 -16   4   0    1345      74                                                        1310   -1.85    0.00  1.0000
  18  -4   0       3      42                                                          26   25.80    0.00  1.0000
 -18  -4   0       4      27                                                          22   25.49    0.00  1.0000
 -18  -4   0      12      49                                                          10   25.49    0.00  1.0000
  18  -4   0       1      30                                                          36   25.80    0.00  1.0000
  18  -4   0       0      31                                                          43   25.80    0.00  1.0000
 -18  -4   0       3      28                                                          25   25.49    0.00  1.0000
 -18   4   0      11      32                                                          11   25.80    0.00  1.0000
  18   4   0       0      45                                                          44   25.49    0.00  1.0000
  18   4   0       1      31                                                          34   25.49    0.00  1.0000
 -18   4   0      44      61                                                         -71   25.80    0.00  1.0000
 -18   4   0      44      31                                                          -6   25.80    0.00  1.0000
 -20  -4   0      32      30                                                          55   -6.85    0.00  1.0000
  20  -4   0       3      37                                                         -10   -6.82    0.00  1.0000
  20  -4   0       3      31                                                         -35   -6.82    0.00  1.0000
  20  -4   0       3      35                                                           0   -6.82    0.00  1.0000
 -20  -4   0       0      29                                                           3   -6.85    0.00  1.0000
 -20  -4   0       3      48                                                         -53   -6.85    0.00  1.0000
  20   4   0       3      33                                                         -14   -6.85    0.00  1.0000
 -20   4   0       3      63                                                         -61   -6.82    0.00  1.0000
  20   4   0      36      49                                                          60   -6.85    0.00  1.0000
 -20   4   0       3      33                                                          -5   -6.82    0.00  1.0000
 -20   4   0       3      36                                                         -56   -6.82    0.00  1.0000
 -22  -4   0     607      60                                                         658    3.97    0.00  1.0000
  22  -4   0     757      70                                                         822    4.51    0.00  1.0000
  22  -4   0     708      60                                                         771    4.51    0.00  1.0000
  22  -4   0     636      57                                                         696    4.51    0.00  1.0000
 -22  -4   0     663      77                                                         717    3.97    0.00  1.0000
 -22  -4   0     693      69                                                         748    3.97    0.00  1.0000
  22   4   0     639      74                                                         692    3.97    0.00  1.0000
 -22   4   0     560      59                                                         616    4.51    0.00  1.0000
  22   4   0     628      65                                                         680    3.97    0.00  1.0000
 -22   4   0     674      68                                                         736    4.51    0.00  1.0000
 -24  -4   0     100      37                                                          48   12.02    0.00  1.0000
 -24  -4   0     128      56                                                          68   12.02    0.00  1.0000
  24  -4   0     152      44                                                          85   12.21    0.00  1.0000
  24  -4   0      59      34                                                          21   12.21    0.00  1.0000
  24  -4   0     177      43                                                         104   12.21    0.00  1.0000
 -24  -4   0      10      35                                                         -36   12.02    0.00  1.0000
 -24   4   0      10      31                                                         -26   12.21    0.00  1.0000
  24   4   0      31      41                                                           6   12.02    0.00  1.0000
  24   4   0     199      53                                                         122   12.02    0.00  1.0000
 -24   4   0      51      39                                                          16   12.21    0.00  1.0000
 -24   4   0      10      39                                                         -17   12.21    0.00  1.0000
  26  -4   0      10      35                                                           8   -1.47    0.00  1.0000
  26  -4   0       0      44                                                         -47   -1.47    0.00  1.0000
  26  -4   0      13      44                                                          10   -1.47    0.00  1.0000
 -26  -4   0       0      57                                                         -23   -1.15    0.00  1.0000
 -26  -4   0       6      39                                                           5   -1.15    0.00  1.0000
 -26   4   0       8      43                                                           6   -1.47    0.00  1.0000
 -26   4   0       0      39                                                         -38   -1.47    0.00  1.0000
  26   4   0      92      55                                                          86   -1.15    0.00  1.0000
 -26   4   0       0      42                                                         -25   -1.47    0.00  1.0000
  26   4   0       0      42                                                         -72   -1.15    0.00  1.0000
  28  -4   0     218      40                                                         110  -16.56    0.00  1.0000
 -28  -4   0     174      41                                                          80  -16.52    0.00  1.0000
 -28  -4   0     224      62                                                         115  -16.52    0.00  1.0000
 -28  -4   0     207      43                                                         103  -16.52    0.00  1.0000
  28  -4   0     302      51                                                         172  -16.56    0.00  1.0000
  28  -4   0     238      48                                                         125  -16.56    0.00  1.0000
  28   4   0     223      58                                                         114  -16.52    0.00  1.0000
 -28   4   0     417      54                                                         261  -16.56    0.00  1.0000
 -28   4   0     316      38                                                         183  -16.56    0.00  1.0000
 -28   4   0     238      43                                                         125  -16.56    0.00  1.0000
  28   4   0     174      47                                                          80  -16.52    0.00  1.0000
 -30  -4   0      39      43                                                          28    3.66    0.00  1.0000
  30  -4   0       1      50                                                          -7    4.26    0.00  1.0000
 -30  -4   0      34      52                                                          24    3.66    0.00  1.0000
  30  -4   0      69      51                                                          52    4.26    0.00  1.0000
 -30  -4   0       1      60                                                         -59    3.66    0.00  1.0000
  30  -4   0      36      37                                                          24    4.26    0.00  1.0000
  30   4   0       9      57                                                           4    3.66    0.00  1.0000
  30   4   0      70      50                                                          55    3.66    0.00  1.0000
 -30   4   0      42      50                                                          29    4.26    0.00  1.0000
 -30   4   0      69      41                                                          52    4.26    0.00  1.0000
 -30   4   0      35      38                                                          23    4.26    0.00  1.0000
 -32  -4   0       3      63                                                         -13   -6.78    0.00  1.0000
  32  -4   0       4      52                                                          -6   -7.51    0.00  1.0000
 -32  -4   0      65      44                                                          40   -6.78    0.00  1.0000
  32  -4   0       4      39                                                         -74   -7.51    0.00  1.0000
 -32  -4   0       3      43                                                        -101   -6.78    0.00  1.0000
  32  -4   0      51      52                                                          27   -7.51    0.00  1.0000
  32   4   0      36      50                                                          18   -6.78    0.00  1.0000
 -32   4   0     103      45                                                          68   -7.51    0.00  1.0000
 -32   4   0       4      64                                                         -24   -7.51    0.00  1.0000
 -32   4   0       4      40                                                         -22   -7.51    0.00  1.0000
  32   4   0      10      58                                                           2   -6.78    0.00  1.0000
 -34  -4   0     179      51                                                         159    3.06    0.00  1.0000
 -34  -4   0     251      74                                                         227    3.06    0.00  1.0000
  34  -4   0     156      46                                                         130    4.20    0.00  1.0000
  34  -4   0     307      64                                                         270    4.20    0.00  1.0000
  34  -4   0     219      59                                                         188    4.20    0.00  1.0000
 -34  -4   0     111      52                                                          95    3.06    0.00  1.0000
 -34   4   0     106      50                                                          85    4.20    0.00  1.0000
  34   4   0     115      58                                                          99    3.06    0.00  1.0000
 -34   4   0     263      65                                                         229    4.20    0.00  1.0000
  34   4   0     179      66                                                         159    3.06    0.00  1.0000
 -34   4   0     210      48                                                         180    4.20    0.00  1.0000
  36  -4   0       1      73                                                         -43   -3.50    0.00  1.0000
 -36  -4   0       1      48                                                         -26   -3.82    0.00  1.0000
 -36  -4   0       1      53                                                        -137   -3.82    0.00  1.0000
  36  -4   0      16      63                                                          10   -3.50    0.00  1.0000
  36   4   0      15      69                                                           8   -3.82    0.00  1.0000
  36   4   0      59      60                                                          45   -3.82    0.00  1.0000
 -36   4   0      24      49                                                          16   -3.50    0.00  1.0000
 -36   4   0      16      51                                                          10   -3.50    0.00  1.0000
 -36   4   0       1      64                                                         -37   -3.50    0.00  1.0000
  38  -4   0       1      51                                                         -14    4.33    0.00  1.0000
  38  -4   0      83      69                                                         104    4.33    0.00  1.0000
 -38  -4   0      91      54                                                          99    1.63    0.00  1.0000
  38  -4   0      38      68                                                          53    4.33    0.00  1.0000
 -38   4   0      34      55                                                          48    4.33    0.00  1.0000
  38   4   0     108      74                                                         117    1.63    0.00  1.0000
  38   4   0     174      68                                                         185    1.63    0.00  1.0000
 -38   4   0     104      54                                                         128    4.33    0.00  1.0000
 -38   4   0     180      79                                                         211    4.33    0.00  1.0000
  40  -4   0     315      79                                                         335   -2.13    0.00  1.0000
  40  -4   0     401      82                                                         423   -2.13    0.00  1.0000
 -40   4   0     243      66                                                         260   -2.13    0.00  1.0000
  40   4   0     232      89                                                         239   -0.85    0.00  1.0000
  40   4   0     226      83                                                         233   -0.85    0.00  1.0000
 -40   4   0     337      66                                                         357   -2.13    0.00  1.0000
 -40   4   0     568     143                                                         594   -2.13    0.00  1.0000
  42  -4   0     143      88                                                         161    2.91    0.00  1.0000
  42  -4   0      83      77                                                          97    2.91    0.00  1.0000
 -42  -4   0      69      60                                                          79    2.15    0.00  1.0000
  42   4   0     141      79                                                         154    2.15    0.00  1.0000
 -42   4   0     132      63                                                         150    2.91    0.00  1.0000
  42   4   0     152      75                                                         166    2.15    0.00  1.0000
 -42   4   0     415     139                                                         446    2.91    0.00  1.0000
  44  -4   0       5      74                                                         -29   -8.27    0.00  1.0000
 -44  -4   0       5      58                                                         -10   -8.65    0.00  1.0000
  44  -4   0     167      84                                                         227   -8.27    0.00  1.0000
  44   4   0      25      70                                                          52   -8.65    0.00  1.0000
 -44   4   0     169     142                                                         229   -8.27    0.00  1.0000
  44   4   0      31      77                                                          61   -8.65    0.00  1.0000
 -44   4   0      69      63                                                         109   -8.27    0.00  1.0000
  -1  -5   0    1325     104                                                        1741  -20.71    0.00  1.0000
   1  -5   0    1337     102                                                        1760  -20.95    0.00  1.0000
  -1  -5   0    1412     107                                                        1841  -20.71    0.00  1.0000
   1  -5   0    1218     106                                                        1623  -20.95    0.00  1.0000
  -1  -5   0    1464     104                                                        1900  -20.71    0.00  1.0000
  -1   5   0    1274     106                                                        1688  -20.95    0.00  1.0000
   1   5   0    1363      99                                                        1785  -20.71    0.00  1.0000
  -1   5   0    1317      97                                                        1737  -20.95    0.00  1.0000
   1   5   0    1263     105                                                        1670  -20.71    0.00  1.0000
  -1   5   0    1215     105                                                        1620  -20.95    0.00  1.0000
  -3  -5   0     229      40                                                         232    0.41    0.00  1.0000
   3  -5   0     213      32                                                         216    0.43    0.00  1.0000
  -3  -5   0     278      40                                                         282    0.41    0.00  1.0000
   3  -5   0     155      37                                                         158    0.43    0.00  1.0000
   3   5   0     208      31                                                         211    0.41    0.00  1.0000
  -3   5   0     119      38                                                         121    0.43    0.00  1.0000
   3   5   0     215      39                                                         218    0.41    0.00  1.0000
   5  -5   0     302      64                                                         571  -25.39    0.00  1.0000
   5  -5   0     304      54                                                         575  -25.39    0.00  1.0000
   5  -5   0     449      47                                                         769  -25.39    0.00  1.0000
  -5  -5   0     466      60                                                         792  -25.49    0.00  1.0000
  -5  -5   0     430      67                                                         745  -25.49    0.00  1.0000
   5   5   0     432      53                                                         747  -25.49    0.00  1.0000
  -5   5   0     397      68                                                         700  -25.39    0.00  1.0000
  -5   5   0     378      55                                                         675  -25.39    0.00  1.0000
   5   5   0     407      53                                                         715  -25.49    0.00  1.0000
   5   5   0     364      57                                                         657  -25.49    0.00  1.0000
  -7  -5   0     458      49                                                         585   10.87    0.00  1.0000
   7  -5   0     616      43                                                         765   11.00    0.00  1.0000
   7  -5   0     482      54                                                         614   11.00    0.00  1.0000
  -7  -5   0     598      59                                                         742   10.87    0.00  1.0000
  -7  -5   0     551      61                                                         690   10.87    0.00  1.0000
  -7   5   0     595      55                                                         741   11.00    0.00  1.0000
   7   5   0     489      57                                                         621   10.87    0.00  1.0000
  -7   5   0     526      53                                                         664   11.00    0.00  1.0000
   7   5   0     513      56                                                         647   10.87    0.00  1.0000
   7   5   0     550      52                                                         689   10.87    0.00  1.0000
  -9  -5   0     133      49                                                         345  -27.33    0.00  1.0000
  -9  -5   0      73      35                                                         243  -27.33    0.00  1.0000
  -9  -5   0     175      49                                                         410  -27.33    0.00  1.0000
   9  -5   0     128      41                                                         341  -27.90    0.00  1.0000
   9   5   0     113      43                                                         312  -27.33    0.00  1.0000
  -9   5   0     106      40                                                         305  -27.90    0.00  1.0000
  -9   5   0     157      53                                                         388  -27.90    0.00  1.0000
   9   5   0     110      43                                                         306  -27.33    0.00  1.0000
   9   5   0     124      48                                                         330  -27.33    0.00  1.0000
  -9   5   0      88      36                                                         274  -27.90    0.00  1.0000
 -11  -5   0      27      44                                                         102   19.14    0.00  1.0000
  11  -5   0      16      32                                                          78   18.99    0.00  1.0000
 -11  -5   0       6      21                                                          55   19.14    0.00  1.0000
  11   5   0       0      40                                                          29   19.14    0.00  1.0000
 -11   5   0      78      51                                                         188   18.99    0.00  1.0000
  11   5   0      12      39                                                           2   19.14    0.00  1.0000
 -11   5   0      21      31                                                          90   18.99    0.00  1.0000
  11   5   0      16      45                                                          80   19.14    0.00  1.0000
  11   5   0      11      29                                                          67   19.14    0.00  1.0000
 -11   5   0      17      27                                                          81   18.99    0.00  1.0000
 -13  -5   0     214      25                                                          88  -20.55    0.00  1.0000
  13  -5   0     191      34                                                          76  -20.02    0.00  1.0000
 -13  -5   0     352      51                                                         183  -20.55    0.00  1.0000
  13   5   0     191      33                                                          74  -20.55    0.00  1.0000
 -13   5   0     203      31                                                          84  -20.02    0.00  1.0000
  13   5   0     223      31                                                          94  -20.55    0.00  1.0000
 -13   5   0     276      33                                                         133  -20.02    0.00  1.0000
 -13   5   0     291      59                                                         143  -20.02    0.00  1.0000
  13   5   0     300      46                                                         146  -20.55    0.00  1.0000
  13   5   0     295      47                                                         143  -20.55    0.00  1.0000
 -15  -5   0     227      59                                                         288    7.43    0.00  1.0000
  15  -5   0     328      45                                                         402    7.58    0.00  1.0000
  15  -5   0     240      47                                                         304    7.58    0.00  1.0000
 -15  -5   0     250      44                                                         314    7.43    0.00  1.0000
  15   5   0     256      51                                                         321    7.43    0.00  1.0000
  15   5   0     238      55                                                         301    7.43    0.00  1.0000
 -15   5   0     344      42                                                         420    7.58    0.00  1.0000
  15   5   0     310      46                                                         381    7.43    0.00  1.0000
 -17  -5   0    1046      88                                                         984    3.77    0.00  1.0000
  17  -5   0    1207      84                                                        1149    3.26    0.00  1.0000
 -17  -5   0    1115      75                                                        1051    3.77    0.00  1.0000
  17  -5   0    1093      76                                                        1038    3.26    0.00  1.0000
  17   5   0    1192      87                                                        1126    3.77    0.00  1.0000
  17   5   0    1038      76                                                         976    3.77    0.00  1.0000
 -17   5   0    1084      71                                                        1030    3.26    0.00  1.0000
  17   5   0    1277      86                                                        1209    3.77    0.00  1.0000
 -17   5   0    1141      78                                                        1085    3.26    0.00  1.0000
  19  -5   0     166      42                                                          68  -18.18    0.00  1.0000
 -19  -5   0      69      29                                                          14  -17.93    0.00  1.0000
 -19  -5   0      21      52                                                         -48  -17.93    0.00  1.0000
  19  -5   0     144      35                                                          54  -18.18    0.00  1.0000
 -19   5   0     134      72                                                          48  -18.18    0.00  1.0000
  19   5   0      52      48                                                           7  -17.93    0.00  1.0000
 -19   5   0     100      36                                                          29  -18.18    0.00  1.0000
  19   5   0      94      46                                                          26  -17.93    0.00  1.0000
  19   5   0     153      36                                                          61  -17.93    0.00  1.0000
 -19   5   0     184      38                                                          80  -18.18    0.00  1.0000
  21  -5   0     504      49                                                         366  -12.94    0.00  1.0000
 -21  -5   0     581      56                                                         431  -13.02    0.00  1.0000
 -21  -5   0     396      62                                                         274  -13.02    0.00  1.0000
  21   5   0     477      60                                                         342  -13.02    0.00  1.0000
  21   5   0     489      49                                                         352  -13.02    0.00  1.0000
 -21   5   0     462      49                                                         330  -12.94    0.00  1.0000
  21   5   0     543      62                                                         398  -13.02    0.00  1.0000
 -21   5   0     652      64                                                         493  -12.94    0.00  1.0000
 -21   5   0     593      83                                                         442  -12.94    0.00  1.0000
 -23  -5   0      26      54                                                           8   -8.78    0.00  1.0000
  23  -5   0      42      38                                                          18   -8.79    0.00  1.0000
  23  -5   0       5      36                                                          -8   -8.79    0.00  1.0000
 -23  -5   0       5      33                                                         -32   -8.78    0.00  1.0000
  23  -5   0      89      44                                                          52   -8.79    0.00  1.0000
  23   5   0      42      50                                                          18   -8.78    0.00  1.0000
 -23   5   0       5      37                                                         -50   -8.79    0.00  1.0000
  23   5   0      54      40                                                          26   -8.78    0.00  1.0000
 -23   5   0       5      75                                                         -13   -8.79    0.00  1.0000
 -23   5   0      76      40                                                          42   -8.79    0.00  1.0000
 -25  -5   0      28      31                                                          41   -4.25    0.00  1.0000
  25  -5   0      25      38                                                          36   -4.02    0.00  1.0000
  25  -5   0      25      45                                                          36   -4.02    0.00  1.0000
 -25  -5   0       1      55                                                         -12   -4.25    0.00  1.0000
  25  -5   0      60      42                                                          77   -4.02    0.00  1.0000
 -25   5   0     114      81                                                         137   -4.02    0.00  1.0000
  25   5   0      14      52                                                          23   -4.25    0.00  1.0000
  25   5   0       1      43                                                         -37   -4.25    0.00  1.0000
 -25   5   0      94      45                                                         115   -4.02    0.00  1.0000
 -25   5   0       0      39                                                           1   -4.02    0.00  1.0000
  27  -5   0      37      45                                                          48   -3.45    0.00  1.0000
 -27  -5   0      77      41                                                          92   -3.35    0.00  1.0000
  27  -5   0      56      50                                                          69   -3.45    0.00  1.0000
 -27  -5   0       9      56                                                          15   -3.35    0.00  1.0000
  27  -5   0      17      40                                                          25   -3.45    0.00  1.0000
 -27  -5   0      19      32                                                          27   -3.35    0.00  1.0000
  27   5   0      24      44                                                          33   -3.35    0.00  1.0000
 -27   5   0      99      86                                                         117   -3.45    0.00  1.0000
 -27   5   0       5      45                                                           9   -3.45    0.00  1.0000
  27   5   0      40      54                                                          51   -3.35    0.00  1.0000
 -27   5   0       5      41                                                          10   -3.45    0.00  1.0000
 -29  -5   0       0      61                                                          -4   -0.80    0.00  1.0000
  29  -5   0       0      46                                                         -33   -0.54    0.00  1.0000
  29  -5   0       0      40                                                         -20   -0.54    0.00  1.0000
 -29  -5   0       1      32                                                           1   -0.80    0.00  1.0000
  29  -5   0       0      51                                                         -10   -0.54    0.00  1.0000
  29   5   0       0      46                                                         -53   -0.80    0.00  1.0000
  29   5   0      61      55                                                          58   -0.80    0.00  1.0000
 -29   5   0      54      54                                                          52   -0.54    0.00  1.0000
 -29   5   0       0      93                                                         -66   -0.54    0.00  1.0000
 -29   5   0       0      42                                                         -28   -0.54    0.00  1.0000
  31  -5   0      50      56                                                          60    2.74    0.00  1.0000
 -31  -5   0       3      45                                                           6    3.06    0.00  1.0000
 -31  -5   0      82      49                                                          97    3.06    0.00  1.0000
  31  -5   0      40      43                                                          49    2.74    0.00  1.0000
  31  -5   0      39      52                                                          48    2.74    0.00  1.0000
 -31  -5   0      28      64                                                          37    3.06    0.00  1.0000
 -31   5   0       0      45                                                         -25    2.74    0.00  1.0000
  31   5   0     128      53                                                         146    3.06    0.00  1.0000
 -31   5   0      72      60                                                          84    2.74    0.00  1.0000
  31   5   0     109      59                                                         126    3.06    0.00  1.0000
 -31   5   0     113     101                                                         128    2.74    0.00  1.0000
  33  -5   0     215      66                                                         244   -3.75    0.00  1.0000
 -33  -5   0     204      55                                                         225   -2.85    0.00  1.0000
 -33  -5   0     187      53                                                         208   -2.85    0.00  1.0000
  33  -5   0     175      50                                                         201   -3.75    0.00  1.0000
  33  -5   0     126      60                                                         149   -3.75    0.00  1.0000
 -33   5   0     186     109                                                         213   -3.75    0.00  1.0000
  33   5   0     162      67                                                         181   -2.85    0.00  1.0000
  33   5   0     205      63                                                         227   -2.85    0.00  1.0000
 -33   5   0     235      71                                                         265   -3.75    0.00  1.0000
 -33   5   0      98      51                                                         118   -3.75    0.00  1.0000
  35  -5   0       1      58                                                         -24   -3.65    0.00  1.0000
  35  -5   0       1      43                                                         -87   -3.65    0.00  1.0000
  35  -5   0       0      63                                                           2   -3.65    0.00  1.0000
 -35  -5   0       1      51                                                         -24   -4.28    0.00  1.0000
 -35   5   0      19     117                                                          28   -3.65    0.00  1.0000
 -35   5   0       1      49                                                         -43   -3.65    0.00  1.0000
  35   5   0       1      57                                                         -69   -4.28    0.00  1.0000
 -35   5   0       1      68                                                         -10   -3.65    0.00  1.0000
  35   5   0      29      67                                                          42   -4.28    0.00  1.0000
 -37  -5   0      15      49                                                          26    4.90    0.00  1.0000
  37  -5   0       2      64                                                         -11    5.68    0.00  1.0000
  37  -5   0       2      68                                                          -8    5.68    0.00  1.0000
  37   5   0       8      67                                                          16    4.90    0.00  1.0000
  37   5   0      31      72                                                          47    4.90    0.00  1.0000
 -37   5   0     103     127                                                         135    5.68    0.00  1.0000
 -37   5   0       2      54                                                          -7    5.68    0.00  1.0000
 -39  -5   0      43      53                                                          16  -10.12    0.00  1.0000
  39  -5   0     169      69                                                          95  -12.76    0.00  1.0000
  39  -5   0     125      73                                                          63  -12.76    0.00  1.0000
 -39   5   0      11      56                                                          -2  -12.76    0.00  1.0000
 -39   5   0     188     139                                                         109  -12.76    0.00  1.0000
  39   5   0       7      68                                                         -77  -10.12    0.00  1.0000
  39   5   0       7      75                                                         -21  -10.12    0.00  1.0000
 -39   5   0      11      50                                                         -69  -12.76    0.00  1.0000
  41  -5   0     276      82                                                         299   -2.61    0.00  1.0000
  41  -5   0     130      75                                                         146   -2.61    0.00  1.0000
 -41  -5   0      48      54                                                          51   -0.90    0.00  1.0000
  41   5   0      15      69                                                          17   -0.90    0.00  1.0000
  41   5   0     192      82                                                         198   -0.90    0.00  1.0000
 -41   5   0     276     144                                                         299   -2.61    0.00  1.0000
 -41   5   0      77      55                                                          89   -2.61    0.00  1.0000
 -41   5   0     108      74                                                         122   -2.61    0.00  1.0000
  43  -5   0      15      79                                                          47   11.46    0.00  1.0000
  43  -5   0      28      76                                                          67   11.46    0.00  1.0000
 -43   5   0      54     147                                                         106   11.46    0.00  1.0000
  43   5   0      16      72                                                          51   12.39    0.00  1.0000
  43   5   0      16      80                                                          52   12.39    0.00  1.0000
 -43   5   0      60      64                                                         114   11.46    0.00  1.0000
   0  -6   0      91      39                                                          26   17.46    0.00  1.0000
   0  -6   0      20      37                                                          -7   17.46    0.00  1.0000
   0   6   0      20      34                                                         -56   17.46    0.00  1.0000
   0   6   0      20      36                                                         -30   17.46    0.00  1.0000
   0   6   0      97      24                                                          29   17.46    0.00  1.0000
  -2  -6   0      58      47                                                         343  -42.48    0.00  1.0000
   2  -6   0      47      43                                                         317  -42.64    0.00  1.0000
  -2  -6   0      79      48                                                         393  -42.48    0.00  1.0000
   2  -6   0      33      44                                                         279  -42.64    0.00  1.0000
   2   6   0      27      45                                                         261  -42.48    0.00  1.0000
   2   6   0      31      35                                                         272  -42.48    0.00  1.0000
  -2   6   0      16      45                                                         223  -42.64    0.00  1.0000
   2   6   0       9      39                                                         196  -42.48    0.00  1.0000
  -4  -6   0     863      90                                                        1314   26.73    0.00  1.0000
   4  -6   0     709      90                                                        1124   26.88    0.00  1.0000
  -4  -6   0     703      83                                                        1115   26.73    0.00  1.0000
  -4  -6   0     959      88                                                        1432   26.73    0.00  1.0000
   4  -6   0     882      80                                                        1340   26.88    0.00  1.0000
   4  -6   0     758      86                                                        1186   26.88    0.00  1.0000
   4   6   0     792      88                                                        1226   26.73    0.00  1.0000
   4   6   0     787      83                                                        1219   26.73    0.00  1.0000
   4   6   0     910      80                                                        1371   26.73    0.00  1.0000
  -4   6   0     846      86                                                        1296   26.88    0.00  1.0000
  -6  -6   0      51      40                                                         -14  -27.70    0.00  1.0000
  -6  -6   0      51      43                                                         -22  -27.70    0.00  1.0000
   6  -6   0      51      32                                                         -38  -27.81    0.00  1.0000
  -6  -6   0      51      25                                                         -14  -27.70    0.00  1.0000
   6  -6   0      51      28                                                         -53  -27.81    0.00  1.0000
   6  -6   0      51      37                                                         -36  -27.81    0.00  1.0000
   6   6   0      51      40                                                         -31  -27.70    0.00  1.0000
   6   6   0      15      29                                                          11  -27.70    0.00  1.0000
   6   6   0      10      34                                                          16  -27.70    0.00  1.0000
  -6   6   0      19      33                                                           8  -27.81    0.00  1.0000
  -8  -6   0       3      23                                                         -16   -6.37    0.00  1.0000
  -8  -6   0       0      41                                                           3   -6.37    0.00  1.0000
   8  -6   0       8      24                                                          20   -6.34    0.00  1.0000
  -8  -6   0      96      47                                                         130   -6.37    0.00  1.0000
   8  -6   0       3      32                                                         -19   -6.34    0.00  1.0000
  -8   6   0      16      30                                                          31   -6.34    0.00  1.0000
   8   6   0       3      29                                                         -16   -6.37    0.00  1.0000
   8   6   0       3      37                                                          -1   -6.37    0.00  1.0000
   8   6   0       3      40                                                         -23   -6.37    0.00  1.0000
  -8   6   0      10      34                                                          23   -6.34    0.00  1.0000
  -8   6   0     105      50                                                         140   -6.34    0.00  1.0000
 -10  -6   0      18      48                                                          63  -14.36    0.00  1.0000
 -10  -6   0       6      24                                                          38  -14.36    0.00  1.0000
  10  -6   0      21      34                                                          68  -14.32    0.00  1.0000
 -10  -6   0      34      44                                                          90  -14.36    0.00  1.0000
 -10   6   0      17      31                                                          60  -14.32    0.00  1.0000
  10   6   0       9      41                                                          45  -14.36    0.00  1.0000
  10   6   0      11      42                                                          48  -14.36    0.00  1.0000
  10   6   0      54      33                                                         122  -14.36    0.00  1.0000
 -10   6   0      33      39                                                          89  -14.32    0.00  1.0000
 -12  -6   0      78      25                                                         103    5.13    0.00  1.0000
 -12  -6   0     104      53                                                         132    5.13    0.00  1.0000
  12  -6   0      51      37                                                          72    5.24    0.00  1.0000
  12   6   0      87      55                                                         113    5.13    0.00  1.0000
 -12   6   0      69      32                                                          93    5.24    0.00  1.0000
 -12   6   0      96      37                                                         124    5.24    0.00  1.0000
  12   6   0      92      35                                                         119    5.13    0.00  1.0000
  12   6   0      77      46                                                         102    5.13    0.00  1.0000
 -14  -6   0     147      26                                                          81  -12.16    0.00  1.0000
  14  -6   0     305      41                                                         204  -12.37    0.00  1.0000
 -14  -6   0     221      57                                                         138  -12.16    0.00  1.0000
  14   6   0     193      49                                                         116  -12.16    0.00  1.0000
  14   6   0     220      40                                                         137  -12.16    0.00  1.0000
  14   6   0     211      35                                                         130  -12.16    0.00  1.0000
 -14   6   0     286      38                                                         189  -12.37    0.00  1.0000
  14   6   0     188      47                                                         112  -12.16    0.00  1.0000
 -14   6   0     275      37                                                         180  -12.37    0.00  1.0000
 -16  -6   0      13      26                                                           1   17.67    0.00  1.0000
 -16  -6   0      21      52                                                         -69   17.67    0.00  1.0000
  16  -6   0      21      34                                                         -43   17.90    0.00  1.0000
  16   6   0       3      39                                                          35   17.67    0.00  1.0000
  16   6   0      21      32                                                         -52   17.67    0.00  1.0000
  16   6   0      21      49                                                         -18   17.67    0.00  1.0000
 -16   6   0       6      68                                                          44   17.90    0.00  1.0000
 -16   6   0      21      33                                                         -32   17.90    0.00  1.0000
 -16   6   0       1      32                                                          24   17.90    0.00  1.0000
 -18  -6   0       4      26                                                          -2    7.86    0.00  1.0000
  18  -6   0       5      36                                                         -29    8.84    0.00  1.0000
 -18  -6   0      29      55                                                          54    7.86    0.00  1.0000
  18   6   0      12      51                                                          30    7.86    0.00  1.0000
 -18   6   0      55      72                                                          94    8.84    0.00  1.0000
 -18   6   0       5      36                                                         -27    8.84    0.00  1.0000
  18   6   0       4      34                                                         -63    7.86    0.00  1.0000
  18   6   0       4      49                                                          -4    7.86    0.00  1.0000
 -18   6   0       5      31                                                         -30    8.84    0.00  1.0000
  20  -6   0      96      47                                                         121   -4.59    0.00  1.0000
  20  -6   0      68      40                                                          89   -4.59    0.00  1.0000
 -20  -6   0      72      58                                                          95   -4.87    0.00  1.0000
 -20  -6   0      40      30                                                          58   -4.87    0.00  1.0000
 -20   6   0     162      46                                                         193   -4.59    0.00  1.0000
  20   6   0      99      50                                                         125   -4.87    0.00  1.0000
 -20   6   0     115      75                                                         142   -4.59    0.00  1.0000
 -20   6   0      51      38                                                          69   -4.59    0.00  1.0000
  20   6   0      40      53                                                          57   -4.87    0.00  1.0000
 -22  -6   0      33      59                                                         110   18.75    0.00  1.0000
 -22  -6   0      22      32                                                          89   18.75    0.00  1.0000
  22  -6   0      67      50                                                         171   19.13    0.00  1.0000
  22  -6   0      26      41                                                         100   19.13    0.00  1.0000
 -22   6   0      37      79                                                         120   19.13    0.00  1.0000
 -22   6   0      50      46                                                         143   19.13    0.00  1.0000
  22   6   0      17      56                                                          79   18.75    0.00  1.0000
  22   6   0      11      41                                                          66   18.75    0.00  1.0000
 -22   6   0      11      40                                                          67   19.13    0.00  1.0000
  22   6   0      46      53                                                         133   18.75    0.00  1.0000
 -24  -6   0      47      58                                                          26   -6.77    0.00  1.0000
  24  -6   0      99      50                                                          69   -6.45    0.00  1.0000
 -24  -6   0      45      32                                                          25   -6.77    0.00  1.0000
  24  -6   0       3      49                                                         -11   -6.45    0.00  1.0000
 -24   6   0     129      47                                                          94   -6.45    0.00  1.0000
 -24   6   0     157      83                                                         118   -6.45    0.00  1.0000
 -24   6   0      43      40                                                          24   -6.45    0.00  1.0000
  24   6   0     100      56                                                          68   -6.77    0.00  1.0000
  24   6   0      48      52                                                          27   -6.77    0.00  1.0000
  24   6   0     103      44                                                          71   -6.77    0.00  1.0000
  26  -6   0     105      43                                                          51   12.11    0.00  1.0000
 -26  -6   0      45      60                                                          13   12.06    0.00  1.0000
  26  -6   0      96      53                                                          45   12.11    0.00  1.0000
 -26  -6   0      31      35                                                           6   12.06    0.00  1.0000
 -26   6   0      87      44                                                          39   12.11    0.00  1.0000
 -26   6   0     165      50                                                          95   12.11    0.00  1.0000
  26   6   0     124      55                                                          65   12.06    0.00  1.0000
 -26   6   0     229      92                                                         145   12.11    0.00  1.0000
  26   6   0     124      58                                                          65   12.06    0.00  1.0000
  26   6   0     164      46                                                          94   12.06    0.00  1.0000
 -28  -6   0      14      65                                                          14   -0.17    0.00  1.0000
  28  -6   0       0      52                                                         -83    0.45    0.00  1.0000
  28  -6   0       0      43                                                         -14    0.45    0.00  1.0000
 -28  -6   0       8      35                                                           8   -0.17    0.00  1.0000
 -28   6   0       0      94                                                         -45    0.45    0.00  1.0000
  28   6   0       3      50                                                           3   -0.17    0.00  1.0000
  28   6   0       0      57                                                         -53   -0.17    0.00  1.0000
 -28   6   0     106      60                                                         108    0.45    0.00  1.0000
 -28   6   0       0      44                                                         -50    0.45    0.00  1.0000
  28   6   0       0      56                                                         -82   -0.17    0.00  1.0000
  30  -6   0     126      61                                                         144    3.03    0.00  1.0000
  30  -6   0      28      46                                                          37    3.03    0.00  1.0000
 -30  -6   0      42     118                                                          53    2.97    0.00  1.0000
 -30  -6   0      33      33                                                          42    2.97    0.00  1.0000
  30   6   0      46      53                                                          57    2.97    0.00  1.0000
 -30   6   0     143      62                                                         162    3.03    0.00  1.0000
  30   6   0     143      67                                                         162    2.97    0.00  1.0000
 -30   6   0      13      49                                                          19    3.03    0.00  1.0000
 -30   6   0      15     108                                                          22    3.03    0.00  1.0000
 -32  -6   0      21      34                                                          20   -0.28    0.00  1.0000
  32  -6   0       0      62                                                         -25   -0.45    0.00  1.0000
  32  -6   0      25      55                                                          24   -0.45    0.00  1.0000
  32   6   0      52      57                                                          51   -0.28    0.00  1.0000
 -32   6   0       0     113                                                         -79   -0.45    0.00  1.0000
 -32   6   0       4      70                                                           4   -0.45    0.00  1.0000
 -32   6   0       0      49                                                         -44   -0.45    0.00  1.0000
  32   6   0       0      67                                                         -24   -0.28    0.00  1.0000
  34  -6   0      21      60                                                          40   -6.89    0.00  1.0000
 -34  -6   0       3      34                                                         -14   -7.16    0.00  1.0000
  34  -6   0      74      67                                                         108   -6.89    0.00  1.0000
 -34   6   0       3      51                                                         -83   -6.89    0.00  1.0000
  34   6   0       9      61                                                          23   -7.16    0.00  1.0000
 -34   6   0       3     140                                                          -4   -6.89    0.00  1.0000
 -34   6   0      84      75                                                         120   -6.89    0.00  1.0000
  34   6   0       3      69                                                         -46   -7.16    0.00  1.0000
  36  -6   0     134      62                                                         107    4.82    0.00  1.0000
 -36  -6   0      17      36                                                           8    4.87    0.00  1.0000
  36  -6   0     180      71                                                         148    4.82    0.00  1.0000
 -36   6   0     127     129                                                         101    4.82    0.00  1.0000
  36   6   0       2      82                                                          -9    4.87    0.00  1.0000
  36   6   0      31      68                                                          19    4.87    0.00  1.0000
 -36   6   0      49      55                                                          33    4.82    0.00  1.0000
  38  -6   0      70      64                                                          89    4.09    0.00  1.0000
  38  -6   0     249     128                                                         283    4.09    0.00  1.0000
 -38  -6   0      26      38                                                          36    3.65    0.00  1.0000
 -38   6   0     166     140                                                         194    4.09    0.00  1.0000
  38   6   0       6      66                                                          12    3.65    0.00  1.0000
 -38   6   0      86      60                                                         107    4.09    0.00  1.0000
  38   6   0     202      82                                                         230    3.65    0.00  1.0000
  40  -6   0     111      78                                                         109   -0.39    0.00  1.0000
  40  -6   0      69      98                                                          67   -0.39    0.00  1.0000
 -40   6   0     273     145                                                         270   -0.39    0.00  1.0000
  40   6   0     118      80                                                         112   -1.04    0.00  1.0000
  40   6   0      85      71                                                          80   -1.04    0.00  1.0000
 -40   6   0       4      59                                                           4   -0.39    0.00  1.0000
   1  -7   0       0      41                                                         -58    0.74    0.00  1.0000
   1  -7   0       0      42                                                         -46    0.74    0.00  1.0000
   1  -7   0      17      37                                                          19    0.74    0.00  1.0000
  -1  -7   0       0      42                                                         -16    1.05    0.00  1.0000
  -1  -7   0       0      45                                                         -56    1.05    0.00  1.0000
  -1  -7   0       0      34                                                         -37    1.05    0.00  1.0000
  -1   7   0      18      42                                                          20    0.74    0.00  1.0000
   1   7   0       8      41                                                          10    1.05    0.00  1.0000
  -1   7   0       0      41                                                         -75    0.74    0.00  1.0000
   1   7   0       0      39                                                         -40    1.05    0.00  1.0000
   1   7   0       0      28                                                         -19    1.05    0.00  1.0000
  -3  -7   0     221      47                                                         114  -16.24    0.00  1.0000
  -3  -7   0     177      35                                                          83  -16.24    0.00  1.0000
   3  -7   0     302      45                                                         176  -15.97    0.00  1.0000
  -3  -7   0     296      50                                                         170  -16.24    0.00  1.0000
   3  -7   0      95      41                                                          32  -15.97    0.00  1.0000
   3  -7   0     251      44                                                         138  -15.97    0.00  1.0000
   3   7   0     262      46                                                         144  -16.24    0.00  1.0000
  -3   7   0     198      43                                                          99  -15.97    0.00  1.0000
   3   7   0     225      33                                                         117  -16.24    0.00  1.0000
  -3   7   0     352      51                                                         215  -15.97    0.00  1.0000
   3   7   0     274      39                                                         153  -16.24    0.00  1.0000
   5  -7   0     158      48                                                         236   10.87    0.00  1.0000
   5  -7   0     215      52                                                         304   10.87    0.00  1.0000
   5  -7   0     276      48                                                         376   10.87    0.00  1.0000
  -5  -7   0     204      54                                                         293   11.00    0.00  1.0000
  -5  -7   0     233      58                                                         327   11.00    0.00  1.0000
  -5  -7   0     243      52                                                         339   11.00    0.00  1.0000
   5   7   0     206      43                                                         295   11.00    0.00  1.0000
  -5   7   0     287      55                                                         389   10.87    0.00  1.0000
   5   7   0     146      52                                                         222   11.00    0.00  1.0000
  -7  -7   0     146      29                                                          61  -16.68    0.00  1.0000
   7  -7   0     254      38                                                         135  -16.77    0.00  1.0000
   7  -7   0     225      41                                                         114  -16.77    0.00  1.0000
  -7  -7   0      18      50                                                         -59  -16.68    0.00  1.0000
  -7  -7   0     190      49                                                          90  -16.68    0.00  1.0000
   7   7   0     181      36                                                          84  -16.68    0.00  1.0000
  -7   7   0     180      39                                                          83  -16.77    0.00  1.0000
   7   7   0     182      48                                                          85  -16.68    0.00  1.0000
   7   7   0     126      38                                                          48  -16.68    0.00  1.0000
   9  -7   0     253      45                                                         257   -0.50    0.00  1.0000
  -9  -7   0     218      56                                                         224   -0.83    0.00  1.0000
  -9  -7   0     246      52                                                         253   -0.83    0.00  1.0000
  -9  -7   0     194      34                                                         200   -0.83    0.00  1.0000
  -9   7   0     213      41                                                         217   -0.50    0.00  1.0000
   9   7   0     251      66                                                         258   -0.83    0.00  1.0000
   9   7   0     302      53                                                         309   -0.83    0.00  1.0000
  11  -7   0     225      41                                                         188   -4.97    0.00  1.0000
 -11  -7   0      24      55                                                          14   -4.62    0.00  1.0000
 -11  -7   0     145      50                                                         118   -4.62    0.00  1.0000
 -11   7   0      79      35                                                          58   -4.97    0.00  1.0000
 -11   7   0     156      40                                                         126   -4.97    0.00  1.0000
  11   7   0      75      47                                                          56   -4.62    0.00  1.0000
  11   7   0     122      38                                                          97   -4.62    0.00  1.0000
  11   7   0     126      45                                                         101   -4.62    0.00  1.0000
 -11   7   0     197      64                                                         163   -4.97    0.00  1.0000
 -13  -7   0     101      59                                                          87   -2.87    0.00  1.0000
  13  -7   0     189      41                                                         167   -3.23    0.00  1.0000
 -13  -7   0     120      28                                                         104   -2.87    0.00  1.0000
 -13   7   0     211      43                                                         188   -3.23    0.00  1.0000
 -13   7   0     161      37                                                         141   -3.23    0.00  1.0000
  13   7   0     205      42                                                         184   -2.87    0.00  1.0000
  13   7   0     150      48                                                         132   -2.87    0.00  1.0000
 -13   7   0     289      71                                                         261   -3.23    0.00  1.0000
  13   7   0     209      50                                                         188   -2.87    0.00  1.0000
 -15  -7   0       3      54                                                         -90    6.74    0.00  1.0000
 -15  -7   0      12      25                                                           3    6.74    0.00  1.0000
  15  -7   0      11      38                                                           3    6.40    0.00  1.0000
 -15   7   0      13      35                                                           4    6.40    0.00  1.0000
 -15   7   0       3      36                                                         -32    6.40    0.00  1.0000
  15   7   0      64      47                                                          39    6.74    0.00  1.0000
  15   7   0      33      42                                                          16    6.74    0.00  1.0000
  15   7   0      41      35                                                          22    6.74    0.00  1.0000
  15   7   0      58      50                                                          35    6.74    0.00  1.0000
 -15   7   0     136      71                                                         100    6.40    0.00  1.0000
 -17  -7   0      50      59                                                          92   -9.83    0.00  1.0000
  17  -7   0      30      40                                                          63   -9.54    0.00  1.0000
 -17  -7   0      63      28                                                         109   -9.83    0.00  1.0000
 -17   7   0      75      38                                                         124   -9.54    0.00  1.0000
 -17   7   0     176      77                                                         247   -9.54    0.00  1.0000
  17   7   0      76      39                                                         127   -9.83    0.00  1.0000
  17   7   0     108      54                                                         167   -9.83    0.00  1.0000
  17   7   0      98      45                                                         154   -9.83    0.00  1.0000
 -17   7   0      52      41                                                          94   -9.54    0.00  1.0000
  17   7   0     126      49                                                         189   -9.83    0.00  1.0000
 -19  -7   0      24      26                                                          19    2.25    0.00  1.0000
 -19  -7   0      58      58                                                          50    2.25    0.00  1.0000
  19  -7   0       0      61                                                         -32    0.46    0.00  1.0000
  19   7   0       0      51                                                         -19    2.25    0.00  1.0000
 -19   7   0       0      37                                                         -35    0.46    0.00  1.0000
  19   7   0       5      49                                                           3    2.25    0.00  1.0000
 -19   7   0      63      79                                                          61    0.46    0.00  1.0000
 -19   7   0      18      36                                                          17    0.46    0.00  1.0000
  19   7   0      17      38                                                          13    2.25    0.00  1.0000
  21  -7   0       0      40                                                         -16    2.53    0.00  1.0000
 -21  -7   0       1      57                                                         -88    3.12    0.00  1.0000
 -21  -7   0       3      27                                                           6    3.12    0.00  1.0000
  21   7   0       1      41                                                          -9    3.12    0.00  1.0000
 -21   7   0       0      81                                                        -101    2.53    0.00  1.0000
  21   7   0       1      52                                                          -5    3.12    0.00  1.0000
 -21   7   0       0      40                                                         -41    2.53    0.00  1.0000
  21   7   0      31      54                                                          40    3.12    0.00  1.0000
 -21   7   0       0      35                                                         -14    2.53    0.00  1.0000
  23  -7   0       6      44                                                          52  -19.01    0.00  1.0000
 -23  -7   0      23      59                                                         -28  -18.45    0.00  1.0000
 -23   7   0      50      90                                                         141  -19.01    0.00  1.0000
  23   7   0      23      45                                                         -36  -18.45    0.00  1.0000
 -23   7   0      30      62                                                         106  -19.01    0.00  1.0000
 -23   7   0      10      43                                                          63  -19.01    0.00  1.0000
  23   7   0      23      57                                                          -4  -18.45    0.00  1.0000
  23   7   0       6      57                                                          51  -18.45    0.00  1.0000
  25  -7   0     306      54                                                         285    2.34    0.00  1.0000
  25  -7   0     264      63                                                         245    2.34    0.00  1.0000
 -25  -7   0     130      67                                                         117    2.21    0.00  1.0000
  25   7   0     317      54                                                         297    2.21    0.00  1.0000
  25   7   0     222      61                                                         205    2.21    0.00  1.0000
 -25   7   0     364     102                                                         341    2.34    0.00  1.0000
 -25   7   0     342      63                                                         320    2.34    0.00  1.0000
  25   7   0     285      67                                                         266    2.21    0.00  1.0000
 -25   7   0     333      53                                                         311    2.34    0.00  1.0000
  27  -7   0      13      59                                                          14   -0.37    0.00  1.0000
 -27  -7   0      54     100                                                          56   -0.54    0.00  1.0000
 -27  -7   0       0      34                                                          -3   -0.54    0.00  1.0000
  27  -7   0       0      46                                                         -16   -0.37    0.00  1.0000
 -27   7   0      27      49                                                          28   -0.37    0.00  1.0000
 -27   7   0      58     102                                                          59   -0.37    0.00  1.0000
  27   7   0      32      60                                                          34   -0.54    0.00  1.0000
 -27   7   0      63      59                                                          65   -0.37    0.00  1.0000
  27   7   0      64      53                                                          66   -0.54    0.00  1.0000
  27   7   0      42      64                                                          44   -0.54    0.00  1.0000
  29  -7   0       7      62                                                         -77  -10.01    0.00  1.0000
 -29  -7   0       6      35                                                         -28   -9.88    0.00  1.0000
  29  -7   0       7      83                                                         -32  -10.01    0.00  1.0000
  29   7   0       6      67                                                         -26   -9.88    0.00  1.0000
 -29   7   0     102      67                                                          57  -10.01    0.00  1.0000
 -29   7   0       7      49                                                         -80  -10.01    0.00  1.0000
 -29   7   0       7     107                                                        -152  -10.01    0.00  1.0000
  29   7   0       6      54                                                          -5   -9.88    0.00  1.0000
  29   7   0     118      65                                                          69   -9.88    0.00  1.0000
 -31  -7   0      17      40                                                           6   -6.66    0.00  1.0000
  31  -7   0       3      67                                                         -42   -6.93    0.00  1.0000
  31   7   0       3      59                                                         -36   -6.66    0.00  1.0000
 -31   7   0      18      54                                                           6   -6.93    0.00  1.0000
 -31   7   0      58     143                                                          34   -6.93    0.00  1.0000
  31   7   0       3      65                                                          -3   -6.66    0.00  1.0000
 -31   7   0     122      72                                                          86   -6.93    0.00  1.0000
  31   7   0      59      70                                                          36   -6.66    0.00  1.0000
  33  -7   0      46      70                                                          55   -2.42    0.00  1.0000
 -33  -7   0      26      42                                                          34   -2.89    0.00  1.0000
  33   7   0       1      59                                                         -97   -2.89    0.00  1.0000
  33   7   0      77      71                                                          91   -2.89    0.00  1.0000
 -33   7   0       0     123                                                         -43   -2.42    0.00  1.0000
  33   7   0       1      93                                                         -27   -2.89    0.00  1.0000
 -33   7   0       0      53                                                         -79   -2.42    0.00  1.0000
  35  -7   0       0      80                                                         -19    0.98    0.00  1.0000
 -35  -7   0      19      45                                                          15    2.01    0.00  1.0000
  35   7   0      59      75                                                          51    2.01    0.00  1.0000
 -35   7   0      24     127                                                          22    0.98    0.00  1.0000
  35   7   0       0      62                                                        -129    2.01    0.00  1.0000
  35   7   0      30      70                                                          25    2.01    0.00  1.0000
 -35   7   0       0      63                                                         -44    0.98    0.00  1.0000
  37  -7   0      26      75                                                          58   -9.89    0.00  1.0000
 -37  -7   0       7      45                                                         -57  -10.11    0.00  1.0000
 -37   7   0       6      54                                                         -94   -9.89    0.00  1.0000
  37   7   0      18      76                                                          47  -10.11    0.00  1.0000
  37   7   0       7      68                                                         -76  -10.11    0.00  1.0000
  37   7   0       7      70                                                          -5  -10.11    0.00  1.0000
 -37   7   0       6     137                                                         -82   -9.89    0.00  1.0000
  39  -7   0      49      78                                                          39   -3.00    0.00  1.0000
 -39  -7   0       1      48                                                         -53   -2.87    0.00  1.0000
  39   7   0      49      78                                                          39   -2.87    0.00  1.0000
  39   7   0       1      70                                                         -28   -2.87    0.00  1.0000
  39   7   0       1      75                                                         -24   -2.87    0.00  1.0000
 -39   7   0       9      59                                                           5   -3.00    0.00  1.0000
 -39   7   0     145     146                                                         127   -3.00    0.00  1.0000
   0  -8   0      18      40                                                          23   -1.99    0.00  1.0000
   0  -8   0      41      46                                                          48   -1.99    0.00  1.0000
   0  -8   0       2      51                                                           3   -1.99    0.00  1.0000
   0   8   0      32      47                                                          38   -1.99    0.00  1.0000
   0   8   0       0      46                                                           0   -1.99    0.00  1.0000
   2  -8   0     131      50                                                          73   11.23    0.00  1.0000
   2  -8   0     121      43                                                          66   11.23    0.00  1.0000
  -2  -8   0     171      49                                                         103   11.38    0.00  1.0000
  -2  -8   0      43      40                                                          13   11.38    0.00  1.0000
   2  -8   0     209      49                                                         134   11.23    0.00  1.0000
  -2  -8   0     115      53                                                          61   11.38    0.00  1.0000
   2   8   0     215      34                                                         138   11.38    0.00  1.0000
   2   8   0     136      48                                                          76   11.38    0.00  1.0000
   2   8   0     157      46                                                          92   11.38    0.00  1.0000
  -2   8   0     152      46                                                          89   11.23    0.00  1.0000
  -4  -8   0     223      57                                                         206   -2.19    0.00  1.0000
   4  -8   0     232      49                                                         215   -2.25    0.00  1.0000
   4  -8   0     214      52                                                         197   -2.25    0.00  1.0000
  -4  -8   0     183      54                                                         168   -2.19    0.00  1.0000
   4  -8   0     175      47                                                         160   -2.25    0.00  1.0000
   4   8   0     244      54                                                         227   -2.19    0.00  1.0000
  -4   8   0     201      50                                                         185   -2.25    0.00  1.0000
   4   8   0     258      40                                                         240   -2.19    0.00  1.0000
  -6  -8   0      84      51                                                          56   -6.49    0.00  1.0000
  -6  -8   0       3      53                                                         -72   -6.49    0.00  1.0000
   6  -8   0      54      43                                                          34   -5.85    0.00  1.0000
  -6  -8   0       3      33                                                          -5   -6.49    0.00  1.0000
   6  -8   0      56      44                                                          36   -5.85    0.00  1.0000
   6   8   0      47      37                                                          27   -6.49    0.00  1.0000
   6   8   0     147      42                                                         109   -6.49    0.00  1.0000
  -6   8   0      54      43                                                          34   -5.85    0.00  1.0000
   6   8   0      76      50                                                          50   -6.49    0.00  1.0000
   8  -8   0     141      42                                                         115   -4.61    0.00  1.0000
  -8  -8   0       1      55                                                         -58   -4.16    0.00  1.0000
   8  -8   0     100      44                                                          78   -4.61    0.00  1.0000
  -8  -8   0      50      32                                                          36   -4.16    0.00  1.0000
  -8  -8   0      11      50                                                           5   -4.16    0.00  1.0000
  -8   8   0      43      36                                                          29   -4.61    0.00  1.0000
  -8   8   0     167      64                                                         138   -4.61    0.00  1.0000
   8   8   0       1      40                                                         -19   -4.16    0.00  1.0000
   8   8   0      49      49                                                          35   -4.16    0.00  1.0000
  -8   8   0      56      44                                                          40   -4.61    0.00  1.0000
 -10  -8   0       3      48                                                          -4    6.49    0.00  1.0000
 -10  -8   0      28      30                                                          13    6.49    0.00  1.0000
  10  -8   0      78      39                                                          52    6.29    0.00  1.0000
 -10  -8   0       3      57                                                         -34    6.49    0.00  1.0000
  10  -8   0     121      39                                                          88    6.29    0.00  1.0000
  10   8   0      79      41                                                          52    6.49    0.00  1.0000
 -10   8   0      36      36                                                          19    6.29    0.00  1.0000
  10   8   0       3      40                                                         -29    6.49    0.00  1.0000
 -10   8   0      85      69                                                          58    6.29    0.00  1.0000
  10   8   0     126      51                                                          91    6.49    0.00  1.0000
 -10   8   0      27      41                                                          13    6.29    0.00  1.0000
 -12  -8   0       6      51                                                          16   -6.27    0.00  1.0000
 -12  -8   0       2      28                                                           8   -6.27    0.00  1.0000
 -12  -8   0       3      58                                                          -7   -6.27    0.00  1.0000
 -12   8   0       2      70                                                         -82   -5.53    0.00  1.0000
 -12   8   0       2      35                                                         -49   -5.53    0.00  1.0000
 -12   8   0      52      42                                                          75   -5.53    0.00  1.0000
  12   8   0      43      43                                                          67   -6.27    0.00  1.0000
  12   8   0      37      50                                                          59   -6.27    0.00  1.0000
  12   8   0      30      42                                                          50   -6.27    0.00  1.0000
  14  -8   0      18      42                                                          82   18.53    0.00  1.0000
 -14  -8   0      27      61                                                         100   18.66    0.00  1.0000
  14   8   0      55      53                                                         149   18.66    0.00  1.0000
  14   8   0      50      47                                                         140   18.66    0.00  1.0000
 -14   8   0      72      76                                                         175   18.53    0.00  1.0000
 -14   8   0      48      44                                                         136   18.53    0.00  1.0000
 -14   8   0      20      39                                                          85   18.53    0.00  1.0000
  14   8   0      37      46                                                         118   18.66    0.00  1.0000
  16  -8   0      88      40                                                          51    8.82    0.00  1.0000
 -16  -8   0     151      86                                                         108    7.37    0.00  1.0000
 -16  -8   0       4      26                                                           0    7.37    0.00  1.0000
  16   8   0      88      51                                                          56    7.37    0.00  1.0000
  16   8   0     123      39                                                          85    7.37    0.00  1.0000
  16   8   0     106      47                                                          71    7.37    0.00  1.0000
 -16   8   0      36      43                                                          14    8.82    0.00  1.0000
  16   8   0      80      50                                                          50    7.37    0.00  1.0000
 -16   8   0      83      38                                                          47    8.82    0.00  1.0000
 -16   8   0       5      78                                                         -58    8.82    0.00  1.0000
 -18  -8   0       4      60                                                          21  -10.87    0.00  1.0000
 -18  -8   0       1      26                                                          10  -10.87    0.00  1.0000
  18   8   0       4      42                                                          21  -10.87    0.00  1.0000
  18   8   0       8      52                                                         -21  -10.87    0.00  1.0000
 -18   8   0       4      44                                                           3  -14.46    0.00  1.0000
  18   8   0       8      47                                                         -29  -10.87    0.00  1.0000
  18   8   0       8      51                                                         -27  -10.87    0.00  1.0000
  20  -8   0      14      43                                                           6   23.99    0.00  1.0000
 -20  -8   0      44      26                                                         -23   25.84    0.00  1.0000
 -20  -8   0      44      63                                                          -7   25.84    0.00  1.0000
  20   8   0      13      58                                                          10   25.84    0.00  1.0000
 -20   8   0      38      88                                                         -82   23.99    0.00  1.0000
 -20   8   0      38      37                                                         -24   23.99    0.00  1.0000
 -20   8   0      38      43                                                         -42   23.99    0.00  1.0000
  20   8   0      24      42                                                           3   25.84    0.00  1.0000
  20   8   0       2      54                                                          55   25.84    0.00  1.0000
 -22  -8   0       0      64                                                         -27   -1.57    0.00  1.0000
  22  -8   0      17      45                                                          13   -2.02    0.00  1.0000
  22   8   0      18      46                                                          15   -1.57    0.00  1.0000
  22   8   0      24      61                                                          20   -1.57    0.00  1.0000
 -22   8   0       0      45                                                         -33   -2.02    0.00  1.0000
  22   8   0      73      59                                                          66   -1.57    0.00  1.0000
 -22   8   0      80      40                                                          71   -2.02    0.00  1.0000
 -22   8   0       0      95                                                          -4   -2.02    0.00  1.0000
 -24  -8   0      15      30                                                           9    3.63    0.00  1.0000
  24  -8   0       1      62                                                         -10    4.00    0.00  1.0000
  24   8   0      14      64                                                           8    3.63    0.00  1.0000
 -24   8   0       1      48                                                          -2    4.00    0.00  1.0000
  24   8   0      36      51                                                          26    3.63    0.00  1.0000
  24   8   0      75      63                                                          60    3.63    0.00  1.0000
 -24   8   0     108      64                                                          88    4.00    0.00  1.0000
 -24   8   0       1     102                                                         -90    4.00    0.00  1.0000
  26   8   0      95      68                                                          51   10.11    0.00  1.0000
 -26   8   0     125     114                                                          74   10.07    0.00  1.0000
 -26   8   0     182      71                                                         119   10.07    0.00  1.0000
  26   8   0       7      62                                                         -50   10.11    0.00  1.0000
  26   8   0     127      55                                                          75   10.11    0.00  1.0000
 -26   8   0     175      55                                                         113   10.07    0.00  1.0000
  28   8   0      90      77                                                         140   -9.02    0.00  1.0000
  28   8   0      34      67                                                          67   -9.02    0.00  1.0000
 -28   8   0       7      54                                                          24   -8.90    0.00  1.0000
 -28   8   0      84     120                                                         131   -8.90    0.00  1.0000
  28   8   0      80      71                                                         127   -9.02    0.00  1.0000
 -30  -8   0       2      35                                                         -27   -5.32    0.00  1.0000
 -30   8   0       6     127                                                          14   -5.30    0.00  1.0000
  30   8   0      11     100                                                          22   -5.32    0.00  1.0000
  30   8   0       2      59                                                         -21   -5.32    0.00  1.0000
 -30   8   0       2      54                                                         -52   -5.30    0.00  1.0000
  30   8   0      10      70                                                          20   -5.32    0.00  1.0000
  32  -8   0      87     112                                                          80   -1.42    0.00  1.0000
 -32  -8   0       0      36                                                         -47   -0.92    0.00  1.0000
 -32   8   0      16      76                                                          13   -1.42    0.00  1.0000
  32   8   0       0      66                                                         -44   -0.92    0.00  1.0000
  32   8   0       0      61                                                         -51   -0.92    0.00  1.0000
 -32   8   0     203     138                                                         193   -1.42    0.00  1.0000
  32   8   0      28      69                                                          26   -0.92    0.00  1.0000
  34  -8   0      16      74                                                          16    0.18    0.00  1.0000
 -34  -8   0       0      38                                                         -66    0.15    0.00  1.0000
 -34   8   0       0      57                                                         -43    0.18    0.00  1.0000
  34   8   0      97      74                                                          96    0.15    0.00  1.0000
  34   8   0       0      69                                                         -23    0.15    0.00  1.0000
  34   8   0       0      68                                                         -22    0.15    0.00  1.0000
 -34   8   0       0     138                                                         -26    0.18    0.00  1.0000
  36  -8   0       1      77                                                         -25   -3.50    0.00  1.0000
 -36  -8   0       1      40                                                         -25   -3.71    0.00  1.0000
  36   8   0      59      75                                                          45   -3.71    0.00  1.0000
  36   8   0       1      72                                                         -18   -3.71    0.00  1.0000
 -36   8   0       1      60                                                          -2   -3.50    0.00  1.0000
 -36   8   0       1     148                                                        -180   -3.50    0.00  1.0000
  36   8   0       1      63                                                         -81   -3.71    0.00  1.0000
  -1  -9   0       1      48                                                          19  -12.81    0.00  1.0000
   1  -9   0      11      54                                                         -77  -12.90    0.00  1.0000
   1  -9   0      11      44                                                         -21  -12.90    0.00  1.0000
   1  -9   0      11      41                                                         -64  -12.90    0.00  1.0000
  -1  -9   0      11      53                                                        -108  -12.81    0.00  1.0000
  -1   9   0       1      49                                                          20  -12.90    0.00  1.0000
   1   9   0       0      54                                                          14  -12.81    0.00  1.0000
   1   9   0      11      49                                                         -24  -12.81    0.00  1.0000
  -1   9   0       3      56                                                          25  -12.90    0.00  1.0000
   3  -9   0      22      43                                                         -18   18.04    0.00  1.0000
   3  -9   0      22      53                                                         -49   18.04    0.00  1.0000
  -3  -9   0       1      51                                                          32   17.75    0.00  1.0000
   3  -9   0      19      47                                                          81   18.04    0.00  1.0000
  -3  -9   0      21      55                                                         -38   17.75    0.00  1.0000
  -3  -9   0      21      38                                                         -60   17.75    0.00  1.0000
  -3   9   0      22      50                                                          86   18.04    0.00  1.0000
   3   9   0       2      34                                                          37   17.75    0.00  1.0000
   3   9   0       2      52                                                          11   17.75    0.00  1.0000
   3   9   0       1      49                                                          15   17.75    0.00  1.0000
  -5  -9   0      51      54                                                          69   -4.60    0.00  1.0000
  -5  -9   0       1      37                                                          -2   -4.60    0.00  1.0000
   5  -9   0      16      53                                                          27   -4.65    0.00  1.0000
   5  -9   0     114      48                                                         141   -4.65    0.00  1.0000
  -5  -9   0       1      58                                                          -7   -4.60    0.00  1.0000
  -5   9   0      69      48                                                          90   -4.65    0.00  1.0000
   5   9   0      71      37                                                          92   -4.60    0.00  1.0000
  -5   9   0     169      64                                                         202   -4.65    0.00  1.0000
   5   9   0      37      51                                                          53   -4.60    0.00  1.0000
   5   9   0     101      50                                                         126   -4.60    0.00  1.0000
  -7  -9   0      27      57                                                         -19   20.30    0.00  1.0000
   7  -9   0      37      44                                                         127   20.07    0.00  1.0000
  -7  -9   0       1      53                                                          19   20.30    0.00  1.0000
   7  -9   0      27      51                                                          -5   20.07    0.00  1.0000
  -7  -9   0      27      33                                                         -47   20.30    0.00  1.0000
   7   9   0       1      39                                                          19   20.30    0.00  1.0000
  -7   9   0       0      44                                                          26   20.07    0.00  1.0000
   7   9   0       0      48                                                          30   20.30    0.00  1.0000
   7   9   0       0      50                                                          31   20.30    0.00  1.0000
   9  -9   0      88      49                                                         188  -16.81    0.00  1.0000
  -9  -9   0      23      65                                                          84  -17.14    0.00  1.0000
  -9  -9   0      50      58                                                         132  -17.14    0.00  1.0000
   9  -9   0      30      51                                                          96  -16.81    0.00  1.0000
  -9  -9   0      19      66                                                          76  -17.14    0.00  1.0000
   9   9   0      50      56                                                         131  -17.14    0.00  1.0000
  -9   9   0     108      54                                                         217  -16.81    0.00  1.0000
   9   9   0      71      45                                                         164  -17.14    0.00  1.0000
  -9   9   0      79      44                                                         174  -16.81    0.00  1.0000
   9   9   0     117      49                                                         232  -17.14    0.00  1.0000
 -11  -9   0      44      37                                                          24   -6.72    0.00  1.0000
  11  -9   0     137      47                                                          98   -6.96    0.00  1.0000
  11  -9   0     171      45                                                         127   -6.96    0.00  1.0000
 -11  -9   0      44      63                                                          24   -6.72    0.00  1.0000
 -11  -9   0      79      56                                                          51   -6.72    0.00  1.0000
  11   9   0     102      54                                                          70   -6.72    0.00  1.0000
 -11   9   0     245      79                                                         192   -6.96    0.00  1.0000
 -11   9   0       3      39                                                           0   -6.96    0.00  1.0000
  11   9   0     154      45                                                         114   -6.72    0.00  1.0000
  11   9   0     141      48                                                         103   -6.72    0.00  1.0000
 -11   9   0      62      46                                                          37   -6.96    0.00  1.0000
 -13  -9   0       1      54                                                         -67   -3.74    0.00  1.0000
  13  -9   0      27      42                                                          39   -4.00    0.00  1.0000
 -13  -9   0       1      29                                                         -35   -3.74    0.00  1.0000
 -13  -9   0       1      70                                                        -126   -3.74    0.00  1.0000
 -13   9   0       1      46                                                         -12   -4.00    0.00  1.0000
 -13   9   0       1      81                                                          -3   -4.00    0.00  1.0000
  13   9   0       6      45                                                          12   -3.74    0.00  1.0000
  13   9   0      45      56                                                          59   -3.74    0.00  1.0000
  13   9   0      18      49                                                          27   -3.74    0.00  1.0000
 -13   9   0       1      37                                                         -13   -4.00    0.00  1.0000
  15  -9   0      57      41                                                          44   -3.49    0.00  1.0000
 -15  -9   0     256      70                                                         233   -2.88    0.00  1.0000
  15   9   0     232      52                                                         210   -2.88    0.00  1.0000
 -15   9   0     195      87                                                         171   -3.49    0.00  1.0000
  15   9   0     120      53                                                         104   -2.88    0.00  1.0000
 -15   9   0      70      46                                                          56   -3.49    0.00  1.0000
  15   9   0     122      47                                                         106   -2.88    0.00  1.0000
 -15   9   0      69      40                                                          55   -3.49    0.00  1.0000
  15   9   0     156      60                                                         138   -2.88    0.00  1.0000
 -17  -9   0       3      69                                                          -6   -6.63    0.00  1.0000
 -17  -9   0       0      32                                                           4   -6.63    0.00  1.0000
  17  -9   0      43      48                                                          67   -6.40    0.00  1.0000
  17   9   0       3      58                                                          11   -6.63    0.00  1.0000
 -17   9   0      31      41                                                          52   -6.40    0.00  1.0000
  17   9   0      30      46                                                          52   -6.63    0.00  1.0000
  17   9   0       5      54                                                          15   -6.63    0.00  1.0000
  17   9   0      27      51                                                          48   -6.63    0.00  1.0000
 -17   9   0      52      49                                                          78   -6.40    0.00  1.0000
 -17   9   0     189      92                                                         237   -6.40    0.00  1.0000
 -19  -9   0      25      73                                                          85  -16.37    0.00  1.0000
  19   9   0      25      59                                                          84  -16.37    0.00  1.0000
  19   9   0      52      50                                                         131  -16.37    0.00  1.0000
  19   9   0      45      57                                                         120  -16.37    0.00  1.0000
 -19   9   0     148     100                                                         281  -17.92    0.00  1.0000
 -19   9   0      35      52                                                         110  -17.92    0.00  1.0000
  19   9   0      15      63                                                          66  -16.37    0.00  1.0000
 -19   9   0      28      44                                                          98  -17.92    0.00  1.0000
 -21  -9   0       2      31                                                           4    2.61    0.00  1.0000
 -21   9   0      43      45                                                          51    2.33    0.00  1.0000
  21   9   0     139      62                                                         155    2.61    0.00  1.0000
  21   9   0      75      65                                                          87    2.61    0.00  1.0000
 -21   9   0      48      52                                                          57    2.33    0.00  1.0000
 -21   9   0      74     105                                                          85    2.33    0.00  1.0000
  21   9   0     128      52                                                         144    2.61    0.00  1.0000
 -23  -9   0       4      28                                                         -24    8.03    0.00  1.0000
  23   9   0      22      66                                                           7    8.03    0.00  1.0000
  23   9   0      78      61                                                          46    8.03    0.00  1.0000
 -23   9   0      44     111                                                          22    7.57    0.00  1.0000
  23   9   0       4      63                                                         -54    8.03    0.00  1.0000
 -23   9   0       4      51                                                         -76    7.57    0.00  1.0000
 -25  -9   0       1      29                                                         -32    2.98    0.00  1.0000
 -25   9   0       1      53                                                         -49    3.42    0.00  1.0000
  25   9   0      74      72                                                          88    2.98    0.00  1.0000
  25   9   0       1      56                                                         -27    2.98    0.00  1.0000
  25   9   0      84      69                                                          99    2.98    0.00  1.0000
 -25   9   0      19     115                                                          28    3.42    0.00  1.0000
 -27  -9   0       1      30                                                         -13   -2.83    0.00  1.0000
  27   9   0      53      75                                                          64   -2.83    0.00  1.0000
 -27   9   0       1     128                                                          -1   -3.02    0.00  1.0000
  27   9   0      40      73                                                          50   -2.83    0.00  1.0000
  27   9   0      52      61                                                          63   -2.83    0.00  1.0000
 -27   9   0       1      87                                                         -44   -3.02    0.00  1.0000
 -29  -9   0       0      32                                                         -17    1.97    0.00  1.0000
  29   9   0      43      69                                                          50    1.97    0.00  1.0000
 -29   9   0       0      56                                                         -19    2.18    0.00  1.0000
  29   9   0      36      73                                                          42    1.97    0.00  1.0000
 -29   9   0      41     129                                                          48    2.18    0.00  1.0000
  29   9   0       0      63                                                        -118    1.97    0.00  1.0000
 -31  -9   0       0      32                                                         -44   -1.64    0.00  1.0000
  31   9   0       0      66                                                         -61   -1.64    0.00  1.0000
 -31   9   0      49     135                                                          55   -1.74    0.00  1.0000
  31   9   0     148      73                                                         158   -1.64    0.00  1.0000
 -31   9   0       0      59                                                         -59   -1.74    0.00  1.0000
  31   9   0      14      75                                                          17   -1.64    0.00  1.0000
  33   9   0     123      78                                                         221  -14.59    0.00  1.0000
 -33   9   0       0      61                                                          13  -14.63    0.00  1.0000
  33   9   0       1      68                                                          24  -14.59    0.00  1.0000
  33   9   0      68      77                                                         144  -14.59    0.00  1.0000
 -33   9   0      84     148                                                         167  -14.63    0.00  1.0000
   0 -10   0      35      46                                                          27   -2.68    0.00  1.0000
   0 -10   0       0      62                                                         -94   -2.68    0.00  1.0000
   0 -10   0      25      52                                                          19   -2.68    0.00  1.0000
   0  10   0      74      63                                                          63   -2.68    0.00  1.0000
   0  10   0      69      53                                                          58   -2.68    0.00  1.0000
  -2 -10   0     228      55                                                         160    9.55    0.00  1.0000
   2 -10   0      43      48                                                          16    9.84    0.00  1.0000
   2 -10   0     236      55                                                         165    9.84    0.00  1.0000
  -2 -10   0      87      65                                                          47    9.55    0.00  1.0000
   2 -10   0     112      64                                                          65    9.84    0.00  1.0000
  -2  10   0     169      54                                                         110    9.84    0.00  1.0000
   2  10   0     181      62                                                         121    9.55    0.00  1.0000
   2  10   0     170      59                                                         112    9.55    0.00  1.0000
  -2  10   0     277      66                                                         199    9.84    0.00  1.0000
  -4 -10   0       6      63                                                          59   20.01    0.00  1.0000
   4 -10   0     109      54                                                         243   20.02    0.00  1.0000
   4 -10   0       1      63                                                          37   20.02    0.00  1.0000
  -4 -10   0      40      57                                                         131   20.01    0.00  1.0000
  -4  10   0     114      71                                                         251   20.02    0.00  1.0000
  -4  10   0      70      55                                                         183   20.02    0.00  1.0000
   4  10   0      60      41                                                         167   20.01    0.00  1.0000
   4  10   0      46      65                                                         143   20.01    0.00  1.0000
   4  10   0      61      58                                                         168   20.01    0.00  1.0000
  -6 -10   0       1      39                                                         -27   -4.30    0.00  1.0000
   6 -10   0      18      62                                                          10   -4.21    0.00  1.0000
  -6 -10   0       1      69                                                         -43   -4.30    0.00  1.0000
  -6 -10   0      74      57                                                          56   -4.30    0.00  1.0000
   6 -10   0     136      53                                                         112   -4.21    0.00  1.0000
   6  10   0     145      40                                                         120   -4.30    0.00  1.0000
  -6  10   0     254      76                                                         221   -4.21    0.00  1.0000
   6  10   0      54      54                                                          39   -4.30    0.00  1.0000
  -6  10   0      77      50                                                          59   -4.21    0.00  1.0000
   6  10   0     170      64                                                         142   -4.30    0.00  1.0000
  -8 -10   0     109      58                                                          46   14.27    0.00  1.0000
   8 -10   0      13      59                                                         -20   14.25    0.00  1.0000
  -8 -10   0      13      69                                                         -17   14.27    0.00  1.0000
  -8 -10   0      13      36                                                         -22   14.27    0.00  1.0000
  -8  10   0      75      41                                                          25   14.25    0.00  1.0000
   8  10   0     101      57                                                          41   14.27    0.00  1.0000
  -8  10   0     115      76                                                          50   14.25    0.00  1.0000
  -8  10   0      13      51                                                         -10   14.25    0.00  1.0000
   8  10   0     145      43                                                          70   14.27    0.00  1.0000
   8  10   0     114      54                                                          49   14.27    0.00  1.0000
 -10 -10   0      23      68                                                         -72  -18.51    0.00  1.0000
  10 -10   0      22      56                                                         -37  -18.36    0.00  1.0000
 -10 -10   0      23      55                                                         -72  -18.51    0.00  1.0000
 -10  10   0      22      40                                                         -80  -18.36    0.00  1.0000
  10  10   0      23      53                                                         -77  -18.51    0.00  1.0000
  10  10   0     145      60                                                          53  -18.51    0.00  1.0000
  10  10   0      85      44                                                          20  -18.51    0.00  1.0000
 -10  10   0      22      48                                                         -40  -18.36    0.00  1.0000
 -10  10   0     120      81                                                          39  -18.36    0.00  1.0000
 -12 -10   0       9      61                                                          -3   11.66    0.00  1.0000
  12 -10   0      28      56                                                           5   12.05    0.00  1.0000
 -12 -10   0       9      70                                                         -95   11.66    0.00  1.0000
 -12  10   0      10      48                                                         -32   12.05    0.00  1.0000
 -12  10   0     191      90                                                         115   12.05    0.00  1.0000
  12  10   0      78      47                                                          34   11.66    0.00  1.0000
  12  10   0      72      60                                                          30   11.66    0.00  1.0000
 -12  10   0      10      49                                                          -8   12.05    0.00  1.0000
 -14 -10   0       9      74                                                        -140   11.58    0.00  1.0000
  14  10   0       5      51                                                          27   11.58    0.00  1.0000
 -14  10   0      25      94                                                          64   11.48    0.00  1.0000
 -14  10   0       9      54                                                          35   11.48    0.00  1.0000
  14  10   0       9      58                                                        -104   11.58    0.00  1.0000
  14  10   0       9      61                                                          -8   11.58    0.00  1.0000
 -16 -10   0       3      31                                                         -40   -6.99    0.00  1.0000
 -16 -10   0       3      72                                                         -59   -6.99    0.00  1.0000
  16  10   0      28      57                                                          12   -6.99    0.00  1.0000
  16  10   0       3      65                                                         -15   -6.99    0.00  1.0000
  16  10   0       3      61                                                         -41   -6.99    0.00  1.0000
  16  10   0     108      55                                                          74   -6.99    0.00  1.0000
 -16  10   0      50      51                                                          27   -7.29    0.00  1.0000
  18  10   0      24      66                                                          63   11.81    0.00  1.0000
  18  10   0       9      54                                                         -27   11.81    0.00  1.0000
 -18  10   0      32     106                                                          80   12.65    0.00  1.0000
  18  10   0       6      62                                                          29   11.81    0.00  1.0000
 -18  10   0       0      53                                                          10   12.65    0.00  1.0000
  18  10   0      12      59                                                          43   11.81    0.00  1.0000
 -20 -10   0      29      28                                                         -50  -20.76    0.00  1.0000
  20  10   0      29      64                                                         -34  -20.76    0.00  1.0000
  20  10   0       1      66                                                          20  -20.76    0.00  1.0000
 -20  10   0      28     111                                                         -76  -20.71    0.00  1.0000
 -20  10   0      28      76                                                         -36  -20.71    0.00  1.0000
  20  10   0      29      54                                                         -53  -20.76    0.00  1.0000
  20  10   0      29      56                                                          -1  -20.76    0.00  1.0000
 -22 -10   0       2      27                                                         -30    5.63    0.00  1.0000
 -22  10   0     201     116                                                         160    5.98    0.00  1.0000
  22  10   0      55      69                                                          36    5.63    0.00  1.0000
  22  10   0       2      55                                                           0    5.63    0.00  1.0000
 -22  10   0       2      55                                                          -6    5.98    0.00  1.0000
  22  10   0       2      57                                                          -9    5.63    0.00  1.0000
  24  10   0      37      60                                                          84   11.87    0.00  1.0000
 -24  10   0      35     134                                                          82   12.21    0.00  1.0000
 -24  10   0      19      59                                                          56   12.21    0.00  1.0000
  24  10   0      46      71                                                          97   11.87    0.00  1.0000
  24  10   0       2      66                                                          21   11.87    0.00  1.0000
 -26 -10   0       0      28                                                         -39   -1.47    0.00  1.0000
  26  10   0      41      70                                                          46   -1.47    0.00  1.0000
  26  10   0       0      63                                                         -20   -1.47    0.00  1.0000
  26  10   0       0      62                                                          -5   -1.47    0.00  1.0000
 -26  10   0      46     125                                                          51   -1.42    0.00  1.0000
 -26  10   0       0      58                                                         -22   -1.42    0.00  1.0000
  28  10   0      12      66                                                          48   13.25    0.00  1.0000
  28  10   0      52      70                                                         113   13.25    0.00  1.0000
 -28  10   0      88     134                                                         162   13.10    0.00  1.0000
  28  10   0      31      73                                                          80   13.25    0.00  1.0000
 -28  10   0      11      59                                                         -39   13.10    0.00  1.0000
  -1 -11   0      27      75                                                          21   -2.43    0.00  1.0000
  -1 -11   0      55      49                                                          46   -2.43    0.00  1.0000
   1 -11   0       0      76                                                         -52   -2.47    0.00  1.0000
   1 -11   0      84      51                                                          73   -2.47    0.00  1.0000
  -1  11   0      78      74                                                          67   -2.47    0.00  1.0000
   1  11   0     110      61                                                          97   -2.43    0.00  1.0000
   1  11   0     217      74                                                         199   -2.43    0.00  1.0000
  -1  11   0      66      60                                                          56   -2.47    0.00  1.0000
   3 -11   0       4      74                                                         -58    7.65    0.00  1.0000
  -3 -11   0       0      45                                                           7    7.58    0.00  1.0000
  -3 -11   0       4      72                                                        -187    7.58    0.00  1.0000
  -3  11   0       0      56                                                           5    7.65    0.00  1.0000
  -3  11   0     117      77                                                         164    7.65    0.00  1.0000
   3  11   0       0      62                                                           5    7.58    0.00  1.0000
   3  11   0      61      66                                                          95    7.58    0.00  1.0000
  -5 -11   0       4      90                                                         -88   -7.33    0.00  1.0000
  -5 -11   0       4      43                                                          -7   -7.33    0.00  1.0000
   5 -11   0       4      69                                                        -191   -7.40    0.00  1.0000
   5  11   0      67      61                                                          40   -7.33    0.00  1.0000
  -5  11   0       4      53                                                         -39   -7.40    0.00  1.0000
  -5  11   0      94      77                                                          61   -7.40    0.00  1.0000
   5  11   0      57      43                                                          32   -7.33    0.00  1.0000
   5  11   0       4      66                                                         -17   -7.33    0.00  1.0000
   7 -11   0       6      72                                                         -67    9.32    0.00  1.0000
  -7 -11   0       6      42                                                         -22    9.36    0.00  1.0000
  -7 -11   0      26      77                                                           7    9.36    0.00  1.0000
  -7  11   0     182      88                                                         123    9.32    0.00  1.0000
   7  11   0      80      63                                                          43    9.36    0.00  1.0000
   7  11   0      98      66                                                          56    9.36    0.00  1.0000
   7  11   0     140      46                                                          89    9.36    0.00  1.0000
  -7  11   0     122      59                                                          75    9.32    0.00  1.0000
  -9 -11   0      67      85                                                          71    1.03    0.00  1.0000
   9 -11   0       0      72                                                         -64    0.82    0.00  1.0000
  -9 -11   0      18      41                                                          20    1.03    0.00  1.0000
  -9  11   0       5      57                                                           6    0.82    0.00  1.0000
   9  11   0      57      64                                                          61    1.03    0.00  1.0000
  -9  11   0     131      92                                                         136    0.82    0.00  1.0000
   9  11   0      55      65                                                          59    1.03    0.00  1.0000
   9  11   0     139      47                                                         145    1.03    0.00  1.0000
 -11 -11   0       3      81                                                         -32    6.94    0.00  1.0000
  11 -11   0       3      69                                                         -51    6.82    0.00  1.0000
 -11 -11   0       3      37                                                         -64    6.94    0.00  1.0000
  11  11   0       3      61                                                         -19    6.94    0.00  1.0000
  11  11   0      64      47                                                          39    6.94    0.00  1.0000
 -11  11   0      54     102                                                          31    6.82    0.00  1.0000
 -11  11   0     221      98                                                         172    6.82    0.00  1.0000
  13 -11   0       5      65                                                         -15   -8.74    0.00  1.0000
  13  11   0      16      67                                                          38   -8.51    0.00  1.0000
  13  11   0      31      51                                                          60   -8.51    0.00  1.0000
  13  11   0       8      70                                                          25   -8.51    0.00  1.0000
 -13  11   0      21      99                                                          46   -8.74    0.00  1.0000
 -13  11   0       5      60                                                         -38   -8.74    0.00  1.0000
  15  11   0      95      69                                                          40  -13.29    0.00  1.0000
  15  11   0     165      66                                                          89  -13.29    0.00  1.0000
 -15  11   0      12      56                                                         -61  -13.20    0.00  1.0000
 -15  11   0      58     106                                                          18  -13.20    0.00  1.0000
  15  11   0      98      52                                                          42  -13.29    0.00  1.0000
 -17 -11   0       1      32                                                         -42   -3.77    0.00  1.0000
  17  11   0      14      57                                                          22   -3.77    0.00  1.0000
  17  11   0       1      68                                                         -61   -3.77    0.00  1.0000
  17  11   0       1      54                                                          -9   -3.77    0.00  1.0000
 -17  11   0       1     108                                                         -91   -3.98    0.00  1.0000
  17  11   0       1      66                                                         -13   -3.77    0.00  1.0000
 -17  11   0       1      55                                                         -61   -3.98    0.00  1.0000
 -19 -11   0       2      31                                                          -3    5.04    0.00  1.0000
  19  11   0       2      64                                                         -51    5.04    0.00  1.0000
  19  11   0       2      71                                                          -6    5.04    0.00  1.0000
  19  11   0       3      61                                                           9    5.04    0.00  1.0000
 -19  11   0       2      54                                                        -119    4.80    0.00  1.0000
  19  11   0       2      59                                                          -9    5.04    0.00  1.0000
 -19  11   0       2     116                                                          -2    4.80    0.00  1.0000
  21  11   0      13     100                                                          61  -16.62    0.00  1.0000
  21  11   0      18      59                                                         -28  -16.62    0.00  1.0000
 -21  11   0       0     131                                                          15  -16.96    0.00  1.0000
  21  11   0      60      61                                                         144  -16.62    0.00  1.0000
 -21  11   0      19      58                                                         -44  -16.96    0.00  1.0000
  21  11   0      10      66                                                          55  -16.62    0.00  1.0000
 -23  11   0      42     127                                                          80    9.48    0.00  1.0000
  23  11   0       6      60                                                         -32    9.31    0.00  1.0000
 -23  11   0       6      60                                                          -5    9.48    0.00  1.0000
  23  11   0      52      61                                                          92    9.31    0.00  1.0000
  23  11   0      45      85                                                          83    9.31    0.00  1.0000
   0 -12   0       0     108                                                        -146    0.34    0.00  1.0000
   0  12   0      19      64                                                          20    0.34    0.00  1.0000
   0  12   0      84      81                                                          86    0.34    0.00  1.0000
  -2 -12   0      12      88                                                           0   13.59    0.00  1.0000
  -2 -12   0      11      51                                                          47   13.59    0.00  1.0000
   2 -12   0       0      83                                                          10   13.59    0.00  1.0000
   2  12   0      14      80                                                          52   13.59    0.00  1.0000
  -2  12   0       4      82                                                          29   13.59    0.00  1.0000
   2  12   0      24      66                                                          70   13.59    0.00  1.0000
  -2  12   0      20      62                                                          63   13.59    0.00  1.0000
   4 -12   0       1      81                                                         -21   -4.09    0.00  1.0000
  -4 -12   0       1      87                                                         -66   -4.04    0.00  1.0000
  -4 -12   0      30      48                                                          42   -4.04    0.00  1.0000
   4  12   0     107      80                                                         130   -4.04    0.00  1.0000
   4  12   0      70      66                                                          88   -4.04    0.00  1.0000
  -4  12   0      28      90                                                          40   -4.09    0.00  1.0000
  -4  12   0       3      58                                                           8   -4.09    0.00  1.0000
  -6 -12   0       1      87                                                         -38    3.74    0.00  1.0000
  -6 -12   0      57      47                                                          73    3.74    0.00  1.0000
   6 -12   0       1      80                                                        -197    3.63    0.00  1.0000
   6  12   0      36      66                                                          49    3.74    0.00  1.0000
  -6  12   0      69      61                                                          85    3.63    0.00  1.0000
   6  12   0       1      77                                                          -9    3.74    0.00  1.0000
  -6  12   0       1      93                                                          -6    3.63    0.00  1.0000
  -8 -12   0       5      87                                                           7    1.28    0.00  1.0000
  -8 -12   0       0      41                                                         -20    1.28    0.00  1.0000
  -8  12   0       0      94                                                         -46    1.27    0.00  1.0000
   8  12   0      10      73                                                          12    1.28    0.00  1.0000
   8  12   0      46      68                                                          51    1.28    0.00  1.0000
   8  12   0     129      49                                                         137    1.28    0.00  1.0000
  -8  12   0       0      59                                                         -30    1.27    0.00  1.0000
 -10 -12   0       3      41                                                          -2    6.78    0.00  1.0000
 -10  12   0      29      61                                                          13    6.90    0.00  1.0000
 -10  12   0      97     103                                                          65    6.90    0.00  1.0000
  10  12   0      44      70                                                          24    6.78    0.00  1.0000
  10  12   0     120      67                                                          85    6.78    0.00  1.0000
  10  12   0      90      50                                                          60    6.78    0.00  1.0000
  12 -12   0       2      75                                                        -182    5.26    0.00  1.0000
 -12 -12   0       2      38                                                         -54    5.15    0.00  1.0000
  12  12   0      56      72                                                          77    5.15    0.00  1.0000
  12  12   0      61      51                                                          83    5.15    0.00  1.0000
 -12  12   0      35     104                                                          53    5.26    0.00  1.0000
  12  12   0     105      68                                                         134    5.15    0.00  1.0000
 -12  12   0       2      60                                                          -8    5.26    0.00  1.0000
  14  12   0       4      51                                                          25  -12.09    0.00  1.0000
 -14  12   0      10      59                                                         -75  -12.24    0.00  1.0000
  14  12   0      10      73                                                         -30  -12.09    0.00  1.0000
 -14  12   0      10     107                                                         -98  -12.24    0.00  1.0000
  14  12   0       4      64                                                          25  -12.09    0.00  1.0000
 -16  12   0       3     114                                                        -113    7.18    0.00  1.0000
  16  12   0      24      62                                                          46    7.16    0.00  1.0000
  16  12   0       3      60                                                         -99    7.16    0.00  1.0000
  16  12   0       3      80                                                         -85    7.16    0.00  1.0000
  16  12   0      59      71                                                          91    7.16    0.00  1.0000
  47  -1  -1      55      83                                                          71   -3.98    0.00  1.0000
  47  -1  -1       1      84                                                         -58   -3.98    0.00  1.0000
  47   1  -1       2      77                                                           7    4.47    0.00  1.0000
  47   1  -1       1      91                                                         -14    4.47    0.00  1.0000
  45  -1  -1       0     126                                                         -73   -1.94    0.00  1.0000
  45  -1  -1       0      78                                                         -69   -1.94    0.00  1.0000
 -45   1   1       0      77                                                         -49   -1.94    0.00  1.0000
  45   1  -1       0      71                                                         -52    2.37    0.00  1.0000
  45   1  -1      76      77                                                          87    2.37    0.00  1.0000
  43  -1  -1       0      77                                                         -40    0.13    0.00  1.0000
  43  -1  -1       0      72                                                         -21    0.13    0.00  1.0000
  43  -1  -1      42      76                                                          42    0.13    0.00  1.0000
 -43   1   1       0      76                                                         -54    0.13    0.00  1.0000
  43   1  -1     109      75                                                         106    0.65    0.00  1.0000
  43   1  -1      31      71                                                          29    0.65    0.00  1.0000
  43   1  -1      75      54                                                          72    0.65    0.00  1.0000
  41  -1  -1      32      70                                                          44    3.70    0.00  1.0000
 -41  -1   1       0      62                                                         -97   -2.43    0.00  1.0000
 -41  -1   1      67      74                                                          78   -2.43    0.00  1.0000
  41  -1  -1       1      48                                                         -48    3.70    0.00  1.0000
  41  -1  -1      12      74                                                          19    3.70    0.00  1.0000
  41   1  -1      71      48                                                          82   -2.43    0.00  1.0000
 -41   1   1       5      75                                                          10    3.70    0.00  1.0000
  41   1  -1       0      66                                                          -9   -2.43    0.00  1.0000
  41   1  -1      38      76                                                          46   -2.43    0.00  1.0000
 -41   1   1       1      63                                                        -141    3.70    0.00  1.0000
 -39  -1   1     231      75                                                         292    7.38    0.00  1.0000
  39  -1  -1     116      49                                                         170   -8.77    0.00  1.0000
 -39  -1   1     120      62                                                         165    7.38    0.00  1.0000
  39  -1  -1     158      68                                                         220   -8.77    0.00  1.0000
  39  -1  -1      30      67                                                          60   -8.77    0.00  1.0000
 -39   1   1     129      65                                                         185   -8.77    0.00  1.0000
  39   1  -1     153      76                                                         204    7.38    0.00  1.0000
 -39   1   1      66      74                                                         108   -8.77    0.00  1.0000
  39   1  -1     117      48                                                         162    7.38    0.00  1.0000
  39   1  -1      87      62                                                         126    7.38    0.00  1.0000
  37  -1  -1     110      67                                                         114    0.65    0.00  1.0000
  37  -1  -1     179      54                                                         184    0.65    0.00  1.0000
 -37  -1   1     171      56                                                         172   -0.19    0.00  1.0000
  37  -1  -1     170      64                                                         174    0.65    0.00  1.0000
 -37  -1   1     208      69                                                         209   -0.19    0.00  1.0000
  37   1  -1     236      73                                                         237   -0.19    0.00  1.0000
 -37   1   1     216      68                                                         221    0.65    0.00  1.0000
 -37   1   1     181      59                                                         186    0.65    0.00  1.0000
  37   1  -1     160      59                                                         161   -0.19    0.00  1.0000
  37   1  -1     206      47                                                         207   -0.19    0.00  1.0000
  35  -1  -1     159      55                                                         106   -9.03    0.00  1.0000
  35  -1  -1     109      63                                                          66   -9.03    0.00  1.0000
  35  -1  -1     124      41                                                          78   -9.03    0.00  1.0000
 -35  -1   1      83      48                                                          48    8.51    0.00  1.0000
 -35  -1   1      52      63                                                          25    8.51    0.00  1.0000
 -35   1   1       5      59                                                          -3   -9.03    0.00  1.0000
  35   1  -1      40      62                                                          17    8.51    0.00  1.0000
  35   1  -1     139      52                                                          92    8.51    0.00  1.0000
 -35   1   1      45      49                                                          19   -9.03    0.00  1.0000
  35   1  -1     105      41                                                          65    8.51    0.00  1.0000
 -33  -1   1       0      59                                                        -111   -1.66    0.00  1.0000
  33  -1  -1      28      39                                                          36    2.70    0.00  1.0000
 -33  -1   1       0      44                                                         -92   -1.66    0.00  1.0000
  33  -1  -1      12      49                                                          17    2.70    0.00  1.0000
  33  -1  -1       0      56                                                         -16    2.70    0.00  1.0000
 -33   1   1       0      59                                                         -43    2.70    0.00  1.0000
  33   1  -1      10      48                                                          13   -1.66    0.00  1.0000
  33   1  -1       0      58                                                         -17   -1.66    0.00  1.0000
  33   1  -1       0      36                                                          -5   -1.66    0.00  1.0000
 -33   1   1       5      45                                                           8    2.70    0.00  1.0000
  31  -1  -1     281      76                                                         371    9.68    0.00  1.0000
  31  -1  -1     387      63                                                         491    9.68    0.00  1.0000
  31  -1  -1     360      55                                                         461    9.68    0.00  1.0000
 -31  -1   1     196      57                                                         278  -10.41    0.00  1.0000
 -31  -1   1     298      71                                                         398  -10.41    0.00  1.0000
 -31   1   1     246      56                                                         330    9.68    0.00  1.0000
  31   1  -1     200      60                                                         283  -10.41    0.00  1.0000
  31   1  -1     258      67                                                         351  -10.41    0.00  1.0000
  31   1  -1     130      51                                                         198  -10.41    0.00  1.0000
 -31   1   1     265      67                                                         352    9.68    0.00  1.0000
  29  -1  -1    3350     230                                                        3910  -18.09    0.00  1.0000
 -29  -1   1    3436     234                                                        4017   18.52    0.00  1.0000
  29  -1  -1    3360     226                                                        3921  -18.09    0.00  1.0000
 -29  -1   1    3616     230                                                        4211   18.52    0.00  1.0000
 -29   1   1    3828     233                                                        4425  -18.09    0.00  1.0000
  29   1  -1    3232     227                                                        3796   18.52    0.00  1.0000
  29   1  -1    3304     232                                                        3874   18.52    0.00  1.0000
 -29   1   1    3497     232                                                        4069  -18.09    0.00  1.0000
  29   1  -1    3788     234                                                        4397   18.52    0.00  1.0000
  27  -1  -1     210      48                                                         247    4.80    0.00  1.0000
  27  -1  -1     148      53                                                         180    4.80    0.00  1.0000
 -27  -1   1     151      42                                                         175   -3.75    0.00  1.0000
  27  -1  -1     249      42                                                         289    4.80    0.00  1.0000
 -27  -1   1     249      61                                                         280   -3.75    0.00  1.0000
  27   1  -1     165      41                                                         191   -3.75    0.00  1.0000
  27   1  -1     310      70                                                         345   -3.75    0.00  1.0000
 -27   1   1     170      41                                                         204    4.80    0.00  1.0000
  27   1  -1     166      46                                                         192   -3.75    0.00  1.0000
 -27   1   1     190      57                                                         225    4.80    0.00  1.0000
  25  -1  -1      86      48                                                          63   -5.46    0.00  1.0000
 -25  -1   1      70      33                                                          47    6.05    0.00  1.0000
  25  -1  -1      61      34                                                          42   -5.46    0.00  1.0000
  25  -1  -1      25      38                                                          13   -5.46    0.00  1.0000
 -25  -1   1       2      49                                                         -51    6.05    0.00  1.0000
 -25   1   1      63      33                                                          43   -5.46    0.00  1.0000
  25   1  -1      56      37                                                          36    6.05    0.00  1.0000
  25   1  -1      56      32                                                          36    6.05    0.00  1.0000
  25   1  -1       2      52                                                           0    6.05    0.00  1.0000
 -25   1   1       2      46                                                         -84   -5.46    0.00  1.0000
  23  -1  -1     718      58                                                         668    3.70    0.00  1.0000
  23  -1  -1     800      68                                                         747    3.70    0.00  1.0000
 -23  -1   1     795      62                                                         754   -2.85    0.00  1.0000
 -23  -1   1     772      71                                                         732   -2.85    0.00  1.0000
  23  -1  -1     821      68                                                         767    3.70    0.00  1.0000
 -23   1   1     812      67                                                         759    3.70    0.00  1.0000
  23   1  -1     843      66                                                         801   -2.85    0.00  1.0000
  23   1  -1     774      69                                                         734   -2.85    0.00  1.0000
 -23   1   1     756      62                                                         705    3.70    0.00  1.0000
  21  -1  -1     485      61                                                         918   32.22    0.00  1.0000
 -21  -1   1     398      71                                                         782  -31.21    0.00  1.0000
 -21  -1   1     400      62                                                         785  -31.21    0.00  1.0000
  21  -1  -1     484      67                                                         917   32.22    0.00  1.0000
 -21   1   1     321      75                                                         686   32.22    0.00  1.0000
  21   1  -1     461      66                                                         870  -31.21    0.00  1.0000
 -21   1   1     429      61                                                         841   32.22    0.00  1.0000
  21   1  -1     445      70                                                         848  -31.21    0.00  1.0000
 -21   1   1     432      62                                                         845   32.22    0.00  1.0000
  19  -1  -1     364      56                                                         608  -21.68    0.00  1.0000
  19  -1  -1     323      54                                                         554  -21.68    0.00  1.0000
 -19  -1   1     456      52                                                         707   20.38    0.00  1.0000
 -19  -1   1     339      60                                                         559   20.38    0.00  1.0000
  19  -1  -1     328      49                                                         561  -21.68    0.00  1.0000
  19   1  -1     453      54                                                         704   20.38    0.00  1.0000
 -19   1   1     398      52                                                         652  -21.68    0.00  1.0000
 -19   1   1     394      56                                                         646  -21.68    0.00  1.0000
 -19   1   1     309      50                                                         536  -21.68    0.00  1.0000
  19   1  -1     317      58                                                         531   20.38    0.00  1.0000
  17  -1  -1   10677     567                                                       11412   13.60    0.00  1.0000
 -17  -1   1   10127     567                                                       10823  -13.22    0.00  1.0000
  17  -1  -1   10469     568                                                       11197   13.60    0.00  1.0000
 -17  -1   1    9289     578                                                        9956  -13.22    0.00  1.0000
  17  -1  -1    9664     567                                                       10364   13.60    0.00  1.0000
 -17   1   1   10040     567                                                       10753   13.60    0.00  1.0000
 -17   1   1    9941     567                                                       10651   13.60    0.00  1.0000
 -17   1   1   10033     568                                                       10746   13.60    0.00  1.0000
  17   1  -1   10204     568                                                       10903  -13.22    0.00  1.0000
  17   1  -1    9297     569                                                        9964  -13.22    0.00  1.0000
  15  -1  -1   19060     787                                                       14740   64.74    0.00  1.0000
 -15  -1   1   18545     787                                                       14294  -64.63    0.00  1.0000
 -15  -1   1   20349     790                                                       15883  -64.63    0.00  1.0000
  15  -1  -1   19364     789                                                       15008   64.74    0.00  1.0000
  15  -1  -1   19456     788                                                       15089   64.74    0.00  1.0000
  15   1  -1   19824     790                                                       15420  -64.63    0.00  1.0000
  15   1  -1   18910     788                                                       14615  -64.63    0.00  1.0000
 -15   1   1   18238     788                                                       14018   64.74    0.00  1.0000
 -15   1   1   19683     788                                                       15289   64.74    0.00  1.0000
 -15   1   1   19026     788                                                       14710   64.74    0.00  1.0000
  13  -1  -1    5627     215                                                        3748  -53.68    0.00  1.0000
  13  -1  -1    5844     215                                                        3926  -53.68    0.00  1.0000
 -13  -1   1    6097     214                                                        4129   53.82    0.00  1.0000
  13  -1  -1    6084     214                                                        4123  -53.68    0.00  1.0000
 -13   1   1    5878     214                                                        3954  -53.68    0.00  1.0000
 -13   1   1    5710     214                                                        3816  -53.68    0.00  1.0000
 -13   1   1    5745     214                                                        3845  -53.68    0.00  1.0000
  13   1  -1    6075     215                                                        4111   53.82    0.00  1.0000
  11  -1  -1    6614     674                                                       12490  118.31    0.00  1.0000
 -11  -1   1    7164     677                                                       13233 -118.17    0.00  1.0000
 -11  -1   1    6503     674                                                       12329 -118.17    0.00  1.0000
  11  -1  -1    7160     675                                                       13236  118.31    0.00  1.0000
  11  -1  -1    7017     675                                                       13041  118.31    0.00  1.0000
 -11   1   1    7303     675                                                       13430  118.31    0.00  1.0000
 -11   1   1    6659     675                                                       12552  118.31    0.00  1.0000
  11   1  -1    6793     677                                                       12727 -118.17    0.00  1.0000
 -11   1   1    6456     675                                                       12272  118.31    0.00  1.0000
  11   1  -1    6622     675                                                       12492 -118.17    0.00  1.0000
  -9  -1   1     838      58                                                         921  230.08    0.00  1.0000
  -9  -1   1     912      52                                                         846  230.08    0.00  1.0000
   9  -1  -1     871      52                                                         891 -230.30    0.00  1.0000
   9  -1  -1     850      54                                                         912 -230.30    0.00  1.0000
   9  -1  -1     887      54                                                         874 -230.30    0.00  1.0000
   9   1  -1     776      58                                                         989  230.08    0.00  1.0000
  -9   1   1     867      53                                                         895 -230.30    0.00  1.0000
  -9   1   1     846      53                                                         916 -230.30    0.00  1.0000
  -9   1   1     928      53                                                         834 -230.30    0.00  1.0000
   9   1  -1     890      53                                                         868  230.08    0.00  1.0000
   7  -1  -1   12622     973                                                       18492  -91.91    0.00  1.0000
   7  -1  -1   12291     973                                                       18091  -91.91    0.00  1.0000
  -7  -1   1   13976     975                                                       20098   91.56    0.00  1.0000
   7   1  -1   12846     974                                                       18738   91.56    0.00  1.0000
   7   1  -1   11853     973                                                       17535   91.56    0.00  1.0000
  -7   1   1   12875     973                                                       18798  -91.91    0.00  1.0000
  -7   1   1   12019     973                                                       17761  -91.91    0.00  1.0000
   5  -1  -1       4      45                                                         851 -107.56    0.00  1.0000
   5  -1  -1       4      46                                                         855 -107.56    0.00  1.0000
   5  -1  -1       2      47                                                         768 -107.56    0.00  1.0000
  -5  -1   1       2      44                                                         754  107.39    0.00  1.0000
   5   1  -1       3      44                                                         826  107.39    0.00  1.0000
  -5   1   1       3      44                                                         817 -107.56    0.00  1.0000
  -5   1   1       3      44                                                         714 -107.56    0.00  1.0000
  -5   1   1       3      48                                                         837 -107.56    0.00  1.0000
   5   1  -1       2      46                                                         778  107.39    0.00  1.0000
  -3   1   1       0       3                                                          14  -12.34    0.00  1.0000
   3   1  -1       1       4                                                          18   12.24    0.00  1.0000
   1   1  -1  119909       3                                                           3-1339.51    0.00  1.0000
  -1   1  -1   31304       2                                                           0  687.86    0.00  1.0000
   1   1   1   32267       4                                                           7 -688.08    0.00  1.0000
   1   1   1   32120       2                                                           5 -688.08    0.00  1.0000
  -3  -1  -1     279     149                                                        3048 -150.33    0.00  1.0000
  -3  -1  -1     189     148                                                        2727 -150.33    0.00  1.0000
  -3   1  -1     167     148                                                        2652  150.69    0.00  1.0000
  -3   1  -1     195     149                                                        2761  150.69    0.00  1.0000
   5  -1   1     726      12                                                          74  -71.39    0.00  1.0000
  -5  -1  -1     707      13                                                          68   71.45    0.00  1.0000
  -5  -1  -1     893      18                                                         133   71.45    0.00  1.0000
  -5  -1  -1     851      11                                                         117   71.45    0.00  1.0000
   5  -1   1     791      11                                                          96  -71.39    0.00  1.0000
  -5   1  -1     825      11                                                         108  -71.39    0.00  1.0000
   5   1   1     795      13                                                          97   71.45    0.00  1.0000
   5   1   1     851      16                                                         117   71.45    0.00  1.0000
   7  -1   1    4481      18                                                          93  296.80    0.00  1.0000
  -7  -1  -1    3982      26                                                         186 -296.96    0.00  1.0000
   7  -1   1    4323      15                                                         118  296.80    0.00  1.0000
  -7  -1  -1    4453      15                                                          98 -296.96    0.00  1.0000
   7  -1   1    4211      18                                                         138  296.80    0.00  1.0000
  -7   1  -1    4266      18                                                         128  296.80    0.00  1.0000
   7   1   1    4113      24                                                         158 -296.96    0.00  1.0000
   7   1   1    4317      16                                                         120 -296.96    0.00  1.0000
  -7   1  -1    4306      16                                                         121  296.80    0.00  1.0000
   9  -1   1   22797     490                                                        9173 -214.66    0.00  1.0000
   9  -1   1   23063     490                                                        9342 -214.66    0.00  1.0000
  -9  -1  -1   22404     491                                                        8917  214.82    0.00  1.0000
  -9  -1  -1   24327     493                                                       10145  214.82    0.00  1.0000
   9  -1   1   22937     492                                                        9262 -214.66    0.00  1.0000
  -9   1  -1   22173     491                                                        8779 -214.66    0.00  1.0000
   9   1   1   22746     491                                                        9133  214.82    0.00  1.0000
   9   1   1   23398     492                                                        9548  214.82    0.00  1.0000
  -9   1  -1   22931     490                                                        9258 -214.66    0.00  1.0000
  -9   1  -1   22836     490                                                        9198 -214.66    0.00  1.0000
  11  -1   1    4992     277                                                        5163   -4.67    0.00  1.0000
  11  -1   1    4956     275                                                        5127   -4.67    0.00  1.0000
 -11  -1  -1    4732     275                                                        4901    4.73    0.00  1.0000
 -11  -1  -1    5279     278                                                        5457    4.73    0.00  1.0000
  11  -1   1    5175     274                                                        5349   -4.67    0.00  1.0000
 -11   1  -1    4956     274                                                        5127   -4.67    0.00  1.0000
  11   1   1    4770     277                                                        4940    4.73    0.00  1.0000
 -11   1  -1    5022     275                                                        5194   -4.67    0.00  1.0000
 -11   1  -1    4941     276                                                        5111   -4.67    0.00  1.0000
  11   1   1    4802     276                                                        4972    4.73    0.00  1.0000
 -13  -1  -1    9082     552                                                       10769  -32.95    0.00  1.0000
 -13  -1  -1    8656     549                                                       10305  -32.95    0.00  1.0000
  13  -1   1    9420     548                                                       11157   33.31    0.00  1.0000
  13  -1   1    8962     551                                                       10658   33.31    0.00  1.0000
  13  -1   1    8232     549                                                        9860   33.31    0.00  1.0000
  13   1   1    8983     550                                                       10661  -32.95    0.00  1.0000
 -13   1  -1    8406     550                                                       10050   33.31    0.00  1.0000
 -13   1  -1    8545     549                                                       10202   33.31    0.00  1.0000
 -13   1  -1    8534     549                                                       10190   33.31    0.00  1.0000
  13   1   1    8112     551                                                        9710  -32.95    0.00  1.0000
 -15  -1  -1    4009     274                                                        5135   32.44    0.00  1.0000
  15  -1   1    3961     273                                                        5064  -31.99    0.00  1.0000
  15  -1   1    4334     270                                                        5485  -31.99    0.00  1.0000
 -15  -1  -1    3865     271                                                        4972   32.44    0.00  1.0000
  15  -1   1    3613     270                                                        4670  -31.99    0.00  1.0000
  15   1   1    3473     273                                                        4526   32.44    0.00  1.0000
 -15   1  -1    3821     271                                                        4906  -31.99    0.00  1.0000
 -15   1  -1    4090     270                                                        5210  -31.99    0.00  1.0000
  15   1   1    4086     273                                                        5222   32.44    0.00  1.0000
 -15   1  -1    3973     272                                                        5078  -31.99    0.00  1.0000
  17  -1   1    3753     183                                                        3628    4.01    0.00  1.0000
 -17  -1  -1    3380     189                                                        3267   -3.81    0.00  1.0000
 -17  -1  -1    3590     189                                                        3474   -3.81    0.00  1.0000
  17  -1   1    3141     185                                                        3027    4.01    0.00  1.0000
  17  -1   1    3577     188                                                        3455    4.01    0.00  1.0000
 -17   1  -1    3615     185                                                        3492    4.01    0.00  1.0000
 -17   1  -1    3431     186                                                        3311    4.01    0.00  1.0000
  17   1   1    3289     188                                                        3178   -3.81    0.00  1.0000
  17   1   1    3558     187                                                        3442   -3.81    0.00  1.0000
 -17   1  -1    3449     187                                                        3329    4.01    0.00  1.0000
  19  -1   1    2703     170                                                        2924    8.11    0.00  1.0000
  19  -1   1    2915     174                                                        3145    8.11    0.00  1.0000
  19  -1   1    2940     168                                                        3171    8.11    0.00  1.0000
 -19  -1  -1    2683     171                                                        2932   -9.13    0.00  1.0000
 -19  -1  -1    2939     175                                                        3199   -9.13    0.00  1.0000
  19   1   1    2655     173                                                        2903   -9.13    0.00  1.0000
  19   1   1    2880     174                                                        3138   -9.13    0.00  1.0000
 -19   1  -1    2828     170                                                        3054    8.11    0.00  1.0000
 -19   1  -1    2758     172                                                        2981    8.11    0.00  1.0000
 -19   1  -1    2871     172                                                        3099    8.11    0.00  1.0000
 -21  -1  -1     282      31                                                         134   20.44    0.00  1.0000
  21  -1   1     208      30                                                          85  -20.32    0.00  1.0000
 -21  -1  -1      73      46                                                          11   20.44    0.00  1.0000
  21  -1   1     124      40                                                          35  -20.32    0.00  1.0000
  21  -1   1     106      35                                                          26  -20.32    0.00  1.0000
 -21   1  -1     177      31                                                          66  -20.32    0.00  1.0000
  21   1   1     238      35                                                         104   20.44    0.00  1.0000
 -21   1  -1     154      30                                                          52  -20.32    0.00  1.0000
  21   1   1     201      45                                                          80   20.44    0.00  1.0000
  23  -1   1     689      60                                                         459   18.77    0.00  1.0000
  23  -1   1     827      50                                                         573   18.77    0.00  1.0000
  23  -1   1     809      63                                                         558   18.77    0.00  1.0000
 -23  -1  -1     891      57                                                         610  -20.00    0.00  1.0000
 -23  -1  -1     793      67                                                         530  -20.00    0.00  1.0000
 -23   1  -1     720      61                                                         484   18.77    0.00  1.0000
 -23   1  -1     814      60                                                         562   18.77    0.00  1.0000
  23   1   1     898      50                                                         616  -20.00    0.00  1.0000
  23   1   1     745      63                                                         491  -20.00    0.00  1.0000
  23   1   1     930      63                                                         643  -20.00    0.00  1.0000
  25  -1   1     485      66                                                         489    0.33    0.00  1.0000
 -25  -1  -1     517      58                                                         515    0.17    0.00  1.0000
  25  -1   1     502      50                                                         506    0.33    0.00  1.0000
  25  -1   1     495      63                                                         499    0.33    0.00  1.0000
 -25  -1  -1     540      68                                                         538    0.17    0.00  1.0000
 -25   1  -1     421      59                                                         424    0.33    0.00  1.0000
  25   1   1     481      50                                                         479    0.17    0.00  1.0000
  25   1   1     571      66                                                         569    0.17    0.00  1.0000
 -25   1  -1     461      62                                                         465    0.33    0.00  1.0000
  25   1   1     439      64                                                         437    0.17    0.00  1.0000
  27  -1   1     566      55                                                         567   -0.11    0.00  1.0000
  27  -1   1     569      76                                                         570   -0.11    0.00  1.0000
 -27  -1  -1     580      65                                                         589    0.69    0.00  1.0000
 -27  -1  -1     530      74                                                         538    0.69    0.00  1.0000
  27  -1   1     486      66                                                         487   -0.11    0.00  1.0000
  27   1   1     425      69                                                         432    0.69    0.00  1.0000
 -27   1  -1     559      71                                                         560   -0.11    0.00  1.0000
 -27   1  -1     603      67                                                         604   -0.11    0.00  1.0000
  27   1   1     521      54                                                         529    0.69    0.00  1.0000
  27   1   1     605      74                                                         614    0.69    0.00  1.0000
  29  -1   1     100      52                                                         132   -5.83    0.00  1.0000
  29  -1   1      11      38                                                          23   -5.83    0.00  1.0000
 -29  -1  -1      13      44                                                          28    6.59    0.00  1.0000
  29  -1   1       2      54                                                        -122   -5.83    0.00  1.0000
  29   1   1       3      59                                                         -95    6.59    0.00  1.0000
  29   1   1      20      47                                                          38    6.59    0.00  1.0000
  29   1   1      28      37                                                          49    6.59    0.00  1.0000
 -29   1  -1       2      58                                                        -109   -5.83    0.00  1.0000
 -29   1  -1      69      45                                                          96   -5.83    0.00  1.0000
  31  -1   1    1063      85                                                         929   -8.28    0.00  1.0000
 -31  -1  -1     740      81                                                         632    8.05    0.00  1.0000
  31  -1   1     721      75                                                         611   -8.28    0.00  1.0000
 -31  -1  -1     862      75                                                         745    8.05    0.00  1.0000
  31  -1   1     873      63                                                         752   -8.28    0.00  1.0000
  31   1   1     904      83                                                         784    8.05    0.00  1.0000
  31   1   1     766      63                                                         656    8.05    0.00  1.0000
  31   1   1     644      75                                                         543    8.05    0.00  1.0000
 -31   1  -1     998      77                                                         868   -8.28    0.00  1.0000
 -31   1  -1     724      79                                                         614   -8.28    0.00  1.0000
  33  -1   1       9      39                                                         -12   11.43    0.00  1.0000
 -33  -1  -1       8      50                                                         -41  -10.85    0.00  1.0000
  33  -1   1       9      55                                                         -58   11.43    0.00  1.0000
  33  -1   1      88      53                                                          42   11.43    0.00  1.0000
 -33  -1  -1       8      59                                                         -70  -10.85    0.00  1.0000
  33   1   1       8      38                                                          -2  -10.85    0.00  1.0000
  33   1   1       8      56                                                         -39  -10.85    0.00  1.0000
  33   1   1      18      51                                                           2  -10.85    0.00  1.0000
 -33   1  -1      61      49                                                          24   11.43    0.00  1.0000
 -33   1  -1       9      57                                                         -35   11.43    0.00  1.0000
  35  -1   1      89      58                                                         116   -5.20    0.00  1.0000
  35  -1   1      40      42                                                          59   -5.20    0.00  1.0000
 -35  -1  -1      17     112                                                          27    4.23    0.00  1.0000
 -35  -1  -1      13      52                                                          22    4.23    0.00  1.0000
  35  -1   1       2      61                                                         -74   -5.20    0.00  1.0000
 -35   1  -1       2      62                                                         -39   -5.20    0.00  1.0000
  35   1   1      79      55                                                         100    4.23    0.00  1.0000
  35   1   1      64      42                                                          83    4.23    0.00  1.0000
 -35   1  -1       1      53                                                           6   -5.20    0.00  1.0000
  35   1   1       8      60                                                          16    4.23    0.00  1.0000
 -37  -1  -1      26      70                                                          42    5.29    0.00  1.0000
 -37  -1  -1       2      56                                                          -8    5.29    0.00  1.0000
  37  -1   1      45      63                                                          66   -5.43    0.00  1.0000
  37  -1   1      20      63                                                          34   -5.43    0.00  1.0000
  37  -1   1      12      65                                                          24   -5.43    0.00  1.0000
  37   1   1      23      44                                                          38    5.29    0.00  1.0000
 -37   1  -1      14      68                                                          26   -5.43    0.00  1.0000
 -37   1  -1      88      61                                                         116   -5.43    0.00  1.0000
  37   1   1       5      60                                                          13    5.29    0.00  1.0000
  37   1   1      39      65                                                          58    5.29    0.00  1.0000
  39  -1   1       1      71                                                         -20   -4.71    0.00  1.0000
 -39  -1  -1      91      74                                                          78    2.82    0.00  1.0000
  39  -1   1       1      46                                                         -20   -4.71    0.00  1.0000
  39  -1   1      46      69                                                          31   -4.71    0.00  1.0000
 -39   1  -1       1      79                                                         -71   -4.71    0.00  1.0000
 -39   1  -1      64      67                                                          46   -4.71    0.00  1.0000
  39   1   1      27      65                                                          20    2.82    0.00  1.0000
  39   1   1       1      67                                                         -84    2.82    0.00  1.0000
  39   1   1      72      50                                                          60    2.82    0.00  1.0000
  41  -1   1       1      50                                                         -31   -3.53    0.00  1.0000
 -41  -1  -1     119      75                                                         104    2.74    0.00  1.0000
  41  -1   1       1      72                                                          -4   -3.53    0.00  1.0000
  41  -1   1       1      71                                                        -179   -3.53    0.00  1.0000
  41   1   1      87      53                                                          74    2.74    0.00  1.0000
 -41   1  -1      18      78                                                          11   -3.53    0.00  1.0000
  41   1   1       0      69                                                         -15    2.74    0.00  1.0000
  41   1   1       0      68                                                         -76    2.74    0.00  1.0000
  43  -1   1      66      74                                                          48    4.83    0.00  1.0000
  43  -1   1       2      79                                                        -137    4.83    0.00  1.0000
  43   1   1       2      72                                                         -53   -5.25    0.00  1.0000
  43   1   1      74      53                                                          53   -5.25    0.00  1.0000
  43   1   1       2      74                                                         -25   -5.25    0.00  1.0000
 -43   1  -1      65      80                                                          47    4.83    0.00  1.0000
  45  -1   1       3      73                                                           8   17.67    0.00  1.0000
  45  -1   1      21      78                                                         -93   17.67    0.00  1.0000
  45   1   1       1      79                                                          28  -17.22    0.00  1.0000
  45   1   1      20      73                                                         -26  -17.22    0.00  1.0000
 -45   1  -1      22      81                                                          85   17.67    0.00  1.0000
  46  -2  -1       0      82                                                         -30   -0.73    0.00  1.0000
  46  -2  -1      11      76                                                          10   -0.73    0.00  1.0000
  46   2  -1       3      72                                                          11    5.98    0.00  1.0000
  46   2  -1       2      80                                                         -43    5.98    0.00  1.0000
 -46   2   1       0      77                                                          -6   -0.73    0.00  1.0000
  44  -2  -1      13      78                                                          36   -9.71    0.00  1.0000
  44  -2  -1       6      74                                                          -1   -9.71    0.00  1.0000
  44   2  -1       2      78                                                          15   10.08    0.00  1.0000
  44   2  -1      13      70                                                          38   10.08    0.00  1.0000
 -44   2   1     107      75                                                         164   -9.71    0.00  1.0000
  42  -2  -1      68      73                                                          99    6.67    0.00  1.0000
  42  -2  -1      51      76                                                          79    6.67    0.00  1.0000
  42   2  -1     118      71                                                         136   -3.09    0.00  1.0000
  42   2  -1      73      78                                                          87   -3.09    0.00  1.0000
 -42   2   1     121      79                                                         162    6.67    0.00  1.0000
  42   2  -1      70      49                                                          84   -3.09    0.00  1.0000
 -40  -2   1       6      59                                                         -42   -9.16    0.00  1.0000
 -40  -2   1     150      83                                                          98   -9.16    0.00  1.0000
  40  -2  -1     158      67                                                         149    1.43    0.00  1.0000
  40  -2  -1     127      74                                                         119    1.43    0.00  1.0000
 -40   2   1     127      66                                                         119    1.43    0.00  1.0000
 -40   2   1     109      70                                                         101    1.43    0.00  1.0000
  40   2  -1       6      61                                                           0   -9.16    0.00  1.0000
  40   2  -1      70      70                                                          36   -9.16    0.00  1.0000
  40   2  -1     159      46                                                         105   -9.16    0.00  1.0000
 -38  -2   1     154      75                                                         193    5.84    0.00  1.0000
 -38  -2   1      94      58                                                         125    5.84    0.00  1.0000
  38  -2  -1     227      72                                                         270   -5.30    0.00  1.0000
  38  -2  -1     197      66                                                         237   -5.30    0.00  1.0000
  38  -2  -1      89      47                                                         116   -5.30    0.00  1.0000
 -38   2   1     132      66                                                         165   -5.30    0.00  1.0000
  38   2  -1     199      63                                                         244    5.84    0.00  1.0000
 -38   2   1     170      62                                                         207   -5.30    0.00  1.0000
  38   2  -1     151      70                                                         190    5.84    0.00  1.0000
  38   2  -1     154      48                                                         193    5.84    0.00  1.0000
 -36  -2   1       0      63                                                         -54   -0.28    0.00  1.0000
  36  -2  -1       8      41                                                          10    1.11    0.00  1.0000
  36  -2  -1      45      55                                                          49    1.11    0.00  1.0000
  36  -2  -1       0      59                                                         -43    1.11    0.00  1.0000
 -36  -2   1       0      48                                                         -82   -0.28    0.00  1.0000
  36   2  -1       6      41                                                           6   -0.28    0.00  1.0000
  36   2  -1       0      52                                                         -35   -0.28    0.00  1.0000
  36   2  -1       0      65                                                         -33   -0.28    0.00  1.0000
 -36   2   1       2      56                                                           3    1.11    0.00  1.0000
  34  -2  -1     361      64                                                         433    7.04    0.00  1.0000
 -34  -2   1     305      86                                                         374   -7.25    0.00  1.0000
  34  -2  -1     278      51                                                         342    7.04    0.00  1.0000
  34  -2  -1     301      66                                                         367    7.04    0.00  1.0000
  34   2  -1     366      62                                                         441   -7.25    0.00  1.0000
 -34   2   1     468      73                                                         550    7.04    0.00  1.0000
  34   2  -1     260      71                                                         324   -7.25    0.00  1.0000
 -34   2   1     358      66                                                         430    7.04    0.00  1.0000
  32  -2  -1      27      39                                                          58    9.56    0.00  1.0000
 -32  -2   1       6      59                                                         -46   -9.64    0.00  1.0000
  32  -2  -1      75      50                                                         123    9.56    0.00  1.0000
  32  -2  -1       1      54                                                           2    9.56    0.00  1.0000
 -32  -2   1       6      42                                                         -43   -9.64    0.00  1.0000
  32   2  -1       6      48                                                          -9   -9.64    0.00  1.0000
 -32   2   1      19      52                                                          47    9.56    0.00  1.0000
  32   2  -1       6      61                                                          -2   -9.64    0.00  1.0000
 -32   2   1      35      45                                                          70    9.56    0.00  1.0000
  30  -2  -1    2030     129                                                        1903    5.55    0.00  1.0000
 -30  -2   1    1884     137                                                        1761   -5.59    0.00  1.0000
 -30  -2   1    2152     131                                                        2021   -5.59    0.00  1.0000
  30  -2  -1    2200     123                                                        2068    5.55    0.00  1.0000
 -30   2   1    2200     129                                                        2068    5.55    0.00  1.0000
  30   2  -1    2361     136                                                        2223   -5.59    0.00  1.0000
 -30   2   1    2090     127                                                        1961    5.55    0.00  1.0000
 -30   2   1    2429     132                                                        2290    5.55    0.00  1.0000
  30   2  -1    1998     136                                                        1872   -5.59    0.00  1.0000
  28  -2  -1    2814     147                                                        2575   -8.97    0.00  1.0000
 -28  -2   1    2481     145                                                        2256    8.98    0.00  1.0000
  28  -2  -1    2981     151                                                        2734   -8.97    0.00  1.0000
 -28  -2   1    2471     154                                                        2247    8.98    0.00  1.0000
  28  -2  -1    2380     141                                                        2160   -8.97    0.00  1.0000
  28   2  -1    2485     151                                                        2260    8.98    0.00  1.0000
 -28   2   1    2410     146                                                        2189   -8.97    0.00  1.0000
  28   2  -1    2730     150                                                        2494    8.98    0.00  1.0000
 -28   2   1    2769     148                                                        2532   -8.97    0.00  1.0000
 -28   2   1    2927     146                                                        2683   -8.97    0.00  1.0000
 -26  -2   1     390      64                                                         288  -10.78    0.00  1.0000
  26  -2  -1     523      47                                                         404   10.80    0.00  1.0000
  26  -2  -1     581      60                                                         455   10.80    0.00  1.0000
  26  -2  -1     437      56                                                         329   10.80    0.00  1.0000
 -26  -2   1     477      45                                                         364  -10.78    0.00  1.0000
 -26   2   1     467      73                                                         355   10.80    0.00  1.0000
 -26   2   1     388      51                                                         286   10.80    0.00  1.0000
  26   2  -1     407      49                                                         303  -10.78    0.00  1.0000
  26   2  -1     260      59                                                         178  -10.78    0.00  1.0000
 -26   2   1     482      47                                                         368   10.80    0.00  1.0000
  24  -2  -1      54      66                                                         110  -12.48    0.00  1.0000
 -24  -2   1       2      30                                                          20   11.79    0.00  1.0000
  24  -2  -1       2      45                                                          20  -12.48    0.00  1.0000
  24  -2  -1       4      32                                                          27  -12.48    0.00  1.0000
 -24  -2   1       9      50                                                         -13   11.79    0.00  1.0000
 -24   2   1      10      32                                                         -60  -12.48    0.00  1.0000
 -24   2   1      10      39                                                         -13  -12.48    0.00  1.0000
  24   2  -1       9      53                                                         -12   11.79    0.00  1.0000
  24   2  -1      12      36                                                          42   11.79    0.00  1.0000
 -24   2   1      14      34                                                          47  -12.48    0.00  1.0000
  22  -2  -1      92      38                                                         188   16.16    0.00  1.0000
 -22  -2   1      55      51                                                         124  -14.62    0.00  1.0000
 -22  -2   1      66      33                                                         141  -14.62    0.00  1.0000
 -22   2   1      75      35                                                         164   16.16    0.00  1.0000
  22   2  -1      86      50                                                         169  -14.62    0.00  1.0000
 -22   2   1     122      37                                                         231   16.16    0.00  1.0000
 -22   2   1      90      40                                                         186   16.16    0.00  1.0000
  22   2  -1      81      38                                                         162  -14.62    0.00  1.0000
  20  -2  -1      93      26                                                          17  -21.57    0.00  1.0000
  20  -2  -1      31      29                                                         -13  -21.57    0.00  1.0000
 -20  -2   1      30      42                                                         -82   21.26    0.00  1.0000
 -20  -2   1      30      24                                                         -13   21.26    0.00  1.0000
  20  -2  -1      31      34                                                         -43  -21.57    0.00  1.0000
 -20   2   1      31      31                                                         -48  -21.57    0.00  1.0000
  20   2  -1      30      29                                                         -13   21.26    0.00  1.0000
  20   2  -1      30      41                                                         -72   21.26    0.00  1.0000
 -20   2   1      31      27                                                         -13  -21.57    0.00  1.0000
 -20   2   1      31      26                                                         -35  -21.57    0.00  1.0000
 -18  -2   1    3081     142                                                        2001   41.92    0.00  1.0000
  18  -2  -1    3609     134                                                        2438  -41.62    0.00  1.0000
  18  -2  -1    3526     130                                                        2370  -41.62    0.00  1.0000
 -18  -2   1    3777     138                                                        2569   41.92    0.00  1.0000
  18  -2  -1    3559     132                                                        2397  -41.62    0.00  1.0000
  18   2  -1    3491     136                                                        2334   41.92    0.00  1.0000
  18   2  -1    3306     132                                                        2183   41.92    0.00  1.0000
 -18   2   1    3700     131                                                        2513  -41.62    0.00  1.0000
 -18   2   1    3338     133                                                        2216  -41.62    0.00  1.0000
 -18   2   1    3195     131                                                        2100  -41.62    0.00  1.0000
 -16  -2   1    1103      59                                                         942   -9.80    0.00  1.0000
  16  -2  -1    1019      62                                                         866    9.68    0.00  1.0000
  16  -2  -1    1014      69                                                         862    9.68    0.00  1.0000
  16  -2  -1    1018      61                                                         865    9.68    0.00  1.0000
 -16  -2   1    1105      68                                                         944   -9.80    0.00  1.0000
 -16   2   1    1035      62                                                         881    9.68    0.00  1.0000
  16   2  -1    1062      61                                                         904   -9.80    0.00  1.0000
 -16   2   1     990      57                                                         840    9.68    0.00  1.0000
  16   2  -1     953      66                                                         804   -9.80    0.00  1.0000
 -16   2   1     937      58                                                         791    9.68    0.00  1.0000
 -14  -2   1    2144      89                                                        1439   32.56    0.00  1.0000
  14  -2  -1    2250      91                                                        1531  -32.29    0.00  1.0000
 -14  -2   1    2427      97                                                        1672   32.56    0.00  1.0000
 -14   2   1    1981      86                                                        1311  -32.29    0.00  1.0000
  14   2  -1    2196      95                                                        1481   32.56    0.00  1.0000
 -14   2   1    2430      89                                                        1680  -32.29    0.00  1.0000
 -14   2   1    2199      90                                                        1489  -32.29    0.00  1.0000
  14   2  -1    2148      91                                                        1442   32.56    0.00  1.0000
  12  -2  -1   12972     732                                                       12901    1.22    0.00  1.0000
  12  -2  -1   14548     732                                                       14472    1.22    0.00  1.0000
 -12  -2   1   12982     732                                                       12951   -0.53    0.00  1.0000
  12  -2  -1   14228     733                                                       14153    1.22    0.00  1.0000
 -12  -2   1   15218     736                                                       15185   -0.53    0.00  1.0000
 -12   2   1   14387     731                                                       14312    1.22    0.00  1.0000
 -12   2   1   13502     732                                                       13429    1.22    0.00  1.0000
  12   2  -1   13124     732                                                       13093   -0.53    0.00  1.0000
 -12   2   1   13765     733                                                       13691    1.22    0.00  1.0000
  12   2  -1   14598     735                                                       14565   -0.53    0.00  1.0000
 -10  -2   1      22      40                                                         115  -23.45    0.00  1.0000
 -10  -2   1      65      22                                                         199  -23.45    0.00  1.0000
  10  -2  -1      57      26                                                         186   23.79    0.00  1.0000
  10  -2  -1      43      26                                                         161   23.79    0.00  1.0000
  10  -2  -1      92      24                                                         246   23.79    0.00  1.0000
  10   2  -1      23      40                                                         118  -23.45    0.00  1.0000
 -10   2   1      87      32                                                         238   23.79    0.00  1.0000
  10   2  -1      75      25                                                         215  -23.45    0.00  1.0000
  -8  -2   1    1801      28                                                         249  105.02    0.00  1.0000
   8  -2  -1    1695      23                                                         211 -104.88    0.00  1.0000
   8  -2  -1    1787      31                                                         245 -104.88    0.00  1.0000
  -8  -2   1    2011      39                                                         332  105.02    0.00  1.0000
  -8   2   1    1692      41                                                         210 -104.88    0.00  1.0000
  -8   2   1    1878      31                                                         280 -104.88    0.00  1.0000
   6  -2  -1      47      24                                                          54   -1.98    0.00  1.0000
   6  -2  -1      18      16                                                          23   -1.98    0.00  1.0000
  -6  -2   1     127      29                                                         137    1.67    0.00  1.0000
   6  -2  -1      56      15                                                          64   -1.98    0.00  1.0000
   6   2  -1      61      23                                                          68    1.67    0.00  1.0000
   6   2  -1      86      27                                                          94    1.67    0.00  1.0000
  -6   2   1      51      15                                                          58   -1.98    0.00  1.0000
  -6   2   1      41      15                                                          48   -1.98    0.00  1.0000
   6   2  -1      42      14                                                          48    1.67    0.00  1.0000
  -4  -2   1    2892     560                                                       11225  202.95    0.00  1.0000
   4  -2  -1    2232     559                                                        9884 -202.94    0.00  1.0000
   4  -2  -1    2376     559                                                       10184 -202.94    0.00  1.0000
  -4  -2   1    3202     560                                                       11829  202.95    0.00  1.0000
  -4   2   1    2124     558                                                        9655 -202.94    0.00  1.0000
   4   2  -1    2766     560                                                       10976  202.95    0.00  1.0000
   4   2  -1    2850     559                                                       11142  202.95    0.00  1.0000
  -4   2   1    2204     559                                                        9825 -202.94    0.00  1.0000
  -2  -2   1   10126      17                                                         108 -431.49    0.00  1.0000
   2  -2  -1   10590      15                                                          66  431.57    0.00  1.0000
   2  -2  -1   10169      16                                                         104  431.57    0.00  1.0000
  -2  -2   1   10256      15                                                          95 -431.49    0.00  1.0000
   2  -2  -1   10423      10                                                          80  431.57    0.00  1.0000
  -2  -2   1   10407      17                                                          81 -431.49    0.00  1.0000
  -2   2   1   10250      15                                                          96  431.57    0.00  1.0000
   2   2  -1   10524      10                                                          71 -431.49    0.00  1.0000
   2   2  -1   10319      16                                                          89 -431.49    0.00  1.0000
  -2   2   1   10616      15                                                          64  431.57    0.00  1.0000
   2   2  -1   10352      17                                                          86 -431.49    0.00  1.0000
   0  -2  -1   12917     452                                                        8905  -75.00    0.00  1.0000
   0  -2  -1   11353     452                                                        7615  -75.00    0.00  1.0000
   0  -2   1   12759     453                                                        8788   74.69    0.00  1.0000
   0  -2  -1   12809     453                                                        8815  -75.00    0.00  1.0000
   0  -2   1   13387     451                                                        9311   74.69    0.00  1.0000
   0   2  -1   13112     451                                                        9082   74.69    0.00  1.0000
   0   2  -1   11819     452                                                        8011   74.69    0.00  1.0000
   0   2   1   12583     453                                                        8628  -75.00    0.00  1.0000
   0   2   1   12912     451                                                        8901  -75.00    0.00  1.0000
   0   2   1   11398     452                                                        7652  -75.00    0.00  1.0000
   0   2  -1   12370     453                                                        8466   74.69    0.00  1.0000
  -2  -2  -1    2056     616                                                       12338 -255.54    0.00  1.0000
  -2  -2  -1    1494     615                                                       10894 -255.54    0.00  1.0000
  -2  -2  -1    2214     616                                                       12720 -255.54    0.00  1.0000
   2  -2   1    1656     616                                                       11317  255.36    0.00  1.0000
   2   2   1    1564     615                                                       11084 -255.54    0.00  1.0000
  -2   2  -1    1483     616                                                       10855  255.36    0.00  1.0000
   2   2   1    1994     616                                                       12184 -255.54    0.00  1.0000
   2   2   1    2039     615                                                       12295 -255.54    0.00  1.0000
  -2   2  -1    1670     616                                                       11353  255.36    0.00  1.0000
  -4  -2  -1     464     238                                                        4586  179.56    0.00  1.0000
   4  -2   1     447     238                                                        4533 -179.62    0.00  1.0000
  -4  -2  -1     363     237                                                        4254  179.56    0.00  1.0000
  -4  -2  -1     579     239                                                        4932  179.56    0.00  1.0000
   4  -2   1     359     238                                                        4243 -179.62    0.00  1.0000
   4   2   1     388     238                                                        4339  179.56    0.00  1.0000
  -4   2  -1     434     238                                                        4493 -179.62    0.00  1.0000
  -4   2  -1     366     237                                                        4268 -179.62    0.00  1.0000
   4   2   1     449     238                                                        4537  179.56    0.00  1.0000
   4   2   1     474     239                                                        4617  179.56    0.00  1.0000
   4   2   1     370     237                                                        4278  179.56    0.00  1.0000
  -6  -2  -1    3684     130                                                        2436  -44.10    0.00  1.0000
   6  -2   1    3632     132                                                        2401   43.82    0.00  1.0000
  -6  -2  -1    3545     132                                                        2323  -44.10    0.00  1.0000
   6  -2   1    3452     130                                                        2255   43.82    0.00  1.0000
   6   2   1    3899     135                                                        2611  -44.10    0.00  1.0000
   6   2   1    3634     130                                                        2395  -44.10    0.00  1.0000
  -6   2  -1    3611     132                                                        2384   43.82    0.00  1.0000
   6   2   1    3593     133                                                        2362  -44.10    0.00  1.0000
  -6   2  -1    3592     130                                                        2368   43.82    0.00  1.0000
   6   2   1    3720     132                                                        2465  -44.10    0.00  1.0000
  -8  -2  -1      78      19                                                          73   -1.23    0.00  1.0000
   8  -2   1     116      25                                                         110    1.23    0.00  1.0000
  -8  -2  -1     116      37                                                         110   -1.23    0.00  1.0000
   8   2   1      76      27                                                          71   -1.23    0.00  1.0000
  -8   2  -1      99      23                                                          93    1.23    0.00  1.0000
   8   2   1     157      38                                                         150   -1.23    0.00  1.0000
   8   2   1      95      21                                                          89   -1.23    0.00  1.0000
 -10  -2  -1    5648     218                                                        4206   40.06    0.00  1.0000
  10  -2   1    5391     212                                                        3983  -40.10    0.00  1.0000
 -10  -2  -1    5238     213                                                        3853   40.06    0.00  1.0000
 -10  -2  -1    5190     217                                                        3812   40.06    0.00  1.0000
  10  -2   1    5520     215                                                        4094  -40.10    0.00  1.0000
 -10   2  -1    5415     212                                                        4004  -40.10    0.00  1.0000
  10   2   1    5258     217                                                        3870   40.06    0.00  1.0000
  10   2   1    5300     214                                                        3906   40.06    0.00  1.0000
 -10   2  -1    5277     215                                                        3885  -40.10    0.00  1.0000
 -12  -2  -1   12808     670                                                       13023    3.68    0.00  1.0000
 -12  -2  -1   12545     673                                                       12758    3.68    0.00  1.0000
  12  -2   1   12319     671                                                       12513   -3.38    0.00  1.0000
[truncated: 8,989,525 more chars]
